# Supplementary material for: Genome-Scale Identification of Essential Metabolic Processes for Targeting the Plasmodium Liver Stage
Source: Cell. 2019 Nov 14;179(5):1112–1128.e26. doi: 10.1016/j.cell.2019.10.030 (PMC6904910; doi:10.1016/j.cell.2019.10.030)
Supplement: Table S2. M-L Screen Data, Related to Figure 2 — Displayed is data pertaining to each gene analyzed in the M-L screen by barcoded knockout abundancy tracking. Data is shown for each stage transition; B1-MG, MG-SG, SG-B2. For each stage transition, non-normalized and normalized data is shown and for the SG-B2 transition, the following data is shown: non-normalized, normalized and normalized and then blood stage fitness-corrected. Within each stage transition, the Log2-fold-change (Log2-FC) is shown for each gene, the standard deviation of this value and whether this log2-FC is statistically significant in showing a reduction (reduced), whether there is no reduction (not reduced) or whether there is no statistical power associated with the log2-FC value. Where genes form part of the iPbe model, relevant metabolic subsystems are listed. GO Biological Process data was obtained from PlasmoDB (https://plasmodb.org/plasmo/). [file mmc2.xlsx]

## Sheet: Sheet1
Gene ID	gene_name	gene_product	B1-MG data, non-normalized			B1-MG data, normalized			MG-SG data, non-normalized			MG-SG data, normalized			SG-B2 data, non-normalized			SG-B2 data, normalized			SG-B2 data, normalized, BS fitness-corrected			Blood stage fitness data (Bushell et al., 2017)		Classified as metabolic?	Metabolic subsystem(s)	Go Biological Process (computed)	GO Biological Process (curated)
			Log2-FC	SD	Power	Log2-FC	SD	Power	Log2-FC	SD	Power	Log2-FC	SD	Power	Log2-FC	SD	Power	Log2-FC	SD	Power	Log2-FC	SD	Power	Relative growth rate	Phenotype
PBANKA_1343000		ribose-phosphate pyrophosphokinase, putative	-0.279161	0.280039	not reduced	-1.00763	0.297899	no power	0.475069	0.329475	not reduced	0.100468	0.349084	not reduced	0.204504	0.721791	no power	-0.586454	0.746373	no power	-0.0260659	0.764353	no power	0.878589	Slow	y	Pentose phosphate pathway (PPP)		5-phosphoribose 1-diphosphate biosynthetic process
PBANKA_0929300	ARC40	actin-related protein 2/3 complex subunit 1, putative	-0.565106	0.233246	no power	-1.00385	0.267641	no power	-0.0217303	0.114049	not reduced	-0.508739	0.13541	not reduced	0.00227734	0.472412	not reduced	-0.64549	0.524755	no power	-0.92148	0.570709	no power	1.06732	Dispensable				actin nucleation
PBANKA_1436200	SET10	histone-lysine N-methyltransferase, H3 lysine-4 specific, putative	0.608266	0.173117	not reduced	-0.193029	0.195519	not reduced	-0.178645	0.135522	not reduced	-0.602718	0.160893	not reduced	-8.76042	0.303434	reduced	-9.4471	0.332148	reduced	-8.30219	0.423295	reduced	0.84903	Slow				antigenic variation
PBANKA_0208300	NPT1	novel putative transporter 1	-0.241808	0.623046	no power	-0.973654	0.644467	no power	-0.227803	0.722599	no power	-0.635111	0.745034	no power	1.29726	0.831464	not reduced	0.614413	0.855217	no power	0.812623	0.878998	not reduced	0.954805	Dispensable				arginine transport, lysine transport
PBANKA_1116000	TLP	TRAP-like protein	0.289919	0.0670523	not reduced	-0.233422	0.0865732	not reduced	0.0837986	0.0644314	not reduced	-0.268133	0.0837344	not reduced	-0.359987	0.065981	not reduced	-1.06342	0.0855253	no power	-0.7881	0.273204	no power	0.949861	Dispensable				biological adhesion
PBANKA_1449600	PIH1	PIH1 domain-containing protein, putative	-1.09585	0.52175	no power	-1.77072	0.577536	no power	-1.26143	0.627247	no power	-1.70834	0.692996	no power	2.52518	0.686531	not reduced	0.395559	0.792561	no power	1.5926	1.03443	not reduced	0.760806	Dispensable				box C/D snoRNP assembly
PBANKA_1404000	MKP1	mitogen-activated protein kinase phosphatase 1, putative	0.786051	0.104187	not reduced	0.189512	0.136783	not reduced	0.0622811	0.0989676	not reduced	-0.493496	0.134128	not reduced	-0.269461	0.0343098	not reduced	-0.998128	0.0496729	no power	-0.953614	0.137198	no power	0.996123	Dispensable				cell cycle
PBANKA_1425200	SSP3	sporozoite surface protein 3, putative	0.291098	0.0660428	not reduced	-0.38282	0.0919323	not reduced	-0.00890096	0.0556821	not reduced	-0.412235	0.0804612	not reduced	0.442887	0.0854023	not reduced	-0.169872	0.120898	not reduced	0.0662517	0.292948	not reduced	0.921876	Dispensable				cell gliding
PBANKA_1329100		plasmepsin VIII, putative	0.810438	0.0446886	not reduced	0.199437	0.0589088	not reduced	-1.6125	0.0808388	reduced	-1.96599	0.0999453	reduced	-0.38308	0.121749	not reduced	-1.18261	0.146258	no power	-1.2172	0.173146	no power	1.00502	Dispensable				cell gliding, exit from host cell
PBANKA_0712200	PBLP	BEM46-like protein, putative	0.578945	0.316756	not reduced	0.132831	0.350732	not reduced	0.999691	0.148722	not reduced	0.502311	0.170959	not reduced	2.08793	0.244918	not reduced	1.42569	0.298554	not reduced	1.46564	0.466697	not reduced	0.986038	Dispensable				cell maturation, entry into host cell
PBANKA_0830400		G2 protein	-1.12555	0.158759	no power	-1.64019	0.177902	reduced	0.208452	0.173842	not reduced	-0.254159	0.196277	not reduced	0.124883	0.163174	not reduced	-0.790183	0.187599	no power	-0.80986	0.268288	no power	1.0103	Dispensable				cell motility
PBANKA_1436600	IMC1h	inner membrane complex protein 1h	-0.713774	0.0914926	not reduced	-1.06986	0.108801	no power	-0.15986	0.0948056	not reduced	-0.62061	0.117974	not reduced	-0.655907	0.15774	not reduced	-1.49412	0.192285	reduced	-1.59073	0.421128	no power	1.00041	Dispensable				cell motility
PBANKA_0813000	ICP	inhibitor of cysteine proteases	-0.0438205	0.223313	not reduced	-0.496621	0.257248	no power	0.191825	0.118312	not reduced	-0.287115	0.141238	not reduced	-0.857353	0.43851	no power	-1.49822	0.491062	no power	4.45124	2.34877	not reduced	0.315778	Essential				cell motility, entry into host cell
PBANKA_1436100	HP1	heterochromatin protein 1, putative	-6.70331	0.703162	reduced	-6.72003	0.751977	reduced	-1.56367	0.831072	no power	-1.80209	0.873035	no power	0.209615	1.07714	no power	-0.158214	1.16645	no power	4.7846	1.38358	not reduced	0.324298	Slow				cell proliferation, regulation of chromatin silencing
PBANKA_1438600		iron transporter, putative	-0.0985179	0.0438671	not reduced	-0.628329	0.0603805	not reduced	0.102129	0.0438426	not reduced	-0.256534	0.0609933	not reduced	0.230752	0.048088	not reduced	-0.44309	0.066181	not reduced	-0.416802	0.0965988	not reduced	0.995248	Dispensable				cellular iron ion homeostasis, ferrous iron transport
PBANKA_0613600		phosphopantothenoylcysteine synthetase, putative	-0.647429	0.798123	no power	-1.03798	0.813028	no power	0.0116669	0.327134	not reduced	-0.322947	0.349093	no power	0.522221	0.977518	no power	-0.0692991	1.00206	no power	0.093877	1.01383	no power	0.962851	Dispensable	y	Pantothenate (vit B5) metabolism / CoA biosynthesis		coenzyme A biosynthetic process
PBANKA_0510600	CDC20	cell division cycle protein 20 homolog	-0.933675	0.299508	no power	-1.97585	0.36181	reduced	0.635194	0.341572	not reduced	0.338554	0.399001	not reduced	0.465937	0.466084	not reduced	-0.585311	0.556919	no power	-0.830052	0.581677	no power	1.05088	Dispensable				cytokinesis
PBANKA_0106600	DPH7	diphthine methyltransferase, putative	-0.828273	0.10091	no power	-1.03446	0.129919	no power	-0.123205	0.0980912	not reduced	-0.360909	0.128468	not reduced	-1.57245	0.350323	no power	-1.59005	0.406305	no power	-0.618235	0.509032	no power	0.822784	Slow				demethylation
PBANKA_0517200	HAD1	haloacid dehalogenase-like hydrolase, putative	0.554719	0.135129	not reduced	-0.179387	0.178394	not reduced	0.18402	0.110864	not reduced	-0.569028	0.154171	not reduced	0.315342	0.0704525	not reduced	-0.424207	0.0995885	not reduced	-0.512498	0.173569	not reduced	1.01971	Dispensable			metabolic process	dephosphorylation, negative regulation of isopentenyl diphosphate biosynthetic process, methylerythritol 4-phosphate pathway
PBANKA_0819500	RECQ1	ATP-dependent DNA helicase Q1, putative	-0.79022	0.189323	no power	-1.53701	0.21517	reduced	0.533409	0.162503	not reduced	0.0296334	0.190243	not reduced	-0.659055	0.15201	not reduced	-0.755203	0.179975	no power	0.0970205	0.381968	not reduced	0.870961	Dispensable			DNA recombination	DNA duplex unwinding
PBANKA_0940200		dna2/nam7 helicase family member, putative	0.340343	0.176986	not reduced	-0.376051	0.220581	not reduced	0.457689	0.15071	not reduced	-0.286626	0.194728	not reduced	-0.89043	0.150235	no power	-1.85289	0.186329	reduced	-1.81771	0.252787	reduced	0.991653	Dispensable				DNA-dependent DNA replication
PBANKA_0308400	ALG14	UDP-N-acetylglucosamine transferase subunit ALG14, putative	-1.254	1.83289	no power	-1.4812	1.86872	no power	-1.0417	1.08887	no power	-1.30582	1.13393	no power	0.674983	1.2151	no power	0.334357	1.3231	no power	8.18925	1.37953	not reduced	0.162868	Slow	y	N-Glycan biosynthesis		dolichol-linked oligosaccharide biosynthetic process
PBANKA_0402800	EHD	EH domain-containing protein, putative	0.527746	0.0696271	not reduced	-0.191659	0.0921304	not reduced	0.501722	0.0591158	not reduced	0.134725	0.0822063	not reduced	-0.272658	0.0706113	not reduced	-0.72837	0.0922538	not reduced	-0.857613	0.194828	no power	0.979652	Dispensable				endocytosis
PBANKA_1233200	CYC3	cyclin	-0.590719	0.0913729	not reduced	-1.04187	0.12493	no power	-0.260106	0.0553946	not reduced	-0.740303	0.0768695	not reduced	-0.0834404	0.173512	not reduced	-0.733413	0.226895	no power	-0.922635	0.390115	no power	1.05552	Dispensable				endomitotic cell cycle
PBANKA_0414500		HVA22/TB2/DP1 family protein, putative	-0.876392	0.196845	no power	-1.24567	0.22949	no power	1.15183	0.250669	not reduced	-1.67511	0.373623	no power	-2.45933	0.386936	reduced	-2.77164	0.408426	reduced	-0.876926	0.446679	no power	0.636314	Slow				endoplasmic reticulum tubular network organization
PBANKA_1329500	PPKL	protein phosphatase containing kelch-like domains	0.186383	0.369176	not reduced	-0.626377	0.396116	no power	0.837845	0.462825	not reduced	0.478787	0.489085	not reduced	-5.42113	0.727749	reduced	-6.03375	0.750717	reduced	-4.57212	0.798093	reduced	0.722014	Slow			brassinosteroid mediated signaling pathway	entry into host
PBANKA_1349800	TRAP	sporozoite surface protein 2	-0.245915	0.0413574	not reduced	-0.705525	0.0548982	not reduced	-1.36607	0.0862619	reduced	-1.95	0.101943	reduced	-1.60107	0.30287	no power	-3.20766	0.330537	reduced	-3.10783	0.435333	reduced	0.945236	Dispensable				entry into host
PBANKA_1232400	CPbeta	F-actin-capping protein subunit beta	-1.07524	0.186006	no power	-1.5144	0.219766	reduced	0.0352314	0.107254	not reduced	-0.453446	0.128745	not reduced	-0.679501	0.477615	no power	-1.32424	0.529926	no power	-1.36044	0.58936	no power	1.01168	Dispensable			actin cytoskeleton organization, barbed-end actin filament capping	entry into host cell
PBANKA_1119200		conserved Plasmodium protein, unknown function	-1.07199	0.139742	no power	-1.56901	0.158879	reduced	-1.61779	0.257058	reduced	-1.91107	0.27763	reduced	1.48844	0.30767	not reduced	0.69792	0.329705	not reduced	0.807243	0.396379	not reduced	0.955898	Dispensable				entry into host cell
PBANKA_1002100	P36	6-cysteine protein	0.013892	0.0589293	not reduced	-0.472173	0.0727376	not reduced	0.500922	0.0622006	not reduced	-0.0620194	0.0784472	not reduced	-3.92123	0.43333	reduced	-5.47493	0.453505	reduced	-5.55467	0.464551	reduced	1.0178	Dispensable				entry into host cell
PBANKA_0413800	MA	microneme associated antigen, putative	-0.244226	0.174564	not reduced	-0.870163	0.209843	no power	0.394233	0.16817	not reduced	-0.210927	0.206323	not reduced	-0.422825	0.0869025	not reduced	-1.14701	0.10222	no power	-1.24019	0.223684	no power	1.00213	Dispensable				entry into host cell
PBANKA_1037800	SOAP	secreted ookinete adhesive protein	0.228728	0.0349182	not reduced	-0.371911	0.0489316	not reduced	0.0639865	0.0415095	not reduced	-0.317503	0.0605708	not reduced	0.165532	0.0544403	not reduced	-0.592154	0.0779668	not reduced	-0.579729	0.0787943	not reduced	0.99717	Dispensable				entry into host cell
PBANKA_1210600		conserved Plasmodium protein, unknown function	0.562478	0.0539216	not reduced	0.189885	0.0713938	not reduced	-0.161931	0.0581846	not reduced	-0.562379	0.0857256	not reduced	-0.0261124	0.200316	not reduced	-0.70811	0.288909	no power	-0.377989	0.338275	no power	0.917096	Dispensable				entry into host cell
PBANKA_0824200	PLP3	perforin-like protein 3	-0.130203	0.0770327	not reduced	-0.818619	0.102898	no power	0.505254	0.0649502	not reduced	0.0884194	0.0896772	not reduced	-0.206599	0.0858365	not reduced	-0.813274	0.121361	no power	-0.30883	0.228481	not reduced	0.901056	Dispensable				entry into host cell
PBANKA_1315400	CNB	calcineurin subunit B, putative	0.00240231	3.054	no power	-0.14367	3.25083	no power	0.764799	3.57731	no power	0.677855	3.75744	no power	0.1486	3.68244	no power	-0.00631149	3.85848	no power	7.46853	3.8847	not reduced	0.177798	Slow				entry into host cell, protein dephosphorylation
PBANKA_0833000	PFN	profilin, putative	0.197953	0.121561	not reduced	-0.955545	0.147606	no power	0.237758	0.102543	not reduced	-0.133677	0.129496	not reduced	0.073654	0.169317	not reduced	-1.99764	0.221774	reduced	0.784375	0.357604	not reduced	0.565316	Slow			actin cytoskeleton organization	entry into host cell, sequestering of actin monomers
PBANKA_1222300	SEC28	coatomer subunit epsilon, putative	0.0262538	0.142428	not reduced	-0.789723	0.166468	no power	0.687632	0.128872	not reduced	0.22293	0.154586	not reduced	-0.759507	0.0911361	not reduced	-1.34673	0.113465	reduced	-0.717259	0.234039	no power	0.903839	Dispensable				ER to Golgi vesicle-mediated transport
PBANKA_0903900	SEC21	coatomer subunit gamma, putative	0.872808	2.9466	no power	0.734726	3.14046	no power	-0.216035	3.42544	no power	-0.303356	3.60594	no power	0.357189	3.5771	no power	0.198626	3.75119	no power	4.41982	3.8644	no power	0.376709	Slow			intracellular protein transport, vesicle-mediated transport	ER to Golgi vesicle-mediated transport, retrograde vesicle-mediated transport, Golgi to ER
PBANKA_0913700		coatomer subunit delta, putative	-1.17131	1.11306	no power	-1.99654	1.15131	no power	1.51392	1.16968	not reduced	1.27441	1.19767	no power	-0.366694	1.59707	no power	-0.829008	1.71551	no power	2.71503	1.83816	not reduced	0.449816	Slow				ER to Golgi vesicle-mediated transport, retrograde vesicle-mediated transport, Golgi to ER
PBANKA_1128100	PL	phospholipase	-0.0637412	0.0546768	not reduced	-0.549017	0.0683934	not reduced	0.394872	0.0640834	not reduced	-0.202513	0.0802635	not reduced	-0.778659	0.126339	no power	-2.38434	0.148126	reduced	-2.27523	0.174076	reduced	0.972243	Dispensable	y	Glycerophospholipid metabolism	lipid metabolic process	exit from host cell
PBANKA_1463000	G377	osmiophilic body protein	0.700369	0.174673	not reduced	0.113641	0.222015	not reduced	-0.350009	0.168066	not reduced	-0.714591	0.219984	no power	0.123225	0.291441	not reduced	-0.90299	0.369766	no power	-0.911302	0.391519	no power	0.991672	Dispensable				exit from host cell
PBANKA_1312700	GEST	gamete egress and sporozoite traversal protein	-6.38978	0.181232	reduced	-6.81825	0.201084	reduced	1.34359	0.272798	not reduced	0.857821	0.288708	not reduced	-4.89007	0.386608	reduced	-5.55339	0.406238	reduced	-5.51563	0.41706	reduced	0.993026	Dispensable				exit from host cell
PBANKA_1410500		malonyl CoA-acyl carrier protein transacylase precursor, putative	-0.0845122	0.0641555	not reduced	-0.606531	0.0805355	not reduced	0.388665	0.063774	not reduced	0.0487283	0.0807438	not reduced	-11.0493	0.501504	reduced	-11.6926	0.521119	reduced	-11.1842	0.56981	reduced	0.907176	Dispensable	y	Fatty acid metabolism	metabolic process	fatty acid biosynthetic process
PBANKA_1022300		mannose-1-phosphate guanyltransferase, putative	0.446369	0.126598	not reduced	-0.813374	0.1532	no power	0.273622	0.102948	not reduced	-0.0581168	0.128846	not reduced	0.781252	0.162945	not reduced	-0.627089	0.209282	no power	3.93255	0.451983	not reduced	0.394833	Slow	y	Amino sugar and nucleotide sugar metabolism	biosynthetic process	GDP-mannose biosynthetic process
PBANKA_1317500	GluPho	glucose-6-phosphate dehydrogenase-6-phosphogluconolactonase, putative	-2.39874	0.212431	reduced	-3.59452	0.236965	reduced	-0.21415	0.367878	not reduced	-0.58898	0.389415	no power	-0.36204	0.485694	no power	-2.24395	0.531592	reduced	1.38408	0.56618	not reduced	0.434247	Slow	y	Pentose phosphate pathway (PPP)	glucose metabolic process, oxidation-reduction process	glucose 6-phosphate metabolic process, pentose-phosphate shunt
PBANKA_1014000	GDH2	NADP-specific glutamate dehydrogenase, putative	-3.02334	0.845257	reduced	-3.20968	0.886273	reduced	-1.77499	1.07348	no power	-2.0959	1.11747	no power	0.21801	1.2151	no power	-0.123882	1.3231	no power	4.90281	1.35968	not reduced	0.313018	Slow	y	Alanine, aspartate and glutamate metabolism	cellular amino acid metabolic process, oxidation-reduction process	glutamate biosynthetic process
PBANKA_0718100	GATA	glutamyl-tRNA(Gln) amidotransferase subunit A	-3.09869	0.108764	reduced	-4.23922	0.133539	reduced	-0.197589	0.138104	not reduced	-0.560514	0.159385	not reduced	-0.582625	0.186047	not reduced	-2.43489	0.23196	reduced	3.61387	0.733718	not reduced	0.251919	Slow	y	Aminoacyl-tRNA biosynthesis		glutaminyl-tRNAGln biosynthesis via transamidation
PBANKA_1319100	HlyIII	hemolysin III, putative	-0.682963	0.0619703	not reduced	-1.22673	0.0812209	reduced	0.143492	0.0652431	not reduced	-0.359763	0.0853147	not reduced	0.218924	0.077043	not reduced	-0.566379	0.0993453	not reduced	-1.02184	0.194982	no power	1.01569	Dispensable				hemolysis in other organism
PBANKA_0932500		SET domain protein, putative	-0.483585	1.85962	no power	-0.717736	1.89578	no power	1.41393	1.0647	not reduced	1.20906	1.11007	no power	-1.24887	1.04573	no power	-1.53794	1.12631	no power	1.35228	1.2328	no power	0.516581	Slow				histone H3-K4 methylation, histone H3-K9 methylation
PBANKA_1139800	GEX1	nuclear fusion protein	-1.2472	0.390326	no power	-1.60734	0.449403	no power	-1.645	0.484511	no power	-2.268	0.554466	reduced	0.274321	0.633862	not reduced	0.28209	0.719201	no power	0.54895	0.757997	not reduced	0.938334	Dispensable				karyogamy
PBANKA_1455100	RFC4	replication factor C subunit 4, putative	1.40219	1.10384	not reduced	1.0085	1.12233	no power	0.972911	0.950783	not reduced	0.522136	0.980582	no power	3.6531	1.06933	not reduced	2.78681	1.16572	not reduced	3.93623	1.42661	not reduced	0.788322	Dispensable			DNA replication	leading strand elongation
PBANKA_1018100	ABCG2	ABC transporter G family member 2, putative	0.0244231	0.837094	no power	-0.125031	1.03135	no power	0.25782	0.758464	no power	0.198782	0.951295	no power	-0.396647	0.735294	no power	-0.529456	0.910626	no power	0.261004	0.937036	no power	0.833531	Slow				lipid transport
PBANKA_0505700	ROK1	ATP-dependent RNA helicase ROK1, putative	0.431171	0.262498	not reduced	-0.342214	0.312071	not reduced	1.58509	0.227147	not reduced	0.819828	0.27313	not reduced	0.424909	0.235711	not reduced	-0.248808	0.269007	not reduced	0.903493	0.321717	not reduced	0.755436	Slow				maturation of SSU-rRNA
PBANKA_0804300	MSH2-2	DNA mismatch repair protein MSH2	0.886635	0.425254	not reduced	0.56899	0.486328	not reduced	-1.33704	0.474519	no power	-1.80077	0.542239	no power	-1.09597	0.633271	no power	-1.25996	0.718495	no power	-1.06085	0.729713	no power	0.958074	Dispensable			mismatch repair	mismatch repair
PBANKA_1438700		mitochondrial carrier protein, putative	-1.12245	0.0975785	no power	-1.72315	0.111652	reduced	-0.266042	0.14969	not reduced	-0.63483	0.168482	not reduced	1.31024	0.168451	not reduced	0.41222	0.19912	not reduced	0.372206	0.240784	not reduced	0.988589	Dispensable	y	Transport between c and m		mitochondrial citrate transport
PBANKA_1305600		metalloprotease, putative	-0.98981	0.101694	no power	-1.24918	0.1288	no power	-0.375142	0.138423	not reduced	-2.65295	0.223003	reduced	-0.630815	0.13627	not reduced	-1.00972	0.153701	no power	-0.158026	0.301876	not reduced	0.814863	Slow				mitochondrial protein processing, mitochondrial proton-transporting ATP synthase complex assembly
PBANKA_0106200	SAS6	spindle assembly abnormal protein 6, putative	-0.225686	0.149364	not reduced	-0.846445	0.183201	no power	0.101107	0.142119	not reduced	-0.457842	0.177994	not reduced	0.486463	0.0732562	not reduced	-0.251354	0.0895909	not reduced	-0.322361	0.157297	not reduced	1.01696	Dispensable				mitotic spindle organization
PBANKA_0717500	CBP20	nuclear cap-binding protein subunit 2, putative	-1.48821	0.354379	no power	-1.90775	0.46125	no power	1.64158	0.0727146	not reduced	-0.053066	0.114651	not reduced	-3.30348	0.228254	reduced	-4.26983	0.256575	reduced	-4.05772	0.271639	reduced	0.95128	Dispensable				mRNA splicing, via spliceosome
PBANKA_1023200	SF3B4	splicing factor 3B subunit 4, putative	-1.55679	0.818977	no power	-1.82542	0.848729	no power	4.21247	0.88172	not reduced	0.822486	1.01041	no power	-2.58942	1.17184	no power	-2.9206	1.18895	no power	0.702158	1.49282	no power	0.436521	Slow				mRNA splicing, via spliceosome
PBANKA_1325300	SF3B2	splicing factor 3B subunit 2, putative	-0.550944	0.890534	no power	-0.84208	0.919194	no power	5.74746	0.751982	not reduced	2.42741	0.875131	not reduced	-2.75289	0.7981	reduced	-3.15854	0.81633	reduced	1.99864	1.03711	not reduced	0.287588	Slow				mRNA splicing, via spliceosome
PBANKA_0921500	SNRPF	small nuclear ribonucleoprotein F, putative	0.797299	3.054	no power	0.667778	3.25083	no power	0.789198	3.57731	no power	0.701018	3.75744	no power	0.271582	3.68244	no power	0.113819	3.85848	no power	2.86143	3.97984	no power	0.529856	Slow				mRNA splicing, via spliceosome
PBANKA_0507400	OMPDC	orotidine 5'-phosphate decarboxylase, putative	0.766118	0.900445	no power	0.47677	0.92909	no power	3.62301	0.888063	not reduced	0.336894	1.01604	no power	-3.36549	1.17378	reduced	-3.69732	1.19088	reduced	1.61841	1.33877	no power	0.295274	Slow	y	Pyrimidine biosynthesis	'de novo' pyrimidine nucleobase biosynthetic process, pyrimidine nucleotide biosynthetic process
PBANKA_0102100	DHODH	dihydroorotate dehydrogenase, putative	2.3143	1.1393	not reduced	-0.0312499	1.46632	no power	-0.201639	0.642219	no power	-0.193936	0.831227	no power	1.72393	0.483966	not reduced	2.97622e-16	0.625786	no power	7.04937	0.912197	not reduced	0.196174	Slow	y	Pyrimidine biosynthesis	'de novo' pyrimidine nucleobase biosynthetic process, UMP biosynthetic process, oxidation-reduction process
PBANKA_0601500	TGS1	trimethylguanosine synthase, putative	-0.489713	0.174935	not reduced	-1.1182	0.210019	no power	0.422746	0.171132	not reduced	-0.145508	0.208673	not reduced	0.336701	0.130667	not reduced	-0.557174	0.150713	not reduced	-1.30726	0.310128	no power	0.9758	Dispensable			7-methylguanosine RNA capping, RNA methylation
PBANKA_1304400		allantoicase, putative	-1.84597	0.141181	reduced	-2.23679	0.161779	reduced	0.249972	0.149971	not reduced	-0.0792979	0.17541	not reduced	-0.859247	0.246904	no power	-1.59429	0.279689	reduced	-1.60554	0.391374	no power	0.996052	Dispensable	y	Purine metabolism	allantoin catabolic process
PBANKA_1121900	CS	chorismate synthase, putative	0.342002	0.140749	not reduced	-0.476985	0.164293	not reduced	0.260863	0.127286	not reduced	-0.225104	0.152304	not reduced	-2.31522	0.200554	reduced	-2.88242	0.22291	reduced	-2.06405	0.651665	no power	0.848817	Dispensable	y	Shikimate pathway	aromatic amino acid family biosynthetic process
PBANKA_0407600	AS	asparagine synthetase [glutamine-hydrolyzing]	1.60577	0.446605	not reduced	0.884696	0.490949	not reduced	-5.23353	0.46768	reduced	-6.04847	0.511879	reduced	0.525864	0.686347	not reduced	-0.180779	0.716542	no power	1.70827	0.751756	not reduced	0.639048	Slow	y	Alanine, aspartate and glutamate metabolism	asparagine biosynthetic process
PBANKA_0308600		asparagine--tRNA ligase, putative	-1.32819	0.171771	no power	-2.52595	0.197312	reduced	0.149796	0.175372	not reduced	-0.190835	0.198711	not reduced	0.192804	0.246479	not reduced	-1.69162	0.295253	reduced	2.26626	0.440722	not reduced	0.419765	Slow	y	Aminoacyl-tRNA biosynthesis	asparaginyl-tRNA aminoacylation
PBANKA_0313800		ATP synthase F1, alpha subunit, putative	-1.19833	0.308406	no power	-1.91171	0.33176	reduced	-2.34419	0.554514	reduced	-2.78966	0.57726	reduced	-4.00264	0.829197	reduced	-4.67701	0.852968	reduced	-1.93514	0.912353	no power	0.526578	Slow	y	ETC	ATP hydrolysis coupled proton transport, ATP synthesis coupled proton transport
PBANKA_1450300	ATPbeta	ATP synthase subunit beta, mitochondrial	-0.980211	0.217505	no power	-1.71546	0.26262	reduced	-0.0277998	0.206395	not reduced	-0.792756	0.249873	no power	-1.72246	0.508843	no power	-2.5396	0.554014	reduced	-1.43468	0.654483	no power	0.77875	Slow	y	ETC	ATP hydrolysis coupled proton transport, ATP synthesis coupled proton transport
PBANKA_1409800		ATP synthase subunit gamma, mitochondrial, putative	-3.09095	1.33289	no power	-3.50929	1.436	no power	3.00199	0.784184	not reduced	1.46408	0.824928	not reduced	-1.4504	0.935359	no power	-2.4407	0.965912	no power	-1.81456	1.00013	no power	0.853091	Slow	y	ETC	ATP synthesis coupled proton transport
PBANKA_0901400		mitochondrial ATP synthase delta subunit, putative	-1.90157	0.218692	reduced	-2.58175	0.234562	reduced	0.221661	0.267069	not reduced	-0.228662	0.288016	not reduced	-6.20233	0.706967	reduced	-7.00104	0.731565	reduced	-6.00303	0.746973	reduced	0.793499	Slow	y	ETC	ATP synthesis coupled proton transport
PBANKA_1330400		DNA-3-methyladenine glycosylase, putative	0.193001	0.078546	not reduced	-0.286541	0.0980545	not reduced	-0.0846672	0.0807155	not reduced	-0.39227	0.0990729	not reduced	0.121449	0.079543	not reduced	-0.616695	0.0991163	not reduced	-0.382931	0.180002	not reduced	0.944143	Dispensable			base-excision repair
PBANKA_0918700		A/G-specific adenine glycosylase, putative	0.476109	0.0745855	not reduced	-0.0486388	0.0909363	not reduced	0.0267909	0.0694798	not reduced	-0.316572	0.0867595	not reduced	0.223564	0.0585978	not reduced	-0.46835	0.0771621	not reduced	-0.291347	0.141133	not reduced	0.952379	Dispensable			base-excision repair
PBANKA_1360500	ECT	ethanolamine-phosphate cytidylyltransferase	-1.20761	0.0599007	reduced	-2.36607	0.0839486	reduced	-0.13735	0.0418372	not reduced	-0.49692	0.063053	not reduced	0.0378793	0.0628946	not reduced	-1.86445	0.111196	reduced	0.679605	0.510613	not reduced	0.566104	Slow	y	Glycerophospholipid metabolism|Phosphonate and phosphinate metabolism	biosynthetic process
PBANKA_1342800	NMNAT	nicotinate-nucleotide adenylyltransferase, putative	-1.2386	0.15145	no power	-2.39029	0.176042	reduced	-0.44183	0.232096	not reduced	-0.851379	0.256065	no power	-0.226096	0.441951	no power	-2.14955	0.488615	reduced	1.70009	0.546408	not reduced	0.41137	Slow	y	Nicotinate and nicotinamide (vit B3) metabolism	biosynthetic process
PBANKA_0302300	AspAT	aspartate aminotransferase, putative	0.0521638	0.139065	not reduced	-1.33884	0.167175	reduced	-0.655901	0.17221	no power	-0.928317	0.201945	no power	1.26906	0.204724	not reduced	0.0753356	0.255425	not reduced	6.27708	0.533231	not reduced	0.291584	Slow	y	Alanine, aspartate and glutamate metabolism|Arginine and proline metabolism|Cysteine and methionine metabolism|Phenylalanine met... <Preview truncated at 128 characters>	biosynthetic process, cellular amino acid metabolic process
PBANKA_0509300		glutamine--fructose-6-phosphate aminotransferase [isomerizing], putative	-0.359479	0.746363	no power	-0.663472	0.776143	no power	3.35431	0.676001	not reduced	-0.210104	0.819262	no power	-3.9073	1.10148	reduced	-4.22701	1.11861	reduced	-1.40524	1.3212	no power	0.53706	Slow	y	Alanine, aspartate and glutamate metabolism	carbohydrate biosynthetic process, carbohydrate derivative biosynthetic process, carbohydrate metabolic process
PBANKA_0918200		phosphoacetylglucosamine mutase, putative	0.164353	0.173528	not reduced	-0.32765	0.195522	not reduced	-0.545314	0.187599	not reduced	-0.953985	0.209629	no power	-8.24389	0.519754	reduced	-8.91176	0.539763	reduced	-7.77167	0.570966	reduced	0.767969	Slow	y	Amino sugar and nucleotide sugar metabolism	carbohydrate metabolic process
PBANKA_1228400		mannose-6-phosphate isomerase, putative	0.677493	0.176771	not reduced	-0.144256	0.200773	not reduced	-0.544468	0.133211	not reduced	-1.0034	0.159282	no power	-0.491452	0.233202	not reduced	-0.984338	0.255728	no power	1.12191	0.406459	not reduced	0.611327	Slow	y	Amino sugar and nucleotide sugar metabolism	carbohydrate metabolic process
PBANKA_1210900		phosphoglucomutase, putative	0.915549	0.0640251	not reduced	-0.223782	0.0881164	not reduced	0.135784	0.0432938	not reduced	-0.220195	0.0645028	not reduced	-0.398747	0.0630151	not reduced	-2.26749	0.111406	reduced	-2.03939	0.318246	reduced	0.992038	Dispensable	y	Glycolysis|Pentose phosphate pathway (PPP)	carbohydrate metabolic process
PBANKA_0800500	CHT1	chitinase	0.645238	0.0668456	not reduced	-0.505323	0.0908461	not reduced	0.113635	0.0422953	not reduced	-0.233078	0.0635006	not reduced	0.523145	0.0628946	not reduced	-1.48737	0.111196	reduced	-0.358198	0.295973	not reduced	0.792636	Slow			carbohydrate metabolic process
PBANKA_1117700	MDH	malate dehydrogenase, putative	0.246245	0.140865	not reduced	-0.896213	0.165716	no power	0.256842	0.160864	not reduced	-0.110797	0.182367	not reduced	-0.602154	0.256105	no power	-2.54328	0.303794	reduced	-1.87504	0.36043	reduced	0.860265	Slow	y	Cysteine and methionine metabolism|Pyruvate metabolism	carbohydrate metabolic process, carboxylic acid metabolic process, cellular carbohydrate metabolic process, oxidation-reduction process
PBANKA_1340400		oxidoreductase, putative	-0.276034	0.171599	not reduced	-0.725557	0.207112	no power	-0.203202	0.103611	not reduced	-0.687951	0.124965	not reduced	-0.0734017	0.29202	not reduced	-0.730143	0.345419	no power	-0.811778	0.403968	no power	1.01927	Dispensable	y	Propanoate metabolism	carbohydrate metabolic process, carboxylic acid metabolic process, cellular carbohydrate metabolic process, oxidation-reduction process
PBANKA_0932900	G3PDH	glycerol-3-phosphate dehydrogenase, putative	0.426092	0.0485164	not reduced	-0.199617	0.0627959	not reduced	-0.171564	0.0644445	not reduced	-0.529606	0.0831449	not reduced	-10.3251	0.614151	reduced	-11.1343	0.639185	reduced	-11.0816	0.654036	reduced	0.988909	Dispensable	y	Glycerophospholipid metabolism	carbohydrate metabolic process, glycerol-3-phosphate catabolic process, oxidation-reduction process
PBANKA_1431900		glycerol-3-phosphate dehydrogenase, putative	0.196583	0.0497381	not reduced	-0.199211	0.0642956	not reduced	0.230884	0.0537996	not reduced	-0.140423	0.0721219	not reduced	-0.160127	0.0528833	not reduced	-0.715226	0.0710079	not reduced	-0.0368824	0.60537	no power	0.850656	Dispensable	y	Glycerophospholipid metabolism	carbohydrate metabolic process, glycerol-3-phosphate catabolic process, oxidation-reduction process
PBANKA_1104900		UDP-N-acetyl glucosamine:UMP antiporter, putative	0.712622	0.144275	not reduced	-0.0162056	0.187414	not reduced	-0.232681	0.111636	not reduced	-0.985797	0.154949	no power	-0.13688	0.107468	not reduced	-0.935765	0.137321	no power	-0.855032	0.180984	no power	0.964861	Dispensable			carbohydrate transport
PBANKA_0806300		P-type ATPase, putative	-0.942838	0.0810521	no power	-1.31855	0.0985208	reduced	-0.409818	0.0855348	not reduced	-0.815484	0.113713	no power	-0.0821202	0.519889	no power	-1.01553	0.621862	no power	-0.893578	0.694786	no power	0.962558	Dispensable			cation transport
PBANKA_0610400	ATP4	non-SERCA-type Ca2+ -transporting P-ATPase, putative	0.241207	1.10511	no power	-0.130285	1.12339	no power	0.444879	0.98415	no power	0.0111244	1.01336	no power	4.59921	1.17431	not reduced	3.72938	1.27067	not reduced	5.65048	1.34267	not reduced	0.639428	Slow			cation transport
PBANKA_1438300		phospholipid-transporting ATPase, putative	2.3143	1.1393	not reduced	-0.0312499	1.46632	no power	-0.183741	0.661083	no power	-0.192117	0.850055	no power	1.69791	0.493609	not reduced	2.9427e-16	0.635395	no power	4.21289	1.34504	not reduced	0.377802	Slow			cation transport
PBANKA_1422200		zinc transporter, putative	-0.777628	0.105045	not reduced	-1.39842	0.119431	reduced	0.440433	0.164731	not reduced	0.0153267	0.185912	not reduced	-3.77985	0.547296	reduced	-4.63186	0.573855	reduced	-4.55863	0.584434	reduced	0.979566	Dispensable			cation transport, transmembrane transport
PBANKA_1319500	CCP2	LCCL domain-containing protein	0.0987066	0.583024	no power	-0.538002	0.627361	no power	-0.4584	0.578535	no power	-0.922411	0.635362	no power	1.43631	0.633168	not reduced	0.209639	0.70808	no power	1.29262	1.00073	not reduced	0.776648	Dispensable			cell adhesion
PBANKA_1300700	CCp1	LCCL domain-containing protein	1.78466	0.0939645	not reduced	1.20883	0.117037	not reduced	-1.72406	0.0836082	reduced	-2.02884	0.103219	reduced	-0.616401	0.11874	not reduced	-1.344	0.140434	reduced	-1.05006	0.228937	no power	0.931701	Dispensable			cell adhesion
PBANKA_0824400		cyclin-dependent kinases regulatory subunit, putative	-0.0610729	0.358272	not reduced	-0.461437	0.45782	no power	0.39133	0.0816102	not reduced	-1.26727	0.122981	reduced	-0.855306	0.103787	no power	-1.84144	0.130953	reduced	-1.64998	0.284045	reduced	0.956874	Dispensable			cell cycle
PBANKA_1225500		conserved Plasmodium protein, unknown function	0.168478	0.596746	no power	-0.213138	0.69137	no power	0.183404	0.579665	not reduced	-0.294149	0.683632	no power	0.274321	0.633862	not reduced	0.28209	0.719201	no power	0.345427	0.737153	no power	0.984533	Dispensable			cell cycle arrest
PBANKA_0920900		conserved Plasmodium protein, unknown function	-0.564117	0.246076	no power	-0.842188	0.286372	no power	0.624062	0.185988	not reduced	0.33184	0.221964	not reduced	-0.467804	0.375798	no power	-0.422403	0.427144	no power	4.60324	0.945075	not reduced	0.228358	Slow			cell redox homeostasis
PBANKA_0105500	GLP2	glutaredoxin-like protein	-2.33236	1.82438	no power	-2.56482	1.86046	no power	-0.804714	1.0769	no power	-0.963052	1.13078	no power	1.51755	1.17399	not reduced	1.192	1.28418	no power	7.53294	1.36036	not reduced	0.23034	Slow			cell redox homeostasis
PBANKA_0404700	GRX1	glutaredoxin 1, putative	0.548254	0.129966	not reduced	0.101307	0.164512	not reduced	0.584078	0.0610892	not reduced	0.0893192	0.0837516	not reduced	-0.573151	0.172692	not reduced	-1.21645	0.225741	no power	-1.09733	0.291423	no power	0.979137	Dispensable			cell redox homeostasis
PBANKA_1219700	GLP3	glutaredoxin-like protein	0.121568	0.0701519	not reduced	-0.2842	0.084998	not reduced	-0.0730696	0.0636572	not reduced	-0.42507	0.0816131	not reduced	0.0567398	0.0742201	not reduced	-0.489951	0.0924782	not reduced	-0.776442	0.127491	no power	1.05447	Dispensable			cell redox homeostasis
PBANKA_1335800		protein disulfide-isomerase, putative	0.059455	0.125045	not reduced	-0.36398	0.144538	not reduced	0.217439	0.0664121	not reduced	-0.241069	0.0821815	not reduced	0.0511565	0.088667	not reduced	-0.611765	0.108358	not reduced	-0.630962	0.165069	not reduced	0.987995	Dispensable			cell redox homeostasis
PBANKA_0820300		protein disulfide isomerase, putative	-0.23771	0.24863	not reduced	-0.76412	0.266581	no power	-0.162799	0.335844	not reduced	-0.509744	0.35328	no power	0.350532	0.522842	not reduced	-0.320998	0.54296	no power	-0.0267717	0.564953	no power	0.933856	Dispensable			cell redox homeostasis
PBANKA_1358000	TRX2	thioredoxin 2	0.303507	0.0888819	not reduced	-0.369799	0.111797	not reduced	-0.297171	0.0745152	not reduced	-0.883225	0.105538	no power	0.370737	0.10532	not reduced	-0.0133656	0.137234	not reduced	1.23654	0.444453	not reduced	0.753744	Slow			cell redox homeostasis
PBANKA_1320900	TRX1	thioredoxin 1, putative	-0.23771	0.24863	not reduced	-0.76412	0.266581	no power	-0.162799	0.335844	not reduced	-0.509744	0.35328	no power	0.350532	0.522842	not reduced	-0.320998	0.54296	no power	1.96385	0.571611	not reduced	0.589497	Slow			cell redox homeostasis, glycerol ether metabolic process
PBANKA_1446900	LPD1	dihydrolipoyl dehydrogenase, mitochondrial, putative	-1.90571	0.115653	reduced	-2.42802	0.132181	reduced	0.194505	0.120092	not reduced	-0.164175	0.137128	not reduced	-3.6108	0.50305	reduced	-4.27129	0.522654	reduced	-3.44959	0.539015	reduced	0.827696	Slow	y	Citrate cycle (TCA cycle)|Glycine, serine and threonine metabolism|Lysine degradation	cell redox homeostasis, oxidation-reduction process
PBANKA_0714900	aLipDH	dihydrolipoyl dehydrogenase, apicoplast, putative	0.434371	0.037165	not reduced	-0.0361552	0.0506196	not reduced	0.0719142	0.0418802	not reduced	-0.483227	0.0588135	not reduced	-3.74034	0.184	reduced	-5.30489	0.206839	reduced	-5.21832	0.265606	reduced	0.968326	Dispensable	y	Glycine, serine and threonine metabolism|Isoprenoid metabolism|Propanoate metabolism	cell redox homeostasis, oxidation-reduction process
PBANKA_1023400	GR	glutathione reductase, putative	0.16942	0.141703	not reduced	-0.305656	0.175937	not reduced	-0.196392	0.0874982	not reduced	-0.678976	0.108966	not reduced	-1.53557	0.275813	no power	-2.08075	0.352512	reduced	-2.05339	0.428637	reduced	0.989937	Dispensable	y	Pyrimidine metabolism|Redox metabolism|Selenocompound metabolism	cell redox homeostasis, oxidation-reduction process
PBANKA_1430800	Trx-Px2	thioredoxin peroxidase 2, putative	0.159993	0.0561301	not reduced	-0.500246	0.0708067	not reduced	-0.235184	0.0766772	not reduced	-0.593915	0.0976907	not reduced	-0.181393	0.11202	not reduced	-1.00304	0.138255	no power	-0.858511	0.215262	no power	0.965328	Dispensable	y	Redox metabolism	cell redox homeostasis, oxidation-reduction process
PBANKA_1302800	TPx1	thioredoxin peroxidase 1	0.0896293	0.027154	not reduced	-0.377826	0.0405414	not reduced	0.072832	0.0265499	not reduced	-0.430989	0.040249	not reduced	1.20817	0.0409267	not reduced	-0.331887	0.0590131	not reduced	-0.280474	0.131988	not reduced	0.994255	Dispensable	y	Redox metabolism	cell redox homeostasis, oxidation-reduction process
PBANKA_1455400		conserved Plasmodium protein, unknown function	-0.236426	0.0609134	not reduced	-0.735207	0.0800506	not reduced	-0.0102543	0.0640565	not reduced	-0.325628	0.0828749	not reduced	1.32797	0.0520609	not reduced	0.569528	0.0721661	not reduced	0.654771	0.151713	not reduced	0.951535	Dispensable			cell redox homeostasis, oxidation-reduction process
PBANKA_1026200	GDH1	NADP-specific glutamate dehydrogenase, putative	-2.55275	0.768919	reduced	-3.085	0.805043	reduced	0.247258	0.643901	no power	-0.239301	0.667317	no power	0.0664118	0.869419	no power	-0.560662	0.919761	no power	2.66059	2.00328	no power	0.496178	Insufficient data	y	Alanine, aspartate and glutamate metabolism	cellular amino acid metabolic process, oxidation-reduction process
PBANKA_0511000		biotin--acetyl-CoA-carboxylase, putative	0.384427	0.0452331	not reduced	-0.230494	0.0591863	not reduced	0.177359	0.047788	not reduced	-0.191895	0.0667963	not reduced	-7.35364	0.585488	reduced	-8.15742	0.610224	reduced	-8.17234	0.625204	reduced	1.00424	Dispensable	y	Biotin metabolism	cellular protein modification process
PBANKA_0824500	LplA2	lipoate-protein ligase 2, putative	-3.19755	0.137461	reduced	-3.39273	0.177339	reduced	-0.323451	0.127415	not reduced	-0.669699	0.158766	not reduced	-1.86539	0.384001	reduced	-1.81844	0.427797	no power	1.48197	0.507878	not reduced	0.438512	Slow	y	Lipoic acid metabolism	cellular protein modification process
PBANKA_1440700	UBA1	ubiquitin-activating enzyme E1, putative	-0.618355	1.02366	no power	-1.02373	1.04026	no power	0.0677641	1.00638	no power	-0.139935	1.0232	no power	0.295767	0.844116	no power	-0.0775048	0.872981	no power	-0.0378622	1.05959	no power	0.991409	Dispensable			cellular protein modification process
PBANKA_1113700		tubulin--tyrosine ligase, putative	0.179343	0.0788993	not reduced	-0.314294	0.0985019	not reduced	0.0248375	0.0738908	not reduced	-0.283565	0.0921568	not reduced	-0.40503	0.0799148	not reduced	-1.08999	0.0992594	no power	-0.956252	0.182413	no power	0.965466	Dispensable			cellular protein modification process
PBANKA_1208000		tubulin--tyrosine ligase, putative	0.148903	0.261342	not reduced	-0.315836	0.360862	no power	-0.096585	0.343481	not reduced	-0.505667	0.448108	no power	-0.0451328	0.436469	not reduced	-0.0819054	0.550439	no power	0.0115756	0.5772	no power	0.977126	Dispensable			cellular protein modification process
PBANKA_1323600		biotin protein ligase, putative	0.4916	0.0903889	not reduced	0.0374864	0.123868	not reduced	0.20225	0.0537094	not reduced	-0.281332	0.0751269	not reduced	0.502305	0.141393	not reduced	-0.119293	0.191676	not reduced	0.244401	0.235244	not reduced	0.934884	Dispensable			cellular protein modification process
PBANKA_0901900		tubulin--tyrosine ligase, putative	-0.736348	0.0823021	not reduced	-1.1209	0.100468	no power	0.357238	0.0828494	not reduced	-0.0208279	0.109824	not reduced	0.119119	0.423318	not reduced	-0.658143	0.515732	no power	1.72591	1.92999	no power	0.513756	Insufficient data			cellular protein modification process
PBANKA_0707000	LipB	lipoate-protein ligase B	0.320404	0.0554209	not reduced	-0.287299	0.0694352	not reduced	0.0380388	0.0700338	not reduced	-0.339499	0.0888401	not reduced	-10.2913	0.634408	reduced	-11.1	0.659595	reduced	-10.8614	0.682845	reduced	0.946027	Dispensable	y	Lipoic acid metabolism	cellular protein modification process, lipoate biosynthetic process
PBANKA_0718400	HAT1	histone acetyltransferase, putative	-1.14464	0.763623	no power	-1.48457	0.78416	no power	-0.138114	0.824503	no power	-0.320789	0.843189	no power	-2.09394	0.824138	no power	-2.48845	0.852882	no power	-0.427685	1.00974	no power	0.656661	Slow			chromatin modification, chromatin organization
PBANKA_0716000	SMC3	structural maintenance of chromosomes protein 3, putative	-0.257769	0.878983	no power	-0.54526	0.907687	no power	0.542472	0.888063	no power	-2.72781	1.01604	no power	-0.7151	1.0955	no power	-1.04207	1.11297	no power	0.165626	1.33136	no power	0.757626	Dispensable			chromosome organization
PBANKA_0203900		conserved protein, unknown function	2.3143	1.1393	not reduced	-0.0312499	1.46632	no power	-0.183741	0.661083	no power	-0.192117	0.850055	no power	1.69791	0.493609	not reduced	2.9427e-16	0.635395	no power	5.48294	0.869591	not reduced	0.281724	Slow			cleavage involved in rRNA processing
PBANKA_0611400		pantothenate kinase, putative	-1.52375	0.747617	no power	-2.04427	0.784874	no power	-0.862664	0.538545	no power	-1.36246	0.562523	no power	-3.21212	0.806354	reduced	-3.8351	0.856895	reduced	-3.36717	0.936641	reduced	0.913461	Dispensable	y	Pantothenate (vit B5) metabolism / CoA biosynthesis	coenzyme A biosynthetic process
PBANKA_1022600	PANK	pantothenate kinase, putative	0.559195	0.136093	not reduced	-0.169114	0.179331	not reduced	-0.38728	0.111013	not reduced	-1.14069	0.154322	no power	0.30936	0.0705335	not reduced	-0.429092	0.0996836	not reduced	-0.500799	0.163639	not reduced	1.00867	Dispensable	y	Pantothenate (vit B5) metabolism / CoA biosynthesis	coenzyme A biosynthetic process
PBANKA_0503800		conserved Plasmodium protein, unknown function	-0.0598927	0.131377	not reduced	-0.798491	0.161096	no power	0.416712	0.136208	not reduced	-0.0146387	0.16289	not reduced	0.518532	0.206049	not reduced	-0.0898455	0.24282	not reduced	0.36699	0.313586	not reduced	0.903804	Dispensable			cortical protein anchoring
PBANKA_1142400		nucleoside diphosphate kinase b, putative	-1.77073	0.647909	no power	-2.50582	0.669226	reduced	-0.227414	0.740913	no power	-0.637085	0.763337	no power	1.29668	0.832472	not reduced	0.614282	0.856215	no power	3.05713	0.879847	not reduced	0.568436	Slow	y	Purine metabolism|Pyrimidine metabolism	CTP biosynthetic process, GTP biosynthetic process, UTP biosynthetic process, nucleoside diphosphate phosphorylation
PBANKA_0910300	GCalpha	guanylyl cyclase, putative	1.16742	1.12349	no power	0.776949	1.14176	no power	1.28204	0.987661	not reduced	0.862549	1.0165	no power	2.19577	1.19093	not reduced	1.46151	1.28207	no power	5.90156	1.53641	not reduced	0.361228	Slow	y	Purine metabolism	cyclic nucleotide biosynthetic process, intracellular signal transduction
PBANKA_0921400		protein phosphatase, putative	0.186227	0.080195	not reduced	-0.49298	0.103209	not reduced	0.123446	0.0691162	not reduced	-0.454049	0.0989819	not reduced	-0.599136	0.106302	not reduced	-0.984292	0.138323	no power	-0.0945064	0.326483	not reduced	0.815414	Slow			dephosphorylation, protein dephosphorylation
PBANKA_0809400		P1 nuclease, putative	-2.8783	0.55343	reduced	-3.55936	0.659292	reduced	5.30123	0.494735	not reduced	5.183	0.564706	not reduced	-0.0688122	0.131239	not reduced	-1.1898	0.165413	no power	-2.75063	0.403449	reduced	1.04268	Dispensable			DNA catabolic process
PBANKA_1014800	WRN	ADP-dependent DNA helicase RecQ, putative	-0.764471	0.487653	no power	-1.11427	0.514122	no power	1.55162	0.478081	not reduced	1.43695	0.501887	not reduced	-0.386911	0.514042	no power	-0.916293	0.544695	no power	0.27462	0.635728	not reduced	0.711786	Slow	y	Purine metabolism	DNA recombination, DNA repair, DNA replication
PBANKA_0515300		conserved Plasmodium protein, unknown function	-0.878631	0.130313	no power	-1.56434	0.156279	reduced	0.337333	0.114725	not reduced	-0.0978613	0.141559	not reduced	0.158751	0.202847	not reduced	-0.484147	0.239667	not reduced	-0.235609	0.322832	not reduced	0.924011	Dispensable			DNA repair
PBANKA_1006100	FEN1	flap endonuclease 1, putative	0.301319	0.827039	no power	-0.519188	0.869881	no power	1.0846	0.69882	not reduced	0.903271	0.737805	not reduced	-2.32271	1.10604	no power	-2.60961	1.20366	no power	0.0480758	1.35598	no power	0.550167	Slow			DNA repair
PBANKA_0404100		AP endonuclease (DNA-[apurinic or apyrimidinic site] lyase), putative	0.568687	0.0603682	not reduced	0.160576	0.0755002	not reduced	0.0383021	0.0591706	not reduced	-0.314562	0.0776076	not reduced	-0.121282	0.061907	not reduced	-0.709558	0.0801937	not reduced	-1.07647	0.243734	no power	1.09081	Dispensable			DNA repair
PBANKA_1113300		deoxyribodipyrimidine photo-lyase, putative	0.991166	0.141113	not reduced	0.17571	0.164733	not reduced	-0.41548	0.129874	not reduced	-0.862273	0.154983	no power	-0.398106	0.126298	not reduced	-1.29154	0.156064	no power	-0.581876	0.341787	no power	0.814268	Slow			DNA repair
PBANKA_0622500		exonuclease I, putative	-0.133437	0.141741	not reduced	-0.807079	0.166365	no power	0.37171	0.111315	not reduced	-0.207626	0.14056	not reduced	-0.133633	0.12623	not reduced	-0.517207	0.158119	not reduced	0.694052	0.379274	not reduced	0.764338	Slow			DNA repair
PBANKA_1324700		conserved Plasmodium protein, unknown function	-0.250799	0.118478	not reduced	-0.493357	0.141215	not reduced	-0.357613	0.102965	not reduced	-0.547601	0.12536	not reduced	0.878264	0.112143	not reduced	0.317511	0.145847	not reduced	1.68194	0.708454	not reduced	0.693292	Dispensable			DNA repair
PBANKA_1206400		endonuclease, putative	-5.6653	0.331743	reduced	-5.8616	0.366628	reduced	1.79682	0.41324	not reduced	1.54525	0.448349	not reduced	-4.21025	0.825111	reduced	-4.53687	0.907063	reduced	-0.948269	0.942291	no power	0.438325	Slow			DNA repair
PBANKA_0316000	RFC1	replication factor C subunit 1, putative	0.823455	0.910711	not reduced	0.0686679	0.935737	no power	-0.272004	0.845605	no power	-0.83671	0.875417	no power	0.0637527	1.58155	no power	-0.315313	1.61628	no power	0.509621	2.16609	no power	0.839346	Dispensable			DNA repair, DNA replication
PBANKA_0714000	DMC1	meiotic recombination protein DMC1	-0.331967	0.0515766	not reduced	-0.842623	0.070777	not reduced	-0.230203	0.0494943	not reduced	-0.553378	0.067902	not reduced	-0.0362988	0.0482851	not reduced	-0.726128	0.0677425	not reduced	-0.555158	0.14387	not reduced	0.965432	Dispensable			DNA repair, reciprocal meiotic recombination
PBANKA_1336900		conserved Plasmodium protein, unknown function	-1.00522	0.107577	no power	-1.26003	0.134717	no power	0.811909	0.111758	not reduced	-0.898115	0.184271	no power	0.117589	0.0714648	not reduced	-0.236478	0.0894879	not reduced	-0.0379518	0.193683	not reduced	0.96718	Dispensable			DNA replication
PBANKA_0513900		conserved Plasmodium protein, unknown function	-0.75391	0.141281	no power	-1.13545	0.159222	no power	0.173869	0.160286	not reduced	-0.22254	0.187403	not reduced	-0.259039	0.785502	no power	-1.37642	0.897398	no power	0.117753	0.93407	no power	0.707494	Slow			DNA replication
PBANKA_0314700	RFC2	replication factor C subunit 2, putative	-0.0728808	3.054	no power	-0.221717	3.25083	no power	1.30481	3.57731	no power	1.2226	3.75744	no power	-0.159147	3.68244	no power	-0.330095	3.85848	no power	2.82047	3.97888	no power	0.482491	Slow			DNA replication
PBANKA_0803000	ORC2	origin recognition complex subunit 2, putative	0.788979	3.054	no power	0.646408	3.25083	no power	-0.453792	3.57731	no power	-0.539325	3.75744	no power	0.668903	3.68244	no power	0.501281	3.85848	no power	4.08665	3.93698	no power	0.43665	Slow			DNA replication
PBANKA_0718300	MCM9	DNA helicase MCM9, putative	0.463144	0.0466104	not reduced	-0.159564	0.0606252	not reduced	0.0900642	0.0582497	not reduced	-0.340723	0.0779049	not reduced	0.46065	0.0771158	not reduced	-0.312956	0.100689	not reduced	-0.259741	0.134134	not reduced	0.974018	Dispensable			DNA replication
PBANKA_1108400	SSB	single-stranded DNA-binding protein, putative	-0.0514115	0.304224	not reduced	-0.387708	0.364283	no power	0.585475	0.290279	not reduced	0.281864	0.364939	not reduced	0.343585	0.689109	no power	-0.146443	0.878068	no power	6.97925	0.898415	not reduced	0.192773	Slow			DNA replication
PBANKA_1360000	TOP3	DNA topoisomerase 3, putative	0.948888	2.44213	no power	0.713118	2.65076	no power	-1.02556	3.08882	no power	-1.09502	3.27244	no power	-2.153	3.59738	no power	-2.32453	3.77178	no power	0.225374	3.7746	no power	0.554799	Slow			DNA topological change
PBANKA_0202900		transcription initiation factor TFIIB, putative	2.3143	1.1393	not reduced	-0.0312499	1.46632	no power	-0.183052	0.660582	no power	-0.192047	0.849557	no power	1.69496	0.491921	not reduced	2.93888e-16	0.633712	no power	5.00983	1.22418	not reduced	0.314266	Slow			DNA-templated transcription, initiation, regulation of transcription, DNA-templated
PBANKA_0518200	SDHA	flavoprotein subunit of succinate dehydrogenase, putative	-0.983457	0.087511	no power	-1.37543	0.101744	reduced	-0.18716	0.0861899	not reduced	-0.542536	0.104112	not reduced	-9.00806	0.927534	reduced	-9.59205	0.9529	reduced	-8.70119	1.0637	reduced	0.813267	Dispensable	y	ETC	electron transport chain, tricarboxylic acid cycle
PBANKA_1137200	SEC24A	protein transport protein Sec24A, putative	0.539969	3.054	no power	0.406379	3.25083	no power	0.0419194	3.57731	no power	-0.0461158	3.75744	no power	0.44303	3.68244	no power	0.278498	3.85848	no power	5.42803	3.94046	no power	0.303948	Slow			ER to Golgi vesicle-mediated transport, intracellular protein transport
PBANKA_1125100	FabB/FabF	3-oxoacyl-acyl-carrier protein synthase, putative	0.199723	0.0309642	not reduced	-0.262555	0.0443339	not reduced	0.0863345	0.027121	not reduced	-0.407482	0.0407111	not reduced	-3.42958	0.141358	reduced	-4.99996	0.164762	reduced	-5.51254	0.40819	reduced	1.07578	Dispensable	y	Biotin metabolism|Fatty acid metabolism	fatty acid biosynthetic process
PBANKA_1338200	FabZ	beta-hydroxyacyl-ACP dehydratase, putative	0.142035	0.0363989	not reduced	-0.317355	0.0500008	not reduced	0.17988	0.0353173	not reduced	-0.314479	0.0490459	not reduced	-3.14642	0.1475	reduced	-4.72097	0.17186	reduced	-4.67728	0.233103	reduced	0.969988	Dispensable	y	Biotin metabolism|Fatty acid metabolism	fatty acid biosynthetic process
PBANKA_0308200		apicoplast beta-ketoacyl-acyl carrier protein synthase III precursor, putative	0.562096	0.145298	not reduced	-0.168468	0.188442	not reduced	-0.0144256	0.115055	not reduced	-0.760156	0.158423	no power	-9.48905	0.963028	reduced	-10.3704	0.997075	reduced	-9.61758	1.0163	reduced	0.84104	Slow	y	Fatty acid metabolism	fatty acid biosynthetic process
PBANKA_0823800	FabG	3-oxoacyl-[acyl-carrier-protein] reductase, putative	0.749345	0.136184	not reduced	0.0236204	0.179433	not reduced	-0.440304	0.113791	not reduced	-1.19532	0.157103	no power	-8.55406	0.953784	reduced	-9.4123	0.98711	reduced	-9.2347	0.992323	reduced	0.96021	Dispensable	y	Fatty acid metabolism|Steroid metabolism	fatty acid biosynthetic process, oxidation-reduction process
PBANKA_0716700		GTP-binding protein, putative	-0.604523	0.263567	no power	-1.34365	0.290095	no power	0.526251	0.270342	not reduced	0.12003	0.293323	not reduced	-1.16336	0.254085	no power	-1.89782	0.279191	reduced	0.997196	0.683721	not reduced	0.584427	Slow			ferrous iron transport
PBANKA_0523200	SR12	serpentine receptor, putative	-0.00289399	0.170052	not reduced	-0.45269	0.192641	not reduced	0.132829	0.10161	not reduced	-0.397689	0.119934	not reduced	-0.0876509	0.195171	not reduced	-0.877152	0.221789	no power	-0.910578	0.285235	no power	0.972624	Dispensable			G-protein coupled receptor signaling pathway, response to pheromone
PBANKA_1429300		integral membrane protein GPR180, putative	-0.384807	0.0862012	not reduced	-0.899095	0.107374	no power	0.35507	0.0867309	not reduced	0.0594689	0.105739	not reduced	0.175608	0.0888594	not reduced	-0.496531	0.108794	not reduced	-0.257211	0.255434	not reduced	0.925284	Dispensable			G-protein coupled receptor signaling pathway, response to pheromone
PBANKA_0501700		phosphomannomutase, putative	-0.912495	0.0701163	no power	-1.44167	0.0865389	reduced	0.0644474	0.0782948	not reduced	-0.279563	0.0952444	not reduced	-2.09715	0.142306	reduced	-2.78212	0.160775	reduced	-2.57948	0.185676	reduced	0.953216	Dispensable	y	Amino sugar and nucleotide sugar metabolism	GDP-mannose biosynthetic process, mannose biosynthetic process
PBANKA_1423700	GMD	GDP-mannose 4,6-dehydratase, putative	0.00885746	0.0646731	not reduced	-0.379587	0.0802785	not reduced	0.120907	0.0594986	not reduced	-0.215118	0.0778606	not reduced	0.362629	0.0605151	not reduced	-0.194448	0.0790922	not reduced	-0.273964	0.16838	not reduced	1.00937	Dispensable	y	Amino sugar and nucleotide sugar metabolism	GDP-mannose metabolic process
PBANKA_1355900	PEPCK	phosphoenolpyruvate carboxykinase, putative	0.176076	0.15568	not reduced	-0.565966	0.199017	not reduced	-0.440475	0.132656	not reduced	-1.18205	0.176343	no power	-0.25986	0.136746	not reduced	-0.968322	0.167125	no power	-1.16988	0.300299	no power	0.944448	Dispensable	y	Pyruvate metabolism	gluconeogenesis
PBANKA_1009500		NAD(P)H-dependent glutamate synthase, putative	-0.936679	0.15313	no power	-1.082	0.195011	no power	0.500966	0.082751	not reduced	0.096322	0.115668	not reduced	-0.805564	0.126897	no power	-0.78009	0.170257	no power	-0.170851	0.552856	no power	0.71598	Slow	y	Alanine, aspartate and glutamate metabolism	glutamate biosynthetic process, oxidation-reduction process
PBANKA_0823500		glutamine synthetase, putative	0.56855	0.0580148	not reduced	0.0434262	0.0746413	not reduced	0.234438	0.0566184	not reduced	-0.0997102	0.0739133	not reduced	0.473615	0.0495303	not reduced	-0.214145	0.067572	not reduced	-0.00561145	0.150454	not reduced	0.948002	Dispensable	y	Alanine, aspartate and glutamate metabolism	glutamine biosynthetic process
PBANKA_1111800	GS	glutathione synthetase	-0.611403	0.218064	no power	-1.3696	0.26331	no power	-6.38404	0.334813	reduced	-7.48341	0.383797	reduced	4.9713	0.615721	not reduced	3.88014	0.660171	not reduced	4.4331	0.725288	not reduced	0.830056	Dispensable	y	Cysteine and methionine metabolism	glutathione biosynthetic process
PBANKA_0404800		FAD-dependent glycerol-3-phosphate dehydrogenase, putative	-0.523485	0.186163	not reduced	-1.01661	0.223711	no power	-0.196717	0.0930653	not reduced	-0.640882	0.115904	not reduced	-0.212904	0.291933	not reduced	-0.866071	0.345295	no power	-0.421147	0.386496	no power	0.903294	Slow	y	Glycerophospholipid metabolism	glycerol-3-phosphate metabolic process, oxidation-reduction process
PBANKA_1141300	GCVT	glycine cleavage system T protein	0.430146	0.0623741	not reduced	-0.193675	0.0763584	not reduced	0.390981	0.0732937	not reduced	0.0232634	0.0921643	not reduced	0.919606	0.0827817	not reduced	0.0942878	0.106945	not reduced	0.464011	0.161473	not reduced	0.915718	Dispensable	y	Folate biosynthesis	glycine catabolic process
PBANKA_0816800	GLTP	glycolipid transfer protein, putative	0.15023	0.0635608	not reduced	-0.378061	0.0800826	not reduced	0.192255	0.065025	not reduced	-0.143173	0.0825963	not reduced	-0.248898	0.071568	not reduced	-0.926796	0.0904144	no power	-0.799849	0.14027	no power	0.982114	Dispensable			glycolipid transport
PBANKA_0919900		6-phosphofructokinase, putative	0.277765	0.523557	not reduced	-0.0624517	0.597443	no power	-0.138029	0.472059	no power	-0.502798	0.539079	no power	-1.52045	0.611324	no power	-1.72822	0.692562	no power	-1.73168	0.711015	no power	1.00849	Dispensable	y	Pentose phosphate pathway (PPP)	glycolytic process
PBANKA_1211000	GMPS	GMP synthase [glutamine-hydrolyzing], putative	1.06422	0.134645	not reduced	-0.0750112	0.159003	not reduced	-0.270224	0.134215	not reduced	-0.621346	0.156295	not reduced	0.811187	0.171366	not reduced	-1.00919	0.216403	no power	0.954554	0.34322	not reduced	0.637931	Slow	y	Drug metabolism - other enzymes|Purine metabolism	GMP biosynthetic process
PBANKA_0720600	BET3	trafficking protein particle complex subunit 3, putative	-1.19148	2.91844	no power	-1.33709	3.114	no power	-0.299507	3.40113	no power	-0.377138	3.581	no power	1.8537	3.2836	no power	1.68569	3.45778	no power	5.38619	3.46331	no power	0.42528	Slow			Golgi vesicle transport
PBANKA_1230000	GWT1	GPI-anchored wall transfer protein 1, putative	-1.50059	0.14527	reduced	-2.72044	0.171531	reduced	0.0745238	0.143176	not reduced	-0.455589	0.17451	not reduced	1.05338	0.455835	not reduced	-0.720015	0.503046	no power	5.34792	0.932064	not reduced	0.280055	Slow	y	Glycosylphosphatidylinositol(GPI)-anchor biosynthesis	GPI anchor biosynthetic process
PBANKA_0206500	RAB5c	ras-related protein Rab-5C, putative	-0.245921	1.02366	no power	-0.653778	1.04026	no power	0.0677641	1.00638	no power	-0.139935	1.0232	no power	0.295767	0.844116	no power	-0.0775048	0.872981	no power	1.23347	1.08992	not reduced	0.739109	Dispensable			GTP catabolic process, intracellular protein transport, nucleocytoplasmic transport, small GTPase mediated signal transduction
PBANKA_1300500		tubulin epsilon chain, putative	-1.17596	0.262536	no power	-1.66482	0.360989	no power	0.169599	0.345537	not reduced	-0.236434	0.452173	no power	-0.664452	0.436469	no power	-0.616174	0.550439	no power	-0.369835	0.563648	no power	0.945702	Dispensable			GTP catabolic process, microtubule-based process, protein polymerization
PBANKA_0417700		alpha tubulin 1	-0.33072	0.106524	not reduced	-0.58725	0.13364	not reduced	-0.545859	0.128523	not reduced	-2.36882	0.193408	reduced	-7.59805	0.939258	reduced	-7.95131	0.956456	reduced	-7.88878	0.961816	reduced	0.985578	Dispensable			GTP catabolic process, microtubule-based process, protein polymerization
PBANKA_0834600		delta tubulin, putative	-0.373539	0.135264	not reduced	-0.838218	0.169191	no power	0.295225	0.0831477	not reduced	-0.187712	0.104606	not reduced	-0.16899	0.234946	not reduced	-0.817629	0.288511	no power	-0.958855	0.341959	no power	1.03663	Dispensable			GTP catabolic process, microtubule-based process, protein polymerization
PBANKA_1427900		histone acetyltransferase subunit NuA4, putative	2.3143	1.1393	not reduced	-0.0312499	1.46632	no power	-0.183741	0.661083	no power	-0.192117	0.850055	no power	1.69791	0.493609	not reduced	2.9427e-16	0.635395	no power	7.38315	0.926647	not reduced	0.181614	Slow			histone acetylation
PBANKA_0803600		importin-7, putative	-1.13993	0.145481	no power	-2.33354	0.170144	reduced	-0.310716	0.205224	not reduced	-0.665681	0.231178	no power	-0.218746	0.304024	not reduced	-2.34029	0.362719	reduced	-1.25815	0.448622	no power	0.804968	Slow			intracellular protein transport
PBANKA_1237400	SufA	iron-sulfur assembly protein	0.229685	0.108413	not reduced	-0.309616	0.12552	not reduced	0.330381	0.0925682	not reduced	-0.0105995	0.109537	not reduced	0.610036	0.0872233	not reduced	-0.0705457	0.105217	not reduced	-0.0263936	0.143286	not reduced	0.995524	Dispensable	y	FeS cluster biosynthesis	iron-sulfur cluster assembly
PBANKA_0822300	NFU	NifU-like scaffold protein	0.00262799	0.0529327	not reduced	-0.631378	0.0669695	not reduced	0.0645999	0.0685587	not reduced	-0.29455	0.0877659	not reduced	-0.111306	0.0978484	not reduced	-0.915853	0.122036	no power	-0.566566	0.171299	not reduced	0.918787	Dispensable			iron-sulfur cluster assembly
PBANKA_0831700	NFU1	NifU-like protein, putative	-0.586878	0.0346031	not reduced	-1.1947	0.0485951	reduced	0.306649	0.0413616	not reduced	-0.0641523	0.0604466	not reduced	0.503378	0.0558057	not reduced	-0.292156	0.0795077	not reduced	-0.130711	0.149166	not reduced	0.931832	Dispensable			iron-sulfur cluster assembly
PBANKA_1330600	DXR	1-deoxy-D-xylulose 5-phosphate reductoisomerase, putative	1.72675	1.78281	no power	1.5066	1.8185	no power	-0.528486	0.204938	not reduced	-0.917662	0.239359	no power	1.26943	0.268464	not reduced	1.30145	0.311371	not reduced	5.48298	1.30855	not reduced	0.337832	Essential	y	Isoprenoid metabolism	isoprenoid biosynthetic process, oxidation-reduction process
PBANKA_1319800	SHMT	serine hydroxymethyltransferase, putative	-0.718456	0.988572	no power	-1.11898	1.00712	no power	-1.37598	0.918399	no power	-1.79207	0.948693	no power	5.98272	1.16575	not reduced	5.15218	1.25881	not reduced	12.8369	1.38835	not reduced	0.169537	Slow			L-serine metabolic process, glycine metabolic process
PBANKA_1017500	UIS28	lipase, putative	0.87083	0.119099	not reduced	0.0624575	0.14255	not reduced	0.154739	0.0829941	not reduced	-0.302847	0.109377	not reduced	3.02271	0.064937	not reduced	2.5437	0.0867461	not reduced	2.89819	0.267335	not reduced	0.87197	Dispensable	y	Glycerolipid metabolism	lipid metabolic process
PBANKA_0824900		patatin-like phospholipase, putative	0.668532	0.169058	not reduced	-0.140185	0.191623	not reduced	-0.236808	0.132877	not reduced	-0.671397	0.158589	not reduced	-1.60241	0.227598	reduced	-2.26552	0.251813	reduced	-0.813819	0.684849	no power	0.693204	Dispensable			lipid metabolic process
PBANKA_0921800		steryl ester hydrolase, putative	0.112047	0.2367	not reduced	-0.633563	0.281306	no power	1.34556	0.208368	not reduced	0.595321	0.252004	not reduced	0.453664	0.124401	not reduced	-0.324229	0.153342	not reduced	-0.524264	0.207106	not reduced	1.0125	Dispensable			lipid metabolic process
PBANKA_0210300		conserved Plasmodium protein, unknown function	-0.867119	0.477178	no power	-1.20262	0.507825	no power	0.730546	0.520381	not reduced	0.37834	0.5526	not reduced	-2.8833	0.427369	reduced	-3.14562	0.446592	reduced	-2.37705	1.01959	no power	0.717394	Dispensable			lipid storage
PBANKA_1357500	LipA	lipoyl synthase	0.0613048	0.0384641	not reduced	-0.404301	0.052046	not reduced	0.304103	0.0430612	not reduced	-0.249999	0.0583116	not reduced	-3.55763	0.181287	reduced	-5.112	0.203676	reduced	-5.08643	0.347414	reduced	0.998981	Dispensable	y	Lipoic acid metabolism	lipoate biosynthetic process
PBANKA_1237300		inner membrane complex protein, putative	0.297575	0.572695	not reduced	-0.0235408	0.682586	no power	-0.0878049	0.103823	not reduced	-1.74311	0.145316	reduced	-0.234843	0.135809	not reduced	-1.20552	0.163833	no power	-1.01481	0.190847	no power	0.955317	Dispensable			magnesium ion transport
PBANKA_1232300		UTP--glucose-1-phosphate uridylyltransferase, putative	0.168478	0.596746	no power	-0.213138	0.69137	no power	0.183404	0.579665	not reduced	-0.294149	0.683632	no power	0.274321	0.633862	not reduced	0.28209	0.719201	no power	0.37016	0.731896	no power	0.979191	Dispensable	y	Amino sugar and nucleotide sugar metabolism	metabolic process
PBANKA_1356600		UDP-N-acetylglucosamine pyrophosphorylase, putative	0.682164	0.0839954	not reduced	0.0441765	0.106849	not reduced	-0.483567	0.0804191	not reduced	-1.0698	0.110002	no power	-8.65068	1.32321	reduced	-9.0351	1.35649	reduced	-8.11356	1.36471	reduced	0.808795	Slow	y	Amino sugar and nucleotide sugar metabolism	metabolic process
PBANKA_0938500		succinyl-CoA synthetase alpha subunit, putative	-1.10371	0.22728	no power	-1.64278	0.246169	reduced	-0.830339	0.318795	no power	-1.20258	0.336294	no power	-6.98353	0.520537	reduced	-7.5982	0.540636	reduced	-5.32075	0.582058	reduced	0.610299	Slow	y	C5-Branched dibasic acid metabolism|Citrate cycle (TCA cycle)	metabolic process
PBANKA_1104200	BCKDHB	2-oxoisovalerate dehydrogenase subunit beta, mitochondrial, putative	-1.98136	0.280039	reduced	-2.7321	0.297899	reduced	-0.330703	0.267135	not reduced	-0.694021	0.285713	no power	-3.82525	0.692718	reduced	-4.61202	0.717162	reduced	-2.44679	0.717441	reduced	0.606455	Slow	y	Citrate cycle (TCA cycle)|Propanoate metabolism|Valine, leucine and isoleucine degradation	metabolic process
PBANKA_1411100	BCKDHA	2-oxoisovalerate dehydrogenase subunit alpha, mitochondrial	-3.00857	0.200141	reduced	-3.40077	0.216027	reduced	-0.38738	0.399955	no power	-0.956906	0.417364	no power	0.0596121	0.736241	no power	-1.49926	0.757689	no power	1.07646	0.782131	not reduced	0.551914	Slow	y	Citrate cycle (TCA cycle)|Propanoate metabolism|Valine, leucine and isoleucine degradation	metabolic process
PBANKA_0402300	BCKDH-E2	lipoamide acyltransferase component of branched-chain alpha-keto acid dehydrogenase complex, putative	-2.7419	0.474125	reduced	-3.07121	0.526415	reduced	-5.20797	0.594084	reduced	-5.51927	0.627763	reduced	-0.562003	1.01417	no power	-0.810653	1.08841	no power	2.13806	1.14035	not reduced	0.508418	Slow	y	Citrate cycle (TCA cycle)|Propanoate metabolism|Valine, leucine and isoleucine degradation	metabolic process
PBANKA_0311800	ACS9	acyl-CoA synthetase, putative	0.556109	0.167625	not reduced	-0.201667	0.211653	not reduced	0.352212	0.137739	not reduced	-0.403312	0.181367	not reduced	-0.600999	0.110483	not reduced	-1.35461	0.139917	reduced	-1.15265	0.224258	no power	0.935522	Dispensable	y	Fatty acid degradation	metabolic process
PBANKA_1453300	ACS11	acyl-CoA synthetase, putative	-3.47997	0.225379	reduced	-4.63	0.249413	reduced	-0.796869	0.377647	no power	-1.15729	0.399282	no power	-0.631197	0.485694	no power	-2.47417	0.531592	reduced	1.52147	1.04087	not reduced	0.410229	Slow	y	Fatty acid metabolism	metabolic process
PBANKA_0522400		steroid dehydrogenase, putative	-0.338632	0.110477	not reduced	-0.558751	0.145978	not reduced	-0.0722298	0.0811166	not reduced	-0.430853	0.11292	not reduced	-9.45383	0.706334	reduced	-9.70049	0.807284	reduced	-2.97103	1.97298	no power	0.203417	Essential	y	Fatty acid metabolism|Steroid metabolism	metabolic process
PBANKA_0614300	SufS	cysteine desulfurase	-0.329285	1.11306	no power	-1.14694	1.15131	no power	0.343557	1.16968	no power	0.0986279	1.19767	no power	1.14419	1.59532	no power	0.648068	1.71388	no power	3.77686	1.95836	not reduced	0.495396	Slow	y	FeS cluster biosynthesis|Selenocompound metabolism	metabolic process
PBANKA_0806500		triosephosphate isomerase, putative	1.17505	0.300454	not reduced	0.726245	0.334518	not reduced	0.856386	0.169328	not reduced	0.373711	0.193617	not reduced	-1.35088	0.477615	no power	-1.99285	0.529926	no power	-2.16123	0.560933	reduced	1.04215	Dispensable	y	Glycolysis	metabolic process
PBANKA_0505000		dihydrolipoamide acyltransferase, putative	0.708552	0.127068	not reduced	0.46088	0.165323	not reduced	-0.28513	0.103951	not reduced	-0.63178	0.135248	not reduced	-9.30157	0.778642	reduced	-9.34216	0.855146	reduced	-8.95206	0.972991	reduced	0.876428	Dispensable	y	Isoprenoid metabolism	metabolic process
PBANKA_1218000		nicotinamidase, putative	0.709323	0.0767072	not reduced	0.183307	0.0930533	not reduced	0.20226	0.0685098	not reduced	-0.121118	0.085831	not reduced	0.378674	0.0629669	not reduced	-0.348795	0.0826328	not reduced	-0.606241	0.140599	not reduced	1.00183	Dispensable	y	Nicotinate and nicotinamide (vit B3) metabolism	metabolic process
PBANKA_1322100	ADCL	aminodeoxychorismate lyase, putative	0.717834	0.0977631	not reduced	0.518578	0.132656	not reduced	-0.0979188	0.0786442	not reduced	-0.45164	0.110517	not reduced	-0.408292	0.120642	not reduced	-0.387757	0.163519	not reduced	0.315369	0.947577	no power	0.661628	Dispensable	y	pABA (vit B10) metabolism	metabolic process
PBANKA_1124900		oxidoreductase, putative	-6.71638	0.913509	reduced	-6.93356	0.948556	reduced	-0.136471	0.970982	no power	-0.242204	1.01903	no power	-1.16883	0.994153	no power	-1.45078	1.06571	no power	1.96457	1.09394	not reduced	0.456333	Slow	y	Retinol metabolism	metabolic process
PBANKA_1213400		FAD synthetase, putative	-0.576837	0.125285	not reduced	-1.0229	0.159587	no power	-0.397393	0.114017	not reduced	-0.883132	0.136054	no power	0.724875	0.244807	not reduced	0.0699924	0.298381	not reduced	0.189419	0.509274	not reduced	0.978145	Dispensable	y	Riboflavin (vit B2) metabolism	metabolic process
PBANKA_1007100		conserved Plasmodium protein, unknown function	0.339703	0.219355	not reduced	-0.116947	0.252908	not reduced	0.138214	0.105172	not reduced	-0.350139	0.126749	not reduced	-0.589421	0.421741	no power	-1.21689	0.472226	no power	-1.50205	0.553357	no power	1.07783	Dispensable	y	Sphingolipid metabolism	metabolic process
PBANKA_1118700	ACS12	acyl-CoA synthetase, putative	0.318405	0.153489	not reduced	-0.13081	0.187127	not reduced	0.0858035	0.0816979	not reduced	-0.395979	0.103138	not reduced	0.34789	0.235144	not reduced	-0.309051	0.288826	not reduced	-0.180143	0.372542	not reduced	0.971568	Dispensable	y	Ubiquinone and other terpenoid-quinone biosynthesis|Valine, leucine and isoleucine degradation	metabolic process
PBANKA_0929700		haloacid dehalogenase-like hydrolase, putative	-0.131879	0.0401106	not reduced	-0.754137	0.0542054	not reduced	-0.427518	0.0578754	not reduced	-0.779952	0.0764629	not reduced	0.300131	0.0689793	not reduced	-0.464987	0.0931371	not reduced	-0.369038	0.1172	not reduced	0.986389	Dispensable			metabolic process
PBANKA_1441100	HAD2	haloacid dehalogenase-like hydrolase, putative	-2.05368	0.212252	reduced	-2.81118	0.258365	reduced	0.358307	0.19771	not reduced	-0.398486	0.241714	not reduced	-2.41306	0.473725	reduced	-3.36089	0.523981	reduced	-3.05398	0.612086	reduced	0.919068	Dispensable			metabolic process
PBANKA_0512100		methyltransferase, putative	-2.71503	0.201173	reduced	-3.88902	0.22554	reduced	-1.71351	0.354481	reduced	-2.06486	0.376728	reduced	1.27472	0.485694	not reduced	-0.602801	0.531592	no power	3.60887	0.630371	not reduced	0.377114	Slow			metabolic process
PBANKA_1334600		diacylglycerol kinase, putative	-1.64377	0.0745313	reduced	-2.79975	0.100453	reduced	-0.232062	0.0562915	not reduced	-0.594846	0.0798904	not reduced	-0.114508	0.110796	not reduced	-1.99077	0.158734	reduced	2.4041	0.421346	not reduced	0.369192	Slow	y	Glycerolipid metabolism	metabolic process, protein kinase C-activating G-protein coupled receptor signaling pathway
PBANKA_1017000		CorA-like Mg2+ transporter protein, putative	0.168478	0.596746	no power	-0.213138	0.69137	no power	0.183404	0.579665	not reduced	-0.294149	0.683632	no power	0.274321	0.633862	not reduced	0.28209	0.719201	no power	0.226978	0.72777	no power	1.01235	Dispensable			metal ion transport, transmembrane transport
PBANKA_1402700		CorA-like Mg2+ transporter protein, putative	-0.0354546	0.647909	no power	-0.771827	0.669226	no power	-0.227414	0.740913	no power	-0.637085	0.763337	no power	1.29668	0.832472	not reduced	0.614282	0.856215	no power	0.794002	0.870317	not reduced	0.959068	Dispensable			metal ion transport, transmembrane transport
PBANKA_0506500	ZIPCO	ZIP domain-containing protein	-0.886017	0.0314455	not reduced	-1.34102	0.0450166	reduced	-0.0535183	0.0393775	not reduced	-0.561168	0.0539672	not reduced	-0.610133	0.0985866	not reduced	-2.15385	0.119384	reduced	-1.41259	0.215008	no power	0.85966	Slow			metal ion transport, transmembrane transport
PBANKA_0107700		permease, putative	1.71616	1.10947	not reduced	-0.598404	1.43677	no power	-0.201639	0.642219	no power	-0.193936	0.831227	no power	1.72393	0.483966	not reduced	2.97622e-16	0.625786	no power	3.76573	0.733601	not reduced	0.418923	Slow			metal ion transport, transmembrane transport
PBANKA_1401600		methyltransferase-like protein, putative	-1.31759	0.280039	no power	-1.89564	0.297899	reduced	-2.70666	0.329475	reduced	-3.10334	0.349084	reduced	1.50575	0.715419	not reduced	0.716221	0.740114	not reduced	3.37618	0.740721	not reduced	0.540888	Slow			methylation
PBANKA_1356200		tRNA guanosine-2'-O-methyltransferase, putative	-0.0989184	0.127464	not reduced	-0.628115	0.14431	not reduced	-0.267261	0.186068	not reduced	-0.655211	0.20414	no power	1.39574	0.294092	not reduced	0.668524	0.314045	not reduced	1.21595	0.43269	not reduced	0.793528	Slow			methylation
PBANKA_0622400		kinesin-19, putative	-1.01056	0.113068	no power	-1.42466	0.132731	reduced	0.357427	0.068366	not reduced	-0.136211	0.0842368	not reduced	-0.660482	0.0915468	not reduced	-1.33023	0.111605	reduced	-1.20687	0.174076	no power	0.97803	Dispensable			microtubule-based movement
PBANKA_0507300		dynein heavy chain, putative	0.168478	0.596746	no power	-0.213138	0.69137	no power	0.629722	0.549596	not reduced	0.0687057	0.658942	no power	0.00280575	0.624474	no power	0.0653662	0.712137	no power	0.40084	1.26373	no power	0.904956	Dispensable			microtubule-based movement
PBANKA_0601200		dynein heavy chain, putative	0.168478	0.596746	no power	-0.213138	0.69137	no power	0.183404	0.579665	not reduced	-0.294149	0.683632	no power	0.274321	0.633862	not reduced	0.28209	0.719201	no power	1.75762	0.836791	not reduced	0.707354	Slow			microtubule-based movement
PBANKA_1208200		kinesin-4, putative	-1.13501	1.11259	no power	-1.95994	1.15084	no power	0.343557	1.16968	no power	0.0986279	1.19767	no power	1.37253	1.59707	no power	0.898275	1.71551	no power	4.68878	2.11162	not reduced	0.436556	Slow			microtubule-based movement
PBANKA_0902400		kinesin-like protein, putative	0.0472086	0.140243	not reduced	-0.633486	0.187992	no power	0.310693	0.154571	not reduced	0.0490743	0.203706	not reduced	-1.12282	0.230338	no power	-1.72321	0.294804	reduced	-1.86606	0.341394	reduced	1.00946	Dispensable			microtubule-based movement
PBANKA_0202700		kinesin-8, putative	-0.263707	0.169058	not reduced	-1.04884	0.191623	no power	-0.39693	0.189974	not reduced	-0.845561	0.214738	no power	-0.642231	0.168882	not reduced	-1.48186	0.200058	reduced	-1.16527	0.363144	no power	0.970233	Dispensable			microtubule-based movement
PBANKA_0805900		kinesin-8, putative	-0.0847344	0.0693504	not reduced	-0.813772	0.0918667	not reduced	-0.0281732	0.0674079	not reduced	-0.393212	0.090078	not reduced	-0.573652	0.0903994	not reduced	-1.14218	0.112504	no power	-0.807811	0.202122	no power	0.958005	Dispensable			microtubule-based movement
PBANKA_1224100		kinesin-like protein, putative	-0.687525	0.0784992	not reduced	-1.05657	0.096123	no power	-0.0870426	0.0765241	not reduced	-0.457315	0.103624	not reduced	-0.16216	0.375163	not reduced	-0.9267	0.469858	no power	0.291723	0.530509	not reduced	0.754403	Slow			microtubule-based movement
PBANKA_0615700		dynein heavy chain, putative	0.767904	0.151933	not reduced	-0.405361	0.2123	not reduced	0.55325	0.117948	not reduced	0.235446	0.163364	not reduced	1.70156	0.957519	not reduced	1.7328	1.10835	not reduced	3.87985	1.36816	not reduced	0.596747	Slow			microtubule-based movement
PBANKA_0213900		dynein light chain, putative	-0.1843	0.107018	not reduced	-0.780387	0.139564	no power	-0.0842306	0.105088	not reduced	-0.646093	0.140145	not reduced	-0.91693	0.0587286	no power	-1.61067	0.0743588	reduced	-1.65565	0.180569	reduced	1.02684	Dispensable			microtubule-based process
PBANKA_1036800		DNA mismatch repair protein, putative	-0.0989818	0.119679	not reduced	-0.521875	0.139199	not reduced	0.0630823	0.0646528	not reduced	-0.415621	0.0807598	not reduced	0.384923	0.0705923	not reduced	-0.345404	0.0902267	not reduced	-0.334756	0.128229	not reduced	0.995326	Dispensable			mismatch repair
PBANKA_1017100	MSH2-1	DNA mismatch repair protein MSH2, putative	1.93376	1.1393	not reduced	-0.413767	1.46632	no power	-0.183741	0.661083	no power	-0.192117	0.850055	no power	1.69791	0.493609	not reduced	2.9427e-16	0.635395	no power	3.69679	0.99644	not reduced	0.425649	Slow			mismatch repair
PBANKA_0108700	RBM25	RNA-binding protein 25, putative	-0.645277	0.972484	no power	-2.98487	1.29949	no power	-0.776808	0.642219	no power	-0.767304	0.831227	no power	-2.27425	0.483966	reduced	-4.01845	0.625786	reduced	1.176	0.728889	not reduced	0.31704	Slow			mRNA processing
PBANKA_0409100		pre-mRNA splicing factor, putative	-3.48772	0.792964	reduced	-3.86404	0.810859	reduced	1.36164	0.983169	not reduced	1.14361	1.00022	not reduced	-0.801023	0.842175	no power	-1.15561	0.871084	no power	1.3433	1.08071	not reduced	0.548678	Slow			mRNA processing
PBANKA_1003500		conserved Plasmodium protein, unknown function	-0.544991	0.573345	no power	-0.853694	0.683489	no power	0.379271	0.103823	not reduced	-1.27736	0.145316	no power	-0.849297	0.162607	no power	-1.85723	0.197138	reduced	-1.753	0.233313	reduced	0.954434	Dispensable			mRNA splicing, via spliceosome
PBANKA_0315400	PRP45	pre-mRNA-processing protein 45, putative	-0.0404814	0.640384	no power	-0.773758	0.661757	no power	-0.225817	0.736845	no power	-0.633438	0.759233	no power	1.29726	0.831464	not reduced	0.614413	0.855217	no power	6.81097	2.03799	not reduced	0.236399	Essential			mRNA splicing, via spliceosome
PBANKA_1340200	LSM6	U6 snRNA-associated Sm-like protein LSm6, putative	-3.21786	0.696197	reduced	-3.5324	0.743946	reduced	-3.90452	0.914036	reduced	-4.089	0.965318	reduced	0.290602	1.2151	no power	-0.0411261	1.3231	no power	4.28084	1.39966	not reduced	0.368324	Slow			mRNA splicing, via spliceosome
PBANKA_1343800	Sir2A	transcriptional regulatory protein sir2a	-0.923988	0.242077	no power	-1.36304	0.27615	no power	0.451052	0.119711	not reduced	-0.0448626	0.141438	not reduced	-0.0369781	0.351719	not reduced	-0.690534	0.404789	no power	-0.543404	0.474553	no power	0.967607	Dispensable	y	Amino sugar and nucleotide sugar metabolism
PBANKA_1212400	FS	GDP-L-fucose synthase, putative	0.9059	0.0943594	not reduced	0.29047	0.108706	not reduced	0.230827	0.116156	not reduced	-0.167923	0.136143	not reduced	0.792558	0.123572	not reduced	-0.0513517	0.149358	not reduced	0.0789553	0.174665	not reduced	0.963988	Dispensable	y	Amino sugar and nucleotide sugar metabolism
PBANKA_1023900	GST	glutathione S-transferase, putative	-0.586152	0.108855	not reduced	-0.979403	0.12613	no power	-0.220366	0.0949526	not reduced	-0.557363	0.118799	not reduced	0.0103374	0.116317	not reduced	-0.665318	0.145995	not reduced	0.0561387	0.351591	not reduced	0.876902	Dispensable	y	Arachidonic acid metabolism
PBANKA_0107400	OAT	ornithine aminotransferase, putative	-0.277343	0.228496	not reduced	-0.721613	0.262383	no power	-0.223304	0.112411	not reduced	-0.706839	0.133758	not reduced	1.32335	0.24434	not reduced	0.672919	0.297668	not reduced	0.971324	0.457471	not reduced	0.941239	Dispensable	y	Arginine and proline metabolism
PBANKA_0611100		succinyl-CoA ligase, putative	1.27481	0.459684	not reduced	0.816986	0.493236	not reduced	0.157869	0.175096	not reduced	-0.340248	0.197892	not reduced	-0.171771	0.48756	no power	-0.822984	0.53981	no power	-0.606963	0.6577	no power	0.950852	Dispensable	y	Carbon metabolism|Propanoate metabolism|Pyruvate metabolism
PBANKA_1461000		methyltransferase, putative	0.730602	0.171931	not reduced	0.281848	0.205502	not reduced	0.467381	0.0617478	not reduced	-0.00120303	0.0837358	not reduced	-0.818485	0.226321	no power	-1.47691	0.280044	no power	-1.48607	0.314666	no power	1.0022	Dispensable	y	Carbon metabolism|Tryptophan metabolism
PBANKA_1448300		homocysteine S-methyltransferase, putative	0.16594	0.111494	not reduced	-0.381415	0.132028	not reduced	0.236459	0.107794	not reduced	-0.0812125	0.126423	not reduced	-0.612534	0.120477	not reduced	-1.27754	0.141613	no power	-1.0948	0.523864	no power	0.956691	Dispensable	y	Cysteine and methionine metabolism
PBANKA_0820900		long chain fatty acid elongation enzyme, putative	0.422797	0.0757616	not reduced	-0.209082	0.090097	not reduced	0.149736	0.0968005	not reduced	-0.278927	0.117822	not reduced	-10.0752	0.651501	reduced	-10.865	0.676457	reduced	-10.4469	0.722453	reduced	0.9102	Dispensable	y	Fatty acid metabolism
PBANKA_1346500	PTPLA	protein tyrosine phosphatase-like protein	0.202526	0.0906906	not reduced	-0.251364	0.124233	not reduced	-0.13061	0.0537639	not reduced	-0.606838	0.0752118	not reduced	-9.52838	0.591213	reduced	-10.3314	0.645382	reduced	-10.3404	0.651879	reduced	1.00961	Dispensable	y	Fatty acid metabolism
PBANKA_0104700		long chain polyunsaturated fatty acid elongation enzyme, putative	-0.465336	0.0652858	not reduced	-1.17614	0.0880024	reduced	-0.219942	0.0621376	not reduced	-0.580854	0.0850561	not reduced	-0.642488	0.0832278	not reduced	-1.21461	0.105408	reduced	-0.569472	0.297502	no power	0.831218	Dispensable	y	Fatty acid metabolism
PBANKA_1438900	GCH1	GTP cyclohydrolase I, putative	-1.62459	0.798123	no power	-2.02671	0.813028	no power	0.287688	0.327134	not reduced	-0.0383348	0.349093	not reduced	-5.59627	0.977518	reduced	-6.15549	1.00206	reduced	-5.82488	1.04955	reduced	0.934797	Dispensable	y	Folate biosynthesis
PBANKA_1126700		6-pyruvoyltetrahydropterin synthase, putative	-1.06092	0.654612	no power	-1.89321	0.722171	no power	-1.63951	0.482898	no power	-2.29574	0.545809	reduced	2.64277	0.327052	not reduced	2.09237	0.431172	not reduced	2.31273	0.530953	not reduced	0.924237	Dispensable	y	Folate biosynthesis
PBANKA_0109400	SDH3	succinate dehydrogenase subunit 3, putative	0.0670499	0.087272	not reduced	-0.329485	0.101403	not reduced	0.204167	0.0719214	not reduced	-0.156738	0.0898834	not reduced	-0.37774	0.0990537	not reduced	-0.945569	0.117372	no power	-0.668075	0.277626	no power	0.94083	Dispensable	y	Glycerol 3-phosphate shuttle
PBANKA_1040100	CK	choline kinase	-0.506303	0.10506	not reduced	-1.75077	0.13029	reduced	-0.0891298	0.1358	not reduced	-0.473709	0.162197	not reduced	0.592512	0.194776	not reduced	-0.894366	0.240337	no power	7.29229	0.514808	not reduced	0.16322	Slow	y	Glycerophospholipid metabolism
PBANKA_0923700	EK	ethanolamine kinase, putative	1.42604	1.11068	not reduced	1.04307	1.12884	no power	2.8075	0.878618	not reduced	2.32439	0.909416	not reduced	3.29698	1.08796	not reduced	2.61664	1.17962	not reduced	7.6555	1.48161	not reduced	0.309001	Slow	y	Glycerophospholipid metabolism
PBANKA_0715500	PGM2	phosphoglucomutase-2	-1.72341	0.246952	reduced	-2.1162	0.261203	reduced	1.17743	0.235323	not reduced	0.833915	0.253523	not reduced	-0.100539	0.619263	no power	-0.682138	0.63985	no power	0.0847624	0.66679	no power	0.83795	Slow	y	Glycolysis|Pentose phosphate pathway (PPP)
PBANKA_1001600		SET domain protein, putative	1.22419	0.0694986	not reduced	0.0706076	0.0935182	not reduced	-0.140753	0.0449799	not reduced	-0.521274	0.0666361	not reduced	-0.599906	0.0869119	not reduced	-2.38967	0.133601	reduced	-1.75981	0.176495	reduced	0.871411	Slow	y	Histone metabolism|Lysine degradation
PBANKA_1414600	IPK2	inositol polyphosphate kinase, putative	0.27439	0.166812	not reduced	-0.445212	0.210612	not reduced	0.382826	0.14413	not reduced	-0.363719	0.187728	not reduced	-0.694322	0.135286	not reduced	-1.53392	0.168056	reduced	-1.48515	0.203858	reduced	0.986457	Dispensable	y	Inositol phosphate (vit B8) metabolism
PBANKA_1227700		inositol 5-phosphatase, putative	-0.471741	0.149006	not reduced	-1.78602	0.17697	reduced	-0.132068	0.109882	not reduced	-0.587023	0.143147	not reduced	-0.31176	0.253378	not reduced	-1.95093	0.315872	reduced	5.18564	0.729343	not reduced	0.359896	Slow	y	Inositol phosphate (vit B8) metabolism
PBANKA_1014400		acid phosphatase, putative	-2.18639	0.142745	reduced	-2.37784	0.181755	reduced	-0.364482	0.0909184	not reduced	-0.734235	0.123528	not reduced	-3.44035	0.430013	reduced	-3.43084	0.484161	reduced	-2.32941	0.890382	no power	0.68332	Dispensable	y	Inositol phosphate (vit B8) metabolism
PBANKA_0827500	NADSYN	glutamine-dependent NAD(+) synthetase, putative	-2.97481	0.110035	reduced	-3.49966	0.126359	reduced	-1.27582	0.300339	no power	-1.63231	0.318083	no power	0.644165	0.479074	not reduced	-0.063294	0.498249	no power	1.38448	0.520095	not reduced	0.703465	Slow	y	Nicotinate and nicotinamide (vit B3) metabolism
PBANKA_0714700		phosphopantothenoylcysteine decarboxylase, putative	0.273275	0.045084	not reduced	-0.247	0.0614711	not reduced	-0.150203	0.0464688	not reduced	-0.498309	0.0634345	not reduced	-0.0691273	0.0431979	not reduced	-0.743486	0.0611965	not reduced	-0.695086	0.112727	not reduced	0.989433	Dispensable	y	Pantothenate (vit B5) metabolism / CoA biosynthesis
PBANKA_1444000	MIF	macrophage migration inhibitory factor	0.299087	0.0506011	not reduced	-0.332715	0.0645858	not reduced	-0.375334	0.0647569	not reduced	-0.740884	0.0848157	not reduced	0.632169	0.0841402	not reduced	-0.177424	0.109005	not reduced	-0.193158	0.149795	not reduced	0.999444	Dispensable	y	Phenylalanine metabolism|Tyrosine metabolism
PBANKA_1303000		DEAD/DEAH helicase, putative	-0.492271	2.1664	no power	-0.621328	2.37814	no power	0.650329	2.33565	no power	0.573263	2.54785	no power	-2.92632	3.22599	no power	-3.07646	3.40863	no power	-2.58364	3.41538	no power	0.892921	Dispensable	y	Purine metabolism
PBANKA_0908500		myosin heavy chain subunit, putative	0.168478	0.596746	no power	-0.213138	0.69137	no power	0.183404	0.579665	not reduced	-0.294149	0.683632	no power	0.274321	0.633862	not reduced	0.28209	0.719201	no power	0.207743	0.752069	no power	1.01559	Dispensable	y	Purine metabolism
PBANKA_1346000	POLQ	DNA polymerase theta, putative	0.455003	0.0477389	not reduced	-0.0680772	0.0641009	not reduced	-0.245734	0.0482968	not reduced	-0.588267	0.0652308	not reduced	0.23237	0.0451649	not reduced	-0.451513	0.0634446	not reduced	-0.523473	0.0989357	not reduced	1.01942	Dispensable	y	Purine metabolism
PBANKA_0611900		histidine triad protein, putative	-0.521537	0.164022	not reduced	-0.911273	0.178686	no power	-0.504918	0.157304	not reduced	-0.826945	0.176154	no power	1.74062	0.217827	not reduced	0.981752	0.249527	not reduced	0.405814	0.585747	not reduced	0.987146	Dispensable	y	Purine metabolism
PBANKA_0312700		DEAD/DEAH helicase, putative	-2.03308	0.0712341	reduced	-2.55912	0.0876324	reduced	-1.55483	0.100452	reduced	-1.91601	0.117663	reduced	-2.55936	0.478566	reduced	-3.25695	0.498755	reduced	-3.15417	0.512288	reduced	0.970015	Dispensable	y	Purine metabolism
PBANKA_1323300		pyridoxal 5'-phosphate synthase, putative	0.439664	0.261283	not reduced	-0.0247004	0.295349	not reduced	-0.304035	0.108078	not reduced	-0.813474	0.129811	no power	-0.288064	0.477615	no power	-0.935939	0.529926	no power	-0.781135	0.576786	no power	0.966121	Dispensable	y	Pyridoxal5P (vit B6) metabolism
PBANKA_0604400	tGloII	targeted glyoxalase II, putative	0.253385	0.0410821	not reduced	-0.139704	0.0553482	not reduced	-0.111778	0.0483644	not reduced	-0.465709	0.0663145	not reduced	-0.251518	0.054512	not reduced	-0.811497	0.0724538	not reduced	-0.857286	0.0963258	no power	1.01258	Dispensable	y	Pyruvate metabolism
PBANKA_0933900		glyoxalase I, putative	0.312623	0.0457855	not reduced	-0.219871	0.0622393	not reduced	-0.134296	0.0448175	not reduced	-0.479204	0.0620637	not reduced	0.567591	0.0439118	not reduced	-0.112907	0.0619412	not reduced	-0.230882	0.174653	not reduced	1.02471	Dispensable	y	Pyruvate metabolism
PBANKA_1014100		exodeoxyribonuclease III, putative	0.253348	0.0894104	not reduced	-0.202212	0.10806	not reduced	0.421455	0.072279	not reduced	0.257851	0.0903806	not reduced	0.680553	0.0959856	not reduced	0.0986237	0.126365	not reduced	0.185864	0.201957	not reduced	0.946468	Dispensable	y	Redox metabolism
PBANKA_1123900	SMS1	sphingomyelin synthase 1, putative	0.399542	0.0903824	not reduced	-0.0511735	0.12386	not reduced	-0.260915	0.0536003	not reduced	-0.743511	0.0750048	not reduced	-0.852162	0.15462	no power	-1.45274	0.205237	reduced	-1.47806	0.23364	reduced	1.00566	Dispensable	y	Sphingolipid metabolism
PBANKA_1038300	TRAM	translocation associated membrane protein, putative	-0.492405	0.0279276	not reduced	-0.96482	0.0413695	no power	-0.0603434	0.0299671	not reduced	-0.575881	0.0439965	not reduced	0.970433	0.0425405	not reduced	-0.565848	0.0606132	not reduced	-0.515535	0.114473	not reduced	0.985936	Dispensable	y	Sphingolipid metabolism
PBANKA_0621800	COQ3	3-demethylubiquinone-9 3-methyltransferase, putative	0.0746432	1.02575	no power	-2.25997	1.35486	no power	-1.08033	0.64268	no power	-1.06681	0.831694	no power	-0.00991533	0.485573	not reduced	-1.71757	0.627406	no power	2.95133	0.874631	not reduced	0.313361	Slow	y	Ubiquinone and other terpenoid-quinone biosynthesis
PBANKA_1312600		conserved Plasmodium protein, unknown function	-1.11216	0.145015	no power	-1.71091	0.178427	reduced	-0.43433	0.146736	not reduced	-1.03437	0.182469	no power	-9.27568	0.549536	reduced	-10.0078	0.567075	reduced	-10.1866	0.606456	reduced	1.04342	Dispensable
PBANKA_1349700		conserved Plasmodium protein, unknown function	-1.33732	0.827577	no power	-1.72943	0.928099	no power	3.25373	0.199794	not reduced	1.58027	0.241107	not reduced	-7.26045	0.851512	reduced	-8.19263	0.881892	reduced	-7.93251	0.930301	reduced	0.949146	Dispensable
PBANKA_0109600		conserved Plasmodium protein, unknown function	-0.874474	0.846838	no power	-1.26446	0.947456	no power	2.12899	0.2001	not reduced	0.465174	0.241409	not reduced	-7.19097	0.860238	reduced	-8.16079	0.891796	reduced	-7.77893	0.915711	reduced	0.910178	Dispensable
PBANKA_1119700		cleavage stimulation factor subunit 1, putative	-2.01483	0.873417	no power	-2.40733	0.974013	no power	2.57671	0.617929	not reduced	1.22378	0.660802	not reduced	-7.06911	0.993859	reduced	-8.03973	1.02347	reduced	-7.36491	1.02798	reduced	0.854915	Slow
PBANKA_0506300		conserved Plasmodium protein, unknown function	-0.979919	0.553046	no power	-1.45582	0.587221	no power	-0.934215	0.498511	no power	-1.41279	0.52023	no power	-6.50565	0.742224	reduced	-7.12029	0.793032	reduced	-7.09193	0.833998	reduced	1.00865	Dispensable
PBANKA_1238200		DnaJ protein, putative	-0.935863	0.232115	no power	-1.70361	0.253561	reduced	0.51135	0.241066	not reduced	0.0786738	0.263935	not reduced	-7.17433	0.394748	reduced	-7.98306	0.424341	reduced	-6.89284	0.458312	reduced	0.779773	Slow
PBANKA_1214700		conserved Plasmodium protein, unknown function	-0.881451	0.157247	no power	-1.60769	0.184926	reduced	-0.726644	0.140779	no power	-1.19825	0.17652	no power	-5.95164	0.467114	reduced	-6.572	0.50414	reduced	-5.94652	0.597341	reduced	0.862551	Dispensable
PBANKA_0621400		conserved Plasmodium protein, unknown function	-1.86855	0.46302	no power	-2.65776	0.489143	reduced	0.166975	0.50973	not reduced	-0.429122	0.540792	no power	-5.43538	1.37392	reduced	-5.82538	1.407	reduced	-4.76244	1.50513	reduced	0.794592	Dispensable
PBANKA_1418100		conserved Plasmodium protein, unknown function	-0.882754	0.282409	no power	-1.48629	0.31526	no power	-1.07832	0.298072	no power	-1.69174	0.334057	reduced	-4.03559	0.595468	reduced	-4.77073	0.612005	reduced	-4.72447	0.654459	reduced	0.993136	Dispensable
PBANKA_1425400		conserved Plasmodium protein, unknown function	-0.738054	0.795215	no power	-1.13057	0.81015	no power	0.382588	0.318856	not reduced	0.0461831	0.340945	not reduced	-3.6193	0.944901	reduced	-4.23624	0.970416	reduced	-4.11836	1.11096	reduced	0.957446	Dispensable
PBANKA_1358700		conserved Plasmodium protein, unknown function	-0.329341	0.591572	no power	-0.653795	0.700897	no power	-0.130728	0.175221	not reduced	-1.74009	0.215968	reduced	-3.07798	0.29546	reduced	-4.02784	0.335155	reduced	-3.92503	0.473311	reduced	0.949653	Dispensable
PBANKA_0933800		conserved Plasmodium protein, unknown function	-1.17894	0.848732	no power	-1.56105	0.950277	no power	1.36682	0.466594	not reduced	-0.0744448	0.508468	no power	-2.86283	0.756089	reduced	-3.81768	0.786155	reduced	-3.63076	0.8051	reduced	0.956889	Dispensable
PBANKA_1024800		conserved Plasmodium protein, unknown function	-1.04405	0.354353	no power	-1.47476	0.461256	no power	0.863646	0.0830166	not reduced	-0.811436	0.124807	no power	-2.9311	0.219983	reduced	-3.90927	0.249097	reduced	-3.50781	0.345272	reduced	0.898118	Dispensable
PBANKA_0505300		conserved Plasmodium protein, unknown function	-1.09979	0.458471	no power	-1.39834	0.489279	no power	1.81126	0.513799	not reduced	-1.54533	0.652837	no power	-4.91053	1.05535	reduced	-5.258	1.07247	reduced	-3.49026	1.13155	reduced	0.664548	Slow
PBANKA_0104600	RAD50	DNA repair protein RAD50, putative	-2.71402	1.58081	no power	-2.8347	1.77792	no power	0.948838	1.88055	no power	0.875524	2.07385	no power	-3.22828	2.67679	no power	-3.40572	2.86622	no power	-3.31528	2.87103	no power	0.979627	Dispensable
PBANKA_0405000		conserved Plasmodium protein, unknown function	-0.744038	0.573675	no power	-1.08381	0.683814	no power	1.38638	0.110417	not reduced	-0.286278	0.151851	not reduced	-2.6459	0.291544	reduced	-3.60125	0.325249	reduced	-3.21422	0.415689	reduced	0.90197	Dispensable
PBANKA_0110400	EIF3L	eukaryotic translation initiation factor 3 subunit L, putative	-0.844033	0.237262	no power	-1.14405	0.265548	no power	0.903747	0.258245	not reduced	-2.16847	0.372476	reduced	-3.47424	0.571709	reduced	-3.90519	0.591657	reduced	-3.06922	0.613592	reduced	0.818117	Slow
PBANKA_0716200		calmodulin-like protein, putative	-0.660945	0.21133	no power	-1.40198	0.259689	no power	1.04389	0.175277	not reduced	0.75001	0.211162	not reduced	-4.88054	1.23667	reduced	-5.44838	1.37374	reduced	-2.58428	1.49324	no power	0.569026	Slow
PBANKA_0717900		RNA-binding protein, putative	-1.30932	0.401638	no power	-2.01056	0.455154	reduced	1.23347	0.408237	not reduced	0.974147	0.44334	not reduced	-5.7298	1.34082	reduced	-6.09699	1.4676	reduced	-2.53756	1.84504	no power	0.542987	Slow
PBANKA_0408600	EIF3K	eukaryotic translation initiation factor 3 subunit K, putative	-1.09621	1.17763	no power	-1.20116	1.36606	no power	0.347164	1.41959	no power	0.253747	1.60481	no power	-2.99986	2.20821	no power	-3.21854	2.40436	no power	-2.30839	2.41107	no power	0.810321	Slow
PBANKA_1241200		conserved Plasmodium protein, unknown function	-0.773722	0.376072	no power	-1.20341	0.480743	no power	1.23725	0.0715824	not reduced	-0.449567	0.113534	not reduced	-1.45513	0.111852	reduced	-2.43531	0.138895	reduced	-2.27516	0.213788	reduced	0.969064	Dispensable
PBANKA_0405900		conserved Plasmodium protein, unknown function	-0.73489	0.655231	no power	-1.08876	0.761852	no power	1.00574	0.167303	not reduced	-0.630733	0.208291	no power	-1.52857	0.267669	no power	-2.4782	0.307529	reduced	-2.18435	0.422927	reduced	0.913069	Dispensable
PBANKA_1446000		conserved Plasmodium protein, unknown function	-0.166976	0.480976	no power	-0.818842	0.506626	no power	-0.925226	0.475138	no power	-1.35261	0.502055	no power	-1.86003	0.606583	no power	-2.4668	0.642549	reduced	-1.9847	0.708378	no power	0.904783	Dispensable
PBANKA_1121000		conserved Plasmodium protein, unknown function	-0.282567	0.598717	no power	-0.669564	0.701534	no power	0.300335	0.16115	not reduced	-1.32965	0.202115	no power	-1.13604	0.214718	no power	-2.10599	0.244935	reduced	-1.93842	0.387145	reduced	0.944603	Dispensable
PBANKA_1430900		conserved Plasmodium protein, unknown function	-0.970052	0.420143	no power	-1.37938	0.521324	no power	0.96895	0.0993413	not reduced	-0.699722	0.140898	not reduced	-1.19641	0.152813	no power	-2.18543	0.180242	reduced	-1.81272	0.24976	reduced	0.913692	Dispensable
PBANKA_0704700		conserved Plasmodium protein, unknown function	-1.3428	0.217297	no power	-1.76074	0.237603	reduced	0.513609	0.248316	not reduced	-0.00790238	0.265848	not reduced	-1.23487	0.354449	no power	-1.92897	0.374144	reduced	-1.76808	0.425278	no power	0.97346	Dispensable
PBANKA_1336600		conserved Plasmodium protein, unknown function	-1.24641	0.130334	no power	-1.74967	0.149394	reduced	0.19243	0.139171	not reduced	-0.259352	0.160405	not reduced	-0.86421	0.165726	no power	-1.62293	0.189673	reduced	-1.66279	0.246891	reduced	1.00259	Dispensable
PBANKA_0929100		acyl-CoA-binding protein, putative	-1.04944	0.125764	no power	-1.34906	0.153351	reduced	0.530627	0.147383	not reduced	-1.21268	0.220353	no power	-1.86786	0.208156	reduced	-2.29466	0.231718	reduced	-1.64215	0.311674	reduced	0.761658	Slow
PBANKA_1104300	CEP120	centrosomal protein CEP120, putative	0.171028	0.768752	no power	-0.34098	0.804884	no power	0.312738	0.598187	not reduced	-0.166618	0.620777	no power	-0.725809	0.781541	no power	-1.35618	0.832179	no power	-1.57687	0.873013	no power	1.05589	Dispensable
PBANKA_0312300		conserved Plasmodium protein, unknown function	-1.19091	0.146312	no power	-2.34383	0.196844	reduced	0.402037	0.133569	not reduced	0.0991566	0.17546	not reduced	-3.66071	1.18057	reduced	-4.29484	1.33534	reduced	-1.56454	1.36055	no power	0.534051	Slow
PBANKA_0828500	PPP4	serine/threonine protein phosphatase 4	-3.27921	1.33343	no power	-3.65981	1.43656	no power	1.14242	0.785753	not reduced	-0.408009	0.826468	no power	-0.779716	1.05195	no power	-1.71961	1.08094	no power	-1.41446	1.0894	no power	0.93311	Dispensable
PBANKA_1008700		conserved Plasmodium protein, unknown function	-1.0437	0.117895	no power	-1.69369	0.143707	reduced	0.500806	0.118252	not reduced	0.109357	0.143531	not reduced	-1.00128	0.239402	no power	-1.68623	0.279518	reduced	-1.40505	0.376835	no power	0.890319	Dispensable
PBANKA_1038200	MISFIT	nuclear formin-like protein	-0.493391	0.329784	no power	-1.01301	0.379475	no power	0.453666	0.371116	not reduced	-0.203474	0.443695	no power	-0.0240377	0.549724	no power	-1.35206	0.641223	no power	-1.35282	0.693989	no power	0.978751	Dispensable
PBANKA_0417800		conserved Plasmodium protein, unknown function	-1.1072	0.064451	no power	-1.61608	0.0832932	reduced	0.285213	0.0749971	not reduced	-0.19541	0.0949343	not reduced	-0.424676	0.0827032	not reduced	-1.18958	0.104872	no power	-1.34313	0.134256	reduced	1.00496	Dispensable
PBANKA_1442000	KCh1	potassium channel	-1.56117	3.00295	no power	-1.68552	3.19823	no power	0.77824	3.57731	no power	0.689998	3.75744	no power	-1.62936	3.68244	no power	-1.79254	3.85848	no power	-1.31838	3.86885	no power	0.896224	Dispensable
PBANKA_1303400		CCAAT-binding transcription factor, putative	-0.741682	0.21352	no power	-1.24479	0.234131	no power	0.196966	0.223117	not reduced	-0.259626	0.249637	not reduced	-0.485103	0.214559	not reduced	-1.42135	0.244291	no power	-1.24364	0.316726	no power	0.925296	Dispensable
PBANKA_1244300		zinc finger protein, putative	-0.793433	0.136224	no power	-1.22378	0.155994	no power	0.295408	0.0795241	not reduced	-0.193735	0.0956343	not reduced	-0.477687	0.101287	not reduced	-1.18363	0.120893	no power	-1.21328	0.159671	no power	0.997817	Dispensable
PBANKA_1314200		conserved Plasmodium protein, unknown function	-1.0753	0.202456	no power	-1.33082	0.230204	no power	0.131683	0.249863	not reduced	-2.13897	0.331024	reduced	-1.19847	0.278906	no power	-1.55834	0.296573	no power	-1.21139	0.311033	no power	0.924218	Slow
PBANKA_1122200		EGF-like membrane protein, putative	-0.792777	0.312012	no power	-1.00523	0.34762	no power	0.00524144	0.1798	not reduced	-0.413365	0.212949	not reduced	-4.65834	0.869831	reduced	-5.18411	0.94178	reduced	-1.18426	1.05343	no power	0.420339	Slow
PBANKA_1322200	SAS4	spindle assembly abnormal protein 4, putative	-1.00719	0.500414	no power	-1.54905	0.558541	no power	-0.253897	0.181546	not reduced	-0.753041	0.2168	no power	-0.860095	0.555587	no power	-1.50076	0.607418	no power	-1.15992	0.723582	no power	0.931945	Dispensable
PBANKA_0901800		conserved Plasmodium protein, unknown function	-0.463163	0.427716	no power	-0.866623	0.528621	no power	-0.299362	0.175494	not reduced	-1.91534	0.216269	reduced	-0.573207	0.24155	no power	-1.54901	0.268581	reduced	-1.14995	0.423602	no power	0.913395	Dispensable
PBANKA_1030400		conserved Plasmodium protein, unknown function	0.187432	0.682858	no power	-0.64012	0.731138	no power	-0.187636	0.632975	no power	-0.69579	0.697207	no power	0.461342	0.732576	no power	-1.08647	0.818747	no power	-1.09027	0.854596	no power	1.00295	Dispensable
PBANKA_1336500		conserved Plasmodium protein, unknown function	0.106722	0.69044	no power	-0.701972	0.738733	no power	1.96057	0.545532	not reduced	1.28279	0.617633	not reduced	0.377813	0.715117	no power	-1.0012	0.80636	no power	-1.08365	0.878074	no power	1.00084	Dispensable
PBANKA_1137400		conserved Plasmodium protein, unknown function	-0.363478	0.531475	no power	-0.744527	0.634018	no power	-0.541173	0.174731	not reduced	-2.14066	0.215435	reduced	-0.146951	0.160837	not reduced	-1.11903	0.194653	no power	-1.03215	0.279374	no power	0.957129	Dispensable
PBANKA_0811800	ALP5a	actin-like protein, putative	-0.942812	0.140589	no power	-1.28433	0.197401	no power	0.455577	0.127557	not reduced	0.353647	0.17285	not reduced	-0.746103	0.158822	no power	-0.910947	0.219405	no power	-0.997955	0.251521	no power	1.02724	Dispensable
PBANKA_0301800		conserved Plasmodium protein, unknown function	-0.926534	0.188638	no power	-1.4419	0.210597	reduced	0.620218	0.15599	not reduced	0.133973	0.180022	not reduced	-0.109044	0.14553	not reduced	-0.961514	0.174702	no power	-0.995625	0.215707	no power	1.01608	Dispensable
PBANKA_1306700		conserved Plasmodium protein, unknown function	0.188496	0.66755	no power	-0.614605	0.717567	no power	1.24764	0.543938	not reduced	0.508394	0.618532	not reduced	0.729183	0.730206	not reduced	-0.727358	0.822281	no power	-0.873845	0.853508	no power	1.02826	Dispensable
PBANKA_1213200		conserved Plasmodium protein, unknown function	-0.629935	0.466223	no power	-1.29904	0.524218	no power	1.0122	0.477076	not reduced	0.346608	0.558774	not reduced	-0.211577	0.689972	no power	-1.53517	0.775432	no power	-0.872343	0.829173	no power	0.847718	Dispensable
PBANKA_0916900		conserved Plasmodium protein, unknown function	-0.970958	0.426356	no power	-1.38009	0.52717	no power	-0.293431	0.174731	not reduced	-1.89235	0.215435	reduced	0.0990324	0.150986	not reduced	-0.864683	0.181707	no power	-0.866082	0.261413	no power	0.990961	Dispensable
PBANKA_0832400		conserved protein, unknown function	-1.01811	0.130021	no power	-1.35024	0.160187	reduced	-0.578121	0.180625	not reduced	-0.895081	0.211041	no power	-0.225832	0.198687	not reduced	-0.516074	0.218083	not reduced	-0.865955	0.442411	no power	0.960168	Dispensable
PBANKA_1144800		conserved Plasmodium protein, unknown function	-0.896169	0.066582	no power	-1.5897	0.0925725	reduced	0.134607	0.0605694	not reduced	-0.282939	0.0859289	not reduced	-0.692211	0.124188	not reduced	-1.33804	0.163302	reduced	-0.839245	0.266826	no power	0.888922	Dispensable
PBANKA_0212300	ALP3	actin-like protein, putative	-0.840541	0.0826173	no power	-1.3655	0.0989414	reduced	-0.379195	0.0881153	not reduced	-0.721903	0.105048	not reduced	-0.0438498	0.0946083	not reduced	-0.768049	0.114076	not reduced	-0.788313	0.230345	no power	0.934353	Dispensable
PBANKA_0939800		nucleic acid binding protein, putative	-1.01518	0.169731	no power	-1.65598	0.20546	reduced	0.473995	0.167912	not reduced	-0.108781	0.205924	not reduced	0.0373319	0.103199	not reduced	-0.702782	0.119076	not reduced	-0.72291	0.169194	no power	1.00087	Dispensable
PBANKA_1335000		conserved Plasmodium protein, unknown function	-0.803842	0.183396	no power	-1.2534	0.209394	no power	0.565575	0.173455	not reduced	0.201829	0.19473	not reduced	0.0125204	0.24382	not reduced	-0.469825	0.274289	no power	-0.657251	0.36737	no power	1.05549	Dispensable
PBANKA_1450000		tetQ family GTPase, putative	-0.51349	0.245571	no power	-1.30993	0.291819	no power	0.333305	0.214368	not reduced	-0.41007	0.258644	not reduced	-0.261564	0.382362	no power	-0.94124	0.414214	no power	-0.632436	0.450882	no power	0.912359	Dispensable
PBANKA_0818400		conserved Plasmodium protein, unknown function	-0.352288	0.69901	no power	-1.17877	0.747773	no power	0.577949	0.648805	not reduced	0.110541	0.711719	no power	0.855816	0.664447	not reduced	-0.501036	0.742199	no power	-0.629088	0.759075	no power	1.0309	Dispensable
PBANKA_1400400		fam-b protein	-0.19727	0.70031	no power	-1.00554	0.749178	no power	0.134746	0.651646	no power	-0.372914	0.714935	no power	0.860317	0.744194	not reduced	-0.816788	0.83215	no power	-0.584202	0.856721	no power	0.950743	Dispensable
PBANKA_1113400	PSOP12	secreted ookinete protein, putative	-0.446379	0.791665	no power	-0.541379	0.9812	no power	0.192979	0.813681	no power	0.105224	0.995078	no power	-0.307276	0.759503	no power	-0.484771	0.937423	no power	-0.573321	0.950047	no power	1.02082	Dispensable
PBANKA_1108800	LRR2	leucine-rich repeat protein	-1.16972	0.0924017	no power	-1.43825	0.119523	reduced	0.767274	0.0985841	not reduced	-1.15238	0.178433	no power	0.117544	0.0648964	not reduced	-0.23455	0.082421	not reduced	-0.566264	0.220468	no power	1.08593	Dispensable
PBANKA_1304800		conserved Plasmodium protein, unknown function	-1.02274	0.233632	no power	-1.6238	0.266258	reduced	0.800349	0.220834	not reduced	0.249916	0.25604	not reduced	0.189753	0.0863789	not reduced	-0.549554	0.102062	not reduced	-0.527455	0.250311	no power	0.993289	Dispensable
PBANKA_0416400		conserved Plasmodium protein, unknown function	-1.19671	0.124944	no power	-1.53472	0.15507	reduced	-0.364109	0.152199	not reduced	-0.687929	0.183003	no power	-0.968695	0.158802	no power	-1.25545	0.177464	no power	-0.501775	0.256915	no power	0.840003	Slow
PBANKA_0703300		conserved Plasmodium protein, unknown function	-1.05343	0.129258	no power	-1.55691	0.14831	reduced	0.0900499	0.123279	not reduced	-0.369139	0.145118	not reduced	0.289016	0.0985195	not reduced	-0.488235	0.122128	not reduced	-0.491432	0.243787	not reduced	0.973987	Dispensable
PBANKA_1423100		phospholipase, putative	-0.97932	0.0719166	no power	-1.55512	0.0868835	reduced	0.206143	0.0989443	not reduced	-0.242541	0.120931	not reduced	0.0347944	0.138204	not reduced	-0.814586	0.167508	no power	-0.489147	0.186435	not reduced	0.924034	Slow
PBANKA_0828200		conserved Plasmodium protein, unknown function	-1.0607	0.1429	no power	-1.55871	0.161745	reduced	-0.256768	0.192094	not reduced	-0.740192	0.211984	no power	0.432711	0.211612	not reduced	-0.357477	0.233432	not reduced	-0.474719	0.301606	no power	1.00582	Dispensable
PBANKA_0824600		conserved protein, unknown function	-0.864067	0.130863	no power	-1.19765	0.161193	no power	0.0807993	0.149351	not reduced	-0.260849	0.180202	not reduced	-0.00702814	0.126215	not reduced	-0.301948	0.144588	not reduced	-0.471783	0.22737	not reduced	1.0416	Dispensable
PBANKA_0712100		DNA helicase, putative	-1.56417	2.98539	no power	-1.71449	3.18025	no power	0.114442	3.57731	no power	0.0283886	3.75744	no power	-1.31726	3.68244	no power	-1.47468	3.85848	no power	-0.466482	3.89741	no power	0.792022	Dispensable
PBANKA_1430600		conserved Plasmodium protein, unknown function	-0.252091	0.748069	no power	-0.33886	0.935858	no power	-0.0388434	0.799159	no power	-0.15417	0.984793	no power	-0.313951	0.782459	no power	-0.472621	0.965723	no power	-0.466125	0.99052	no power	1.00158	Dispensable
PBANKA_0913600		conserved Plasmodium protein, unknown function	-0.422031	0.517752	no power	-0.728406	0.605185	no power	-0.0841225	0.499207	no power	-0.621688	0.586728	no power	-0.231602	0.575604	no power	-0.304787	0.671111	no power	-0.439094	0.684804	no power	1.03218	Dispensable
PBANKA_1358900		dynactin subunit 2, putative	-0.802424	0.104187	no power	-1.40058	0.136783	reduced	0.205856	0.0990184	not reduced	-0.356925	0.134184	not reduced	0.267463	0.0353625	not reduced	-0.463806	0.050821	not reduced	-0.438177	0.128465	not reduced	1.00194	Dispensable
PBANKA_1344200		conserved Plasmodium protein, unknown function	-0.747301	0.232386	no power	-1.17232	0.252514	no power	0.160195	0.141306	not reduced	-0.258276	0.156921	not reduced	0.24112	0.205018	not reduced	-0.405421	0.224638	not reduced	-0.408028	0.25235	not reduced	0.995825	Dispensable
PBANKA_0405600		EB1 homolog, putative	-1.13776	0.0789855	no power	-1.49123	0.0963691	reduced	0.451268	0.0889211	not reduced	-0.0155773	0.111898	not reduced	0.548443	0.107719	not reduced	-0.25257	0.136822	not reduced	-0.394084	0.20164	not reduced	1.01946	Dispensable
PBANKA_1359600	P48/45	transmission blocking target antigen precursor	-0.697068	0.16825	no power	-1.46718	0.212998	reduced	0.629137	0.135102	not reduced	-0.124731	0.179225	not reduced	0.293482	0.0993463	not reduced	-0.579401	0.130407	not reduced	-0.347119	0.175118	not reduced	0.945037	Dispensable
PBANKA_1040200		BIR protein	-0.117411	0.69901	no power	-0.931384	0.747773	no power	0.315533	0.650768	not reduced	-0.175636	0.713939	no power	0.782643	0.740632	not reduced	-0.887055	0.82803	no power	-0.325018	0.871985	no power	0.883725	Dispensable
PBANKA_0413500		conserved Plasmodium protein, unknown function	-0.794085	0.123067	no power	-1.12836	0.153177	no power	-0.0456228	0.130898	not reduced	-0.36394	0.161246	not reduced	-0.00393936	0.0857023	not reduced	-0.270051	0.105618	not reduced	-0.259458	0.153656	not reduced	0.970475	Dispensable
PBANKA_1329400		conserved Plasmodium protein, unknown function	-0.172563	0.637293	no power	-0.252571	0.824388	no power	-0.351342	0.673835	no power	-0.440229	0.856821	no power	0.17924	0.671733	no power	0.00640122	0.847474	no power	-0.22843	0.872968	no power	1.056	Dispensable
PBANKA_0100100		fam-a protein	-0.287992	0.374856	no power	-0.807909	0.420701	no power	-0.130445	0.450353	no power	-0.538494	0.506737	no power	0.783726	0.379292	not reduced	0.00720036	0.44873	not reduced	-0.195317	0.4936	no power	1.03261	Dispensable
PBANKA_1226800	RAD54	DNA repair and recombination protein RAD54, putative	-0.445642	0.573656	no power	-0.779855	0.683791	no power	0.683388	0.107125	not reduced	-0.99023	0.148657	no power	0.165568	0.292824	not reduced	-0.812848	0.330459	no power	-0.193914	0.572218	no power	0.782006	Slow
PBANKA_0716500		RNA-binding protein, putative	-0.535155	0.420089	no power	-0.957333	0.521266	no power	0.073892	0.0916073	not reduced	-1.59294	0.133275	reduced	0.4793	0.106187	not reduced	-0.498116	0.133055	not reduced	-0.19372	0.229552	not reduced	0.938492	Dispensable
PBANKA_1216800		conserved Plasmodium protein, unknown function	-0.862964	0.132651	no power	-1.21938	0.150074	no power	0.468773	0.154425	not reduced	-0.014359	0.178986	not reduced	0.583332	0.192366	not reduced	-0.188606	0.222014	not reduced	-0.191197	0.294689	not reduced	1.01501	Dispensable
PBANKA_0315800		ribosome associated membrane protein RAMP4, putative	0.0998784	0.633311	no power	0.0150821	0.820323	no power	-0.0549479	0.586548	no power	-0.135957	0.765933	no power	-0.104557	0.547201	no power	-0.275038	0.719256	no power	-0.165294	0.734024	no power	0.974922	Dispensable
PBANKA_1202200		U5 small nuclear ribonuclear protein, putative	-0.707925	3.051	no power	-0.852602	3.24778	no power	0.60941	3.57731	no power	0.526822	3.75744	no power	-0.767615	3.68244	no power	-0.930391	3.85848	no power	-0.151029	4.17398	no power	0.836937	Insufficient data
PBANKA_0306100	P230	transmission-blocking target antigen s230	-1.08413	0.435168	no power	-1.67706	0.482656	no power	-1.19105	0.541701	no power	-1.55342	0.60053	no power	1.11204	0.560642	not reduced	-0.0126003	0.632868	no power	-0.101643	0.66967	no power	1.02237	Dispensable
PBANKA_1202000	IMC1c	inner membrane complex protein 1c	-0.756085	0.385331	no power	-1.13467	0.403651	no power	-0.250202	0.369221	not reduced	-0.611671	0.396173	no power	-0.955124	0.999166	no power	-1.75184	1.09217	no power	-0.0992437	1.12623	no power	0.682739	Slow
PBANKA_0912600		conserved Plasmodium protein, unknown function	-0.401299	0.959915	no power	-0.490048	1.14705	no power	-0.178179	1.13853	no power	-0.267219	1.32542	no power	-0.118496	1.03925	no power	-0.270818	1.21934	no power	-0.0888047	1.22476	no power	0.959196	Dispensable
PBANKA_0832900		protein MAM3, putative	-0.883112	0.120768	no power	-1.25654	0.139806	no power	0.0878482	0.144673	not reduced	-0.236019	0.170437	not reduced	-1.18532	0.848361	no power	-2.25535	0.953366	no power	-0.0853471	0.979588	no power	0.606364	Slow
PBANKA_1120100		conserved Plasmodium protein, unknown function	0.389828	1.06518	no power	-0.041495	1.16633	no power	-0.159852	0.184432	not reduced	-1.84005	0.226484	reduced	0.598117	0.436441	not reduced	-0.407637	0.466736	no power	-0.035674	0.503348	no power	0.899951	Dispensable
PBANKA_1413300		ubiquitin-like protein, putative	0.104781	0.633311	no power	0.0194122	0.820323	no power	-0.0257931	0.586548	no power	-0.106546	0.765933	no power	0.255441	0.551955	not reduced	0.0860039	0.723988	no power	-0.0143069	0.736169	no power	1.02349	Dispensable
PBANKA_1113800	UvrD	ATP-dependent DNA helicase UvrD, putative	0.0331148	0.956259	no power	-0.0770216	1.14444	no power	-0.082428	1.08733	no power	-0.217102	1.28061	no power	-0.0754698	1.00894	no power	-0.201949	1.19194	no power	-0.0125208	1.20321	no power	0.958711	Dispensable
PBANKA_0921600		RNA-binding protein, putative	-0.890312	0.633311	no power	-0.975234	0.820323	no power	0.136137	0.586548	no power	0.0536196	0.765933	no power	0.297684	0.547201	not reduced	0.127187	0.719256	no power	-0.00448465	0.722699	no power	1.03094	Dispensable
PBANKA_1033300		conserved Plasmodium protein, unknown function	-0.0929775	0.472686	no power	-0.499786	0.57213	no power	-0.44305	0.103751	not reduced	-2.08418	0.145203	reduced	0.838383	0.0741067	not reduced	-0.0944537	0.10418	not reduced	0.00916041	0.351246	not reduced	0.982905	Dispensable
PBANKA_1457700		conserved Plasmodium protein, unknown function	0.168478	0.596746	no power	-0.213138	0.69137	no power	0.183404	0.579665	not reduced	-0.294149	0.683632	no power	0.274321	0.633862	not reduced	0.28209	0.719201	no power	0.0191403	0.747055	no power	1.06109	Dispensable
PBANKA_1125300		conserved Plasmodium protein, unknown function	-0.220932	0.840108	no power	-0.320922	1.02747	no power	0.054797	0.846847	no power	-0.0271955	1.0268	no power	0.121945	0.763439	no power	-0.0430718	0.935537	no power	0.0473158	0.951591	no power	0.978499	Dispensable
PBANKA_1212600	HAP2	male gamete fusion factor HAP2	-0.176825	0.503026	no power	-0.562726	0.573117	no power	0.655885	0.482793	not reduced	0.275428	0.557318	not reduced	0.159498	0.520173	not reduced	0.13062	0.590563	no power	0.0560173	0.632505	no power	1.01196	Dispensable
PBANKA_0105100		conserved Plasmodium protein, unknown function	0.170178	0.593531	no power	-0.212875	0.687986	no power	0.18278	0.579364	not reduced	-0.294402	0.683182	no power	0.274321	0.633862	not reduced	0.28209	0.719201	no power	0.0574931	0.74355	no power	1.05192	Dispensable
PBANKA_0908700		conserved Plasmodium protein, unknown function	-0.868727	0.24863	no power	-1.41599	0.266581	no power	-0.162799	0.335844	not reduced	-0.509744	0.35328	no power	0.350532	0.522842	not reduced	-0.320998	0.54296	no power	0.121168	0.55235	not reduced	0.902701	Slow
PBANKA_0702000		conserved Plasmodium protein, unknown function	-1.04743	0.138887	no power	-1.55344	0.157761	reduced	0.0976179	0.162008	not reduced	-0.37685	0.182539	not reduced	1.19476	0.136015	not reduced	0.266061	0.160433	not reduced	0.146017	0.198473	not reduced	1.00145	Dispensable
PBANKA_1326100		conserved Plasmodium protein, unknown function	0.168478	0.596746	no power	-0.213138	0.69137	no power	0.183404	0.579665	not reduced	-0.294149	0.683632	no power	0.274321	0.633862	not reduced	0.28209	0.719201	no power	0.15695	0.743408	no power	1.02803	Dispensable
PBANKA_0808900	ClpY	ATP-dependent protease ATPase subunit ClpY, putative	-3.30472	2.60605	no power	-3.4089	2.79564	no power	1.12174	3.08891	no power	1.03184	3.27146	no power	-1.25346	3.46791	no power	-1.4297	3.64189	no power	0.179041	3.65125	no power	0.68954	Slow
PBANKA_0315200	SNRPD2	small nuclear ribonucleoprotein Sm D2, putative	0.315764	3.054	no power	0.177217	3.25083	no power	0.704747	3.57731	no power	0.622512	3.75744	no power	-0.42766	3.68244	no power	-0.595741	3.85848	no power	0.179444	3.94529	no power	0.835224	Dispensable
PBANKA_0502650		conserved Plasmodium protein, unknown function	-0.899888	0.181623	no power	-1.324	0.204943	no power	-0.408152	0.153627	not reduced	-0.883926	0.173077	no power	0.742849	0.161562	not reduced	0.0672748	0.18722	not reduced	0.181349	0.429221	not reduced	0.987619	Dispensable
PBANKA_1334900		conserved Plasmodium protein, unknown function	0.168478	0.596746	no power	-0.213138	0.69137	no power	0.183404	0.579665	not reduced	-0.294149	0.683632	no power	0.274321	0.633862	not reduced	0.28209	0.719201	no power	0.193516	0.759462	no power	1.01857	Dispensable
PBANKA_1010500	HOP	Hsp70/Hsp90 organizing protein, putative	-0.768851	1.52213	no power	-0.839096	1.71339	no power	0.394576	1.50665	no power	0.313052	1.69967	no power	-0.306454	1.61938	no power	-0.58844	1.85341	no power	0.197276	1.89397	no power	0.832201	Dispensable
PBANKA_1124700		conserved Plasmodium protein, unknown function	0.168478	0.596746	no power	-0.213138	0.69137	no power	0.183404	0.579665	not reduced	-0.294149	0.683632	no power	0.274321	0.633862	not reduced	0.28209	0.719201	no power	0.222672	0.751444	no power	1.01213	Dispensable
PBANKA_1216300		conserved Plasmodium protein, unknown function	-1.53812	0.347906	no power	-2.14402	0.384165	reduced	-0.875649	0.375646	no power	-1.46248	0.413571	no power	1.17376	0.316758	not reduced	0.39594	0.336127	not reduced	0.227627	0.415381	not reduced	1.02831	Dispensable
PBANKA_1109600		conserved Plasmodium protein, unknown function	-1.1485	0.37288	no power	-1.91946	0.423092	reduced	-0.627204	0.492662	no power	-1.02617	0.543475	no power	1.39866	0.598456	not reduced	0.133936	0.67592	no power	0.230068	0.710569	no power	0.981134	Dispensable
PBANKA_0102400		conserved Plasmodium protein, unknown function	0.243065	0.711284	no power	-0.570845	0.761113	no power	0.0158932	0.651646	no power	-0.502159	0.714935	no power	2.12554	0.700394	not reduced	0.177682	0.801795	no power	0.244769	0.816815	no power	0.984531	Dispensable
PBANKA_0410650		conserved Plasmodium protein, unknown function	0.16452	0.588417	no power	-0.214441	0.679963	no power	-0.0661652	0.569716	no power	-0.597396	0.668914	no power	0.274321	0.633862	not reduced	0.28209	0.719201	no power	0.287181	0.748751	no power	0.997287	Dispensable
PBANKA_1027300		conserved Plasmodium protein, unknown function	0.644029	1.1238	no power	0.19341	1.22737	no power	-1.67703	0.256213	reduced	-3.3455	0.298023	reduced	1.26689	0.318426	not reduced	0.279521	0.345734	not reduced	0.294347	0.433557	not reduced	0.997067	Dispensable
PBANKA_0827400		conserved Plasmodium protein, unknown function	0.168478	0.596746	no power	-0.213138	0.69137	no power	0.183404	0.579665	not reduced	-0.294149	0.683632	no power	0.274321	0.633862	not reduced	0.28209	0.719201	no power	0.314055	0.758344	no power	0.990651	Dispensable
PBANKA_0701000	SLTRiP	NA	-1.00595	0.280039	no power	-1.77009	0.297899	reduced	0.475069	0.329475	not reduced	0.100468	0.349084	not reduced	0.204504	0.721791	no power	-0.586454	0.746373	no power	0.318818	0.770432	no power	0.811306	Slow
PBANKA_0906200		conserved Plasmodium protein, unknown function	-1.10824	0.0636781	no power	-1.57547	0.0793869	reduced	-0.495996	0.0859946	not reduced	-0.707444	0.102573	not reduced	0.278075	0.125796	not reduced	-0.126053	0.154146	not reduced	0.321821	0.241144	not reduced	0.888889	Dispensable
PBANKA_0811100		helicase SKI2W, putative	-0.636588	1.15214	no power	-0.775016	1.34239	no power	-0.484074	1.47908	no power	-0.595069	1.66947	no power	0.0832821	1.55564	no power	-0.049731	1.74623	no power	0.325976	1.75791	no power	0.918359	Dispensable
PBANKA_0415900		conserved Plasmodium protein, unknown function	-0.16567	1.0343	no power	-0.59734	1.13626	no power	-0.19107	0.180396	not reduced	-1.86861	0.22243	reduced	0.620486	0.196827	not reduced	-0.355799	0.22368	not reduced	0.333666	0.307599	not reduced	0.854382	Slow
PBANKA_0907100	IMC1b	inner membrane complex protein 1b	0.168478	0.596746	no power	-0.213138	0.69137	no power	0.183404	0.579665	not reduced	-0.294149	0.683632	no power	0.274321	0.633862	not reduced	0.28209	0.719201	no power	0.334997	0.755342	no power	0.986011	Dispensable
PBANKA_1435400		conserved Plasmodium protein, unknown function	-0.0124087	0.711284	no power	-0.841944	0.761113	no power	0.39576	0.651646	not reduced	-0.0890784	0.714935	no power	0.961665	0.744194	not reduced	-0.704988	0.83215	no power	0.359792	0.924538	no power	0.789459	Dispensable
PBANKA_1334700		conserved Plasmodium protein, unknown function	0.168478	0.596746	no power	-0.213138	0.69137	no power	0.183404	0.579665	not reduced	-0.294149	0.683632	no power	0.274321	0.633862	not reduced	0.28209	0.719201	no power	0.426198	0.773255	no power	0.96464	Dispensable
PBANKA_1112700		conserved Plasmodium protein, unknown function	-0.27722	0.691032	no power	-1.08506	0.739178	no power	-0.209802	0.651662	no power	-0.747608	0.714953	no power	1.77758	0.744258	not reduced	0.194818	0.832225	no power	0.436382	0.856474	no power	0.945495	Dispensable
PBANKA_1114700	ROM9	rhomboid protease ROM9	0.022277	0.901947	no power	-0.079907	1.09244	no power	-0.0800084	0.944557	no power	-0.167447	1.13061	no power	0.503911	0.840489	no power	0.356068	1.01481	no power	0.485816	1.02497	no power	0.971087	Dispensable
PBANKA_1132300		conserved Plasmodium protein, unknown function	0.168478	0.596746	no power	-0.213138	0.69137	no power	0.183404	0.579665	not reduced	-0.294149	0.683632	no power	0.274321	0.633862	not reduced	0.28209	0.719201	no power	0.49539	0.755073	no power	0.950152	Dispensable
PBANKA_0908100		conserved Plasmodium protein, unknown function	0.766118	0.900445	no power	0.47677	0.92909	no power	1.37653	0.888063	not reduced	-1.84905	1.01604	no power	-0.891864	1.17378	no power	-1.22485	1.19088	no power	0.501632	2.36127	no power	0.68014	Insufficient data
PBANKA_1230700		conserved Plasmodium protein, unknown function	0.466177	0.97293	no power	0.0528622	1.07244	no power	-1.6227	0.197058	reduced	-3.28536	0.238779	reduced	0.975073	0.27041	not reduced	0.0034197	0.297455	not reduced	0.51245	0.485379	not reduced	0.889386	Dispensable
PBANKA_1020300		ankyrin, putative	0.168478	0.596746	no power	-0.213138	0.69137	no power	0.183404	0.579665	not reduced	-0.294149	0.683632	no power	0.274321	0.633862	not reduced	0.28209	0.719201	no power	0.516136	0.739238	not reduced	0.946355	Dispensable
PBANKA_1335600		M1-family alanyl aminopeptidase, putative	0.168478	0.596746	no power	-0.213138	0.69137	no power	0.183404	0.579665	not reduced	-0.294149	0.683632	no power	0.274321	0.633862	not reduced	0.28209	0.719201	no power	0.530299	0.753266	not reduced	0.942602	Dispensable
PBANKA_1202900		conserved Plasmodium protein, unknown function	0.168478	0.596746	no power	-0.213138	0.69137	no power	0.183404	0.579665	not reduced	-0.294149	0.683632	no power	0.274321	0.633862	not reduced	0.28209	0.719201	no power	0.541025	0.766819	not reduced	0.939662	Dispensable
PBANKA_0106300		conserved Plasmodium protein, unknown function	-0.245921	1.02366	no power	-0.653778	1.04026	no power	0.455459	0.982371	no power	0.249419	0.998847	no power	-0.0749973	0.820155	no power	-0.438172	0.848866	no power	0.546569	0.880899	no power	0.795965	Slow
PBANKA_1138900		conserved Plasmodium protein, unknown function	0.168478	0.596746	no power	-0.213138	0.69137	no power	0.183404	0.579665	not reduced	-0.294149	0.683632	no power	0.274321	0.633862	not reduced	0.28209	0.719201	no power	0.579784	0.74182	not reduced	0.932417	Dispensable
PBANKA_0821300		conserved Plasmodium protein, unknown function	-0.530761	0.266653	no power	-1.12055	0.299591	no power	-0.223355	0.231252	not reduced	-0.760378	0.267163	no power	1.0965	0.147002	not reduced	0.344629	0.163978	not reduced	0.600729	1.11733	no power	0.787049	Dispensable
PBANKA_1115000		conserved Plasmodium protein, unknown function	0.168478	0.596746	no power	-0.213138	0.69137	no power	0.183404	0.579665	not reduced	-0.294149	0.683632	no power	0.274321	0.633862	not reduced	0.28209	0.719201	no power	0.604938	0.764133	not reduced	0.926004	Dispensable
PBANKA_0316600	Pb235	reticulocyte binding protein, putative	0.168355	0.596488	no power	-0.213179	0.691013	no power	0.18278	0.579364	not reduced	-0.294402	0.683182	no power	0.274321	0.633862	not reduced	0.28209	0.719201	no power	0.640161	0.753731	not reduced	0.918956	Dispensable
PBANKA_0927700		conserved Plasmodium protein, unknown function	0.168478	0.596746	no power	-0.213138	0.69137	no power	0.183404	0.579665	not reduced	-0.294149	0.683632	no power	0.274321	0.633862	not reduced	0.28209	0.719201	no power	0.66179	0.76964	not reduced	0.913686	Dispensable
PBANKA_1010800	CAF16	CCR4-associated factor 16, putative	-1.07973	0.086219	no power	-1.60451	0.102543	reduced	-0.733745	0.104729	not reduced	-1.09971	0.121833	no power	0.903921	0.117616	not reduced	0.193928	0.136972	not reduced	0.703988	0.199106	not reduced	0.850164	Slow
PBANKA_0404300		P-loop containing nucleoside triphosphate hydrolase, putative	0.168355	0.596488	no power	-0.213179	0.691013	no power	0.18278	0.579364	not reduced	-0.294402	0.683182	no power	0.274321	0.633862	not reduced	0.28209	0.719201	no power	0.709106	0.757346	not reduced	0.904275	Dispensable
PBANKA_1124600		conserved Plasmodium protein, unknown function	-1.07422	0.0467475	no power	-1.65185	0.0634609	reduced	-0.087297	0.0463228	not reduced	-0.317081	0.0638839	not reduced	0.228297	0.135033	not reduced	0.0185788	0.171309	not reduced	0.720436	0.260955	not reduced	0.836812	Slow
PBANKA_1011600		chromatin assembly factor 1 P55 subunit, putative	-0.638479	1.02366	no power	-1.04977	1.04026	no power	0.676287	0.952667	no power	0.468916	0.968802	no power	0.00702372	0.787517	no power	-0.335936	0.816286	no power	0.725875	0.859118	not reduced	0.781841	Slow
PBANKA_0406200		conserved Plasmodium protein, unknown function	0.243065	0.711284	no power	-0.570845	0.761113	no power	0.0158932	0.651646	no power	-0.502159	0.714935	no power	1.77736	0.744194	not reduced	0.194818	0.83215	no power	0.738186	1.02563	no power	0.880535	Dispensable
PBANKA_0902300		conserved Plasmodium protein, unknown function	0.168478	0.596746	no power	-0.213138	0.69137	no power	0.183404	0.579665	not reduced	-0.294149	0.683632	no power	0.496817	0.620283	not reduced	0.474304	0.709015	not reduced	0.764771	0.744037	not reduced	0.934806	Dispensable
PBANKA_1238800		karyopherin beta, putative	-0.306827	3.04388	no power	-0.461507	3.24037	no power	0.270245	3.57731	no power	0.189582	3.75744	no power	-0.0706545	3.68244	no power	-0.227882	3.85848	no power	0.778153	3.99266	no power	0.791913	Dispensable
PBANKA_1417700		conserved Plasmodium protein, unknown function	0.243065	0.711284	no power	-0.570845	0.761113	no power	0.0159131	0.651662	no power	-0.502154	0.714953	no power	1.77758	0.744258	not reduced	0.194818	0.832225	no power	0.813051	0.887381	not reduced	0.866438	Dispensable
PBANKA_1451800		conserved Plasmodium protein, unknown function	0.032267	0.528733	no power	-0.656986	0.554538	no power	-0.1612	0.488208	no power	-0.591383	0.515844	no power	0.831369	0.607072	not reduced	0.229673	0.643076	no power	0.852038	0.722316	not reduced	0.871939	Dispensable
PBANKA_1035200	CCp3	LCCL domain-containing protein	0.168478	0.596746	no power	-0.213138	0.69137	no power	0.183404	0.579665	not reduced	-0.294149	0.683632	no power	0.274321	0.633862	not reduced	0.28209	0.719201	no power	0.859505	0.755807	not reduced	0.873457	Dispensable
PBANKA_1222700		conserved Plasmodium protein, unknown function	0.426671	0.910711	no power	-0.334736	0.935737	no power	0.484377	0.845605	no power	-0.0844708	0.875417	no power	0.0637527	1.58155	no power	-0.315313	1.61628	no power	0.911349	1.65758	no power	0.75428	Slow
PBANKA_1309600		conserved Plasmodium protein, unknown function	0.243065	0.711284	no power	-0.570845	0.761113	no power	0.0159131	0.651662	no power	-0.502154	0.714953	no power	1.77758	0.744258	not reduced	0.194818	0.832225	no power	1.00744	1.02969	no power	0.827401	Dispensable
PBANKA_0308100		ubiquinol-cytochrome-c reductase complex assembly factor 1, putative	-0.231115	0.992886	no power	-0.625751	1.0097	no power	-0.564774	0.98554	no power	-0.767822	1.00242	no power	0.295767	0.844116	no power	-0.0775048	0.872981	no power	1.27263	0.906423	not reduced	0.73211	Slow
PBANKA_1400700		Plasmodium exported protein, unknown function	-0.456871	0.745572	no power	-1.20849	0.771936	no power	-2.24698	0.683815	no power	-2.80429	0.714227	reduced	0.96257	1.46129	no power	0.606454	1.49488	no power	1.33879	1.57071	no power	0.830326	Dispensable
PBANKA_0942300		radial spoke head protein, putative	0.168478	0.596746	no power	-0.213138	0.69137	no power	0.183404	0.579665	not reduced	-0.294149	0.683632	no power	0.274321	0.633862	not reduced	0.28209	0.719201	no power	1.35756	0.957312	not reduced	0.773041	Dispensable
PBANKA_1006200	SIAP1	sporozoite invasion-associated protein 1	-1.22296	0.910711	no power	-1.98181	0.935737	no power	-0.758378	0.823884	no power	-1.32626	0.853415	no power	0.952175	1.42815	no power	0.563463	1.46146	no power	1.37138	1.50686	no power	0.834901	Dispensable
PBANKA_0921700	ATG23	autophagy-related protein 23, putative	-0.5662	0.293138	no power	-0.942	0.312518	no power	0.151281	0.316879	not reduced	-0.224234	0.345654	not reduced	-0.0841475	0.925478	no power	-0.954897	1.02139	no power	1.37604	1.04687	not reduced	0.583227	Slow
PBANKA_0706200	NT2	nucleoside transporter 2, putative	-0.998185	0.915682	no power	-1.37647	0.932653	no power	-1.16669	0.979897	no power	-1.38673	0.996342	no power	0.295767	0.844116	no power	-0.0775048	0.872981	no power	1.53074	1.01629	not reduced	0.689943	Slow
PBANKA_1222100		regulator of chromosome condensation, putative	0.032267	0.528733	no power	-0.656986	0.554538	no power	-0.0225205	0.486753	not reduced	-0.445634	0.514289	no power	1.27035	0.605754	not reduced	0.665594	0.641659	not reduced	1.59661	1.15177	not reduced	0.842161	Dispensable
PBANKA_0602400		transporter, putative	-0.690797	1.69645	no power	-0.795053	1.90874	no power	0.432467	1.62542	no power	0.34644	1.85404	no power	0.919551	2.53622	no power	0.668765	2.71167	no power	1.71339	2.73435	no power	0.783331	Dispensable
PBANKA_1465500		BIR protein	-0.686146	0.711284	no power	-1.48872	0.761113	no power	0.0159131	0.651662	no power	-0.502154	0.714953	no power	1.77758	0.744258	not reduced	0.194818	0.832225	no power	1.73254	1.15079	not reduced	0.699196	Dispensable
PBANKA_1115500	NIF2	NLI interacting factor-like phosphatase	-0.901622	0.900445	no power	-1.19243	0.92909	no power	5.38459	0.81584	not reduced	1.97554	0.947479	not reduced	-4.46141	1.05711	reduced	-4.77973	1.07438	reduced	1.75479	1.19246	not reduced	0.224385	Slow
PBANKA_1428900	BDP2	bromodomain protein 2, putative	-1.41297	0.621635	no power	-2.20355	0.668021	no power	-0.521056	0.513623	no power	-0.736766	0.565577	no power	0.451853	1.50229	no power	-0.0707051	1.60949	no power	1.75897	1.63023	no power	0.653498	Slow
PBANKA_1359200	ALBA2	DNA/RNA-binding protein Alba 2, putative	-0.360333	1.28952	no power	-0.499706	1.48699	no power	0.0536976	1.39539	no power	-0.00922818	1.59572	no power	0.761396	1.46916	no power	0.392119	1.70166	no power	1.89407	1.94333	no power	0.675536	Dispensable
PBANKA_0827800		CS domain protein, putative	-1.42767	0.973984	no power	-1.87306	0.99004	no power	0.398532	1.00638	no power	0.194289	1.0232	no power	-0.000616062	0.844116	no power	-0.375906	0.872981	no power	1.93595	0.992682	not reduced	0.583638	Slow
PBANKA_1016800	RRP41	exosome complex exonuclease RRP41, putative	-0.618355	1.02366	no power	-1.02373	1.04026	no power	0.293549	1.00638	no power	0.0882085	1.0232	no power	0.0934541	0.844116	no power	-0.281196	0.872981	no power	1.93637	0.945701	not reduced	0.597977	Slow
PBANKA_0831800		elongation factor Tu, putative	-1.20089	0.245702	no power	-1.59464	0.268002	reduced	0.303436	0.335107	not reduced	-0.1881	0.360883	not reduced	3.46021	0.373343	not reduced	2.53359	0.404991	not reduced	1.96307	0.482858	not reduced	1.01483	Dispensable
PBANKA_0307800		conserved Plasmodium protein, unknown function	-1.83057	1.00674	no power	-2.67929	1.0453	no power	2.49458	0.918556	not reduced	2.25128	0.950498	not reduced	-0.645186	1.53818	no power	-1.19658	1.65276	no power	2.04274	1.88003	no power	0.453583	Slow
PBANKA_1213800		conserved Plasmodium protein, unknown function	-0.245921	1.02366	no power	-0.653778	1.04026	no power	0.0677641	1.00638	no power	-0.139935	1.0232	no power	0.295767	0.844116	no power	-0.0775048	0.872981	no power	2.12651	0.906526	not reduced	0.60103	Slow
PBANKA_1440400		small subunit rRNA processing factor, putative	-2.85233	2.86805	no power	-2.99902	3.06038	no power	1.62647	3.41745	no power	1.53824	3.598	no power	-1.52922	3.59095	no power	-1.71124	3.76524	no power	2.52287	3.88748	no power	0.376357	Slow
PBANKA_1444600		conserved Plasmodium protein, unknown function	-0.45185	1.11306	no power	-1.27057	1.15131	no power	-0.0568133	1.16968	no power	-0.302388	1.19767	no power	1.13598	1.59707	no power	0.640614	1.71551	no power	2.6162	1.89927	no power	0.643181	Slow
PBANKA_0519900		conserved Plasmodium protein, unknown function	-1.98149	1.1049	no power	-2.81179	1.14305	no power	0.343557	1.16968	no power	0.0986279	1.19767	no power	1.15689	1.5926	no power	0.659543	1.71137	no power	2.67286	1.81766	not reduced	0.633804	Slow
PBANKA_1007200	RPA1	replication protein A1, large subunit, putative	-2.19702	0.863196	no power	-2.52269	0.881852	no power	0.42362	0.996799	no power	0.211163	1.01371	no power	0.0205245	0.844116	no power	-0.33992	0.872981	no power	2.74821	0.984162	not reduced	0.477422	Slow
PBANKA_1445900		conserved Plasmodium protein, unknown function	-0.918462	0.186128	no power	-1.4152	0.205946	reduced	0.448271	0.182168	not reduced	-0.00842205	0.204312	not reduced	4.22682	0.124737	not reduced	3.18214	0.148868	not reduced	2.81796	0.219867	not reduced	1.01577	Dispensable
PBANKA_0304500		conserved Plasmodium protein, unknown function	-1.48359	0.651857	no power	-1.86457	0.673082	no power	1.18153	0.597032	not reduced	0.575348	0.64227	not reduced	-0.734617	1.06626	no power	-1.38373	1.16246	no power	2.84905	1.19183	not reduced	0.380483	Slow
PBANKA_0703700	DBP10	ATP-dependent RNA helicase DBP10, putative	-0.08651	1.09873	no power	-0.899771	1.13681	no power	1.01542	1.0767	no power	0.759885	1.106	no power	0.807848	1.50248	no power	0.389091	1.6097	no power	2.99844	1.84601	not reduced	0.552086	Slow
PBANKA_0806700		conserved Plasmodium protein, unknown function	-0.324976	1.11306	no power	-1.14241	1.15131	no power	0.188912	1.16968	no power	-0.0623366	1.19767	no power	1.13598	1.59707	no power	0.640614	1.71551	no power	3.15291	1.89575	not reduced	0.568004	Slow
PBANKA_1357800		conserved Plasmodium protein, unknown function	-2.24455	1.09216	no power	-3.05364	1.13017	no power	-0.0568133	1.16968	no power	-0.302388	1.19767	no power	1.54768	1.56386	no power	1.11724	1.67797	no power	3.32001	1.87383	not reduced	0.618166	Slow
PBANKA_0616800	ARP6	actin-related protein, putative	-1.24288	0.765007	no power	-1.61905	0.783965	no power	-0.051146	0.858419	no power	-0.473469	0.885293	no power	2.79231	1.13759	not reduced	1.95302	1.23366	not reduced	3.40607	1.68865	not reduced	0.7145	Dispensable
PBANKA_0941600		conserved Plasmodium protein, unknown function	-1.66967	0.426682	no power	-1.93854	0.466274	reduced	-0.201276	0.247729	not reduced	-0.606839	0.280793	no power	-0.476871	0.777873	no power	-1.47901	0.864719	no power	3.50978	0.983833	not reduced	0.327307	Slow
PBANKA_1305300	FACT-S	FACT complex subunit SSRP1, putative	-0.245921	1.02366	no power	-0.653778	1.04026	no power	0.0677641	1.00638	no power	-0.139935	1.0232	no power	0.849607	0.844116	not reduced	0.479035	0.872981	no power	3.54183	1.40323	not reduced	0.481208	Essential
PBANKA_1447100		conserved protein, unknown function	-1.36412	0.972484	no power	-3.70151	1.29949	reduced	-0.183741	0.661083	no power	-0.192117	0.850055	no power	1.69791	0.493609	not reduced	2.9427e-16	0.635395	no power	3.71088	0.819534	not reduced	0.424266	Slow
PBANKA_0943300	ALP2a	actin-like protein, putative	0.53021	1.11134	no power	-0.286571	1.14957	no power	-0.659073	1.16672	no power	-0.904349	1.19468	no power	0.557727	1.59707	no power	0.0742944	1.71551	no power	3.83271	1.9204	not reduced	0.430203	Slow
PBANKA_0408300		phd finger protein, putative	-0.0972605	1.11306	no power	-0.912783	1.15131	no power	0.0311835	1.16968	no power	-0.215682	1.19767	no power	1.17045	1.5897	no power	0.671722	1.7087	no power	3.88738	1.83877	not reduced	0.481217	Slow
PBANKA_0207600		asparagine-rich antigen, putative	-0.553475	1.69231	no power	-0.651352	1.8829	no power	0.0877513	1.97494	no power	-0.00964757	2.16155	no power	1.03703	1.90572	no power	0.843355	2.08581	no power	3.91081	2.40467	not reduced	0.483729	Essential
PBANKA_0202600		conserved Plasmodium protein, unknown function	-1.09341	0.192024	no power	-1.51516	0.240794	reduced	-0.740421	0.271156	no power	-1.05674	0.338159	no power	0.662557	0.649756	not reduced	0.0257064	0.809356	no power	3.93916	0.973116	not reduced	0.385764	Slow
PBANKA_0101900		conserved Plasmodium protein, unknown function	-0.245921	1.02366	no power	-0.653778	1.04026	no power	0.0677641	1.00638	no power	-0.139935	1.0232	no power	0.507881	0.844116	no power	0.131388	0.872981	no power	3.95652	1.93452	not reduced	0.418043	Insufficient data
PBANKA_0941300	PTEX88	translocon component PTEX88	-1.20318	0.232896	no power	-1.57797	0.251936	reduced	1.08571	0.246068	not reduced	0.482334	0.285056	not reduced	0.123562	0.899483	no power	-0.652585	0.993369	no power	4.00988	1.18865	not reduced	0.337488	Slow
PBANKA_0110100		conserved Plasmodium protein, unknown function	-0.5026	3.054	no power	-0.609144	3.25083	no power	1.06408	3.57731	no power	0.976671	3.75744	no power	0.0836321	3.68244	no power	-0.073983	3.85848	no power	4.02672	3.91866	no power	0.387774	Slow
PBANKA_1437800		conserved Plasmodium protein, unknown function	0.649666	1.12349	no power	0.26834	1.14176	no power	0.258943	1.00373	no power	-0.169834	1.03263	no power	1.21416	1.22206	no power	0.484217	1.31314	no power	4.16826	1.37986	not reduced	0.428281	Slow
PBANKA_1138800		conserved Plasmodium protein, unknown function	0.649666	1.12349	no power	0.26834	1.14176	no power	0.258943	1.00373	no power	-0.169834	1.03263	no power	1.21416	1.22206	no power	0.484217	1.31314	no power	4.52229	1.38873	not reduced	0.394813	Slow
PBANKA_1426400		mitochondrial carrier protein, putative	0.0022143	1.0676	no power	-2.22855	1.39685	no power	-0.183741	0.661083	no power	-0.192117	0.850055	no power	1.69791	0.493609	not reduced	2.9427e-16	0.635395	no power	4.68349	0.665673	not reduced	0.338877	Slow
PBANKA_0807300		conserved Plasmodium protein, unknown function	-0.123505	0.728716	no power	-0.490302	0.763802	no power	0.296365	0.688213	no power	-0.0426029	0.722532	no power	-0.498597	0.678738	no power	-0.79467	0.697995	no power	4.98373	0.924457	not reduced	0.262598	Slow
PBANKA_1007700	PPM1	protein phosphatase PPM1	0.0756019	1.11548	no power	-2.27066	1.44268	no power	-0.183741	0.661083	no power	-0.192117	0.850055	no power	1.69791	0.493609	not reduced	2.9427e-16	0.635395	no power	5.10488	1.04665	not reduced	0.307439	Slow
PBANKA_1034900	PRP38B	pre-mRNA-splicing factor 38B, putative	0.925514	1.0676	no power	-1.31107	1.39685	no power	-0.183741	0.661083	no power	-0.192117	0.850055	no power	1.69791	0.493609	not reduced	2.9427e-16	0.635395	no power	5.56052	1.18677	not reduced	0.276719	Slow
PBANKA_0805800		RNA-binding protein, putative	-0.237004	0.513044	no power	-0.58331	0.544526	no power	-3.19641	0.681633	reduced	-3.5259	0.716248	reduced	0.131916	0.665941	no power	-0.152472	0.6851	no power	5.63736	1.46977	not reduced	0.270972	Essential
PBANKA_1314800	eEF2	elongation factor 2, putative	0.0748471	0.66304	no power	-0.0632139	0.715826	no power	1.35969	0.179093	not reduced	0.971692	0.213755	not reduced	-1.12761	0.343772	no power	-1.10481	0.386547	no power	5.76947	1.15925	not reduced	0.212816	Essential
PBANKA_1411200		conserved Plasmodium protein, unknown function	-0.751589	0.742342	no power	-1.09274	0.778197	no power	0.296365	0.688213	no power	-0.0426029	0.722532	no power	-0.498597	0.678738	no power	-0.79467	0.697995	no power	5.83029	0.844876	not reduced	0.216068	Slow
PBANKA_1403100		conserved Plasmodium protein, unknown function	0.285512	1.85926	no power	0.0503108	1.89542	no power	-0.773468	1.15263	no power	-0.971787	1.20285	no power	0.726367	1.2151	no power	0.359168	1.3231	no power	6.09388	1.40469	not reduced	0.265653	Slow
PBANKA_0402900		conserved Plasmodium protein, unknown function	-4.09594	1.79348	no power	-4.3273	1.82959	no power	0.0899523	1.15311	no power	-0.123985	1.20332	no power	0.637827	1.2151	no power	0.354718	1.3231	no power	6.69048	1.54034	not reduced	0.2311	Essential
PBANKA_0715100		ubiquitin, putative	-1.09786	2.99097	no power	-1.23006	3.18592	no power	0.383756	3.57731	no power	0.299826	3.75744	no power	1.34392	3.32152	no power	1.18084	3.49408	no power	6.92593	3.55686	not reduced	0.264021	Slow
PBANKA_0622700		mago nashi protein homologue, putative	0.19529	3.054	no power	0.0735306	3.25083	no power	0.336129	3.57731	no power	0.245729	3.75744	no power	-0.306084	3.68244	no power	-0.46307	3.85848	no power	7.39068	3.87778	not reduced	0.162874	Slow
PBANKA_0706100		conserved Plasmodium protein, unknown function	1.15416	1.12156	no power	0.780782	1.13981	no power	1.01757	0.982143	not reduced	0.598235	1.01036	no power	3.58752	1.12327	not reduced	2.79208	1.21415	not reduced	8.95474	1.46589	not reduced	0.242724	Slow
PBANKA_0505900		conserved Plasmodium protein, unknown function	0.188788	1.12349	no power	-0.189287	1.14176	no power	0.972094	1.00373	no power	0.546769	1.03263	no power	3.20074	1.22206	not reduced	2.45733	1.31314	not reduced	10.2011	1.39619	not reduced	0.167417	Slow
PBANKA_1306200		tRNA binding protein, putative	-0.757123	0.293167	no power	-1.52698	0.339157	no power	-7.34047	0.404373	reduced	-8.06721	0.449329	reduced	8.83685	0.412435	not reduced	8.15898	0.443895	not reduced	10.3544	0.622545	not reduced	0.524003	Slow
PBANKA_1436900		FbpA domain protein, putative	-1.80581	0.894292	no power	-2.18222	0.912952	no power	1.4636	0.851463	not reduced	0.988861	0.883195	not reduced	4.2406	1.11042	not reduced	3.53606	1.20226	not reduced	10.8851	1.35242	not reduced	0.181704	Slow
PBANKA_1341000		conserved Plasmodium protein, unknown function	-1.85165	0.723877	no power	-2.19836	0.759201	no power	-0.200549	0.688213	no power	-0.522607	0.722532	no power	-0.498597	0.678738	no power	-0.79467	0.697995	no power	11.7702	4.60749	not reduced	0.0545704	Essential
PBANKA_1363700	ApiAP2	transcription factor with AP2 domain(s), putative	-0.628191	0.066089	not reduced	-1.03646	0.0875823	no power	-0.303927	0.062954	not reduced	-0.782608	0.0786005	not reduced	-10.9529	0.278808	reduced	-11.6243	0.302191	reduced	-11.514	0.309063	reduced	0.978594	Dispensable
PBANKA_1138700		conserved Plasmodium protein, unknown function	1.10773	0.0861243	not reduced	0.412869	0.113305	not reduced	0.272641	0.0827061	not reduced	-0.11181	0.108166	not reduced	-7.9873	0.422549	reduced	-8.61429	0.459076	reduced	-7.93153	0.563833	reduced	0.859725	Dispensable
PBANKA_1323200		conserved Plasmodium protein, unknown function	-0.684493	0.12014	not reduced	-1.17941	0.13947	no power	-0.199101	0.123621	not reduced	-0.516775	0.141992	not reduced	-6.60971	0.311631	reduced	-7.35667	0.332338	reduced	-7.238	0.372735	reduced	0.963032	Dispensable
PBANKA_0928700		ubiquitin-protein ligase, putative	0.279467	0.196629	not reduced	-0.307766	0.220108	not reduced	0.172989	0.162043	not reduced	-0.17359	0.182868	not reduced	-6.66936	0.342621	reduced	-7.35749	0.362717	reduced	-7.18112	0.399742	reduced	0.971717	Dispensable
PBANKA_1218100	Cap380	oocyst capsule protein	-0.647114	0.118855	not reduced	-0.897495	0.146622	no power	-2.14663	0.226919	reduced	-4.64168	0.308483	reduced	-5.99367	1.03455	reduced	-6.34309	1.05171	reduced	-5.90044	1.07912	reduced	0.901936	Dispensable
PBANKA_0501200	UIS4	early transcribed membrane protein	0.0345352	0.027154	not reduced	-0.427476	0.0405414	not reduced	0.279111	0.0265499	not reduced	-0.214412	0.040249	not reduced	-3.5196	0.105681	reduced	-5.09823	0.128361	reduced	-5.42853	0.26396	reduced	1.03568	Dispensable
PBANKA_1002200	P36p	6-cysteine protein	-0.364266	0.0469324	not reduced	-0.824659	0.0604823	not reduced	0.764711	0.0485949	not reduced	0.239259	0.0636374	not reduced	-3.99945	0.291858	reduced	-5.56926	0.314521	reduced	-5.35891	0.331438	reduced	0.951478	Dispensable
PBANKA_1005200		conserved Plasmodium protein, unknown function	0.320554	0.061257	not reduced	-0.0988	0.0813848	not reduced	0.646407	0.0366158	not reduced	0.174492	0.0520591	not reduced	-3.91808	0.107693	reduced	-4.80234	0.144161	reduced	-5.21361	0.232181	reduced	0.982535	Dispensable
PBANKA_0909800		RNA-binding protein, putative	-0.626302	0.13708	not reduced	-0.926394	0.165158	no power	0.276763	0.188916	not reduced	-2.02102	0.28614	reduced	-4.78824	0.629252	reduced	-5.13986	0.64949	reduced	-5.135	0.682116	reduced	0.985949	Dispensable
PBANKA_0902100	SLARP	sporozoite asparagine-rich protein	0.0575725	0.124392	not reduced	-0.404721	0.137819	not reduced	0.257451	0.162756	not reduced	-0.227222	0.177364	not reduced	-3.74919	0.614419	reduced	-5.31396	0.634428	reduced	-4.9697	0.667402	reduced	0.918794	Dispensable
PBANKA_0101100	PALM	liver merozoite formation protein	-0.110013	0.027154	not reduced	-0.572006	0.0405414	not reduced	0.266257	0.0265499	not reduced	-0.234543	0.040249	not reduced	-3.18654	0.0649868	reduced	-4.7667	0.0874356	reduced	-4.93852	0.194015	reduced	1.00337	Dispensable
PBANKA_0936900	ALP1	actin-like protein, putative	0.330194	0.374216	not reduced	-0.199821	0.389648	not reduced	-0.477209	0.27904	no power	-0.715284	0.296441	no power	-7.38525	0.298139	reduced	-7.50611	0.341982	reduced	-4.91652	0.48623	reduced	0.604152	Slow
PBANKA_0808100	B9	6-cysteine protein	0.199218	0.0477362	not reduced	-0.261726	0.0616909	not reduced	0.232572	0.047565	not reduced	-0.302183	0.06235	not reduced	-3.29494	0.228407	reduced	-4.86715	0.25041	reduced	-4.84751	0.362397	reduced	0.957552	Dispensable
PBANKA_1458000		zinc finger protein, putative	1.26029	0.146279	not reduced	0.373154	0.186559	not reduced	-1.24551	0.191931	no power	-1.61096	0.230066	reduced	-6.62021	1.32713	reduced	-7.18004	1.448	reduced	-4.19156	1.4659	reduced	0.501577	Slow
PBANKA_1311500		conserved Plasmodium protein, unknown function	-0.538099	0.111452	not reduced	-1.1354	0.143975	no power	0.138236	0.108688	not reduced	-0.424735	0.14374	not reduced	-3.3439	0.347049	reduced	-4.05863	0.362758	reduced	-4.0622	0.405287	reduced	0.993116	Dispensable
PBANKA_1024600	LISP1	liver specific protein 1	0.10072	0.0418489	not reduced	-0.365667	0.0553565	not reduced	0.0959191	0.047344	not reduced	-0.464347	0.0629891	not reduced	-2.08947	0.144533	reduced	-3.67571	0.168157	reduced	-3.81756	0.286181	reduced	0.975007	Dispensable
PBANKA_1324200		conserved Plasmodium protein, unknown function	0.455571	0.0496755	not reduced	-0.192647	0.0677028	not reduced	-0.426712	0.0521522	not reduced	-0.625557	0.0699723	not reduced	-5.0745	0.151834	reduced	-5.40431	0.184841	reduced	-3.7458	0.39275	reduced	0.70887	Slow
PBANKA_1001300		conserved Plasmodium protein, unknown function	1.51361	0.175449	not reduced	0.772117	0.234486	not reduced	-0.500442	0.0768837	not reduced	-0.742451	0.11536	not reduced	-7.75121	1.33389	reduced	-8.07451	1.4609	reduced	-3.53228	1.79439	no power	0.437684	Slow
PBANKA_1006300	PLP1	perforin-like protein 1	0.414516	0.0959541	not reduced	-0.0939365	0.110984	not reduced	-0.0861407	0.180833	not reduced	-0.736137	0.203379	no power	-2.89578	0.652481	reduced	-4.43629	0.673963	reduced	-3.33835	0.752232	reduced	0.790139	Dispensable
PBANKA_1408900		conserved Plasmodium protein, unknown function	-0.22124	0.236684	not reduced	-0.554809	0.267763	no power	0.00311238	0.267496	not reduced	-0.273612	0.301351	not reduced	-4.18623	0.456734	reduced	-4.45878	0.474699	reduced	-3.1189	0.624569	reduced	0.689129	Slow
PBANKA_1403300	NIF1	NLI interacting factor-like phosphatase	1.21993	0.132449	not reduced	0.125524	0.179404	not reduced	0.377571	0.0934694	not reduced	0.136097	0.124517	not reduced	-4.50651	1.00888	reduced	-5.19788	1.18976	reduced	-3.11274	1.36616	no power	0.660579	Slow
PBANKA_1121200		vacuolar transporter chaperone, putative	0.389325	0.126084	not reduced	-0.211444	0.158648	not reduced	0.0259513	0.106114	not reduced	-0.531171	0.141205	not reduced	-2.30889	0.118969	reduced	-2.99427	0.138598	reduced	-3.02113	0.242531	reduced	1.00752	Dispensable
PBANKA_1448200		asparagine/aspartate rich protein, putative	0.823455	0.910711	not reduced	0.0686679	0.935737	no power	1.67398	0.742604	not reduced	1.08076	0.771898	not reduced	-3.83584	1.40266	reduced	-4.23404	1.43578	reduced	-2.97384	1.50325	no power	0.760857	Slow
PBANKA_0943900		BIR protein	0.918368	0.453109	not reduced	0.152003	0.508377	not reduced	0.587492	0.410296	not reduced	0.115148	0.475503	not reduced	-1.6807	0.613594	no power	-2.93788	0.704096	reduced	-2.94292	0.715205	reduced	1.00123	Dispensable
PBANKA_1008600		conserved Plasmodium protein, unknown function	0.62576	0.247538	not reduced	0.104616	0.266687	not reduced	-0.0405769	0.160117	not reduced	-0.513017	0.180336	not reduced	-2.00863	0.275679	reduced	-2.72585	0.299482	reduced	-2.87016	0.391162	reduced	0.956332	Dispensable
PBANKA_1210000		conserved Plasmodium protein, unknown function	0.0138645	0.0804494	not reduced	-0.503577	0.0991905	not reduced	-0.195437	0.0776574	not reduced	-0.679553	0.0975201	not reduced	-1.80928	0.164359	reduced	-2.53644	0.188199	reduced	-2.86928	0.308916	reduced	1.02965	Dispensable
PBANKA_1116900		conserved Plasmodium protein, unknown function	0.180073	0.0735394	not reduced	-0.176442	0.0913653	not reduced	0.194331	0.077108	not reduced	-0.263243	0.0999596	not reduced	-2.17044	0.127763	reduced	-2.90353	0.156591	reduced	-2.83966	0.284206	reduced	1.01604	Dispensable
PBANKA_1319400		conserved Plasmodium protein, unknown function	0.701299	0.0724825	not reduced	0.345502	0.0900891	not reduced	-0.785253	0.0780466	not reduced	-1.25273	0.101101	reduced	-2.11989	0.159826	reduced	-2.84443	0.189537	reduced	-2.78242	0.2654	reduced	0.999562	Dispensable
PBANKA_0408400		phosphoglycerate mutase, putative	-0.256614	0.359263	not reduced	-0.705253	0.38455	no power	0.97408	0.429682	not reduced	0.607648	0.448764	not reduced	-1.96557	0.666772	no power	-2.48588	0.698034	reduced	-2.7684	0.726798	reduced	1.06614	Dispensable
PBANKA_1356400	RAD5	DNA repair protein RAD5, putative	0.77224	0.393258	not reduced	0.263123	0.418358	not reduced	0.0365343	0.318978	not reduced	-0.524751	0.35591	no power	-3.1161	1.57206	no power	-3.45396	1.60707	no power	-2.69308	1.64209	no power	0.831048	Dispensable
PBANKA_0604700	SHLP2	shewanella-like protein phosphatase 2, putative	-0.578189	0.0917025	not reduced	-0.96739	0.106188	no power	0.377605	0.0789338	not reduced	0.0160908	0.0969485	not reduced	-1.57936	0.244553	reduced	-2.15005	0.291116	reduced	-2.63544	0.3654	reduced	1.08836	Dispensable
PBANKA_0411600		conserved Plasmodium protein, unknown function	0.209859	0.109155	not reduced	-0.124822	0.139328	not reduced	0.0902064	0.108515	not reduced	-0.226485	0.13914	not reduced	-2.27147	0.115574	reduced	-2.54405	0.134314	reduced	-2.61004	0.270856	reduced	0.964969	Dispensable
PBANKA_0414900		dynein light intermediate chain 2, putative	-0.191029	0.190357	not reduced	-0.643401	0.224015	no power	-0.068181	0.103597	not reduced	-0.552398	0.124947	not reduced	-1.66001	0.47653	no power	-2.30578	0.528656	reduced	-2.49423	0.558899	reduced	1.04566	Dispensable
PBANKA_0908800		conserved Plasmodium protein, unknown function	0.00521664	0.119376	not reduced	-0.591773	0.151904	not reduced	0.0751383	0.110361	not reduced	-0.486145	0.145449	not reduced	-1.66487	0.10102	reduced	-2.39758	0.116964	reduced	-2.47974	0.218583	reduced	1.01366	Dispensable
PBANKA_0418100		conserved Plasmodium protein, unknown function	-0.0585543	0.256426	not reduced	-0.448791	0.287794	no power	-0.554252	0.172069	not reduced	-0.857589	0.199121	no power	-1.25179	0.785365	no power	-1.82384	0.811861	no power	-2.40359	0.831947	no power	1.14544	Dispensable
PBANKA_1404400		conserved Plasmodium protein, unknown function	-0.295243	0.129905	not reduced	-0.821926	0.159326	no power	-0.365648	0.0986902	not reduced	-0.698927	0.121948	not reduced	-1.59658	0.350139	no power	-2.10667	0.386174	reduced	-2.33293	0.410237	reduced	1.05304	Dispensable
PBANKA_0313200		conserved Plasmodium protein, unknown function	0.966534	0.187978	not reduced	-0.11804	0.253235	not reduced	0.0674394	0.201072	not reduced	-0.210496	0.25918	not reduced	-1.36396	0.380493	no power	-2.12062	0.460447	reduced	-2.30071	0.521032	reduced	1.03439	Dispensable
PBANKA_0925000		RING zinc finger protein, putative	-0.128439	0.312568	not reduced	-0.59024	0.338317	no power	-0.15619	0.362027	not reduced	-0.511177	0.380796	no power	-0.789218	0.546297	no power	-1.3579	0.579169	no power	-2.28621	0.683562	no power	1.11702	Dispensable
PBANKA_1219600		cg1 protein, putative	0.109211	0.117145	not reduced	-0.234395	0.135437	not reduced	0.145033	0.102871	not reduced	-0.315695	0.126108	not reduced	-1.30698	0.278267	no power	-2.13083	0.310642	reduced	-2.25139	0.367168	reduced	1.01565	Dispensable
PBANKA_0916400		ubiquitin-like protein, putative	0.116451	0.0537885	not reduced	-0.562586	0.0768549	not reduced	-0.25611	0.0635834	not reduced	-0.844381	0.0933748	no power	-2.7149	0.106258	reduced	-3.09886	0.138272	reduced	-2.21114	0.270789	reduced	0.820404	Slow
PBANKA_1442400		conserved Plasmodium protein, unknown function	0.115368	0.12909	not reduced	-0.528465	0.15602	not reduced	0.46221	0.124904	not reduced	0.0932967	0.150822	not reduced	-0.947035	0.237766	no power	-1.74514	0.278493	reduced	-2.18803	0.400499	reduced	0.913007	Dispensable
PBANKA_0905200		conserved Plasmodium protein, unknown function	-0.154413	0.0536432	not reduced	-0.6627	0.072282	not reduced	0.53791	0.0550479	not reduced	0.0550373	0.0748127	not reduced	-1.37268	0.0710772	reduced	-2.16466	0.0933706	reduced	-2.15368	0.143435	reduced	0.992109	Dispensable
PBANKA_0108900		peptidyl-tRNA hydrolase PTRHD1, putative	-0.348144	0.14445	not reduced	-0.976798	0.178572	no power	-0.0988131	0.138469	not reduced	-0.662552	0.17476	no power	-1.23537	0.0871554	reduced	-1.94828	0.102786	reduced	-2.0616	0.214598	reduced	1.04414	Dispensable
PBANKA_0931000		conserved Plasmodium membrane protein, unknown function	-0.402111	0.210385	not reduced	-0.973319	0.235654	no power	-0.247572	0.18184	not reduced	-0.640783	0.210087	no power	-0.834724	0.165702	no power	-1.84752	0.197509	reduced	-1.98358	0.294578	reduced	0.931959	Dispensable
PBANKA_0704900		conserved Plasmodium protein, unknown function	0.248363	0.180782	not reduced	-0.458551	0.225636	not reduced	0.0709271	0.178777	not reduced	-0.292016	0.228338	not reduced	-0.886688	0.311239	no power	-1.66051	0.381115	no power	-1.87999	0.420487	reduced	1.0326	Dispensable
PBANKA_1223000		conserved Plasmodium protein, unknown function	-0.303752	0.0645611	not reduced	-0.728346	0.0858754	not reduced	0.11048	0.0486782	not reduced	-0.329973	0.0646469	not reduced	-1.04633	0.0875739	no power	-1.74492	0.107152	reduced	-1.77509	0.213691	reduced	0.991864	Dispensable
PBANKA_0206700		conserved Plasmodium protein, unknown function	1.14305	0.196414	not reduced	0.395863	0.22496	not reduced	-0.553202	0.132774	not reduced	-1.00418	0.164768	no power	-1.74857	0.250504	reduced	-2.38786	0.293335	reduced	-1.7514	0.444597	no power	0.854465	Dispensable
PBANKA_1315100	Sir2b	transcriptional regulatory protein sir2b	0.0417739	0.0635034	not reduced	-1.10775	0.0876232	no power	-0.218068	0.0485885	not reduced	-0.596318	0.0704679	not reduced	-0.591695	0.0841807	not reduced	-2.40721	0.130444	reduced	-1.74203	0.277	reduced	0.872644	Dispensable
PBANKA_1405200		conserved Plasmodium protein, unknown function	-0.326602	0.0754119	not reduced	-0.774177	0.100421	not reduced	-0.0688468	0.0598959	not reduced	-0.383454	0.0788977	not reduced	-0.784982	0.136913	no power	-1.33199	0.171561	no power	-1.74152	0.276589	reduced	1.05341	Dispensable
PBANKA_1129000	PSOP6	secreted ookinete protein, putative	0.14691	0.0832976	not reduced	-0.368328	0.102461	not reduced	-1.06351	0.0918639	no power	-1.54893	0.111634	reduced	-0.558951	0.130996	not reduced	-1.46005	0.155082	reduced	-1.74004	0.225341	reduced	1.04825	Dispensable
PBANKA_1427000	PPM7	protein phosphatase PPM7	0.295	0.0738604	not reduced	-0.229371	0.0902994	not reduced	0.226156	0.0638014	not reduced	-0.116422	0.0807347	not reduced	-1.15871	0.0766028	reduced	-1.84029	0.095315	reduced	-1.72668	0.191134	reduced	1.01785	Dispensable
PBANKA_0518300		conserved Plasmodium protein, unknown function	-0.00136503	0.167142	not reduced	-0.590152	0.200379	not reduced	-0.683841	0.156997	not reduced	-1.23949	0.192673	no power	0.626032	0.158286	not reduced	-0.30572	0.182499	not reduced	-1.69743	0.330871	reduced	1.02244	Dispensable
PBANKA_1444900		vacuolar transporter chaperone, putative	0.540795	0.0582385	not reduced	0.00411177	0.0749229	not reduced	0.273063	0.0584474	not reduced	-0.0482689	0.076134	not reduced	-1.1122	0.0729547	no power	-1.78293	0.0912674	reduced	-1.69478	0.150308	reduced	0.993021	Dispensable
PBANKA_1346300	UIS19	CPW-WPC family protein, putative	0.0958605	0.0487049	not reduced	-0.260551	0.0660101	not reduced	-0.0848548	0.0489323	not reduced	-0.546476	0.0716953	not reduced	-0.753352	0.06909	not reduced	-1.50604	0.097034	reduced	-1.64456	0.164262	reduced	1.02252	Dispensable
PBANKA_0805500		conserved Plasmodium protein, unknown function	-0.35567	0.0733203	not reduced	-0.748071	0.0875586	not reduced	0.0526125	0.0666141	not reduced	-0.308277	0.0846608	not reduced	-0.859807	0.0892775	no power	-1.42431	0.107948	reduced	-1.62808	0.201032	reduced	1.04797	Dispensable
PBANKA_0105800		RING zinc finger protein, putative	0.637525	0.573837	not reduced	0.320371	0.683957	no power	-0.328278	0.102359	not reduced	-1.97653	0.143866	reduced	-0.719697	0.130347	not reduced	-1.68656	0.158795	reduced	-1.61815	0.295794	reduced	0.979667	Dispensable
PBANKA_0620300		conserved Plasmodium protein, unknown function	0.17904	0.0610187	not reduced	-0.331456	0.0797467	not reduced	-1.2889	0.0738719	reduced	-1.76972	0.0941539	reduced	-0.156601	0.0951374	not reduced	-0.893095	0.119673	no power	-1.60201	0.239066	reduced	1.06741	Dispensable
PBANKA_1229900		conserved Plasmodium protein, unknown function	-0.392333	0.0914595	not reduced	-0.912927	0.11255	no power	0.257793	0.0938379	not reduced	-0.174538	0.11721	not reduced	-0.681629	0.0871552	not reduced	-1.3877	0.110363	reduced	-1.59938	0.191564	reduced	1.03083	Dispensable
PBANKA_0915100		LEM3/CDC50 family protein, putative	0.262388	0.0840726	not reduced	-0.243834	0.10299	not reduced	0.264629	0.0681039	not reduced	-0.229971	0.0879497	not reduced	-0.589908	0.0842761	not reduced	-1.3642	0.106562	reduced	-1.59686	0.19341	reduced	0.978182	Dispensable
PBANKA_1352500		CPW-WPC family protein, putative	0.372636	0.137986	not reduced	-0.129658	0.165021	not reduced	-0.9097	0.149	no power	-1.27232	0.171577	no power	-0.925784	0.424193	no power	-1.3878	0.455471	no power	-1.57709	0.492873	no power	1.04584	Dispensable
PBANKA_0919100	PV1	parasitophorous vacuolar protein 1, putative	0.644911	0.109235	not reduced	-0.458917	0.135076	not reduced	0.128013	0.0820734	not reduced	-0.227234	0.105337	not reduced	-0.447135	0.128707	not reduced	-2.32806	0.176139	reduced	-1.56907	0.214153	reduced	0.835965	Slow
PBANKA_1145900		conserved rodent malaria protein, unknown function	0.0223665	0.175198	not reduced	-0.426185	0.202082	not reduced	0.67324	0.130146	not reduced	0.315652	0.150885	not reduced	-0.583075	0.230583	no power	-1.04941	0.260441	no power	-1.55597	0.338109	no power	1.16082	Dispensable
PBANKA_1309800		conserved Plasmodium protein, unknown function	0.821776	0.46542	not reduced	0.138026	0.520173	not reduced	-1.59414	0.556555	no power	-1.89941	0.618377	no power	-0.241701	0.679327	no power	-1.69921	0.762787	no power	-1.55469	0.788913	no power	0.968514	Dispensable
PBANKA_0501000	Pb235	reticulocyte binding protein, putative	0.862172	0.474339	not reduced	-0.146611	0.531589	no power	1.14543	0.444886	not reduced	0.561558	0.506803	not reduced	-0.164205	0.610187	no power	-1.379	0.699119	no power	-1.53009	0.738651	no power	1.02766	Dispensable
PBANKA_1110600		conserved Plasmodium protein, unknown function	1.4848	0.390054	not reduced	1.06991	0.489551	not reduced	-1.47819	0.0815527	reduced	-3.11245	0.123089	reduced	-1.09768	0.0862702	no power	-1.99544	0.114123	reduced	-1.51316	0.189267	reduced	0.905825	Dispensable
PBANKA_0926600	GCN20	protein GCN20, putative	0.316004	0.0373894	not reduced	-0.29962	0.0513866	not reduced	-0.113521	0.0452589	not reduced	-0.476475	0.0650118	not reduced	-0.637471	0.0889333	not reduced	-1.47377	0.11379	reduced	-1.48981	0.125967	reduced	1.00033	Dispensable
PBANKA_0936600		conserved Plasmodium protein, unknown function	1.46769	0.0755034	not reduced	0.308807	0.100081	not reduced	0.125681	0.0428666	not reduced	-0.231186	0.0640506	not reduced	-0.286422	0.0633833	not reduced	-2.2423	0.112064	reduced	-1.45775	0.156781	reduced	0.844235	Slow
PBANKA_1142300	RHOP148	rhoptry protein RHOP148, putative	0.562108	0.0663108	not reduced	-0.593537	0.0904913	not reduced	-0.164706	0.0430782	not reduced	-0.526263	0.0642578	not reduced	-0.199219	0.0704491	not reduced	-2.13081	0.118363	reduced	-1.45732	0.179637	reduced	0.867277	Slow
PBANKA_0912300	TSN	tudor staphylococcal nuclease, putative	-0.360436	0.145838	not reduced	-1.08219	0.190679	no power	-0.464423	0.12511	not reduced	-1.21583	0.16878	no power	-0.67274	0.167713	no power	-1.59075	0.211877	reduced	-1.45253	0.258705	no power	0.968201	Dispensable
PBANKA_1307900		conserved Plasmodium protein, unknown function	-0.408903	0.290229	not reduced	-1.00885	0.334345	no power	0.332455	0.341529	not reduced	-0.0124741	0.392172	not reduced	-0.58143	0.45779	no power	-1.38498	0.52447	no power	-1.44767	0.552879	no power	1.00911	Dispensable
PBANKA_0720700		regulator of chromosome condensation, putative	-0.14716	0.11575	not reduced	-0.653372	0.135408	not reduced	0.4583	0.0993951	not reduced	0.042869	0.121541	not reduced	-0.69096	0.0918812	not reduced	-1.45792	0.113663	reduced	-1.43029	0.173994	reduced	0.961852	Dispensable
PBANKA_0308900		conserved Plasmodium protein, unknown function	-0.275169	0.1644	not reduced	-0.597789	0.196154	not reduced	0.0426092	0.199211	not reduced	-0.254675	0.23168	not reduced	-1.18654	0.207269	no power	-1.47856	0.230237	reduced	-1.4239	0.467721	no power	0.774186	Slow
PBANKA_1435000		conserved Plasmodium protein, unknown function	0.346709	0.0938204	not reduced	-0.00661228	0.111557	not reduced	-0.338007	0.0867578	not reduced	-0.808596	0.110395	no power	-0.485351	0.13403	not reduced	-1.31068	0.165192	no power	-1.39853	0.261337	no power	1.00683	Dispensable
PBANKA_1135900		conserved Plasmodium protein, unknown function	0.58175	0.16949	not reduced	-0.0376822	0.214555	not reduced	-0.269708	0.167451	not reduced	-0.552055	0.215965	not reduced	-0.574557	0.26894	no power	-1.1199	0.333182	no power	-1.36889	0.447768	no power	0.998947	Dispensable
PBANKA_1439100		BRO1 domain-containing protein, putative	-0.726971	0.102411	not reduced	-1.42915	0.129098	reduced	-0.119523	0.10565	not reduced	-0.55014	0.131227	not reduced	-1.05061	0.229895	no power	-1.68744	0.267941	reduced	-1.35463	0.346337	no power	0.914954	Dispensable
PBANKA_1032400		alpha/beta hydrolase, putative	-0.174574	0.107603	not reduced	-0.680084	0.127253	not reduced	0.253487	0.098649	not reduced	-0.178735	0.120975	not reduced	-0.20752	0.0863918	not reduced	-0.953382	0.108424	no power	-1.34705	0.174692	no power	1.07563	Dispensable
PBANKA_0313400	ATG11	autophagy-related protein 11, putative	1.11018	0.115155	not reduced	-0.0299421	0.139733	not reduced	0.120777	0.0730438	not reduced	-0.264184	0.0961451	not reduced	-0.843603	0.122941	no power	-2.7166	0.17544	reduced	-1.3409	0.240596	no power	0.756982	Slow
PBANKA_1205200		conserved membrane protein, unknown function	0.362127	0.0510834	not reduced	-0.148112	0.0697399	not reduced	0.172203	0.0516235	not reduced	-0.31446	0.0713747	not reduced	-0.458571	0.0506698	not reduced	-1.27766	0.0725918	reduced	-1.34042	0.170779	no power	1.01744	Dispensable
PBANKA_0832800		conserved Plasmodium protein, unknown function	0.522417	0.0620935	not reduced	0.0233892	0.081098	not reduced	0.0872724	0.0551192	not reduced	-0.399355	0.0750085	not reduced	-0.457644	0.0671394	not reduced	-1.27188	0.0899917	reduced	-1.32589	0.247024	no power	0.990235	Dispensable
PBANKA_1360400		conserved Plasmodium protein, unknown function	-0.0690083	0.0886146	not reduced	-0.473264	0.10347	not reduced	0.526567	0.0740397	not reduced	0.167243	0.0925311	not reduced	-0.29902	0.07237	not reduced	-0.839344	0.0905577	no power	-1.31013	0.211754	no power	1.07377	Dispensable
PBANKA_0714500		conserved Plasmodium protein, unknown function	0.26993	0.13494	not reduced	-0.142984	0.160316	not reduced	0.0556807	0.112655	not reduced	-0.337747	0.140841	not reduced	-0.477451	0.166363	not reduced	-1.16501	0.200866	no power	-1.30587	0.330655	no power	1.01971	Dispensable
PBANKA_0713900	AK2	adenylate kinase 2, putative	0.23675	0.0492711	not reduced	-0.286337	0.0656121	not reduced	-0.268267	0.0520731	not reduced	-0.610231	0.0690463	not reduced	-0.180491	0.0498441	not reduced	-0.881613	0.0685236	no power	-1.30142	0.175325	no power	1.07684	Dispensable
PBANKA_1327900		conserved Plasmodium protein, unknown function	0.287298	0.228742	not reduced	-0.327772	0.251813	not reduced	0.141359	0.159999	not reduced	-0.445958	0.192501	not reduced	-1.6726	0.686645	no power	-2.25358	0.756886	no power	-1.29255	0.785542	no power	0.786382	Slow
PBANKA_0832500		PIH1 domain-containing protein, putative	-0.254382	0.149364	not reduced	-0.861606	0.183201	no power	0.029157	0.141501	not reduced	-0.53657	0.17743	not reduced	-0.476636	0.0932045	not reduced	-1.23872	0.10944	reduced	-1.29081	0.202457	no power	0.998165	Dispensable
PBANKA_0820100		PPPDE peptidase, putative	0.259434	0.0510834	not reduced	-0.249884	0.0697399	not reduced	0.14614	0.0516235	not reduced	-0.336843	0.0713747	not reduced	-0.395918	0.0515831	not reduced	-1.19047	0.0733653	reduced	-1.29076	0.115169	reduced	1.0238	Dispensable
PBANKA_0828900		conserved Plasmodium protein, unknown function	-0.379825	0.0598926	not reduced	-0.888424	0.078576	no power	0.0150705	0.0660664	not reduced	-0.471942	0.0861352	not reduced	-0.424991	0.0839809	not reduced	-1.17879	0.106528	no power	-1.2846	0.218325	no power	0.960645	Dispensable
PBANKA_0413000		conserved Plasmodium protein, unknown function	0.557867	0.191605	not reduced	-0.0757305	0.229279	not reduced	-0.0251312	0.173744	not reduced	-0.597885	0.211613	no power	-0.510088	0.133333	not reduced	-1.27989	0.153308	no power	-1.27947	0.320483	no power	0.999003	Dispensable
PBANKA_1135500	HMGB4	high mobility group protein B4, putative	-0.00183252	0.401805	not reduced	-0.425408	0.501897	no power	0.262756	0.0813961	not reduced	-1.39277	0.123048	reduced	-0.902277	0.076457	no power	-1.8356	0.106141	reduced	-1.27363	0.220701	no power	0.883394	Dispensable
PBANKA_0514900	P28	28 kDa ookinete surface protein	-0.24796	0.0902007	not reduced	-0.859366	0.104685	no power	0.11767	0.142298	not reduced	-0.258932	0.161547	not reduced	-0.60423	0.238615	no power	-1.37295	0.262193	no power	-1.26111	0.263194	no power	0.974206	Slow
PBANKA_0908600		conserved Plasmodium protein, unknown function	-0.0454958	0.0540254	not reduced	-0.450999	0.073943	not reduced	0.391891	0.0395206	not reduced	-0.0648183	0.054755	not reduced	-0.482185	0.0735317	not reduced	-1.21647	0.0935479	reduced	-1.25721	0.139342	no power	0.991736	Dispensable
PBANKA_0316800	EMAP2	erythrocyte membrane associated protein 2	0.623561	0.299791	not reduced	-0.229989	0.350162	not reduced	-0.134717	0.24188	not reduced	-0.475079	0.298182	no power	-0.0247259	0.413988	not reduced	-0.839792	0.493855	no power	-1.25617	0.543155	no power	1.08419	Dispensable
PBANKA_1415900		conserved Plasmodium protein, unknown function	0.567569	0.13756	not reduced	0.228274	0.167876	not reduced	0.036372	0.150161	not reduced	-0.295343	0.180946	not reduced	-1.83818	0.183758	reduced	-2.07816	0.202661	reduced	-1.24904	0.328012	no power	0.851868	Dispensable
PBANKA_1357900		conserved Plasmodium protein, unknown function	-0.261493	0.094317	not reduced	-0.763069	0.113837	not reduced	-0.0465372	0.0861372	not reduced	-0.482228	0.108246	not reduced	-0.304257	0.0834425	not reduced	-1.03919	0.105679	no power	-1.23579	0.224561	no power	1.02009	Dispensable
PBANKA_0926900		WD repeat-containing protein, putative	-0.042108	0.204529	not reduced	-0.373911	0.239837	not reduced	0.958813	0.226302	not reduced	0.558741	0.265006	not reduced	-1.66788	0.244189	reduced	-1.97225	0.269457	reduced	-1.23065	0.425565	no power	0.816119	Slow
PBANKA_0603000		conserved Plasmodium protein, unknown function	0.104024	0.149713	not reduced	-0.509982	0.18312	not reduced	0.146456	0.139986	not reduced	-0.425449	0.175599	not reduced	-0.444113	0.0911025	not reduced	-1.19242	0.106534	no power	-1.22129	0.151705	no power	1.00453	Dispensable
PBANKA_1434300		conserved Plasmodium protein, unknown function	-0.288372	0.194324	not reduced	-0.767817	0.222954	no power	0.123399	0.173205	not reduced	-0.17834	0.192997	not reduced	-0.458039	0.305735	no power	-1.00087	0.340555	no power	-1.22046	0.41286	no power	1.03153	Dispensable
PBANKA_1232000		conserved Plasmodium protein, unknown function	0.355709	0.152722	not reduced	-0.250088	0.198658	not reduced	0.118941	0.163639	not reduced	-0.166645	0.212406	not reduced	-0.192689	0.200942	not reduced	-0.699928	0.266657	no power	-1.22026	0.317352	no power	1.08195	Dispensable
PBANKA_1206800		zinc finger C-x8-C-x5-C-x3-H type, putative	0.111096	0.0714382	not reduced	-0.241946	0.0890794	not reduced	0.727601	0.0624674	not reduced	0.265099	0.0852297	not reduced	-0.35587	0.0792042	not reduced	-1.13062	0.108674	no power	-1.22025	0.223432	no power	1.0204	Dispensable
PBANKA_1409000		conserved protein, unknown function	0.800162	0.323815	not reduced	0.430626	0.42496	not reduced	-0.67009	0.072379	not reduced	-2.29459	0.113614	reduced	-0.574123	0.0748449	not reduced	-1.4897	0.102028	reduced	-1.21428	0.218858	no power	0.937725	Dispensable
PBANKA_0902600	LRR10	leucine-rich repeat protein	-0.610861	0.126275	not reduced	-1.32258	0.173733	no power	-0.091181	0.153292	not reduced	-0.347814	0.202125	not reduced	-0.578928	0.182921	not reduced	-1.10908	0.247127	no power	-1.21291	0.293869	no power	1.01702	Dispensable
PBANKA_1038500		conserved Plasmodium protein, unknown function	-0.609178	0.119496	not reduced	-1.20648	0.152021	no power	0.589127	0.115444	not reduced	0.0224113	0.15049	not reduced	-0.151088	0.063345	not reduced	-0.883782	0.07908	no power	-1.20422	0.169495	no power	1.08393	Dispensable
PBANKA_0904600		conserved Plasmodium protein, unknown function	-0.633423	0.0767168	not reduced	-0.999587	0.0952394	no power	0.360389	0.0872989	not reduced	-0.122669	0.110284	not reduced	-0.264526	0.117999	not reduced	-1.06144	0.147495	no power	-1.19294	0.222151	no power	1.02674	Dispensable
PBANKA_0809500		conserved Plasmodium protein, unknown function	0.0944851	0.0753772	not reduced	-0.405075	0.0942292	not reduced	0.354735	0.0609932	not reduced	-0.130696	0.0807214	not reduced	-0.260551	0.0736948	not reduced	-1.03588	0.0950684	no power	-1.18695	0.183776	no power	1.02912	Dispensable
PBANKA_0301400		conserved Plasmodium protein, unknown function	-0.474776	0.0640048	not reduced	-0.947554	0.0834213	no power	0.565133	0.0580612	not reduced	0.262721	0.0765728	not reduced	-0.664179	0.061949	not reduced	-1.38094	0.0816794	reduced	-1.18502	0.171569	no power	0.951182	Dispensable
PBANKA_1404300		conserved Plasmodium protein, unknown function	0.470022	0.19069	not reduced	-0.425407	0.243119	not reduced	0.142825	0.196605	not reduced	-0.145119	0.247313	not reduced	-0.366459	0.29255	not reduced	-0.930903	0.358266	no power	-1.18166	0.418877	no power	1.0263	Dispensable
PBANKA_0407300		conserved Plasmodium protein, unknown function	-0.543884	0.0948889	not reduced	-1.01812	0.121333	no power	-0.198276	0.0751214	not reduced	-0.491513	0.0953663	not reduced	-0.369777	0.190883	not reduced	-0.893484	0.226287	no power	-1.18092	0.297566	no power	1.05718	Dispensable
PBANKA_0503500		zinc finger protein, putative	1.02046	0.142741	not reduced	0.772637	0.187738	not reduced	-1.00295	0.220028	no power	-1.23011	0.281051	no power	-4.7255	0.432947	reduced	-4.8917	0.597189	reduced	-1.17756	1.22913	no power	0.449788	Slow
PBANKA_1303100		conserved Plasmodium protein, unknown function	-0.694623	0.113438	not reduced	-1.40066	0.158083	reduced	0.182827	0.137181	not reduced	-0.179475	0.186494	not reduced	-0.0683356	0.188933	not reduced	-0.613834	0.25352	no power	-1.17159	0.328164	no power	1.07512	Dispensable
PBANKA_0311300		conserved Plasmodium protein, unknown function	-0.0289776	0.11629	not reduced	-0.363202	0.146406	not reduced	0.0145463	0.11912	not reduced	-0.318513	0.149751	not reduced	-0.887603	0.103701	no power	-1.1399	0.122466	no power	-1.16725	0.227261	no power	1.0042	Dispensable
PBANKA_1006400		conserved Plasmodium protein, unknown function	0.100034	0.098003	not reduced	-0.364172	0.122751	not reduced	0.340337	0.0684983	not reduced	-0.0934511	0.0893112	not reduced	-0.486445	0.125116	not reduced	-0.941814	0.157571	no power	-1.16223	0.213843	no power	1.04268	Dispensable
PBANKA_1429200	S20	conserved Plasmodium protein, unknown function	0.391108	0.0876037	not reduced	-0.0680915	0.111965	not reduced	0.149948	0.0529684	not reduced	-0.181607	0.0721866	not reduced	-0.531989	0.110634	not reduced	-1.01647	0.141566	no power	-1.14431	0.239576	no power	1.03234	Dispensable
PBANKA_1225600		alpha/beta hydrolase, putative	0.193456	0.0490793	not reduced	-0.172963	0.0651418	not reduced	-0.0752354	0.0554321	not reduced	-0.44109	0.0739916	not reduced	-0.393987	0.0616667	not reduced	-0.969773	0.0802989	no power	-1.13958	0.132769	no power	1.02524	Dispensable
PBANKA_1215900		conserved Plasmodium protein, unknown function	-0.364632	0.0974901	not reduced	-0.719013	0.115102	not reduced	0.252183	0.0912789	not reduced	-0.218222	0.114619	not reduced	0.0140086	0.12769	not reduced	-0.842493	0.15939	no power	-1.1319	0.292082	no power	1.02309	Dispensable
PBANKA_1207900		protein phosphatase, putative	0.302668	0.0590706	not reduced	-0.0597422	0.0765806	not reduced	0.0653413	0.0579399	not reduced	-0.39255	0.0813161	not reduced	-0.336618	0.0816988	not reduced	-1.08982	0.11068	no power	-1.12139	0.261433	no power	1.01826	Dispensable
PBANKA_1132400		conserved Plasmodium protein, unknown function	0.0661329	0.0468681	not reduced	-0.325688	0.0623838	not reduced	0.282704	0.0546425	not reduced	-0.0620182	0.0729696	not reduced	-0.309207	0.0575549	not reduced	-0.892405	0.0759588	no power	-1.11749	0.189691	no power	1.07089	Dispensable
PBANKA_1103900		conserved Plasmodium protein, unknown function	0.541241	0.128317	not reduced	0.0534363	0.155326	not reduced	-0.570783	0.130575	not reduced	-0.916354	0.149279	no power	-0.507906	0.270981	no power	-1.01319	0.301937	no power	-1.1147	0.320629	no power	1.02871	Dispensable
PBANKA_0701600		conserved protein, unknown function	-0.125405	0.0687042	not reduced	-0.45914	0.0874782	not reduced	0.292801	0.0712578	not reduced	-0.216073	0.0958328	not reduced	-0.344773	0.0976949	not reduced	-1.12413	0.128122	no power	-1.11057	0.249702	no power	1.02006	Dispensable
PBANKA_1435900	UIS27	conserved Plasmodium protein, unknown function	-0.0637781	0.111817	not reduced	-0.418188	0.129228	not reduced	0.265032	0.0968626	not reduced	-0.192858	0.119633	not reduced	-0.292758	0.138302	not reduced	-1.03316	0.166574	no power	-1.10218	0.251844	no power	1.02724	Dispensable
PBANKA_0613000		conserved Plasmodium protein, unknown function	0.299493	0.142246	not reduced	-0.0869546	0.161058	not reduced	-0.313537	0.108733	not reduced	-0.676413	0.133998	not reduced	-0.552564	0.195708	not reduced	-1.22553	0.224658	no power	-1.10061	0.337177	no power	0.99828	Dispensable
PBANKA_1404500		conserved Plasmodium protein, unknown function	0.120822	0.286399	not reduced	-0.290823	0.385878	no power	-0.596959	0.0593169	not reduced	-2.23613	0.100815	reduced	-0.422671	0.0686095	not reduced	-1.37883	0.0968148	reduced	-1.08834	0.131878	no power	0.935185	Slow
PBANKA_0517100		conserved Plasmodium protein, unknown function	0.136409	0.155019	not reduced	-0.203517	0.185478	not reduced	0.184616	0.179222	not reduced	-0.133343	0.209673	not reduced	-0.572709	0.181183	not reduced	-0.852071	0.200686	no power	-1.0828	0.338611	no power	0.971631	Dispensable
PBANKA_0912400		conserved Plasmodium protein, unknown function	-0.116111	0.125942	not reduced	-0.618491	0.144705	not reduced	0.61377	0.114821	not reduced	0.150482	0.135497	not reduced	-0.438332	0.0905212	not reduced	-1.19566	0.111994	no power	-1.07542	0.155007	no power	0.969631	Dispensable
PBANKA_0823200		conserved Plasmodium protein, unknown function	0.1239	0.0912215	not reduced	-0.342733	0.115753	not reduced	0.033352	0.0624397	not reduced	-0.299133	0.0812464	not reduced	-0.494088	0.122762	not reduced	-0.964608	0.152696	no power	-1.06874	0.213501	no power	1.03402	Dispensable
PBANKA_1108000		transcription factor IIb, putative	0.20156	0.0498488	not reduced	-0.574718	0.0714029	not reduced	0.1743	0.0474718	not reduced	-0.250183	0.0700217	not reduced	-0.749339	0.0513537	not reduced	-1.18603	0.072972	reduced	-1.06533	0.177808	no power	0.976715	Dispensable
PBANKA_1406600		CCAAT-binding transcription factor, putative	0.437645	0.107073	not reduced	-0.158367	0.139615	not reduced	-0.128615	0.104722	not reduced	-0.687548	0.139778	not reduced	-0.379789	0.04606	not reduced	-1.12624	0.0622647	reduced	-1.05997	0.135201	no power	0.983456	Dispensable
PBANKA_1005700		conserved Plasmodium protein, unknown function	0.262564	0.237379	not reduced	-0.167794	0.264032	not reduced	0.120749	0.114722	not reduced	-0.349403	0.132921	not reduced	-0.421451	0.207258	not reduced	-1.08849	0.225584	no power	-1.05947	0.348046	no power	0.998172	Dispensable
PBANKA_1031700		conserved Plasmodium protein, unknown function	0.611348	0.0921161	not reduced	0.23541	0.10957	not reduced	-0.264227	0.0976799	not reduced	-0.621823	0.123927	not reduced	-0.830655	0.708297	no power	-2.04801	0.835365	no power	-1.05684	0.866228	no power	0.793619	Slow
PBANKA_1201800		conserved Plasmodium protein, unknown function	-0.0401383	0.0892098	not reduced	-0.424466	0.108086	not reduced	0.237256	0.0949094	not reduced	-0.184134	0.124731	not reduced	-0.998984	0.71877	no power	-2.12582	0.844037	no power	-1.04754	0.868834	no power	0.778341	Slow
PBANKA_0914100		conserved Plasmodium protein, unknown function	0.10361	0.0581263	not reduced	-0.341466	0.0741421	not reduced	-0.150175	0.0555654	not reduced	-0.33928	0.0742081	not reduced	-1.39268	0.142065	reduced	-1.69101	0.173444	reduced	-1.04577	0.350445	no power	0.86098	Dispensable
PBANKA_1112000		conserved Plasmodium protein, unknown function	0.302266	0.0958917	not reduced	-0.156296	0.120386	not reduced	0.186938	0.0666981	not reduced	-0.140884	0.0854755	not reduced	-0.450938	0.133779	not reduced	-0.931907	0.164149	no power	-1.04361	0.216429	no power	1.0393	Dispensable
PBANKA_1129800		tetratricopeptide repeat protein, putative	-0.00665007	0.0965531	not reduced	-0.471562	0.121086	not reduced	0.243927	0.0704542	not reduced	-0.0930697	0.0891656	not reduced	-0.360202	0.127394	not reduced	-0.83183	0.157788	no power	-1.04094	0.235893	no power	1.07494	Dispensable
PBANKA_1461300		conserved Plasmodium protein, unknown function	0.175712	0.0662275	not reduced	-0.189788	0.0838972	not reduced	0.240164	0.065047	not reduced	-0.231293	0.0885194	not reduced	-0.268851	0.090027	not reduced	-0.98038	0.117526	no power	-1.03531	0.23178	no power	1.02019	Dispensable
PBANKA_0710500		conserved Plasmodium protein, unknown function	-0.512558	0.125224	not reduced	-0.847264	0.15533	no power	-0.2105	0.149635	not reduced	-0.531453	0.179995	not reduced	-1.24868	0.16092	no power	-1.53273	0.180519	reduced	-1.03338	0.235967	no power	0.864477	Slow
PBANKA_1417000		conserved Plasmodium protein, unknown function	0.468449	0.0996189	not reduced	0.0101736	0.124502	not reduced	-0.098294	0.0710422	not reduced	-0.442247	0.0897285	not reduced	-0.136665	0.129756	not reduced	-0.609415	0.160638	not reduced	-1.03326	0.28781	no power	1.0983	Dispensable
PBANKA_0712700		zinc finger protein, putative	0.221741	0.0487049	not reduced	-0.135002	0.0660101	not reduced	-0.0186358	0.0489323	not reduced	-0.480691	0.0716953	not reduced	-0.216589	0.0630106	not reduced	-0.927375	0.0900005	no power	-1.03067	0.11405	no power	1.02356	Dispensable
PBANKA_1441700		conserved Plasmodium protein, unknown function	0.462928	0.0759031	not reduced	-0.0291316	0.0952196	not reduced	-0.00478821	0.0736355	not reduced	-0.313309	0.0920253	not reduced	-0.457969	0.0768351	not reduced	-1.20603	0.0965757	reduced	-1.02967	0.182407	no power	0.952885	Dispensable
PBANKA_0711000		conserved Plasmodium protein, unknown function	-0.188475	0.113681	not reduced	-0.648998	0.140235	not reduced	-0.0795201	0.0847663	not reduced	-0.382249	0.104237	not reduced	-0.0586969	0.175329	not reduced	-0.550175	0.206688	not reduced	-1.02583	0.27998	no power	1.13347	Dispensable
PBANKA_0105700		MYND finger protein, putative	-0.350389	0.0748369	not reduced	-0.843822	0.0940057	no power	0.162499	0.0750674	not reduced	-0.154738	0.0934571	not reduced	-0.386446	0.075924	not reduced	-1.08981	0.0959668	no power	-1.01931	0.20329	no power	0.968014	Dispensable
PBANKA_0306500		conserved protein, unknown function	-0.18549	0.133187	not reduced	-0.65593	0.163163	not reduced	0.315637	0.102155	not reduced	-0.0367527	0.125679	not reduced	-0.165262	0.211373	not reduced	-0.605853	0.245517	no power	-1.01853	0.333107	no power	1.08995	Dispensable
PBANKA_1103300	MyoB	myosin B	0.735151	0.138339	not reduced	0.221671	0.157922	not reduced	0.270703	0.0989154	not reduced	-0.177993	0.12082	not reduced	-0.193992	0.0865915	not reduced	-0.961389	0.109488	no power	-1.00681	0.156245	no power	0.993022	Dispensable
PBANKA_1425800		conserved Plasmodium protein, unknown function	-0.321226	0.202703	not reduced	-0.853948	0.223691	no power	0.871551	0.174037	not reduced	0.461741	0.197684	not reduced	-0.379693	0.148258	not reduced	-1.20892	0.17218	no power	-1.00503	0.32459	no power	0.971128	Dispensable
PBANKA_1314900		conserved Plasmodium protein, unknown function	0.293846	0.0950655	not reduced	-0.168913	0.119629	not reduced	-0.0960323	0.0650773	not reduced	-0.447741	0.0838469	not reduced	-0.219104	0.129925	not reduced	-0.69671	0.160289	no power	-1.00398	0.269372	no power	1.05688	Dispensable
PBANKA_0503000		conserved protein, unknown function	-0.091691	0.0928497	not reduced	-0.769464	0.118513	no power	-0.243521	0.0960968	not reduced	-0.645935	0.120717	not reduced	-0.809775	0.198752	no power	-1.45278	0.234587	no power	-1.00189	0.435431	no power	0.910156	Dispensable
PBANKA_0943400		CPW-WPC family protein, putative	-0.528797	0.211676	not reduced	-1.03902	0.233106	no power	-0.351019	0.232482	not reduced	-0.769666	0.254533	no power	-0.669022	0.305659	no power	-1.3572	0.329044	no power	-0.972309	0.490741	no power	0.893571	Dispensable
PBANKA_0710200		conserved Plasmodium protein, unknown function	-0.0724431	0.0505786	not reduced	-0.424579	0.0679543	not reduced	0.265864	0.0540548	not reduced	-0.202289	0.0770718	not reduced	-0.177309	0.0670331	not reduced	-0.908226	0.0944675	no power	-0.966037	0.141852	no power	1.01814	Dispensable
PBANKA_0904200		conserved Plasmodium protein, unknown function	0.492416	0.104187	not reduced	-0.10183	0.136783	not reduced	-0.0713925	0.0989676	not reduced	-0.630628	0.134128	not reduced	-0.164047	0.0343098	not reduced	-0.903893	0.0496729	no power	-0.961515	0.132016	no power	1.01345	Dispensable
PBANKA_0909400		conserved Plasmodium protein, unknown function	0.0120709	0.123735	not reduced	-0.456248	0.150989	not reduced	0.0364524	0.0908158	not reduced	-0.285229	0.110774	not reduced	-0.147333	0.198288	not reduced	-0.642126	0.230142	no power	-0.954621	0.291195	no power	1.07865	Dispensable
PBANKA_1349400		conserved Plasmodium protein, unknown function	-0.589059	0.102377	not reduced	-0.945931	0.119819	no power	-0.384588	0.10012	not reduced	-0.844634	0.12335	no power	0.169612	0.159867	not reduced	-0.650576	0.193211	no power	-0.954196	0.281359	no power	1.01076	Dispensable
PBANKA_1320100	UIS25	conserved Plasmodium protein, unknown function	-0.0291189	0.393306	not reduced	-0.394108	0.415853	no power	0.740349	0.360945	not reduced	0.26894	0.38625	not reduced	-0.129903	0.509356	no power	-0.888963	0.53777	no power	-0.949005	0.622688	no power	1.02266	Dispensable
PBANKA_1451200		p25-alpha family protein, putative	0.423694	0.0735376	not reduced	-0.0214571	0.0983472	not reduced	-0.196441	0.051398	not reduced	-0.527487	0.0705359	not reduced	-0.193941	0.0954738	not reduced	-0.680729	0.127022	not reduced	-0.942506	0.148817	no power	1.06601	Fast
PBANKA_1207800		metallopeptidase, putative	0.22108	0.0510834	not reduced	-0.286428	0.0697399	not reduced	0.326296	0.0516235	not reduced	-0.155545	0.0713747	not reduced	-0.0201224	0.0506698	not reduced	-0.857039	0.0725918	no power	-0.929328	0.107563	no power	1.01529	Dispensable
PBANKA_1009600		conserved Plasmodium protein, unknown function	0.435329	0.163501	not reduced	0.00123254	0.214321	not reduced	-0.238628	0.185537	not reduced	-0.729173	0.251078	no power	-0.2594	0.235799	not reduced	-0.804791	0.305884	no power	-0.927719	0.461613	no power	0.96863	Dispensable
PBANKA_1100900		fam-a protein	0.7982	0.280879	not reduced	0.353862	0.314847	not reduced	0.665824	0.112617	not reduced	0.177689	0.134091	not reduced	-0.552056	0.426378	no power	-1.1994	0.479004	no power	-0.927178	0.632967	no power	0.946184	Dispensable
PBANKA_1318700	PPM3	protein phosphatase PPM3	0.56724	0.0669074	not reduced	0.190375	0.0859307	not reduced	-0.291768	0.0663724	not reduced	-0.754016	0.0906402	not reduced	-0.0967195	0.100941	not reduced	-0.845033	0.128312	no power	-0.926599	0.265946	no power	1.01001	Dispensable
PBANKA_0404600	AHA1	activator of Hsp90 ATPase, putative	0.526453	0.0421248	not reduced	-0.0955886	0.0560725	not reduced	0.13049	0.0485383	not reduced	-0.22424	0.0671357	not reduced	-0.321813	0.0596241	not reduced	-1.0755	0.0832599	no power	-0.915817	0.178046	no power	0.974926	Dispensable
PBANKA_0931900		serine esterase, putative	-0.613244	0.101634	not reduced	-1.02917	0.121144	no power	0.0169364	0.0635184	not reduced	-0.443201	0.079056	not reduced	-0.175941	0.0876195	not reduced	-0.924781	0.107205	no power	-0.915453	0.141045	no power	0.995422	Dispensable
PBANKA_0912500		conserved Plasmodium protein, unknown function	0.244569	0.0709106	not reduced	-0.273029	0.0898204	not reduced	0.264241	0.0579713	not reduced	-0.232873	0.0777297	not reduced	0.18193	0.0671427	not reduced	-0.624945	0.0885086	not reduced	-0.906671	0.212348	no power	1.05547	Dispensable
PBANKA_1204000		conserved Plasmodium protein, unknown function	-0.024947	0.07015	not reduced	-0.39888	0.0877192	not reduced	-0.090333	0.0675975	not reduced	-0.50632	0.0959659	not reduced	-0.759736	0.483151	no power	-1.62036	0.579208	no power	-0.902782	0.664825	no power	0.842008	Dispensable
PBANKA_0806900		conserved Plasmodium protein, unknown function	0.322658	0.0811915	not reduced	0.0701454	0.106091	not reduced	0.309731	0.0668879	not reduced	0.0954551	0.0933102	not reduced	-0.217366	0.141647	not reduced	-0.661334	0.175106	no power	-0.879039	0.349004	no power	0.982629	Dispensable
PBANKA_1409200		RNA-binding protein, putative	-0.730737	0.0703712	not reduced	-1.18153	0.0950385	no power	0.342629	0.0481485	not reduced	-0.00787095	0.0670351	not reduced	-0.211844	0.0821722	not reduced	-0.689939	0.112062	not reduced	-0.87752	0.154898	no power	1.06012	Dispensable
PBANKA_1409600		meiosis-specific nuclear structural protein 1, putative	0.0120863	0.0991683	not reduced	-0.322381	0.129376	not reduced	0.4009	0.0904688	not reduced	0.0816929	0.120786	not reduced	-0.496739	0.0454923	not reduced	-0.765194	0.0633777	not reduced	-0.844375	0.0906345	no power	1.01798	Dispensable
PBANKA_0703500		conserved Plasmodium protein, unknown function	1.36485	0.307427	not reduced	0.714356	0.35164	not reduced	-0.723365	0.267858	no power	-1.05465	0.317963	no power	-0.299554	0.428904	no power	-1.13239	0.502646	no power	-0.843599	0.520851	no power	0.932514	Dispensable
PBANKA_0503300		conserved Plasmodium protein, unknown function	-0.62076	0.0737459	not reduced	-0.999403	0.0916533	no power	-0.00470415	0.0739681	not reduced	-0.379031	0.100494	not reduced	-0.630158	0.380737	no power	-1.44591	0.47742	no power	-0.842279	0.574067	no power	0.857229	Dispensable
PBANKA_1133800		DNA helicase, putative	0.111658	0.0371087	not reduced	-0.49146	0.0511631	not reduced	-0.379686	0.0504013	not reduced	-0.74713	0.0693191	not reduced	-0.11879	0.0802296	not reduced	-0.888301	0.103718	no power	-0.836098	0.139977	no power	0.986327	Dispensable
PBANKA_1027600		conserved Plasmodium protein, unknown function	0.419919	0.0567402	not reduced	-0.0652708	0.0758018	not reduced	0.0664222	0.0463917	not reduced	-0.245315	0.0647523	not reduced	-0.428536	0.0501903	not reduced	-1.13239	0.0695029	no power	-0.828898	0.106713	no power	0.933069	Slow
PBANKA_1127100		conserved Plasmodium protein, unknown function	0.4763	0.113438	not reduced	-0.213532	0.158083	not reduced	-0.0426015	0.137181	not reduced	-0.383933	0.186494	not reduced	-0.100644	0.182601	not reduced	-0.637682	0.246827	no power	-0.825477	0.259073	no power	1.03418	Dispensable
PBANKA_0720900		conserved Plasmodium protein, unknown function	0.90396	0.0510834	not reduced	0.393338	0.0697399	not reduced	-1.64976	0.05269	reduced	-2.14095	0.0724647	reduced	0.345879	0.0516009	not reduced	-0.527831	0.0737232	not reduced	-0.813573	0.166323	no power	1.06489	Dispensable
PBANKA_0831100		conserved Plasmodium protein, unknown function	0.0513668	0.145928	not reduced	-0.687614	0.189179	no power	0.111607	0.115335	not reduced	-0.642566	0.158718	not reduced	0.156673	0.104784	not reduced	-0.626201	0.134385	not reduced	-0.803698	0.242069	no power	1.01193	Dispensable
PBANKA_1143100		conserved Plasmodium protein, unknown function	-0.101403	0.0796686	not reduced	-0.568676	0.104314	not reduced	-0.0835562	0.0591712	not reduced	-0.426226	0.0778838	not reduced	-0.113519	0.113147	not reduced	-0.582276	0.143135	not reduced	-0.801952	0.232108	no power	1.05885	Dispensable
PBANKA_0503700		conserved Plasmodium protein, unknown function	0.040312	0.0940196	not reduced	-0.469829	0.112871	not reduced	-0.0450836	0.0866319	not reduced	-0.531494	0.107165	not reduced	-0.220576	0.0897746	not reduced	-0.945708	0.111683	no power	-0.801654	0.148214	no power	0.969991	Dispensable
PBANKA_1238300		dynein light chain Tctex-type, putative	-0.0969537	0.0477986	not reduced	-0.495568	0.0624176	not reduced	0.0285535	0.0530291	not reduced	-0.316114	0.0710836	not reduced	0.186276	0.0547126	not reduced	-0.361211	0.0728853	not reduced	-0.798889	0.144565	no power	1.08438	Dispensable
PBANKA_1110900		conserved Plasmodium protein, unknown function	0.627433	0.114837	not reduced	0.130576	0.141486	not reduced	-0.290867	0.0884991	not reduced	-0.650215	0.109116	not reduced	-0.0602732	0.167983	not reduced	-0.503944	0.20142	not reduced	-0.795617	0.30327	no power	1.04765	Dispensable
PBANKA_0903700	CRIPT	cysteine-rich PDZ-binding protein, putative	-0.0863522	0.116037	not reduced	-0.47999	0.130262	not reduced	0.549312	0.0823896	not reduced	0.194488	0.100902	not reduced	-0.00907636	0.141703	not reduced	-0.505931	0.163076	not reduced	-0.794284	0.20751	no power	1.05402	Dispensable
PBANKA_0716100		conserved Plasmodium protein, unknown function	-0.221738	0.364718	not reduced	-0.890987	0.411226	no power	0.113339	0.335903	not reduced	-0.147202	0.367556	not reduced	-2.2094	0.658162	no power	-2.23289	0.745626	no power	-0.788314	0.944477	no power	0.649388	Slow
PBANKA_0306600		conserved Plasmodium protein, unknown function	-0.0892501	0.10499	not reduced	-0.547408	0.130255	not reduced	0.238285	0.0717095	not reduced	-0.0891247	0.0906074	not reduced	-0.0948066	0.114543	not reduced	-0.622214	0.14652	not reduced	-0.787994	0.222427	no power	1.05584	Dispensable
PBANKA_1029100		conserved Plasmodium protein, unknown function	-0.0573979	0.0767948	not reduced	-0.414734	0.094205	not reduced	0.490247	0.0779401	not reduced	0.0266492	0.100886	not reduced	-0.0363127	0.0989531	not reduced	-0.763036	0.126091	no power	-0.787068	0.200907	no power	1.01543	Dispensable
PBANKA_0207100		conserved Plasmodium protein, unknown function	-0.102802	0.2162	not reduced	-0.323849	0.252683	not reduced	0.246071	0.12683	not reduced	-0.094725	0.158305	not reduced	-4.09347	0.350944	reduced	-4.0174	0.432947	reduced	-0.78124	0.524417	no power	0.465302	Slow
PBANKA_1026000		conserved Plasmodium protein, unknown function	0.887631	0.105033	not reduced	0.289884	0.13762	not reduced	-1.44688	0.101579	reduced	-2.00027	0.136691	reduced	-0.0340011	0.0441464	not reduced	-0.771154	0.0593494	not reduced	-0.781017	0.182672	no power	0.99659	Dispensable
PBANKA_1001500		alpha/beta hydrolase, putative	0.705677	0.115194	not reduced	-0.443423	0.139294	not reduced	0.278344	0.104803	not reduced	-0.0761582	0.127066	not reduced	-0.102404	0.149912	not reduced	-1.91057	0.195476	reduced	-0.77474	0.283119	no power	0.766673	Slow
PBANKA_1034500		conserved Plasmodium protein, unknown function	0.190442	0.0733189	not reduced	-0.208257	0.0951629	not reduced	0.364658	0.046372	not reduced	-0.0820346	0.0622319	not reduced	-0.0151693	0.051462	not reduced	-0.672813	0.0705656	not reduced	-0.770154	0.138491	no power	0.994786	Dispensable
PBANKA_1431600	SR10	serpentine receptor, putative	-0.605457	0.141761	not reduced	-0.934477	0.172248	no power	-0.473258	0.204638	not reduced	-0.887829	0.241678	no power	-1.26439	0.258162	no power	-1.53923	0.281299	no power	-0.769895	0.399731	no power	0.844042	Dispensable
PBANKA_0926000		conserved Plasmodium protein, unknown function	0.445179	0.107796	not reduced	-0.0600169	0.135042	not reduced	-0.127586	0.0877646	not reduced	-0.505792	0.109475	not reduced	-0.108378	0.187619	not reduced	-0.53903	0.221595	not reduced	-0.763485	0.316555	no power	1.03072	Dispensable
PBANKA_1431200		conserved Plasmodium protein, unknown function	-0.0369007	0.0910901	not reduced	-0.503652	0.115715	not reduced	-0.379306	0.0673648	not reduced	-0.720471	0.0860342	not reduced	-0.0360103	0.12394	not reduced	-0.510669	0.153857	not reduced	-0.750615	0.279162	no power	1.0504	Dispensable
PBANKA_0513000	IMC1m	inner membrane complex protein 1m, putative	0.202485	0.104152	not reduced	-0.238486	0.138604	not reduced	-0.0649295	0.0577177	not reduced	-0.539317	0.0802228	not reduced	0.200545	0.155262	not reduced	-0.468127	0.2089	not reduced	-0.747464	0.321951	no power	1.05754	Dispensable
PBANKA_0904000		conserved Plasmodium protein, unknown function	0.382798	0.0499082	not reduced	-0.0333775	0.0694862	not reduced	0.212348	0.0368424	not reduced	-0.251364	0.0522363	not reduced	-0.122302	0.0440576	not reduced	-0.795976	0.0622354	not reduced	-0.747164	0.102493	not reduced	0.985112	Dispensable
PBANKA_1352100		conserved Plasmodium protein, unknown function	0.0862102	0.0577492	not reduced	-0.410673	0.0769576	not reduced	0.00937889	0.0582847	not reduced	-0.332113	0.0774576	not reduced	-0.293455	0.0580745	not reduced	-1.00089	0.0779697	no power	-0.742841	0.194934	no power	0.971468	Dispensable
PBANKA_1109900	SIP	stripes inner membrane complex protein, putative	0.093583	0.124942	not reduced	-0.366982	0.158473	not reduced	0.15805	0.0679959	not reduced	-0.309373	0.0895925	not reduced	0.0348714	0.165833	not reduced	-0.568328	0.216957	no power	-0.733376	0.329938	no power	1.05076	Dispensable
PBANKA_1457000		ubiquitin-conjugating enzyme E2, putative	-0.0338523	0.0448115	not reduced	-0.63201	0.0589559	not reduced	0.0353466	0.0591332	not reduced	-0.331016	0.0780093	not reduced	0.152134	0.0787757	not reduced	-0.6129	0.102658	not reduced	-0.732769	0.143929	no power	1.01906	Dispensable
PBANKA_1107800		longevity-assurance (LAG1) protein, putative	0.129905	0.15265	not reduced	-0.326274	0.186389	not reduced	-0.549841	0.101749	not reduced	-1.03605	0.123097	no power	0.259408	0.243727	not reduced	-0.401561	0.29676	not reduced	-0.727808	0.399223	no power	1.07375	Dispensable
PBANKA_1104100		conserved Plasmodium protein, unknown function	0.827761	0.127229	not reduced	0.296512	0.146806	not reduced	-1.67846	0.160074	reduced	-2.17159	0.179924	reduced	-0.135163	0.200044	not reduced	-0.983099	0.221919	no power	-0.723982	0.243544	no power	0.942888	Dispensable
PBANKA_0312100		conserved Plasmodium protein, unknown function	-0.431805	0.124719	not reduced	-0.946824	0.14356	no power	-0.144377	0.117114	not reduced	-0.614544	0.139057	not reduced	0.0677459	0.131579	not reduced	-0.822531	0.157099	no power	-0.723348	0.299421	no power	0.930257	Dispensable
PBANKA_1138100	14-3-3II	14-3-3 protein, putative	0.16155	0.0986018	not reduced	-0.285548	0.123639	not reduced	0.0355184	0.0653511	not reduced	-0.278148	0.0851482	not reduced	-0.150209	0.121835	not reduced	-0.634211	0.153648	not reduced	-0.720298	0.195595	no power	1.03671	Dispensable
PBANKA_1433200	APC10	anaphase-promoting complex subunit 10, putative	-0.521971	0.092179	not reduced	-0.793346	0.119305	no power	0.688926	0.0970441	not reduced	-1.10483	0.177075	no power	-0.715494	0.0594409	not reduced	-1.04828	0.0769547	no power	-0.719558	0.171848	no power	0.926576	Dispensable
PBANKA_0905100		carbohydrate kinase, putative	0.407498	0.0515766	not reduced	-0.10881	0.070777	not reduced	0.175041	0.0458982	not reduced	-0.13728	0.0642735	not reduced	-0.130218	0.0449438	not reduced	-0.836393	0.0641822	not reduced	-0.717225	0.191006	no power	0.965049	Dispensable
PBANKA_1141400		conserved Plasmodium protein, unknown function	-0.349422	0.0596757	not reduced	-0.878481	0.0793888	no power	-0.108239	0.0551841	not reduced	-0.432545	0.0739756	not reduced	-0.23291	0.0588082	not reduced	-0.923216	0.0786474	no power	-0.716186	0.312435	no power	0.940516	Dispensable
PBANKA_1242400		conserved Plasmodium protein, unknown function	0.115701	0.0522642	not reduced	-0.257766	0.0697146	not reduced	0.136094	0.0557801	not reduced	-0.22829	0.0829274	not reduced	-0.370262	0.194605	not reduced	-1.0527	0.283162	no power	-0.708036	0.428151	no power	0.896388	Dispensable
PBANKA_1003600	ASP	apical sushi protein, putative	0.787578	0.205613	not reduced	0.0376453	0.249239	not reduced	-0.53322	0.232295	not reduced	-1.36841	0.284026	no power	-0.396538	0.201968	not reduced	-1.20864	0.231029	no power	-0.699583	0.250311	no power	0.895656	Slow
PBANKA_1354600	ISC1	inner membrane complex suture component, putative	0.336332	0.0935452	not reduced	-0.07171	0.113164	not reduced	-0.113042	0.050862	not reduced	-0.571463	0.0662284	not reduced	0.136906	0.0784701	not reduced	-0.551049	0.0975994	not reduced	-0.694849	0.268815	no power	0.982168	Dispensable
PBANKA_1410600		conserved Plasmodium protein, unknown function	-0.0717125	0.197625	not reduced	-0.408804	0.228675	not reduced	-0.408747	0.242697	not reduced	-0.711903	0.275856	no power	-1.47189	0.307676	no power	-1.74528	0.32867	reduced	-0.69108	0.407174	no power	0.737712	Slow
PBANKA_1445700		conserved Plasmodium protein, unknown function	-0.228389	0.0769166	not reduced	-0.900414	0.102413	no power	-0.439632	0.0714714	not reduced	-0.849948	0.0959114	no power	-0.569759	0.115302	not reduced	-1.21263	0.153716	no power	-0.689471	0.605485	no power	0.85302	Dispensable
PBANKA_0107200		conserved Plasmodium protein, unknown function	0.106183	0.0372574	not reduced	-0.287042	0.0513693	not reduced	0.0227019	0.0466805	not reduced	-0.33029	0.0645926	not reduced	0.103444	0.0492235	not reduced	-0.452886	0.0672124	not reduced	-0.682343	0.138158	not reduced	1.05137	Dispensable
PBANKA_1107600	P38	6-cysteine protein	0.272309	0.0631738	not reduced	-0.250936	0.0795413	not reduced	0.175187	0.0612976	not reduced	-0.166774	0.0783519	not reduced	-0.0643277	0.0543986	not reduced	-0.764502	0.0733383	not reduced	-0.680608	0.110059	not reduced	0.980929	Dispensable
PBANKA_0929800		insulinase, putative	0.808503	0.176255	not reduced	0.047873	0.222829	not reduced	-0.42176	0.14079	not reduced	-1.15431	0.185472	no power	0.558151	0.114513	not reduced	-0.257205	0.144517	not reduced	-0.677434	0.257953	no power	1.0921	Dispensable
PBANKA_0522300		conserved Plasmodium protein, unknown function	0.760174	0.0544471	not reduced	0.341239	0.0741049	not reduced	-1.65319	0.0462186	reduced	-2.08871	0.0619112	reduced	0.148627	0.0573278	not reduced	-0.507757	0.0769636	not reduced	-0.676624	0.227464	no power	0.983373	Dispensable
PBANKA_0302100		conserved Plasmodium protein, unknown function	-0.304067	0.10116	not reduced	-0.895421	0.121423	no power	-0.0647423	0.110118	not reduced	-0.552434	0.130227	not reduced	0.202063	0.115826	not reduced	-0.65455	0.137681	not reduced	-0.676045	0.166255	no power	1.00236	Dispensable
PBANKA_0937500		conserved Plasmodium protein, unknown function	0.454104	0.100505	not reduced	0.118549	0.130668	not reduced	-0.0242551	0.091446	not reduced	-0.340755	0.121802	not reduced	-0.192217	0.0482105	not reduced	-0.471455	0.0663874	not reduced	-0.675347	0.207937	no power	1.02707	Dispensable
PBANKA_1234900	PPM9	protein phosphatase PPM9	-0.0664585	0.0687337	not reduced	-0.723503	0.0827991	not reduced	0.0806235	0.0868059	not reduced	-0.26212	0.105714	not reduced	0.119539	0.10111	not reduced	-0.651193	0.125109	not reduced	-0.667798	0.160258	not reduced	1.00039	Dispensable
PBANKA_0410500		transporter, putative	-0.398825	0.135129	not reduced	-1.128	0.178394	no power	-0.776025	0.110948	not reduced	-1.53089	0.154251	reduced	0.142035	0.0982926	not reduced	-0.658626	0.129352	not reduced	-0.662839	0.202158	no power	0.969991	Dispensable
PBANKA_1346400		conserved Plasmodium protein, unknown function	0.403056	0.07015	not reduced	0.0252445	0.0877192	not reduced	0.0840433	0.0664371	not reduced	-0.322356	0.0943432	not reduced	-1.12421	0.382778	no power	-1.91217	0.473705	no power	-0.661673	0.490058	no power	0.749407	Slow
PBANKA_1316000		degradation in the ER (DER1) like protein, putative	0.863807	0.109694	not reduced	0.100156	0.134969	not reduced	0.00437903	0.0765844	not reduced	-0.619082	0.108322	not reduced	-1.43624	0.106653	reduced	-1.81679	0.138731	reduced	-0.6611	0.3305	no power	0.790584	Slow
PBANKA_1322000		conserved Plasmodium protein, unknown function	0.293016	0.0521213	not reduced	-0.225013	0.071356	not reduced	0.0263493	0.0458982	not reduced	-0.284812	0.0642735	not reduced	-0.231446	0.0441251	not reduced	-0.934323	0.0633456	no power	-0.656978	0.188475	no power	0.938751	Dispensable
PBANKA_0807200		conserved Plasmodium protein, unknown function	-0.622769	0.174392	not reduced	-0.980311	0.231832	no power	0.3297	0.181449	not reduced	0.188994	0.228177	not reduced	-0.33751	0.231603	not reduced	-0.489139	0.293236	no power	-0.65604	0.376824	no power	1.0457	Dispensable
PBANKA_1211400		zinc finger protein, putative	0.755273	0.124955	not reduced	0.153693	0.157558	not reduced	0.0294221	0.105111	not reduced	-0.531321	0.140169	not reduced	0.0807055	0.0452995	not reduced	-0.64301	0.0606543	not reduced	-0.655229	0.153598	not reduced	1.00487	Dispensable
PBANKA_1012400		RNA methyltransferase, putative	-0.0393628	0.407437	not reduced	-0.442765	0.444443	no power	0.938817	0.401438	not reduced	-2.81428	0.586432	reduced	-3.51343	1.07785	reduced	-3.84748	1.09492	reduced	-0.653026	1.11864	no power	0.479765	Slow
PBANKA_1218300		CPW-WPC family protein, putative	0.258481	0.110994	not reduced	-0.340734	0.143524	not reduced	-0.229961	0.105834	not reduced	-0.79402	0.140936	no power	0.0508534	0.0510446	not reduced	-0.654389	0.0669162	not reduced	-0.648959	0.202496	no power	1.02566	Dispensable
PBANKA_1108900		conserved Plasmodium protein, unknown function	-0.0847396	0.115379	not reduced	-0.418522	0.145533	not reduced	-0.141032	0.123867	not reduced	-0.46793	0.154276	not reduced	-0.170479	0.0925044	not reduced	-0.447745	0.110503	not reduced	-0.648547	0.206387	no power	1.01502	Dispensable
PBANKA_0801300		conserved Plasmodium protein, unknown function	1.056	0.0988845	not reduced	0.791677	0.127239	not reduced	-0.142983	0.0822416	not reduced	-0.352046	0.105983	not reduced	-1.6716	0.115781	reduced	-2.29734	0.152256	reduced	-0.647824	0.301895	no power	0.704617	Slow
PBANKA_1311400		conserved Plasmodium protein, unknown function	0.0924501	0.0689609	not reduced	-0.272478	0.0876749	not reduced	0.205814	0.0636164	not reduced	-0.264558	0.0872394	not reduced	0.0800185	0.0737101	not reduced	-0.578983	0.101679	not reduced	-0.644122	0.188682	no power	1.02021	Dispensable
PBANKA_1426100		conserved protein, unknown function	0.271465	0.0525156	not reduced	-0.0887678	0.0700174	not reduced	-0.531948	0.0649365	not reduced	-0.991187	0.0884443	no power	0.217753	0.0976814	not reduced	-0.566098	0.12632	not reduced	-0.640608	0.198715	no power	1.00767	Dispensable
PBANKA_0212000		conserved Plasmodium protein, unknown function	-0.113974	0.376749	not reduced	-0.610145	0.396119	no power	0.0732871	0.353523	not reduced	-0.382461	0.376775	no power	0.146085	0.429201	not reduced	-0.646612	0.450541	no power	-0.638782	0.500369	no power	0.995764	Dispensable
PBANKA_1216900	DDX42	ATP-dependent RNA helicase DDX42, putative	-0.00407366	0.0372047	not reduced	-0.612111	0.0513295	not reduced	0.138362	0.0421757	not reduced	-0.243428	0.0611368	not reduced	0.106619	0.0583713	not reduced	-0.670753	0.0826138	not reduced	-0.635202	0.150823	not reduced	0.979202	Dispensable
PBANKA_1129200		conserved Plasmodium protein, unknown function	-0.161355	0.141317	not reduced	-0.678427	0.160818	no power	0.400092	0.110437	not reduced	-0.0401487	0.132364	not reduced	0.281198	0.0862936	not reduced	-0.469111	0.108724	not reduced	-0.630949	0.226886	no power	1.01818	Dispensable
PBANKA_0412400		zinc finger protein, putative	0.0960966	0.0531517	not reduced	-0.407073	0.0722381	not reduced	0.219591	0.0458982	not reduced	-0.0905906	0.0642735	not reduced	-0.162877	0.0459026	not reduced	-0.868888	0.065115	not reduced	-0.629282	0.098408	not reduced	0.944973	Dispensable
PBANKA_1244400		conserved Plasmodium protein, unknown function	0.263504	0.0754906	not reduced	-0.130473	0.0896982	not reduced	-0.0575314	0.0653606	not reduced	-0.41223	0.0833011	not reduced	0.323369	0.064915	not reduced	-0.250588	0.083038	not reduced	-0.628843	0.202885	no power	1.05686	Dispensable
PBANKA_0711300		conserved protein, unknown function	-0.0459878	0.104224	not reduced	-0.508729	0.128673	not reduced	-0.512541	0.100632	not reduced	-0.857319	0.119607	no power	0.225619	0.191143	not reduced	-0.323644	0.224311	not reduced	-0.62876	0.302906	no power	1.03501	Dispensable
PBANKA_1214400		conserved Plasmodium protein, unknown function	-0.311511	0.135929	not reduced	-0.814042	0.155046	no power	0.204797	0.129343	not reduced	-0.264959	0.150932	not reduced	0.19982	0.115576	not reduced	-0.603374	0.138466	not reduced	-0.628091	0.208934	no power	0.984604	Dispensable
PBANKA_0902000		dynein light chain, putative	-0.418062	0.0695832	not reduced	-0.805643	0.0840303	not reduced	0.072084	0.0675092	not reduced	-0.285041	0.0855193	not reduced	0.160955	0.066289	not reduced	-0.421905	0.0843778	not reduced	-0.626382	0.120337	not reduced	1.0443	Dispensable
PBANKA_0835700		conserved Plasmodium protein, unknown function	0.124776	0.0913807	not reduced	-0.341825	0.116007	not reduced	-0.164794	0.066816	not reduced	-0.507268	0.0854933	not reduced	0.375778	0.116488	not reduced	-0.0910588	0.146481	not reduced	-0.624886	0.227833	no power	1.12786	Dispensable
PBANKA_1101500		anaphase-promoting complex subunit, putative	-0.0768564	0.263571	not reduced	-0.672871	0.308946	no power	-0.521861	0.313925	no power	-0.930078	0.371695	no power	-0.0881609	0.379544	not reduced	-0.712711	0.446404	no power	-0.623756	0.52603	no power	0.999011	Dispensable
PBANKA_1330900		conserved Plasmodium protein, unknown function	-0.0264517	0.103684	not reduced	-0.45905	0.123836	not reduced	0.0883288	0.0615098	not reduced	-0.37968	0.0775402	not reduced	0.0517533	0.0792956	not reduced	-0.662437	0.0982655	not reduced	-0.623493	0.195229	no power	0.993192	Dispensable
PBANKA_1361800		conserved Plasmodium protein, unknown function	0.247354	0.0522642	not reduced	-0.128773	0.0697146	not reduced	-0.119205	0.0557801	not reduced	-0.481995	0.0829274	not reduced	0.00530388	0.194605	not reduced	-0.673015	0.283162	no power	-0.615324	0.408204	no power	0.971584	Dispensable
PBANKA_0603900	HADO	HAD domain ookinete protein	0.519604	0.0922638	not reduced	0.125858	0.110946	not reduced	0.227979	0.092454	not reduced	-0.168468	0.122339	not reduced	-0.457547	0.584346	no power	-1.45026	0.692104	no power	-0.611981	0.799256	no power	0.800377	Dispensable
PBANKA_1434400	PSOP17	secreted ookinete protein, putative	0.920395	0.363558	not reduced	0.423185	0.462169	not reduced	-0.908016	0.445022	no power	-1.24667	0.549825	no power	-0.523749	0.604607	no power	-0.467107	0.691997	no power	-0.611403	0.710625	no power	1.03115	Dispensable
PBANKA_1203600		conserved Plasmodium protein, unknown function	0.200362	0.0897274	not reduced	-0.266153	0.114336	not reduced	0.203511	0.0594293	not reduced	-0.191105	0.078718	not reduced	0.0894606	0.101155	not reduced	-0.382716	0.132244	not reduced	-0.60942	0.245862	no power	1.04833	Dispensable
PBANKA_0708500		conserved Plasmodium protein, unknown function	-0.0927491	0.143144	not reduced	-0.524604	0.16351	not reduced	0.300798	0.0727214	not reduced	-0.162804	0.0886291	not reduced	0.0801361	0.0914547	not reduced	-0.62361	0.111521	not reduced	-0.606321	0.19695	no power	0.983528	Dispensable
PBANKA_1412300		conserved Plasmodium protein, unknown function	-0.28187	0.242275	not reduced	-0.739708	0.269289	no power	0.23883	0.252779	not reduced	-0.250989	0.278247	not reduced	-0.0432045	0.352068	not reduced	-0.4637	0.386247	no power	-0.604872	0.413211	no power	1.03561	Dispensable
PBANKA_0905300		conserved Plasmodium protein, unknown function	-0.230395	0.0935107	not reduced	-0.74517	0.112626	not reduced	0.283977	0.0842857	not reduced	-0.20769	0.104379	not reduced	0.421364	0.0812671	not reduced	-0.330073	0.103054	not reduced	-0.600418	0.205884	no power	1.03824	Dispensable
PBANKA_1128900		conserved Plasmodium protein, unknown function	0.133748	0.0505749	not reduced	-0.225039	0.0680433	not reduced	0.0676129	0.0553372	not reduced	-0.403686	0.0794401	not reduced	0.160028	0.0690147	not reduced	-0.572481	0.0977401	not reduced	-0.598027	0.176798	not reduced	1.00713	Dispensable
PBANKA_1211800		conserved Plasmodium protein, unknown function	0.540084	0.151609	not reduced	0.0401622	0.171104	not reduced	-0.000857948	0.123608	not reduced	-0.489396	0.14441	not reduced	0.238887	0.110798	not reduced	-0.489979	0.133675	not reduced	-0.59674	0.177588	not reduced	0.997859	Dispensable
PBANKA_1034600		conserved Plasmodium protein, unknown function	0.497265	0.179268	not reduced	0.0246172	0.203998	not reduced	0.00901583	0.109005	not reduced	-0.298921	0.129433	not reduced	0.526506	0.211804	not reduced	-0.042855	0.247507	not reduced	-0.593584	0.380314	no power	1.05828	Dispensable
PBANKA_1116100		conserved Plasmodium protein, unknown function	0.220844	0.0851197	not reduced	-0.298465	0.104069	not reduced	-0.437361	0.0810791	not reduced	-0.931012	0.101116	no power	-0.0670936	0.0881502	not reduced	-0.80139	0.110113	no power	-0.588288	0.180246	not reduced	0.94124	Dispensable
PBANKA_0832100		conserved Plasmodium protein, unknown function	-0.0432847	0.0986816	not reduced	-0.550259	0.117624	not reduced	-0.0436316	0.0895184	not reduced	-0.509437	0.109807	not reduced	0.382268	0.0958226	not reduced	-0.342465	0.120133	not reduced	-0.587178	0.341893	no power	0.927564	Dispensable
PBANKA_1435200		zinc finger protein, putative	-0.792461	0.0936279	not reduced	-1.52172	0.123061	reduced	0.0137297	0.0996141	not reduced	-0.466635	0.127915	not reduced	-0.12242	0.183004	not reduced	-0.748849	0.231174	no power	-0.586068	0.413029	no power	0.911802	Dispensable
PBANKA_0714400		conserved Plasmodium protein, unknown function	0.150705	0.0484547	not reduced	-0.272471	0.0678942	not reduced	0.210927	0.0364992	not reduced	-0.249031	0.0519469	not reduced	0.0435776	0.0439875	not reduced	-0.628178	0.062167	not reduced	-0.581161	0.100389	not reduced	0.974982	Dispensable
PBANKA_1101400	RAP2/3	rhoptry-associated protein 2/3	0.401876	0.0805076	not reduced	0.0181529	0.0982471	not reduced	0.178883	0.0759147	not reduced	-0.195696	0.103102	not reduced	-0.988905	0.513868	no power	-1.93462	0.614252	no power	-0.576859	0.639474	no power	0.727441	Slow
PBANKA_1106400	TCF25	transcription factor 25, putative	0.399709	0.0676069	not reduced	-0.274627	0.0933465	not reduced	0.00448092	0.0597053	not reduced	-0.402461	0.0842324	not reduced	-0.337417	0.0972201	not reduced	-0.978266	0.133254	no power	-0.571696	0.267321	no power	0.908994	Dispensable
PBANKA_0101500		conserved Plasmodium protein, unknown function	-0.37076	0.0484547	not reduced	-0.789123	0.0678942	not reduced	0.217405	0.0364992	not reduced	-0.239775	0.0519469	not reduced	0.204106	0.0439875	not reduced	-0.468423	0.062167	not reduced	-0.570955	0.150446	not reduced	0.999352	Dispensable
PBANKA_0609200		conserved Plasmodium protein, unknown function	0.157349	0.0515766	not reduced	-0.356072	0.070777	not reduced	-0.147935	0.0458982	not reduced	-0.459361	0.0642735	not reduced	-0.0586577	0.0441251	not reduced	-0.759346	0.0633456	not reduced	-0.56972	0.107116	not reduced	0.960476	Dispensable
PBANKA_1210400		E3 ubiquitin-protein ligase, putative	0.0480069	0.15088	not reduced	-0.70409	0.194583	no power	-0.156344	0.124206	not reduced	-0.922226	0.168086	no power	0.230142	0.0717525	not reduced	-0.500056	0.100823	not reduced	-0.562654	0.154839	not reduced	1.0333	Dispensable
PBANKA_1009900		conserved Plasmodium protein, unknown function	0.370482	0.0849326	not reduced	-0.0537072	0.104909	not reduced	0.0317038	0.0437271	not reduced	-0.435362	0.0594655	not reduced	0.0299048	0.0586349	not reduced	-0.674581	0.0779366	not reduced	-0.559843	0.213532	not reduced	0.974293	Dispensable
PBANKA_0800300		conserved Plasmodium protein, unknown function	0.0465832	0.111685	not reduced	-0.467839	0.130971	not reduced	0.58315	0.0930212	not reduced	0.269062	0.111282	not reduced	-0.0408601	0.0852232	not reduced	-0.811952	0.105201	no power	-0.555996	0.202244	not reduced	0.938876	Dispensable
PBANKA_0916700		conserved Plasmodium protein, unknown function	-0.100771	0.0783636	not reduced	-0.449884	0.0964494	not reduced	-0.186331	0.0865568	not reduced	-0.651188	0.109451	not reduced	0.131373	0.114722	not reduced	-0.594872	0.142289	not reduced	-0.550931	0.22276	not reduced	1.01645	Dispensable
PBANKA_0932600		conserved Plasmodium protein, unknown function	0.0228191	0.0396189	not reduced	-0.37038	0.0537662	not reduced	-0.779904	0.0499921	not reduced	-1.13716	0.0679762	reduced	0.271839	0.0521508	not reduced	-0.281668	0.0701035	not reduced	-0.548706	0.120038	not reduced	1.05728	Dispensable
PBANKA_0929000		tRNA m(1)G methyltransferase, putative	0.384216	0.100321	not reduced	-0.0715389	0.133845	not reduced	0.0542875	0.0542764	not reduced	-0.413224	0.0758403	not reduced	0.034833	0.155487	not reduced	-0.622658	0.20935	no power	-0.536213	0.287877	no power	0.981256	Dispensable
PBANKA_1418600		conserved Plasmodium protein, unknown function	0.47648	0.0803503	not reduced	0.0300611	0.10492	not reduced	-0.198853	0.0526054	not reduced	-0.543421	0.0720593	not reduced	0.141658	0.0922496	not reduced	-0.351197	0.124103	not reduced	-0.530133	0.240127	no power	1.02929	Dispensable
PBANKA_1425300		trypsin-like serine protease, putative	0.448293	0.0438671	not reduced	-0.0745712	0.0603805	not reduced	0.034787	0.0438426	not reduced	-0.302357	0.0609933	not reduced	0.123603	0.0431979	not reduced	-0.545068	0.0611965	not reduced	-0.529906	0.105352	not reduced	0.9974	Dispensable
PBANKA_1013900		conserved Plasmodium protein, unknown function	0.202103	0.07015	not reduced	-0.170487	0.0877192	not reduced	0.0628383	0.0654722	not reduced	-0.355332	0.093414	not reduced	0.243539	0.228254	not reduced	-0.477648	0.321428	no power	-0.529899	0.510785	no power	0.971307	Dispensable
PBANKA_0934700		conserved Plasmodium protein, unknown function	-0.111147	0.107283	not reduced	-0.705801	0.139838	not reduced	0.210703	0.0996959	not reduced	-0.350155	0.134871	not reduced	-0.0784249	0.045677	not reduced	-0.799595	0.0608423	not reduced	-0.52602	0.334883	no power	0.951374	Dispensable
PBANKA_1205700		conserved Plasmodium protein, unknown function	0.253534	0.0906348	not reduced	-0.103647	0.10814	not reduced	0.141732	0.083035	not reduced	-0.325183	0.105826	not reduced	0.238083	0.0990022	not reduced	-0.500554	0.12681	not reduced	-0.525969	0.232784	not reduced	1.02773	Dispensable
PBANKA_1109300		conserved Plasmodium protein, unknown function	-0.422675	0.102737	not reduced	-0.886467	0.127356	no power	-0.285701	0.103035	not reduced	-0.67298	0.123333	not reduced	0.0630569	0.163831	not reduced	-0.382139	0.19536	not reduced	-0.52444	0.274599	no power	1.03021	Dispensable
PBANKA_0933600		dynein light chain 2, putative	-0.840582	0.0599228	not reduced	-1.19922	0.0772982	reduced	0.276331	0.070369	not reduced	-0.206378	0.0939273	not reduced	0.340882	0.0808785	not reduced	-0.473223	0.111777	not reduced	-0.522431	0.179032	not reduced	1.00434	Dispensable
PBANKA_0515000	P25	25 kDa ookinete surface antigen precursor	0.362303	0.0494532	not reduced	0.00860372	0.0667706	not reduced	0.0620585	0.0552151	not reduced	-0.419309	0.0783557	not reduced	0.203151	0.0655447	not reduced	-0.511655	0.0929827	not reduced	-0.522099	0.0938362	not reduced	1.00271	Dispensable
PBANKA_0303400		RNA-binding protein, putative	0.703046	0.0530316	not reduced	0.289478	0.0689269	not reduced	0.0239144	0.055278	not reduced	-0.336202	0.0739074	not reduced	-0.46231	0.0602364	not reduced	-1.01074	0.0783232	no power	-0.508599	0.33408	no power	0.881494	Dispensable
PBANKA_0933500	ROM1	rhomboid protease ROM1	-0.523048	0.0557175	not reduced	-0.986848	0.0695333	no power	0.75614	0.0634668	not reduced	0.232349	0.0787084	not reduced	1.11069	0.0891538	not reduced	-0.435096	0.10765	not reduced	-0.505124	0.150428	not reduced	1.00706	Dispensable
PBANKA_1358200		conserved Plasmodium protein, unknown function	-0.158438	0.0510834	not reduced	-0.665011	0.0697399	not reduced	0.357642	0.0516235	not reduced	-0.122961	0.0713747	not reduced	0.233128	0.0506698	not reduced	-0.615457	0.0725918	not reduced	-0.504705	0.19386	not reduced	0.968858	Dispensable
PBANKA_1405000		conserved Plasmodium protein, unknown function	0.313252	0.493333	not reduced	-0.0177261	0.561867	no power	-0.0701854	0.429332	not reduced	-0.368432	0.488197	no power	-0.417175	0.585931	no power	-0.510464	0.663156	no power	-0.504326	0.688383	no power	1.00198	Dispensable
PBANKA_0702100	FT1	folate transporter 1, putative	0.249696	0.0623772	not reduced	-0.380787	0.0769739	not reduced	0.262962	0.0695798	not reduced	-0.0830776	0.0885681	not reduced	0.223865	0.0969667	not reduced	-0.580822	0.120899	not reduced	-0.497783	0.146508	not reduced	0.982235	Dispensable
PBANKA_0802500		conserved Plasmodium protein, unknown function	0.556639	0.108893	not reduced	0.0476386	0.128041	not reduced	-0.0135764	0.0865573	not reduced	-0.488883	0.107207	not reduced	-0.116967	0.0829182	not reduced	-0.821024	0.105033	no power	-0.492642	0.168629	not reduced	0.943322	Dispensable
PBANKA_1002600	P41	6-cysteine protein	0.242373	0.0522642	not reduced	-0.133996	0.0697146	not reduced	0.0744482	0.0557801	not reduced	-0.297832	0.0829274	not reduced	-0.161087	0.194605	not reduced	-0.835803	0.283162	no power	-0.491279	0.304606	no power	0.923353	Slow
PBANKA_1463700		DNA repair protein rhp16, putative	0.289751	0.160592	not reduced	-0.479775	0.205767	not reduced	0.701734	0.11994	not reduced	-0.0514788	0.164455	not reduced	-0.0456387	0.0963706	not reduced	-0.822867	0.12777	no power	-0.484406	0.395255	no power	0.872012	Dispensable
PBANKA_1012100		conserved Plasmodium protein, unknown function	-0.296838	0.273725	not reduced	-0.709395	0.294102	no power	0.571151	0.166973	not reduced	0.140561	0.18275	not reduced	0.263599	0.149118	not reduced	-0.376093	0.168838	not reduced	-0.481053	0.240874	not reduced	0.996927	Dispensable
PBANKA_0906000		alpha/beta hydrolase, putative	-0.853828	0.0702458	not reduced	-1.25659	0.0855264	reduced	0.133518	0.0761462	not reduced	-0.221541	0.0947116	not reduced	0.0996777	0.0731217	not reduced	-0.431277	0.0911517	not reduced	-0.475509	0.183942	not reduced	1.0277	Dispensable
PBANKA_1304500		conserved Plasmodium protein, unknown function	-0.405484	0.0654371	not reduced	-1.09293	0.0912455	no power	0.092326	0.0556821	not reduced	-0.310236	0.0804612	not reduced	-0.143323	0.0854023	not reduced	-0.754438	0.120898	not reduced	-0.470485	0.2534	not reduced	0.918534	Dispensable
PBANKA_1201100		conserved Plasmodium protein, unknown function	0.157951	0.0820454	not reduced	-0.333908	0.101213	not reduced	-0.146603	0.0771567	not reduced	-0.466088	0.095857	not reduced	0.128632	0.0787758	not reduced	-0.639035	0.0989722	not reduced	-0.466726	0.279179	no power	0.956052	Dispensable
PBANKA_1408600		conserved Plasmodium protein, unknown function	0.220866	0.0743002	not reduced	-0.172939	0.0884842	not reduced	0.120647	0.0673838	not reduced	-0.241402	0.0854327	not reduced	0.450599	0.0654949	not reduced	-0.124404	0.0836609	not reduced	-0.465625	0.214929	not reduced	1.07863	Dispensable
PBANKA_0207300		conserved Plasmodium protein, unknown function	0.232406	0.118652	not reduced	-0.106256	0.14919	not reduced	-0.0265812	0.12111	not reduced	-0.368443	0.152463	not reduced	-0.0716883	0.0808355	not reduced	-0.360873	0.0995002	not reduced	-0.462751	0.220979	not reduced	0.987011	Dispensable
PBANKA_1407900		HORMA domain protein, putative	0.270863	0.102949	not reduced	-0.24186	0.12251	not reduced	-0.450958	0.100227	not reduced	-0.76746	0.118633	no power	-0.018716	0.106374	not reduced	-0.716024	0.125647	not reduced	-0.452346	0.218899	not reduced	0.941804	Dispensable
PBANKA_1006900		conserved Plasmodium protein, unknown function	-0.221827	0.135112	not reduced	-0.691618	0.169114	no power	-0.0576371	0.0899558	not reduced	-0.568894	0.11222	not reduced	0.363581	0.243732	not reduced	-0.3023	0.296767	not reduced	-0.450453	0.394302	no power	1.02688	Dispensable
PBANKA_0418500		Plasmodium exported protein, unknown function	0.60241	0.0703712	not reduced	0.147684	0.0950385	not reduced	0.0747743	0.0481485	not reduced	-0.268638	0.0670351	not reduced	0.142816	0.0821722	not reduced	-0.330964	0.112062	not reduced	-0.449449	0.177887	not reduced	1.03339	Dispensable
PBANKA_1323800		conserved Plasmodium protein, unknown function	-0.0529636	0.223352	not reduced	-0.349506	0.280949	not reduced	0.420041	0.160416	not reduced	0.304004	0.206254	not reduced	-0.335237	0.192422	not reduced	-0.505004	0.254087	no power	-0.448575	0.384563	no power	1.00393	Dispensable
PBANKA_0714300	HSP20	small heat shock protein HSP20	0.368742	0.0766091	not reduced	-0.0942914	0.101092	not reduced	-0.0489537	0.0516679	not reduced	-0.396375	0.0704667	not reduced	0.191359	0.0869082	not reduced	-0.277131	0.116804	not reduced	-0.441168	0.213333	not reduced	1.04437	Dispensable
PBANKA_0913000		conserved Plasmodium protein, unknown function	-0.536745	0.089351	not reduced	-1.04216	0.109539	no power	-0.0470729	0.0863289	not reduced	-0.382359	0.105366	not reduced	-0.123183	0.0844223	not reduced	-0.793887	0.10616	no power	-0.438104	0.314958	no power	0.936268	Dispensable
PBANKA_1436300		conserved Plasmodium protein, unknown function	0.559282	0.266333	not reduced	0.0466186	0.369644	not reduced	0.0454616	0.35097	not reduced	-0.277128	0.463289	no power	-0.273233	0.436469	no power	-0.187922	0.550439	no power	-0.436682	0.569015	no power	1.06084	Dispensable
PBANKA_1101000		fam-a protein	-0.100419	0.0526302	not reduced	-0.504249	0.067209	not reduced	0.118093	0.0575993	not reduced	-0.238006	0.075601	not reduced	0.651341	0.0541166	not reduced	0.0987539	0.0720547	not reduced	-0.435745	0.18138	not reduced	1.10337	Dispensable
PBANKA_1329000		conserved Plasmodium protein, unknown function	-0.656892	0.163178	not reduced	-1.0222	0.212691	no power	-0.375174	0.208762	not reduced	-0.756416	0.270261	no power	0.271606	0.220968	not reduced	-0.150247	0.291124	not reduced	-0.434783	0.406768	no power	1.0449	Dispensable
PBANKA_1002300		conserved Plasmodium protein, unknown function	0.931223	0.407253	not reduced	0.700412	0.461449	not reduced	-0.764448	0.373397	no power	-0.790706	0.468487	no power	-4.26512	1.09917	reduced	-4.41623	1.21465	reduced	-0.418815	1.56812	no power	0.434858	Slow
PBANKA_0819100		cytochrome b5, putative	1.78191	0.0969157	not reduced	0.638089	0.121054	not reduced	-0.198817	0.0532004	not reduced	-0.548555	0.0744089	not reduced	0.160973	0.0856638	not reduced	-1.74999	0.131881	reduced	-0.415991	0.252518	not reduced	0.735892	Slow
PBANKA_0902500	NFYB	CCAAT-box DNA binding protein subunit B, putative	-0.611369	0.147133	not reduced	-1.30998	0.17333	no power	0.174167	0.145078	not reduced	-0.232252	0.169449	not reduced	-0.282756	0.239786	not reduced	-0.932552	0.277232	no power	-0.415918	0.310611	no power	0.886589	Slow
PBANKA_1027200		conserved Plasmodium protein, unknown function	0.0588309	0.112099	not reduced	-0.427108	0.138685	not reduced	-0.053803	0.083556	not reduced	-0.366038	0.10301	not reduced	0.339003	0.144215	not reduced	-0.14899	0.174878	not reduced	-0.409077	0.270221	not reduced	1.05744	Dispensable
PBANKA_0713300		protein kinase c inhibitor-like protein, putative	-0.344912	0.0440748	not reduced	-0.739588	0.0582395	not reduced	0.386842	0.0537996	not reduced	0.0105594	0.0721219	not reduced	0.100448	0.0527868	not reduced	-0.448235	0.0708864	not reduced	-0.405157	0.166695	not reduced	1.00793	Dispensable
PBANKA_0705500		conserved Plasmodium protein, unknown function	-0.238764	0.0991683	not reduced	-0.572289	0.129376	not reduced	0.00150571	0.0904688	not reduced	-0.318585	0.120786	not reduced	0.120401	0.0454923	not reduced	-0.15515	0.0633777	not reduced	-0.393829	0.189657	not reduced	1.04274	Dispensable
PBANKA_1019100		DEAD/DEAH box helicase, putative	0.449449	0.0991683	not reduced	0.116414	0.129376	not reduced	0.0387583	0.0924564	not reduced	-0.281057	0.122774	not reduced	-0.182421	0.0492151	not reduced	-0.463254	0.0671179	not reduced	-0.392608	0.15662	not reduced	0.995374	Dispensable
PBANKA_1117600		conserved Plasmodium protein, unknown function	0.635577	0.0561432	not reduced	0.116053	0.0754567	not reduced	-0.232869	0.0537635	not reduced	-0.554637	0.0728229	not reduced	0.160127	0.0488967	not reduced	-0.554771	0.068469	not reduced	-0.389344	0.269413	not reduced	0.958396	Dispensable
PBANKA_1359700	P47	6-cysteine protein	-0.71359	0.0789812	not reduced	-1.31373	0.093677	reduced	0.361659	0.107544	not reduced	-0.0692338	0.128866	not reduced	0.30289	0.117025	not reduced	-0.487499	0.142675	not reduced	-0.38922	0.163267	not reduced	0.98144	Dispensable
PBANKA_1342500		conserved Plasmodium protein, unknown function	0.464166	0.214245	not reduced	-0.22573	0.243546	not reduced	-0.526645	0.21317	not reduced	-0.886875	0.23955	no power	0.0800293	0.213319	not reduced	-0.605323	0.237083	no power	-0.385706	0.47887	no power	0.930719	Dispensable
PBANKA_0817600		methyltransferase, putative	0.550364	0.0576964	not reduced	-0.0677745	0.0718741	not reduced	0.250375	0.0669456	not reduced	-0.103462	0.0858849	not reduced	0.220472	0.0770976	not reduced	-0.509968	0.101517	not reduced	-0.384995	0.133338	not reduced	0.981799	Dispensable
PBANKA_0708200		conserved Plasmodium protein, unknown function	-0.447745	0.0560405	not reduced	-0.949129	0.0751342	no power	0.155734	0.0530868	not reduced	-0.164192	0.0714258	not reduced	0.0415144	0.0527999	not reduced	-0.656444	0.072124	not reduced	-0.383168	0.104982	not reduced	0.938134	Slow
PBANKA_1243800	TIC22	apicoplast TIC22 protein, putative	0.09569	0.0581093	not reduced	-0.293845	0.0724609	not reduced	0.0445066	0.0570093	not reduced	-0.319216	0.0751058	not reduced	-0.366372	0.0628461	not reduced	-0.937944	0.0808874	no power	-0.368403	0.205059	not reduced	0.91108	Dispensable
PBANKA_0313300		MtN3-like protein	-0.551453	0.07	not reduced	-0.932379	0.0875404	no power	-0.171043	0.0712947	not reduced	-0.524167	0.099498	not reduced	-0.223492	0.348448	not reduced	-0.979122	0.441666	no power	-0.360827	0.503029	no power	0.867198	Dispensable
PBANKA_0519700	PhLP2	phosducin-like protein, putative	-0.455468	0.104187	not reduced	-1.04954	0.136783	no power	-0.246031	0.0989676	not reduced	-0.809226	0.134128	no power	0.27682	0.0343098	not reduced	-0.442265	0.0496729	not reduced	-0.357281	0.139584	not reduced	0.985616	Dispensable
PBANKA_1207100		Plasmodium exported protein, unknown function	-0.206517	0.113068	not reduced	-0.62737	0.132731	not reduced	0.206415	0.0646768	not reduced	-0.256144	0.0803074	not reduced	0.245184	0.0823981	not reduced	-0.466272	0.101441	not reduced	-0.354293	0.2385	not reduced	0.979747	Dispensable
PBANKA_0930100		conserved Plasmodium protein, unknown function	0.125803	0.0573575	not reduced	-0.252733	0.0749871	not reduced	-0.00764958	0.0616818	not reduced	-0.407747	0.088828	not reduced	0.201407	0.213772	not reduced	-0.514939	0.303682	no power	-0.35276	0.519722	no power	0.915508	Dispensable
PBANKA_1361900		nucleoside diphosphate hydrolase, putative	1.5732	0.647505	not reduced	1.4905	0.834573	not reduced	0.0359803	0.586548	no power	-0.0451735	0.765933	no power	-0.524502	0.547201	no power	-0.697908	0.719256	no power	-0.349916	0.743003	no power	0.923861	Dispensable
PBANKA_0413400		zinc finger protein, putative	-0.324779	0.226775	not reduced	-0.926325	0.259386	no power	-0.0300117	0.216665	not reduced	-0.595195	0.252221	no power	0.469945	0.112424	not reduced	-0.253984	0.129048	not reduced	-0.348008	0.281153	not reduced	1.04014	Dispensable
PBANKA_0911000		calcium-binding protein, putative	0.196679	0.0700021	not reduced	-0.190087	0.0885944	not reduced	-0.271372	0.0747562	not reduced	-0.732209	0.0979297	not reduced	0.731885	0.102396	not reduced	-0.0644062	0.131021	not reduced	-0.347837	0.268513	not reduced	1.02185	Dispensable
PBANKA_0836600		fam-b protein	0.238139	0.0723473	not reduced	-0.243757	0.0915716	not reduced	0.067256	0.0694372	not reduced	-0.23927	0.0879982	not reduced	0.22831	0.06883	not reduced	-0.519658	0.0889586	not reduced	-0.342447	0.188967	not reduced	0.95765	Dispensable
PBANKA_0806400		conserved protein, unknown function	0.483436	0.115227	not reduced	-0.11515	0.14773	not reduced	0.096729	0.103409	not reduced	-0.460619	0.138488	not reduced	0.535551	0.040706	not reduced	-0.224316	0.056252	not reduced	-0.342053	0.17097	not reduced	1.0098	Dispensable
PBANKA_0712500		dynactin subunit 6, putative	0.461968	0.113438	not reduced	-0.191639	0.158083	not reduced	-0.111306	0.137181	not reduced	-0.456395	0.186494	not reduced	0.272752	0.182601	not reduced	-0.265556	0.246827	not reduced	-0.339742	0.31635	not reduced	1.00303	Dispensable
PBANKA_0517000	ETRAMP10.2	early transcribed membrane protein	-0.292158	0.169523	not reduced	-0.726487	0.190696	no power	0.361939	0.0833275	not reduced	-0.104334	0.0994765	not reduced	0.245764	0.102337	not reduced	-0.46266	0.121414	not reduced	-0.329151	0.254815	not reduced	0.976071	Dispensable
PBANKA_1138600		conserved Plasmodium protein, unknown function	-0.700637	0.0910342	not reduced	-1.12955	0.112833	no power	-0.108527	0.0656507	not reduced	-0.568414	0.0818102	not reduced	0.581793	0.0683084	not reduced	-0.173867	0.0883446	not reduced	-0.320245	0.203498	not reduced	0.994661	Dispensable
PBANKA_0901500		conserved Plasmodium protein, unknown function	0.214893	0.0487049	not reduced	-0.141555	0.0660101	not reduced	-0.144286	0.0489323	not reduced	-0.606357	0.0716953	not reduced	0.419596	0.0617253	not reduced	-0.298394	0.088749	not reduced	-0.315782	0.145846	not reduced	1.00492	Dispensable
PBANKA_1207700		zinc finger protein, putative	-0.756182	0.0670857	not reduced	-1.18988	0.0887178	reduced	0.105975	0.0517295	not reduced	-0.320441	0.0673169	not reduced	0.264234	0.0782282	not reduced	-0.416122	0.0970953	not reduced	-0.313429	0.175086	not reduced	0.971797	Dispensable
PBANKA_0104500		conserved Plasmodium protein, unknown function	0.188808	0.124975	not reduced	-0.27626	0.148736	not reduced	0.235955	0.11068	not reduced	-0.0817027	0.133317	not reduced	-0.131224	0.115135	not reduced	-0.911672	0.142861	no power	-0.310352	0.335193	not reduced	0.946685	Dispensable
PBANKA_1240200		G-protein coupled receptor, putative	0.505665	0.426217	not reduced	0.0762176	0.527039	not reduced	-0.176425	0.0893715	not reduced	-1.83278	0.131039	reduced	0.408834	0.0767539	not reduced	-0.519574	0.104143	not reduced	-0.305665	0.168395	not reduced	0.954495	Dispensable
PBANKA_1001200		conserved Plasmodium protein, unknown function	0.172963	0.0660225	not reduced	-0.238102	0.0864759	not reduced	0.154235	0.0417226	not reduced	-0.293982	0.0569897	not reduced	0.417381	0.0466063	not reduced	-0.247934	0.0648714	not reduced	-0.305222	0.153561	not reduced	0.991749	Dispensable
PBANKA_0502000		conserved Plasmodium protein, unknown function	0.333539	0.0533573	not reduced	-0.0821954	0.0734714	not reduced	0.0776441	0.0367085	not reduced	-0.38051	0.052184	not reduced	0.33329	0.0482197	not reduced	-0.375441	0.0665286	not reduced	-0.30517	0.191399	not reduced	0.988481	Dispensable
PBANKA_0916500		conserved Plasmodium protein, unknown function	0.792533	0.289745	not reduced	0.352775	0.337076	not reduced	-0.321208	0.303097	not reduced	-0.665225	0.361144	no power	0.415903	0.360611	not reduced	-0.229363	0.427179	no power	-0.300035	0.512859	no power	0.976952	Dispensable
PBANKA_1402400		conserved Plasmodium protein, unknown function	-0.518111	0.0721577	not reduced	-1.0286	0.0924134	no power	0.209352	0.0774135	not reduced	-0.218599	0.0994721	not reduced	0.473214	0.0731121	not reduced	-0.27575	0.0952298	not reduced	-0.299165	0.181752	not reduced	0.981886	Dispensable
PBANKA_0916000		conserved Plasmodium protein, unknown function	-0.264925	0.0876215	not reduced	-0.949451	0.113199	no power	-0.288587	0.0963055	not reduced	-0.697279	0.121362	not reduced	-0.069316	0.178248	not reduced	-0.715445	0.214582	no power	-0.289547	0.333817	not reduced	0.925132	Dispensable
PBANKA_0716300		Rab5-interacting protein, putative	-0.231294	0.0913217	not reduced	-0.650108	0.111999	not reduced	0.204236	0.0585477	not reduced	-0.247528	0.0742184	not reduced	0.377551	0.0775847	not reduced	-0.319589	0.0962108	not reduced	-0.283351	0.197767	not reduced	0.987152	Dispensable
PBANKA_1458700		conserved Plasmodium protein, unknown function	0.2486	0.109528	not reduced	-0.0143013	0.136845	not reduced	0.489771	0.1184	not reduced	-1.16697	0.187962	no power	-1.12397	0.0992381	no power	-1.48351	0.118137	reduced	-0.281219	0.358016	not reduced	0.772576	Slow
PBANKA_0832000	Sel2	selenoprotein, putative	-0.324419	0.0962866	not reduced	-0.595899	0.123386	not reduced	0.505908	0.0979776	not reduced	-1.25251	0.178186	no power	-0.0476468	0.0636831	not reduced	-0.409084	0.0816511	not reduced	-0.279789	0.163174	not reduced	0.970376	Dispensable
PBANKA_1310700		glutaminyl-peptide cyclotransferase, putative	0.082621	0.0346031	not reduced	-0.528265	0.0485951	not reduced	-0.0779716	0.0441748	not reduced	-0.487066	0.0636836	not reduced	0.48911	0.0578124	not reduced	-0.274759	0.0812417	not reduced	-0.275898	0.110385	not reduced	0.990359	Dispensable
PBANKA_0512700		conserved Plasmodium protein, unknown function	-0.177527	0.0522642	not reduced	-0.554668	0.0697146	not reduced	-0.0561696	0.0557801	not reduced	-0.444012	0.0829274	not reduced	0.0287995	0.194836	not reduced	-0.652358	0.283419	no power	-0.268647	0.313637	not reduced	0.909274	Slow
PBANKA_1364400	IMC1f	inner membrane complex protein 1f, putative	0.159413	0.0633425	not reduced	-0.217187	0.0807948	not reduced	0.129088	0.0637394	not reduced	-0.26152	0.0911234	not reduced	-0.038103	0.22046	not reduced	-0.748705	0.311511	no power	-0.268406	0.32954	not reduced	0.891489	Slow
PBANKA_0007401		NA	-0.132053	0.235847	not reduced	-0.640382	0.281016	no power	-0.260042	0.274471	not reduced	-0.647002	0.330638	no power	0.572504	0.337842	not reduced	-0.210827	0.406811	no power	-0.257894	0.442202	no power	0.98943	Dispensable
PBANKA_1236400		nucleotide binding protein, putative	-0.811709	0.0831515	not reduced	-1.27634	0.104009	reduced	-0.0284763	0.0856825	not reduced	-0.197775	0.108986	not reduced	-0.506137	0.0999989	not reduced	-1.08869	0.13246	no power	-0.256199	0.369022	not reduced	0.838345	Dispensable
PBANKA_1462200	PPM4	protein phosphatase PPM4	0.348559	0.0848121	not reduced	-0.137161	0.105079	not reduced	0.214271	0.0763329	not reduced	-0.0804791	0.0949038	not reduced	0.211954	0.0791021	not reduced	-0.477777	0.0986565	not reduced	-0.255817	0.248349	not reduced	0.952494	Dispensable
PBANKA_0820200	TrxL1	thioredoxin-like protein 1, putative	0.0584096	0.0780363	not reduced	-0.38369	0.103436	not reduced	0.285711	0.0547904	not reduced	-0.0288856	0.0745249	not reduced	0.619044	0.095253	not reduced	0.0828496	0.126884	not reduced	-0.255314	0.253395	not reduced	1.04673	Dispensable
PBANKA_1202300		conserved Plasmodium protein, unknown function	-0.642884	0.0692104	not reduced	-1.00309	0.0869933	no power	-0.13233	0.0879355	not reduced	-0.589932	0.11072	not reduced	0.615053	0.111768	not reduced	-0.159015	0.140411	not reduced	-0.248105	0.182513	not reduced	1.01704	Dispensable
PBANKA_1144300		conserved Plasmodium protein, unknown function	-0.0245215	0.436097	not reduced	-0.275025	0.461676	no power	-0.445711	0.417796	no power	-0.66364	0.444473	no power	-2.57461	0.76579	reduced	-2.81721	0.797301	reduced	-0.247724	0.855873	no power	0.553961	Slow
PBANKA_1431400		conserved Plasmodium protein, unknown function	0.246594	0.160096	not reduced	-0.0436191	0.221957	not reduced	0.044749	0.133149	not reduced	-0.0467153	0.179626	not reduced	0.122882	0.165161	not reduced	-0.0674368	0.22764	not reduced	-0.246013	0.341484	not reduced	1.03441	Dispensable
PBANKA_0708100	DLC1	dynein light chain 1	-0.326271	0.108543	not reduced	-0.778742	0.142107	no power	0.224336	0.0772298	not reduced	-0.259608	0.0985987	not reduced	0.383867	0.185061	not reduced	-0.271203	0.238961	not reduced	-0.242675	0.339286	not reduced	0.996462	Dispensable
PBANKA_0622000		conserved Plasmodium protein, unknown function	-0.771078	0.0933023	not reduced	-1.12977	0.110646	no power	0.0907318	0.0964809	not reduced	-0.378858	0.119735	not reduced	0.769784	0.121181	not reduced	-0.0721745	0.152245	not reduced	-0.234129	0.25227	not reduced	1.00294	Dispensable
PBANKA_0211400	DNMT	DNA (cytosine-5)-methyltransferase, putative	0.215682	0.0724781	not reduced	-0.310317	0.0888725	not reduced	0.290311	0.068607	not reduced	-0.0435371	0.0858629	not reduced	0.240838	0.0674256	not reduced	-0.450766	0.0861454	not reduced	-0.233307	0.162718	not reduced	0.978413	Dispensable
PBANKA_0508300		conserved Plasmodium protein, unknown function	0.0910114	0.140015	not reduced	-0.333462	0.160059	not reduced	-0.141859	0.0732042	not reduced	-0.620464	0.0891736	not reduced	0.538523	0.0928788	not reduced	-0.197553	0.113145	not reduced	-0.230368	0.279004	not reduced	0.982126	Dispensable
PBANKA_0811200		SET domain protein, putative	0.561227	0.0630474	not reduced	-0.0517933	0.0771085	not reduced	0.304405	0.0708867	not reduced	-0.102167	0.0905357	not reduced	0.425751	0.0924481	not reduced	-0.345679	0.115855	not reduced	-0.227147	0.186467	not reduced	0.968095	Dispensable
PBANKA_1002500		conserved Plasmodium protein, unknown function	0.0291086	0.105788	not reduced	-0.39556	0.125746	not reduced	-2.08962	0.0894401	reduced	-2.58702	0.106112	reduced	0.550738	0.125933	not reduced	-0.21396	0.155279	not reduced	-0.206185	0.199775	not reduced	0.991244	Dispensable
PBANKA_0213300	AOP	1-cys peroxiredoxin, putative	0.410679	0.0442187	not reduced	0.0239254	0.0592377	not reduced	0.181473	0.0488634	not reduced	-0.161767	0.06685	not reduced	0.104869	0.0521597	not reduced	-0.469956	0.070303	not reduced	-0.200775	0.146597	not reduced	0.954602	Dispensable
PBANKA_1301900		DNA repair metallo-beta-lactamase protein, putative	0.471843	0.0586371	not reduced	-0.270478	0.080023	not reduced	0.192721	0.0516856	not reduced	-0.212491	0.0741235	not reduced	-0.112308	0.0527337	not reduced	-0.533378	0.0744943	not reduced	-0.200037	0.312439	not reduced	0.883964	Dispensable
PBANKA_1442800	LRR13	leucine-rich repeat protein	0.380752	0.295067	not reduced	-0.213599	0.328107	not reduced	-2.0495	0.249335	reduced	-2.6317	0.286445	reduced	1.22311	0.249356	not reduced	0.462709	0.269165	not reduced	-0.199042	0.374342	not reduced	1.03155	Dispensable
PBANKA_0402200	Plrx	plasmoredoxin	0.500777	0.0524577	not reduced	-0.0164465	0.0688324	not reduced	0.194519	0.050188	not reduced	-0.151211	0.0671336	not reduced	0.349479	0.0439713	not reduced	-0.337004	0.0620048	not reduced	-0.197312	0.110019	not reduced	0.9669	Dispensable
PBANKA_1030100		actin II	-0.23771	0.24863	not reduced	-0.76412	0.266581	no power	-0.162799	0.335844	not reduced	-0.509744	0.35328	no power	0.350532	0.522842	not reduced	-0.320998	0.54296	no power	-0.196977	0.564378	no power	0.971323	Dispensable
PBANKA_0721000		conserved Plasmodium protein, unknown function	0.25448	0.116675	not reduced	-0.103461	0.13406	not reduced	0.0501596	0.104125	not reduced	-0.392645	0.127049	not reduced	0.596014	0.155901	not reduced	-0.133856	0.186347	not reduced	-0.195341	0.260283	not reduced	1.00421	Dispensable
PBANKA_1007900		conserved Plasmodium protein, unknown function	-0.378924	0.137885	not reduced	-0.884425	0.156956	no power	-0.0738275	0.141886	not reduced	-0.539952	0.163425	not reduced	0.882133	0.1218	not reduced	0.0249287	0.146271	not reduced	-0.19512	0.213549	not reduced	1.02035	Dispensable
PBANKA_0711200		conserved Plasmodium protein, unknown function	-0.484884	0.119537	not reduced	-0.838752	0.136903	no power	-0.30311	0.144307	not reduced	-0.794656	0.168539	no power	0.556902	0.233366	not reduced	-0.179702	0.261003	not reduced	-0.191565	0.291554	not reduced	1.01127	Dispensable
PBANKA_0718700		CDGSH iron-sulfur domain-containing protein, putative	0.0885033	0.0812448	not reduced	-0.400872	0.101199	not reduced	0.0128201	0.0797583	not reduced	-0.296881	0.0980445	not reduced	0.385975	0.084485	not reduced	-0.313199	0.104182	not reduced	-0.189128	0.163595	not reduced	0.963803	Dispensable
PBANKA_0614900		conserved Plasmodium protein, unknown function	0.784131	0.0591626	not reduced	0.13624	0.082006	not reduced	-0.401013	0.0635834	not reduced	-0.983846	0.0933748	no power	-0.778516	0.0900863	not reduced	-1.16327	0.122033	no power	-0.184983	0.300155	not reduced	0.798324	Slow
PBANKA_0911500	AEP	apical exonemal protein, putative	0.0744142	0.0603969	not reduced	-0.303154	0.0778451	not reduced	-0.291549	0.0639887	not reduced	-0.660472	0.0914584	not reduced	-0.139249	0.236238	not reduced	-0.883211	0.333488	no power	-0.183968	0.375233	not reduced	0.84212	Slow
PBANKA_0608800		conserved Plasmodium protein, unknown function	0.474238	0.138101	not reduced	0.0785353	0.159743	not reduced	0.0988541	0.109178	not reduced	-0.344878	0.137507	not reduced	0.469692	0.132782	not reduced	-0.138094	0.166853	not reduced	-0.183914	0.231784	not reduced	1.01388	Dispensable
PBANKA_1227500		conserved Plasmodium protein, unknown function	-0.0705613	0.129728	not reduced	-0.666707	0.162502	not reduced	0.632966	0.113432	not reduced	0.0646844	0.148517	not reduced	0.517319	0.0484346	not reduced	-0.183587	0.064129	not reduced	-0.183504	0.185194	not reduced	1.02585	Dispensable
PBANKA_1430300		conserved Plasmodium protein, unknown function	0.413844	0.556732	not reduced	0.119088	0.667631	no power	-0.490712	0.0888297	not reduced	-2.13618	0.130448	reduced	0.336027	0.0719338	not reduced	-0.565627	0.100811	not reduced	-0.173517	0.235925	not reduced	0.928596	Dispensable
PBANKA_0209200	PIESP15	parasite-infected erythrocyte surface protein	0.0767176	0.30079	not reduced	-0.323385	0.400385	no power	-0.227858	0.072625	not reduced	-1.8539	0.113839	reduced	0.604886	0.067539	not reduced	-0.312267	0.0954957	not reduced	-0.16528	0.191264	not reduced	0.97438	Dispensable
PBANKA_0518100	TLAP2	thioredoxin-like associated protein 2, putative	0.335086	0.0929321	not reduced	-0.142917	0.117574	not reduced	-0.445014	0.0721433	not reduced	-0.784863	0.0908138	not reduced	0.572427	0.120463	not reduced	0.100812	0.150294	not reduced	-0.159078	0.279367	not reduced	1.07748	Dispensable
PBANKA_1026300		conserved Plasmodium protein, unknown function	0.523528	0.17191	not reduced	-0.0735883	0.208982	not reduced	-0.536296	0.158948	not reduced	-1.15405	0.196232	no power	0.481771	0.091156	not reduced	-0.249983	0.106396	not reduced	-0.156571	0.219187	not reduced	0.96717	Dispensable
PBANKA_1005500		AAA family ATPase, putative	0.162344	0.578453	not reduced	-0.166605	0.688367	no power	-0.651241	0.175393	no power	-2.26252	0.216157	reduced	0.609661	0.193615	not reduced	-0.373858	0.220611	not reduced	-0.156492	0.257462	not reduced	0.953087	Dispensable
PBANKA_0836800	EMAP1	fam-a protein	0.187994	0.111817	not reduced	-0.266041	0.145327	not reduced	-0.12496	0.0577575	not reduced	-0.607635	0.0791339	not reduced	0.532504	0.156413	not reduced	-0.130303	0.210044	not reduced	-0.155746	0.367287	not reduced	1.00051	Dispensable
PBANKA_0402400		IBR domain protein, putative	0.956079	0.18828	not reduced	0.540113	0.225432	not reduced	0.496509	0.0628922	not reduced	0.0135718	0.0848045	not reduced	0.362595	0.156692	not reduced	-0.299028	0.210349	not reduced	-0.152645	0.414864	not reduced	0.961767	Dispensable
PBANKA_1364100		conserved Plasmodium protein, unknown function	0.0933201	0.0991683	not reduced	-0.24224	0.129376	not reduced	0.154333	0.0904688	not reduced	-0.164867	0.120786	not reduced	-0.00632164	0.0454923	not reduced	-0.28126	0.0633777	not reduced	-0.151748	0.198678	not reduced	0.963245	Dispensable
PBANKA_1212200		conserved Plasmodium protein, unknown function	0.421037	0.0902171	not reduced	0.0453791	0.107782	not reduced	-0.0231968	0.0945653	not reduced	-0.399601	0.121538	not reduced	-0.79468	0.648297	no power	-1.94951	0.76598	no power	-0.150733	0.787284	no power	0.659376	Slow
PBANKA_0507200		conserved Plasmodium protein, unknown function	-0.346927	0.115394	not reduced	-0.686345	0.134478	not reduced	0.0561078	0.128636	not reduced	-0.487899	0.154659	not reduced	0.780846	0.150814	not reduced	-0.0351278	0.182696	not reduced	-0.146296	0.20823	not reduced	1.02473	Dispensable
PBANKA_0515350		OTU-like cysteine protease, putative	0.131622	0.0889247	not reduced	-0.341079	0.11372	not reduced	0.253684	0.0580834	not reduced	-0.0997866	0.0774436	not reduced	0.555601	0.0863554	not reduced	0.0948158	0.116239	not reduced	-0.139558	0.142787	not reduced	1.04181	Dispensable
PBANKA_1000600		erythrocyte membrane antigen 1	-0.226427	0.208987	not reduced	-0.792864	0.231221	no power	0.379334	0.239029	not reduced	0.0987946	0.261602	not reduced	0.235919	0.296392	not reduced	-0.46245	0.318874	no power	-0.139495	0.355245	not reduced	0.926197	Dispensable
PBANKA_1207400		conserved Plasmodium protein, unknown function	0.300048	0.160096	not reduced	0.00846227	0.221957	not reduced	0.111222	0.133546	not reduced	0.0246547	0.180101	not reduced	0.139094	0.165331	not reduced	-0.0526059	0.227868	not reduced	-0.139293	0.297989	not reduced	1.01772	Dispensable
PBANKA_1220900		conserved Plasmodium protein, unknown function	0.476598	0.111488	not reduced	0.0100255	0.127597	not reduced	0.162137	0.0906161	not reduced	-0.0733226	0.108004	not reduced	-0.301907	0.15633	not reduced	-0.780295	0.185757	no power	-0.135152	0.338086	not reduced	0.834277	Dispensable
PBANKA_1005900		zinc finger, RAN binding protein, putative	0.205096	0.0969789	not reduced	-0.0625183	0.124086	not reduced	0.467258	0.0952427	not reduced	-1.49175	0.176943	reduced	0.219023	0.0582138	not reduced	-0.123636	0.0755262	not reduced	-0.129412	0.160057	not reduced	0.985233	Dispensable
PBANKA_1007600	EVP1	erythrocyte vesicle protein 1, putative	0.381288	0.0676364	not reduced	-0.307544	0.0937482	not reduced	-0.196676	0.0580473	not reduced	-0.580084	0.0833613	not reduced	0.0605331	0.0897238	not reduced	-0.543814	0.125385	not reduced	-0.119979	0.319513	not reduced	0.90556	Dispensable
PBANKA_0507800		conserved Plasmodium protein, unknown function	-0.349736	0.113831	not reduced	-0.698932	0.131685	not reduced	0.0751048	0.122613	not reduced	-0.403627	0.14753	not reduced	0.843324	0.147949	not reduced	0.0276656	0.179045	not reduced	-0.115772	0.27591	not reduced	1.01175	Dispensable
PBANKA_0810700	SPM1	subpellicular microtubule protein 1, putative	-0.709835	0.0531124	not reduced	-1.07899	0.0690228	no power	-0.0737841	0.0640101	not reduced	-0.433213	0.082187	not reduced	0.610731	0.0656099	not reduced	0.0421794	0.0837878	not reduced	-0.115651	0.241787	not reduced	1.00113	Dispensable
PBANKA_0616400		conserved Plasmodium protein, unknown function	0.250953	0.0993106	not reduced	-0.223202	0.124947	not reduced	-0.241879	0.0754293	not reduced	-0.598226	0.0942657	not reduced	0.539958	0.115227	not reduced	0.0484244	0.146624	not reduced	-0.105781	0.200129	not reduced	1.02898	Dispensable
PBANKA_1107000		conserved Plasmodium protein, unknown function	0.313558	0.573643	not reduced	0.00410636	0.683775	no power	-1.10018	0.174556	no power	-2.6933	0.215248	reduced	0.373013	0.113909	not reduced	-0.518317	0.144005	not reduced	-0.0997302	0.283937	not reduced	0.938096	Dispensable
PBANKA_1444800	TLAP1	thioredoxin-like associated protein 1, putative	0.142589	0.160092	not reduced	-0.139502	0.221953	not reduced	0.209346	0.133539	not reduced	0.11062	0.180093	not reduced	-0.152492	0.165269	not reduced	-0.33068	0.227784	not reduced	-0.0958991	0.399969	not reduced	0.963819	Dispensable
PBANKA_0111600	ROP14	rhoptry protein ROP14, putative	0.180712	0.0907919	not reduced	-0.269495	0.124399	not reduced	-0.0733881	0.0538272	not reduced	-0.542908	0.075318	not reduced	0.586269	0.149448	not reduced	-0.053546	0.200212	not reduced	-0.0949779	0.270833	not reduced	1.00753	Dispensable
PBANKA_1400071		BIR protein	1.69028	0.37306	not reduced	0.617753	0.440323	not reduced	-0.630758	0.246067	no power	-0.866082	0.307722	no power	0.268046	0.421756	not reduced	-0.68814	0.513633	no power	-0.094414	0.545405	no power	0.871145	Slow
PBANKA_0704400		alpha/beta hydrolase, putative	-0.161725	0.0956969	not reduced	-0.428487	0.12277	not reduced	0.496626	0.0962743	not reduced	-1.51261	0.177395	reduced	0.302556	0.0611254	not reduced	-0.0557046	0.0784162	not reduced	-0.0862114	0.111872	not reduced	1.0057	Dispensable
PBANKA_0515200	MORN1	MORN repeat-containing protein 1, putative	0.375445	0.0869388	not reduced	-0.147575	0.103504	not reduced	0.119789	0.0763076	not reduced	-0.223497	0.0932531	not reduced	0.742748	0.0685957	not reduced	0.0416262	0.0876924	not reduced	-0.0710372	0.15176	not reduced	0.996544	Dispensable
PBANKA_0214500		conserved Plasmodium protein, unknown function	-0.247106	0.091786	not reduced	-0.516996	0.118919	not reduced	0.459796	0.0938519	not reduced	-1.51371	0.175618	reduced	0.16118	0.0528686	not reduced	-0.177441	0.0699425	not reduced	-0.0593359	0.105248	not reduced	0.970726	Dispensable
PBANKA_0400500		BIR protein	-0.260369	0.174426	not reduced	-0.800047	0.195294	no power	0.513834	0.154925	not reduced	0.0483926	0.17793	not reduced	0.556297	0.125478	not reduced	-0.328933	0.149787	not reduced	-0.0553002	0.236196	not reduced	0.952787	Dispensable
PBANKA_1014700		conserved Plasmodium protein, unknown function	-0.0825235	0.103442	not reduced	-0.418965	0.13359	not reduced	-0.415274	0.105949	not reduced	-0.741851	0.136328	no power	0.128149	0.0744554	not reduced	-0.12677	0.0930674	not reduced	-0.0397259	0.227442	not reduced	0.993773	Dispensable
PBANKA_0411900		conserved Plasmodium protein, unknown function	0.522795	0.44627	not reduced	0.0968087	0.546177	not reduced	-0.902556	0.10018	no power	-2.54664	0.141699	reduced	0.973358	0.0884358	not reduced	0.0140685	0.115492	not reduced	-0.0254074	0.247108	not reduced	1.00755	Dispensable
PBANKA_0206100		carbon catabolite repressor protein 4, putative	0.220637	0.120185	not reduced	-0.04007	0.148212	not reduced	0.0214921	0.135202	not reduced	-1.6986	0.195669	reduced	0.319653	0.092755	not reduced	-0.166392	0.116372	not reduced	-0.023002	0.26737	not reduced	0.921796	Dispensable
PBANKA_0909500		AAA family ATPase, putative	0.50267	0.15941	not reduced	-0.264705	0.204063	not reduced	-0.0118235	0.129133	not reduced	-0.771796	0.173791	no power	0.438603	0.0741626	not reduced	-0.278191	0.10333	not reduced	-0.021458	0.164554	not reduced	0.936257	Dispensable
PBANKA_0401700		conserved Plasmodium protein, unknown function	-0.0915377	0.0932803	not reduced	-0.358526	0.120393	not reduced	0.361891	0.0938519	not reduced	-1.57158	0.175618	reduced	0.0305633	0.0535409	not reduced	-0.307334	0.0706238	not reduced	-0.0213628	0.146276	not reduced	0.932608	Dispensable
PBANKA_1030800		conserved protein, unknown function	-0.150223	0.0970897	not reduced	-1.33375	0.121416	reduced	-0.401742	0.106546	not reduced	-0.779087	0.129923	no power	0.190425	0.129664	not reduced	-1.3886	0.17854	reduced	-0.00725721	0.316061	not reduced	0.784047	Slow
PBANKA_1032200		WD repeat-containing protein, putative	-0.0283153	0.158247	not reduced	-0.360397	0.189003	not reduced	0.838787	0.172921	not reduced	0.532752	0.203553	not reduced	0.0195995	0.137297	not reduced	-0.268599	0.157219	not reduced	-0.00687982	0.479824	not reduced	0.771695	Dispensable
PBANKA_1234300	CCR4	carbon catabolite repressor protein 4, putative	0.0133163	0.127841	not reduced	-0.2437	0.155341	not reduced	0.636342	0.142578	not reduced	-1.1295	0.203707	no power	-0.204754	0.0905123	not reduced	-0.609492	0.111687	not reduced	-0.00548909	0.23008	not reduced	0.883549	Dispensable
PBANKA_1230300		conserved Plasmodium protein, unknown function	0.890564	0.155065	not reduced	0.554325	0.18582	not reduced	0.363669	0.161917	not reduced	0.0201891	0.193041	not reduced	-0.136339	0.18042	not reduced	-0.410674	0.198934	not reduced	-0.00474584	0.328228	not reduced	0.899946	Dispensable
PBANKA_1034800		conserved Plasmodium protein, unknown function	-0.650886	0.135696	not reduced	-1.07362	0.155482	no power	-0.0222339	0.0806042	not reduced	-0.487586	0.0968138	not reduced	0.716691	0.102668	not reduced	0.0419896	0.12124	not reduced	0.00132324	0.224365	not reduced	0.996493	Dispensable
PBANKA_0210100		vacuolar protein sorting-associated protein VTA1, putative	0.218268	0.11262	not reduced	-0.225406	0.147525	not reduced	-0.261106	0.0688633	not reduced	-0.728918	0.093634	not reduced	0.589978	0.157563	not reduced	-0.0616728	0.211405	not reduced	0.0162968	0.317551	not reduced	0.98795	Dispensable
PBANKA_0806100		conserved Plasmodium protein, unknown function	-0.121189	0.139052	not reduced	-0.564766	0.173211	not reduced	-0.158998	0.0840693	not reduced	-0.643997	0.105692	not reduced	0.590836	0.185592	not reduced	-0.0753929	0.23901	not reduced	0.0207155	0.394986	not reduced	0.967479	Dispensable
PBANKA_0606200		blood stage antigen 41-3 precursor, putative	0.516893	0.159564	not reduced	0.197812	0.221192	not reduced	-0.991623	0.133546	no power	-1.07113	0.180101	no power	0.251657	0.164872	not reduced	0.0701232	0.227268	not reduced	0.0229808	0.321255	not reduced	1.01547	Dispensable
PBANKA_0409500		conserved Plasmodium protein, unknown function	0.463508	0.13326	not reduced	0.0425244	0.152988	not reduced	0.0392028	0.0638002	not reduced	-0.409217	0.0790207	not reduced	0.47941	0.0880688	not reduced	-0.166918	0.107731	not reduced	0.0257971	0.219905	not reduced	0.973184	Dispensable
PBANKA_0309700		multidrug efflux pump, putative	-0.23771	0.24863	not reduced	-0.76412	0.266581	no power	-0.162799	0.335844	not reduced	-0.509744	0.35328	no power	0.350532	0.522842	not reduced	-0.320998	0.54296	no power	0.0327833	0.661515	no power	0.919968	Dispensable
PBANKA_1420400	NELFA	negative elongation factor A, putative	-0.640888	0.125002	not reduced	-0.976288	0.155119	no power	-0.112467	0.144919	not reduced	-0.438556	0.175405	not reduced	-0.200169	0.139537	not reduced	-0.491144	0.159283	not reduced	0.0335376	0.187241	not reduced	0.865755	Slow
PBANKA_1029700		ubiquitin-conjugating enzyme, putative	-0.318259	0.0772951	not reduced	-0.840589	0.0936364	no power	-1.00359	0.0919354	no power	-1.35376	0.108895	reduced	0.837313	0.0887394	not reduced	0.153044	0.106699	not reduced	0.0398137	0.191032	not reduced	1.02297	Dispensable
PBANKA_0702700	ROM3	rhomboid protease ROM3	0.940472	0.027154	not reduced	0.467012	0.0405414	not reduced	-1.55714	0.0265499	reduced	-2.03743	0.040249	reduced	1.60636	0.0409267	not reduced	0.0649509	0.0590131	not reduced	0.0621051	0.114354	not reduced	0.996874	Dispensable
PBANKA_0522100		conserved Plasmodium protein, unknown function	0.294424	0.644627	not reduced	-0.416024	0.690222	no power	-0.120452	0.590396	no power	-0.584515	0.647883	no power	0.701997	0.732576	not reduced	-0.941145	0.818747	no power	0.0677536	1.02308	no power	0.813016	Dispensable
PBANKA_1337300		conserved Plasmodium protein, unknown function	-0.174464	0.0634612	not reduced	-0.549154	0.0809371	not reduced	0.0401515	0.0664371	not reduced	-0.33923	0.0943432	not reduced	-0.0673587	0.262181	not reduced	-0.788061	0.350915	no power	0.0754264	0.378706	not reduced	0.820236	Slow
PBANKA_1410200		cytochrome c2 precursor,putative	0.475723	0.0991683	not reduced	0.14366	0.129376	not reduced	-0.281136	0.0904688	not reduced	-0.599698	0.120786	not reduced	0.506571	0.0454923	not reduced	0.236697	0.0633777	not reduced	0.0806382	0.146996	not reduced	1.04328	Dispensable
PBANKA_1245700		conserved Plasmodium protein, unknown function	0.158222	0.111273	not reduced	-0.17436	0.141418	not reduced	0.442876	0.105074	not reduced	0.116041	0.135748	not reduced	0.103879	0.0605306	not reduced	-0.157778	0.0791201	not reduced	0.0826295	0.273538	not reduced	0.935479	Dispensable
PBANKA_1312800		conserved Plasmodium protein, unknown function	0.22807	0.189802	not reduced	-0.146967	0.221827	not reduced	0.68454	0.242225	not reduced	-2.1708	0.361205	reduced	0.812719	0.177424	not reduced	0.467257	0.195982	not reduced	0.0897407	0.368482	not reduced	0.929835	Dispensable
PBANKA_1110800		conserved Plasmodium protein, unknown function	0.555473	0.138874	not reduced	-0.287337	0.164487	not reduced	0.270294	0.138617	not reduced	-0.219104	0.170713	not reduced	0.564803	0.140942	not reduced	-0.311092	0.171177	not reduced	0.0920552	0.353654	not reduced	0.859072	Dispensable
PBANKA_0306000	P230p	6-cysteine protein	-0.0120694	0.334697	not reduced	-0.439286	0.355835	no power	0.562067	0.287793	not reduced	0.089854	0.317555	not reduced	0.945827	0.475937	not reduced	0.198834	0.503535	not reduced	0.0939571	0.555165	no power	1.00492	Dispensable
PBANKA_1246600	CP1	fam-b protein	0.429889	0.108759	not reduced	-0.157287	0.141376	not reduced	0.217101	0.100486	not reduced	-0.347282	0.135704	not reduced	0.475761	0.0444855	not reduced	-0.228534	0.060101	not reduced	0.0996703	0.258296	not reduced	0.964756	Dispensable
PBANKA_0410100		E3 ubiquitin-protein ligase, putative	-0.150624	0.0873285	not reduced	-0.677848	0.103701	not reduced	-0.267123	0.0866942	not reduced	-0.609849	0.10363	not reduced	0.648783	0.0817805	not reduced	-0.033662	0.0997762	not reduced	0.102125	0.142421	not reduced	0.965269	Dispensable
PBANKA_0311900		RING zinc finger protein, putative	-0.0735597	0.10575	not reduced	-1.22046	0.130954	no power	-0.0792677	0.0934544	not reduced	-0.473579	0.116975	not reduced	0.918046	0.12714	not reduced	-0.881615	0.172336	no power	0.110611	0.263039	not reduced	0.794816	Slow
PBANKA_1233600	PSOP13	secreted ookinete protein, putative	0.711953	0.0876591	not reduced	0.298476	0.107197	not reduced	-1.69491	0.0484209	reduced	-2.13558	0.0638024	reduced	0.774166	0.0845455	not reduced	0.0934532	0.10387	not reduced	0.120522	0.224366	not reduced	0.977949	Dispensable
PBANKA_0906100		conserved Plasmodium protein, unknown function	0.394414	0.0784275	not reduced	-0.272756	0.101361	not reduced	0.300513	0.0668258	not reduced	-0.303837	0.0963874	not reduced	-0.716707	0.106258	not reduced	-1.104	0.138272	no power	0.12337	0.293008	not reduced	0.744289	Slow
PBANKA_1144700	ERCC4	DNA repair endonuclease, putative	0.208104	0.0853243	not reduced	-0.0374784	0.112816	not reduced	-0.21431	0.0698984	not reduced	-0.443032	0.0993892	not reduced	-0.0386308	0.230506	not reduced	-0.294471	0.285939	not reduced	0.126833	0.442729	not reduced	0.790784	Slow
PBANKA_0821600		conserved Plasmodium protein, unknown function	0.0905039	0.127902	not reduced	-0.167007	0.155272	not reduced	0.355386	0.149302	not reduced	-1.62997	0.226087	reduced	-0.155048	0.116438	not reduced	-0.605403	0.135059	not reduced	0.127915	0.248252	not reduced	0.81045	Slow
PBANKA_0931500	FT2	folate transporter 2, putative	1.48754	0.091786	not reduced	1.22273	0.118919	not reduced	-1.91977	0.0951205	reduced	-4.13057	0.176178	reduced	0.240349	0.0556367	not reduced	-0.123369	0.0728401	not reduced	0.130771	0.120886	not reduced	0.944271	Dispensable
PBANKA_1315300	LAP5	LCCL domain-containing protein	0.396683	0.557026	not reduced	0.0704034	0.638793	no power	-0.939858	0.527291	no power	-1.5715	0.609669	no power	0.274321	0.633862	not reduced	0.28209	0.719201	no power	0.137739	0.732351	no power	1.03319	Dispensable
PBANKA_1225200		acetyltransferase, putative	0.258697	0.286399	not reduced	-0.151301	0.385878	not reduced	-0.268072	0.0593169	not reduced	-1.92026	0.100815	reduced	0.940575	0.0652871	not reduced	-0.0200968	0.0928185	not reduced	0.153728	0.182895	not reduced	0.960844	Dispensable
PBANKA_1422800		conserved Plasmodium protein, unknown function	-0.0622288	0.172486	not reduced	-0.397264	0.192122	not reduced	-0.4556	0.230737	not reduced	-0.923025	0.256793	no power	0.965076	0.38035	not reduced	0.242435	0.409144	not reduced	0.159694	0.427193	not reduced	1.02398	Dispensable
PBANKA_1000800		conserved Plasmodium protein, unknown function	-0.407934	0.0913548	not reduced	-1.07692	0.117309	no power	0.336671	0.102235	not reduced	-0.0359456	0.12699	not reduced	0.249181	0.150042	not reduced	-0.393939	0.186924	not reduced	0.170623	0.252169	not reduced	0.885877	Dispensable
PBANKA_1338100		conserved Plasmodium protein, unknown function	0.490315	0.069555	not reduced	0.0931689	0.0837923	not reduced	-1.37188	0.0648609	reduced	-1.73577	0.0833847	reduced	0.832628	0.0696719	not reduced	0.274337	0.0876141	not reduced	0.171771	0.241068	not reduced	1.05114	Dispensable
PBANKA_0619200	PSOP1	secreted ookinete protein, putative	-0.661501	0.0569743	not reduced	-1.03593	0.0744985	no power	0.298283	0.0601596	not reduced	-0.0838097	0.0868628	not reduced	0.204276	0.194933	not reduced	-0.473084	0.283531	no power	0.184953	0.385128	not reduced	0.844426	Dispensable
PBANKA_1139500		conserved Plasmodium protein, unknown function	0.536466	0.0625377	not reduced	0.00530726	0.0791324	not reduced	-0.239537	0.0639343	not reduced	-0.596826	0.0815618	not reduced	0.472254	0.0622422	not reduced	-0.205497	0.081937	not reduced	0.185276	0.14821	not reduced	0.934673	Dispensable
PBANKA_0203500		selenocysteine-specific elongation factor selB homologue, putative	0.490319	0.0834138	not reduced	-0.185297	0.109102	not reduced	-0.175265	0.0787492	not reduced	-0.593079	0.103842	not reduced	0.201925	0.0950769	not reduced	-0.388501	0.130832	not reduced	0.200696	0.305169	not reduced	0.88769	Dispensable
PBANKA_1427500		acyl-CoA binding protein, putative	0.292382	0.100142	not reduced	-0.320332	0.114382	not reduced	0.405907	0.143418	not reduced	0.0228537	0.162594	not reduced	0.934015	0.155686	not reduced	0.0792357	0.186239	not reduced	0.201745	0.220917	not reduced	0.966978	Dispensable
PBANKA_0700700		Plasmodium exported protein, unknown function	-0.481662	0.118852	not reduced	-1.10126	0.144976	no power	0.171379	0.10814	not reduced	-0.268086	0.134376	not reduced	0.011074	0.192366	not reduced	-0.598225	0.22846	no power	0.202907	0.315293	not reduced	0.846353	Slow
PBANKA_1407000		conserved Plasmodium protein, unknown function	0.155489	0.116703	not reduced	-0.0401987	0.153111	not reduced	0.154136	0.0789831	not reduced	-0.220779	0.110965	not reduced	-0.45867	0.121323	not reduced	-0.456335	0.164253	not reduced	0.213211	0.775238	no power	0.679622	Dispensable
PBANKA_1019000		conserved Plasmodium protein, unknown function	-0.576982	0.204154	not reduced	-0.991134	0.254574	no power	-0.470244	0.246442	not reduced	-0.805408	0.308577	no power	0.753838	0.217613	not reduced	0.323544	0.286384	not reduced	0.220749	0.419609	not reduced	1.06561	Dispensable
PBANKA_0705900	LMF1	lipase maturation factor, putative	-0.399869	0.0893625	not reduced	-1.06481	0.112261	no power	0.340831	0.0825771	not reduced	-0.229817	0.112411	not reduced	-0.190825	0.113713	not reduced	-0.574454	0.145587	not reduced	0.246803	0.300449	not reduced	0.828082	Slow
PBANKA_1403000		small heat shock protein, putative	1.24143	0.0596797	not reduced	0.5499	0.0778854	not reduced	0.240743	0.0507767	not reduced	0.00360794	0.0683889	not reduced	0.151838	0.140876	not reduced	-0.00760444	0.181092	not reduced	0.256892	0.366416	not reduced	0.903117	Dispensable
PBANKA_0407800	SBP2	SECIS-binding protein 2, putative	0.279128	0.091786	not reduced	0.00651421	0.118919	not reduced	0.0293989	0.0938519	not reduced	-1.97906	0.175618	reduced	0.298228	0.0528686	not reduced	-0.0443034	0.0699425	not reduced	0.263029	0.183471	not reduced	0.933247	Dispensable
PBANKA_0623200		lysophospholipase, putative	0.185473	0.214434	not reduced	-0.55673	0.240169	no power	-0.201905	0.179856	not reduced	-0.784577	0.209101	no power	-0.375515	0.508686	no power	-0.758705	0.54058	no power	0.272105	0.741382	no power	0.803532	Dispensable
PBANKA_1447200		CG2-related protein, putative	0.322984	0.0647991	not reduced	-0.0541827	0.0822571	not reduced	0.00794785	0.064217	not reduced	-0.386127	0.0916938	not reduced	0.0898447	0.233885	not reduced	-0.623856	0.329772	no power	0.275665	0.56083	not reduced	0.782432	Dispensable
PBANKA_0706600		conserved Plasmodium protein, unknown function	0.491576	0.151031	not reduced	0.0600297	0.171432	not reduced	-0.109185	0.0744762	not reduced	-0.604341	0.0910699	not reduced	0.999006	0.0803816	not reduced	0.270965	0.100365	not reduced	0.277155	0.253919	not reduced	0.989742	Dispensable
PBANKA_1316900		conserved Plasmodium protein, unknown function	-0.173103	0.14904	not reduced	-0.512245	0.179389	not reduced	-0.264858	0.192514	not reduced	-0.610233	0.225104	no power	-0.573304	0.226645	no power	-0.839328	0.247513	no power	0.285978	0.405109	not reduced	0.693646	Slow
PBANKA_0513500		conserved Plasmodium protein, unknown function	0.997315	0.463429	not reduced	-0.0424971	0.527016	no power	0.0846876	0.363296	not reduced	-0.232253	0.421226	no power	0.0171854	0.530338	no power	-0.992487	0.622405	no power	0.290807	0.793935	no power	0.782682	Dispensable
PBANKA_1421500		conserved Plasmodium protein, unknown function	0.52403	0.711284	not reduced	-0.292395	0.761113	no power	-0.292236	0.651662	no power	-0.837251	0.714953	no power	1.52163	0.744258	not reduced	-0.0681255	0.832225	no power	0.297092	0.854297	no power	0.918631	Dispensable
PBANKA_0707100	IMC1i	inner membrane complex protein 1i	0.0810352	0.283065	not reduced	-0.220287	0.341153	not reduced	-0.197646	0.249201	not reduced	-0.340279	0.295021	not reduced	0.361805	0.275487	not reduced	0.195997	0.336516	not reduced	0.298122	0.423562	not reduced	0.974418	Dispensable
PBANKA_1208500		conserved Plasmodium protein, unknown function	-0.611336	0.169332	not reduced	-1.27104	0.192801	no power	0.575037	0.128615	not reduced	0.0209628	0.159182	not reduced	-0.218481	0.241225	not reduced	-0.584345	0.273915	no power	0.300195	0.457836	not reduced	0.79183	Slow
PBANKA_0310500		conserved Plasmodium protein, unknown function	0.234458	0.263208	not reduced	-0.423584	0.290704	no power	-0.289346	0.424476	no power	-0.60547	0.442808	no power	0.727659	0.410764	not reduced	-0.0279155	0.432253	not reduced	0.306296	0.646982	not reduced	0.927875	Dispensable
PBANKA_0519000		S-antigen, putative	0.567861	0.418745	not reduced	0.132744	0.519166	not reduced	-0.908403	0.082031	no power	-2.56057	0.123758	reduced	1.13156	0.0763358	not reduced	0.161362	0.103764	not reduced	0.315884	0.249184	not reduced	0.964215	Dispensable
PBANKA_0510500		conserved Plasmodium protein, unknown function	0.486515	0.0469514	not reduced	-0.100787	0.0638947	not reduced	-0.0138044	0.0464934	not reduced	-0.24404	0.0642644	not reduced	0.261874	0.139277	not reduced	0.086802	0.178557	not reduced	0.325762	0.358826	not reduced	0.901163	Dispensable
PBANKA_0908400		conserved Plasmodium protein, unknown function	0.516075	0.70388	not reduced	-0.293375	0.75367	no power	-0.19078	0.627247	no power	-0.712025	0.692996	no power	1.36617	0.744258	not reduced	-0.134338	0.832225	no power	0.354457	0.85954	no power	0.891104	Dispensable
PBANKA_0400600		BIR protein	0.155491	0.0953148	not reduced	-0.112319	0.122466	not reduced	0.66409	0.0944191	not reduced	-1.32367	0.175864	no power	0.543173	0.0528686	not reduced	0.204001	0.0699425	not reduced	0.357862	0.217863	not reduced	0.96033	Dispensable
PBANKA_0829300		conserved Plasmodium protein, unknown function	0.49222	0.0802104	not reduced	-0.228285	0.106594	not reduced	0.0897058	0.0745139	not reduced	-0.323905	0.0993618	not reduced	0.26267	0.116986	not reduced	-0.338168	0.154803	not reduced	0.380596	0.334413	not reduced	0.864933	Dispensable
PBANKA_0515600		conserved Plasmodium protein, unknown function	0.266305	0.516986	not reduced	-0.0406196	0.625467	no power	-0.851773	0.10127	no power	-2.50017	0.142661	reduced	0.986805	0.13332	not reduced	-0.0395009	0.161531	not reduced	0.383794	0.266483	not reduced	0.883181	Dispensable
PBANKA_1200600		Plasmodium exported protein, unknown function	0.549369	0.0654371	not reduced	-0.141302	0.0912455	not reduced	-0.0562049	0.0556821	not reduced	-0.463299	0.0804612	not reduced	0.671054	0.0854023	not reduced	0.054718	0.120898	not reduced	0.399831	0.215989	not reduced	0.914457	Dispensable
PBANKA_1433500		PPPDE peptidase domain-containing protein, putative	0.230099	0.154092	not reduced	-0.214763	0.188102	not reduced	0.185932	0.0952317	not reduced	-0.310366	0.116638	not reduced	0.625943	0.244867	not reduced	-0.0268557	0.298474	not reduced	0.402267	0.345674	not reduced	0.907123	Slow
PBANKA_0112641		fam-b protein	0.0409002	0.37309	not reduced	-0.404588	0.406832	no power	0.48536	0.154108	not reduced	-0.0420223	0.181385	not reduced	0.133169	0.479137	not reduced	-0.520575	0.531289	no power	0.42566	0.75394	no power	0.797271	Dispensable
PBANKA_0417100		conserved protein, unknown function	0.66995	0.266333	not reduced	0.153525	0.369644	not reduced	-0.124302	0.35097	not reduced	-0.435863	0.463289	no power	0.245418	0.436469	not reduced	0.259502	0.550439	not reduced	0.429867	0.618686	not reduced	0.959279	Dispensable
PBANKA_1018300		dynein-associated protein, putative	0.318714	0.595265	not reduced	-0.0264188	0.689324	no power	0.0185458	0.577931	no power	-0.506098	0.681041	no power	0.274321	0.633862	not reduced	0.28209	0.719201	no power	0.447836	0.737213	no power	0.961508	Dispensable
PBANKA_1101700		conserved protein, unknown function	0.238796	0.0907079	not reduced	-0.15378	0.113291	not reduced	0.0606198	0.0831629	not reduced	-0.0524109	0.104773	not reduced	0.0295872	0.0974841	not reduced	-0.544185	0.128303	not reduced	0.467538	0.346622	not reduced	0.79087	Slow
PBANKA_0307700		conserved Plasmodium protein, unknown function	-0.0854165	0.0945637	not reduced	-0.950749	0.131846	no power	-0.558861	0.0605742	not reduced	-0.785524	0.0882074	not reduced	-1.17274	0.252644	no power	-1.1536	0.340691	no power	0.473057	0.54552	not reduced	0.654962	Slow
PBANKA_0706800		DnaJ protein, putative	-0.662373	0.145123	not reduced	-1.039	0.162816	no power	-0.853471	0.181251	no power	-1.23696	0.207713	no power	-0.291618	0.885159	no power	-1.21373	0.98227	no power	0.476899	1.07485	no power	0.677856	Slow
PBANKA_1102200	MSP8	merozoite surface protein 8	0.160201	0.233928	not reduced	-0.55126	0.2608	no power	0.370051	0.214569	not reduced	-0.079965	0.243744	not reduced	0.187741	0.257425	not reduced	-0.394	0.296999	not reduced	0.501171	0.450258	not reduced	0.858708	Dispensable
PBANKA_1112100		conserved Plasmodium protein, unknown function	0.786575	0.0431919	not reduced	0.239392	0.0586283	not reduced	0.217206	0.0420162	not reduced	0.00616643	0.0577213	not reduced	0.226443	0.0864249	not reduced	-0.225824	0.11492	not reduced	0.507538	0.254153	not reduced	0.878486	Dispensable
PBANKA_0835500		conserved Plasmodium protein, unknown function	0.0495881	0.132702	not reduced	-0.287105	0.162849	not reduced	0.536402	0.133364	not reduced	0.222271	0.163764	not reduced	0.13197	0.0832277	not reduced	-0.0901691	0.102622	not reduced	0.511439	0.375341	not reduced	0.912838	Dispensable
PBANKA_1204200		conserved Plasmodium protein, unknown function	-0.371769	0.168128	not reduced	-0.893498	0.203451	no power	-0.482471	0.166595	not reduced	-0.858955	0.19996	no power	0.365292	0.246404	not reduced	-0.218474	0.284685	not reduced	0.524812	0.392758	not reduced	0.882374	Dispensable
PBANKA_0312000		conserved Plasmodium protein, unknown function	0.360382	0.0655116	not reduced	-0.013266	0.0852487	not reduced	-0.364304	0.0579305	not reduced	-0.818645	0.0826683	not reduced	1.21156	0.072999	not reduced	0.572928	0.101073	not reduced	0.543549	0.128408	not reduced	1.00814	Dispensable
PBANKA_0620700		conserved Plasmodium protein, unknown function	0.653741	0.102846	not reduced	-0.0609322	0.130844	not reduced	-1.6301	0.0989602	reduced	-2.05495	0.125447	reduced	0.431836	0.18249	not reduced	-0.194667	0.219962	not reduced	0.546703	0.552459	not reduced	0.842443	Dispensable
PBANKA_0605100		Tat binding protein 1(TBP-1)-interacting protein, putative	-0.327508	0.118274	not reduced	-0.804898	0.144721	no power	-0.29359	0.0993186	not reduced	-0.670213	0.120873	not reduced	1.58203	0.217323	not reduced	1.00675	0.252068	not reduced	0.55213	0.297948	not reduced	1.05785	Dispensable
PBANKA_0812800		GTP-binding protein, putative	0.432073	0.0888253	not reduced	0.0212766	0.105635	not reduced	0.126752	0.0707268	not reduced	-0.0405127	0.0887079	not reduced	-0.830677	0.139378	no power	-1.16131	0.1698	no power	0.556109	0.230682	not reduced	0.677282	Slow
PBANKA_0313600		conserved Plasmodium protein, unknown function	-0.286996	0.0578764	not reduced	-0.672394	0.0741464	not reduced	0.0740988	0.0523671	not reduced	-0.111928	0.0698592	not reduced	0.433602	0.0927619	not reduced	-0.0339989	0.121429	not reduced	0.559438	0.290111	not reduced	0.895988	Dispensable
PBANKA_0608600		zinc finger protein, putative	-0.263898	0.350257	not reduced	-0.581233	0.408212	no power	-0.0670082	0.331444	not reduced	-0.266295	0.380018	no power	0.693068	0.409047	not reduced	0.580678	0.471577	not reduced	0.587166	0.533661	not reduced	0.991139	Dispensable
PBANKA_1040561		NA	1.48937	0.508666	not reduced	0.777564	0.554245	not reduced	-0.440308	0.486153	no power	-0.818459	0.537406	no power	1.20005	0.524189	not reduced	0.254603	0.592947	not reduced	0.669014	0.631573	not reduced	0.891898	Dispensable
PBANKA_1229600		conserved Plasmodium protein, unknown function	0.169569	0.151653	not reduced	-0.113503	0.18158	not reduced	0.394005	0.136708	not reduced	0.222624	0.164955	not reduced	0.265059	0.114726	not reduced	-0.377224	0.151069	not reduced	0.677322	0.403291	not reduced	0.784958	Slow
PBANKA_1342300		conserved Plasmodium protein, unknown function	0.0176443	0.364152	not reduced	-0.300265	0.422376	no power	0.191358	0.32044	not reduced	0.00980748	0.3684	not reduced	0.570134	0.344482	not reduced	0.426824	0.40562	not reduced	0.68226	0.436665	not reduced	0.94052	Dispensable
PBANKA_1451900		conserved Plasmodium protein, unknown function	-0.174857	0.131772	not reduced	-0.513394	0.162075	not reduced	0.195107	0.143505	not reduced	-0.136439	0.174017	not reduced	0.282157	0.109773	not reduced	0.0115878	0.12775	not reduced	0.695554	0.421571	not reduced	0.834876	Dispensable
PBANKA_1102300		conserved Plasmodium protein, unknown function	0.391661	0.209762	not reduced	-0.232094	0.244463	not reduced	-0.192612	0.150207	not reduced	-0.911426	0.19133	no power	0.369292	0.213136	not reduced	-0.163138	0.257935	not reduced	0.700256	0.384588	not reduced	0.907212	Dispensable
PBANKA_0812400	CRMP1	cysteine repeat modular protein 1	0.660962	0.127557	not reduced	0.173151	0.141783	not reduced	0.200729	0.278313	not reduced	-0.508404	0.302958	no power	1.90033	0.343366	not reduced	0.261913	0.373838	not reduced	0.727102	0.594807	not reduced	0.790363	Dispensable
PBANKA_1361500	WDR16	WD repeat-containing protein 16, putative	0.428179	0.255501	not reduced	-0.174304	0.288089	not reduced	-0.87589	0.220115	no power	-1.43095	0.255273	no power	2.01881	0.146095	not reduced	1.16354	0.169873	not reduced	0.727595	0.416845	not reduced	0.911543	Dispensable
PBANKA_0809100		subunit of proteaseome activator complex, putative	0.889766	0.0590423	not reduced	0.253658	0.0760039	not reduced	-0.0514077	0.0465238	not reduced	-0.296653	0.0634938	not reduced	0.211084	0.124747	not reduced	-0.0476381	0.156481	not reduced	0.729924	0.286961	not reduced	0.809645	Slow
PBANKA_1339500		conserved Plasmodium protein, unknown function	0.784766	0.0907242	not reduced	0.060831	0.118853	not reduced	-1.23533	0.0886592	reduced	-1.66651	0.114005	reduced	0.944708	0.143662	not reduced	0.307914	0.179836	not reduced	0.736225	0.311598	not reduced	0.894073	Dispensable
PBANKA_0214600		Plasmodium exported protein, unknown function	-0.0546801	0.0703928	not reduced	-0.66337	0.093744	not reduced	0.105932	0.0691164	not reduced	-0.479346	0.098518	not reduced	0.332063	0.0990197	not reduced	-0.0526549	0.130902	not reduced	0.764988	0.303256	not reduced	0.814913	Slow
PBANKA_1031500		conserved Plasmodium protein, unknown function	0.319696	0.600948	not reduced	-0.338027	0.645444	no power	0.138365	0.560353	not reduced	-0.291775	0.616403	no power	0.0157962	0.599954	no power	-1.17207	0.672448	no power	0.774326	1.05424	no power	0.691577	Dispensable
PBANKA_0301000	ROPE	repetitive organellar protein, putative	-0.174157	0.180673	not reduced	-0.682756	0.200099	no power	-0.484536	0.195061	not reduced	-0.962626	0.214945	no power	1.38589	0.180562	not reduced	0.510143	0.202559	not reduced	0.776378	0.229194	not reduced	0.937668	Dispensable
PBANKA_1242200		conserved Plasmodium protein, unknown function	0.54194	0.25889	not reduced	-0.0999544	0.281767	not reduced	-0.467409	0.20141	not reduced	-1.01961	0.234053	no power	0.74292	0.65126	not reduced	0.356377	0.683147	no power	0.786512	1.55222	no power	0.705832	Dispensable
PBANKA_1000300		Plasmodium exported protein, unknown function	-0.414949	0.0537885	not reduced	-1.07862	0.0768549	no power	0.613687	0.0635834	not reduced	0.00531161	0.0933748	not reduced	0.172649	0.0900863	not reduced	-0.213249	0.122033	not reduced	0.795203	0.856988	not reduced	0.780302	Dispensable
PBANKA_1442200		cyclin-related protein, putative	0.467529	0.376439	not reduced	-0.276965	0.430691	no power	0.500622	0.342952	not reduced	0.25505	0.378954	not reduced	-2.65112	0.828843	no power	-3.18514	0.972547	reduced	0.80751	1.61149	no power	0.479828	Slow
PBANKA_0930800		conserved Plasmodium protein, unknown function	1.3828	0.527579	not reduced	0.970989	0.626524	not reduced	-1.1803	0.532911	no power	-1.51722	0.640701	no power	0.589619	0.564863	not reduced	0.564954	0.660756	not reduced	0.844128	0.675106	not reduced	0.937638	Dispensable
PBANKA_1422100		drug metabolite transporter, putative	0.559195	0.768493	not reduced	0.150774	0.867982	no power	-0.0554149	0.115079	not reduced	-1.73416	0.157112	reduced	1.51979	0.125896	not reduced	0.50272	0.153893	not reduced	0.848768	0.292273	not reduced	0.894934	Dispensable
PBANKA_1312000		conserved Plasmodium protein, unknown function	-0.101514	0.272597	not reduced	-1.2414	0.345522	no power	-0.10663	0.265868	not reduced	-0.393821	0.327997	no power	1.51847	0.41459	not reduced	0.597283	0.517963	not reduced	0.848998	0.638248	not reduced	0.943889	Dispensable
PBANKA_0411700		co-chaperone p23, putative	0.00385924	0.0746418	not reduced	-0.486313	0.0939485	not reduced	0.0545014	0.0716685	not reduced	-0.24677	0.0901965	not reduced	1.34772	0.0590967	not reduced	0.627414	0.0785958	not reduced	0.852165	0.13977	not reduced	0.953687	Dispensable
PBANKA_1143700	PSOP2	secreted ookinete protein, putative	0.548306	0.140205	not reduced	-0.0522752	0.172952	not reduced	-1.00279	0.12441	no power	-1.566	0.15946	reduced	1.45742	0.097289	not reduced	0.753013	0.115067	not reduced	0.857267	0.217569	not reduced	0.960012	Dispensable
PBANKA_1022100		conserved Plasmodium protein, unknown function	0.0895344	0.144897	not reduced	-0.247598	0.176603	not reduced	-0.412727	0.18772	not reduced	-0.84004	0.223651	no power	0.949092	0.143697	not reduced	0.645646	0.16953	not reduced	0.909412	0.246136	not reduced	0.929367	Dispensable
PBANKA_1012300		conserved Plasmodium protein, unknown function	-0.109933	0.0678902	not reduced	-0.80551	0.0917087	not reduced	0.171828	0.0693528	not reduced	-0.438837	0.100058	not reduced	0.301105	0.0906254	not reduced	-0.0874485	0.12265	not reduced	0.942127	0.402937	not reduced	0.767516	Slow
PBANKA_0606900		amino acid transporter, putative	0.541311	0.211488	not reduced	-0.193982	0.231354	not reduced	0.799221	0.20109	not reduced	0.556531	0.221792	not reduced	0.631366	0.231552	not reduced	0.419987	0.27844	not reduced	0.984326	0.533707	not reduced	0.863633	Dispensable
PBANKA_0928900		conserved protein, unknown function	0.964191	0.972484	not reduced	-1.37536	1.29949	no power	-0.472956	0.64268	no power	-0.480189	0.831694	no power	-0.947323	0.485573	no power	-2.64454	0.627406	reduced	1.00623	0.687881	not reduced	0.413135	Slow
PBANKA_0825300		conserved Plasmodium protein, unknown function	0.992722	0.0609776	not reduced	0.317339	0.0840917	not reduced	-0.0515238	0.0635834	not reduced	-0.634859	0.0933748	not reduced	0.317764	0.0900863	not reduced	-0.064275	0.122033	not reduced	1.06066	0.422901	not reduced	0.796521	Dispensable
PBANKA_0800100		BIR protein	1.09092	0.691685	not reduced	0.291506	0.740699	no power	-1.43877	0.607098	no power	-1.84458	0.673063	no power	1.6909	0.609854	not reduced	0.5461	0.683009	not reduced	1.06621	0.758651	not reduced	0.881357	Dispensable
PBANKA_0302400		conserved Plasmodium protein, unknown function	0.560141	0.147013	not reduced	-0.0666279	0.163797	not reduced	0.0657209	0.141344	not reduced	-0.296557	0.160014	not reduced	0.527438	0.167688	not reduced	-0.228292	0.19254	not reduced	1.12559	0.250991	not reduced	0.717068	Slow
PBANKA_0911400		conserved Plasmodium protein, unknown function	0.0632756	0.0899741	not reduced	-0.596908	0.112832	not reduced	-0.290709	0.0981346	not reduced	-0.877551	0.127445	no power	0.209557	0.15554	not reduced	-0.167971	0.187572	not reduced	1.14012	0.32519	not reduced	0.72747	Slow
PBANKA_0701200		conserved Plasmodium protein, unknown function	0.860056	0.0780698	not reduced	-0.300919	0.102604	not reduced	0.031274	0.0533782	not reduced	-0.326998	0.0762148	not reduced	-0.855719	0.0717055	not reduced	-2.64328	0.121225	reduced	1.19013	1.15513	no power	0.442289	Essential
PBANKA_0800400		conserved Plasmodium protein, unknown function	-0.0724428	0.227685	not reduced	-0.83243	0.252747	no power	0.748163	0.185443	not reduced	0.167964	0.214696	not reduced	0.473847	0.289455	not reduced	0.0961711	0.32144	not reduced	1.25176	0.493342	not reduced	0.744138	Slow
PBANKA_0109700		SWI/SNF-related matrix-associated actin-dependent regulator of chromatin	-0.340273	0.0957123	not reduced	-0.979743	0.11859	no power	0.463925	0.0932566	not reduced	-0.11843	0.122519	not reduced	0.165298	0.113852	not reduced	-0.218236	0.145729	not reduced	1.28974	0.44699	not reduced	0.720482	Slow
PBANKA_0615900	CRMP2	cysteine repeat modular protein 2	0.464628	0.156645	not reduced	0.0311776	0.171912	not reduced	-0.612452	0.204601	no power	-1.18354	0.227234	no power	1.78544	0.229922	not reduced	0.214523	0.256998	not reduced	1.33065	1.23262	no power	0.650809	Dispensable
PBANKA_0300600		Plasmodium exported protein, unknown function	1.25696	0.208873	not reduced	0.513539	0.238277	not reduced	-1.45909	0.356568	no power	-1.87298	0.381069	reduced	1.37036	0.533033	not reduced	0.752756	0.570167	not reduced	1.36706	0.677672	not reduced	0.853575	Dispensable
PBANKA_0111100	P12p	6-cysteine protein	0.0504598	0.0992757	not reduced	-0.5546	0.122558	not reduced	0.232871	0.106969	not reduced	-0.339843	0.137268	not reduced	0.534982	0.145251	not reduced	0.166911	0.177683	not reduced	1.37698	1.08084	not reduced	0.724443	Dispensable
PBANKA_0705700		conserved Plasmodium protein, unknown function	0.395363	0.153874	not reduced	0.14481	0.185911	not reduced	0.0458184	0.169841	not reduced	-1.51385	0.225365	reduced	1.82345	0.13504	not reduced	1.25162	0.166876	not reduced	1.43286	0.375329	not reduced	0.829951	Slow
PBANKA_0101600		conserved Plasmodium protein, unknown function	-0.399953	0.0809505	not reduced	-1.10481	0.0998307	no power	0.515505	0.08188	not reduced	0.280399	0.101017	not reduced	1.55649	0.122028	not reduced	1.14227	0.153075	not reduced	1.53106	0.341297	not reduced	0.855585	Dispensable
PBANKA_1106500	ROM4	rhomboid protease ROM4	0.147008	0.163598	not reduced	-0.589035	0.187483	not reduced	-0.180383	0.16878	not reduced	-0.762041	0.198204	no power	0.744789	0.212359	not reduced	0.351519	0.245555	not reduced	1.6235	0.346255	not reduced	0.74072	Slow
PBANKA_0510800		conserved Plasmodium protein, unknown function	1.62906	0.0969379	not reduced	0.762878	0.134189	not reduced	-0.129336	0.0620888	not reduced	-0.397948	0.0900132	not reduced	-0.920602	0.229019	no power	-0.998951	0.314981	no power	1.64214	0.91038	not reduced	0.561632	Slow
PBANKA_1300800	CRMP4	cysteine repeat modular protein 4	0.780974	0.114919	not reduced	-0.205768	0.158348	not reduced	-0.220425	0.0644972	not reduced	-0.476605	0.0945005	not reduced	-1.23347	0.392194	no power	-1.83323	0.538069	no power	1.7996	1.22067	not reduced	0.494787	Slow
PBANKA_1244900		conserved Plasmodium protein, unknown function	0.764638	0.463527	not reduced	0.471577	0.528104	not reduced	-0.424337	0.386968	no power	-0.700547	0.44017	no power	1.96539	0.409387	not reduced	1.88184	0.47193	not reduced	1.839	0.491212	not reduced	1.00215	Dispensable
PBANKA_0520100		conserved Plasmodium protein, unknown function	0.659584	0.258823	not reduced	0.426781	0.286631	not reduced	-0.812615	0.319614	no power	-1.03337	0.347787	no power	1.49531	0.364914	not reduced	1.32981	0.4203	not reduced	1.86868	0.555982	not reduced	0.835235	Dispensable
PBANKA_0203000		chromatin assembly factor 1 protein WD40 domain, putative	0.0282158	0.237149	not reduced	-0.928978	0.281155	no power	0.362637	0.223056	not reduced	0.0656549	0.26184	not reduced	-0.338402	0.386399	no power	-0.273862	0.47836	no power	1.90556	0.576969	not reduced	0.586341	Slow
PBANKA_0209600		conserved Plasmodium protein, unknown function	0.582202	0.201668	not reduced	-0.132374	0.23187	not reduced	0.30803	0.204889	not reduced	-0.128238	0.233442	not reduced	1.71874	0.383867	not reduced	1.17649	0.421518	not reduced	1.96471	0.753405	not reduced	0.871764	Dispensable
PBANKA_1131900	PP5	serine/threonine protein phosphatase 5	-0.488094	0.144088	not reduced	-1.04414	0.164376	no power	-0.311087	0.174969	not reduced	-0.623533	0.193417	no power	2.38689	0.165511	not reduced	1.64887	0.18596	not reduced	1.97939	0.304101	not reduced	0.926985	Dispensable
PBANKA_1123300		conserved Plasmodium protein, unknown function	0.916747	0.742342	not reduced	0.541522	0.778197	no power	0.296365	0.688213	no power	-0.0426029	0.722532	no power	-0.498597	0.678738	no power	-0.79467	0.697995	no power	2.05715	1.67224	no power	0.515224	Insufficient data
PBANKA_0209000		conserved Plasmodium protein, unknown function	1.20415	0.166333	not reduced	0.515683	0.222212	not reduced	-0.00802765	0.140717	not reduced	-0.235923	0.182186	not reduced	-0.696202	0.273918	no power	-0.594923	0.371423	no power	2.06792	0.724272	not reduced	0.475286	Slow
PBANKA_1118500		conserved Plasmodium protein, unknown function	-0.277544	0.187117	not reduced	-0.620785	0.219705	no power	-0.93116	0.29671	no power	-1.32136	0.332793	no power	1.62451	0.337332	not reduced	1.2471	0.36458	not reduced	2.13035	0.470634	not reduced	0.771004	Slow
PBANKA_0916600		oxysterol-binding protein, putative	0.514607	0.1216	not reduced	-0.0154323	0.13826	not reduced	-0.360829	0.131834	not reduced	-0.685181	0.150333	not reduced	2.17377	0.111858	not reduced	1.49794	0.13133	not reduced	2.13142	0.236789	not reduced	0.869153	Slow
PBANKA_1329600		conserved Plasmodium protein, unknown function	-0.372475	0.0945637	not reduced	-1.2446	0.131846	no power	-0.382888	0.0605742	not reduced	-0.622148	0.0882074	not reduced	0.709027	0.228921	not reduced	0.639619	0.314879	not reduced	2.34425	0.821914	not reduced	0.624468	Slow
PBANKA_1343500		conserved Plasmodium protein, unknown function	1.57417	0.101825	not reduced	1.15409	0.127456	not reduced	0.0500288	0.104814	not reduced	-0.489235	0.159677	not reduced	0.751404	0.48717	not reduced	-0.122257	0.600705	no power	2.40627	1.12704	not reduced	0.603375	Dispensable
PBANKA_1450800		conserved Plasmodium protein, unknown function	0.819077	0.116206	not reduced	-0.14803	0.159301	not reduced	0.330971	0.0644679	not reduced	0.0727711	0.094419	not reduced	0.190795	0.380883	not reduced	-0.322613	0.514419	no power	2.4282	1.15479	not reduced	0.596206	Dispensable
PBANKA_0618000		conserved Plasmodium protein, unknown function	-0.0850481	0.416695	not reduced	-0.418012	0.473968	no power	-0.905894	0.488905	no power	-1.25084	0.555869	no power	-2.55196	1.17151	no power	-2.56403	1.28548	no power	2.47647	1.49438	not reduced	0.315431	Slow
PBANKA_1114300		conserved Plasmodium protein, unknown function	0.364798	0.107492	not reduced	-0.29645	0.13437	not reduced	-0.410704	0.122606	not reduced	-0.837258	0.150143	no power	2.08832	0.283473	not reduced	1.63634	0.336326	not reduced	2.60325	0.4788	not reduced	0.847441	Dispensable
PBANKA_0502500	PPP8	serine/threonine protein phosphatase 8	-0.401068	0.179835	not reduced	-0.779865	0.197407	no power	0.0100652	0.206079	not reduced	-0.357731	0.232518	not reduced	-0.282773	0.839948	no power	-1.41884	0.950044	no power	2.63716	1.19065	not reduced	0.394232	Slow
PBANKA_1109100		conserved Plasmodium protein, unknown function	0.146781	0.570046	not reduced	-0.198819	0.603524	no power	2.76022	0.539999	not reduced	-0.70179	0.701582	no power	-3.4352	0.87339	reduced	-3.74456	0.891295	reduced	2.64377	1.13353	not reduced	0.235898	Slow
PBANKA_0108200		conserved Plasmodium protein, unknown function	0.461487	0.119026	not reduced	-0.409749	0.156277	not reduced	0.457612	0.0808207	not reduced	0.218046	0.109195	not reduced	0.345462	0.229767	not reduced	0.263929	0.315779	not reduced	2.85683	0.574578	not reduced	0.560067	Slow
PBANKA_0504400		conserved Plasmodium protein, unknown function	0.722117	0.550064	not reduced	0.369265	0.649082	not reduced	-0.598133	0.539412	no power	-1.13194	0.646144	no power	0.939007	0.591211	not reduced	1.05266	0.68657	not reduced	3.33347	0.910458	not reduced	0.583046	Slow
PBANKA_1322400		exonuclease V, mitochondrial, putative	0.970643	0.900445	not reduced	0.685604	0.92909	no power	5.86607	0.790022	not reduced	2.25909	0.924516	not reduced	-4.30211	1.10309	reduced	-4.6229	1.12022	reduced	3.51524	1.15769	not reduced	0.153547	Slow
PBANKA_1031400		conserved Plasmodium protein, unknown function	0.523787	0.16461	not reduced	-0.163196	0.214479	not reduced	-1.38128	0.122631	reduced	-1.59063	0.152865	reduced	2.67297	0.359147	not reduced	1.87938	0.464171	not reduced	3.67083	1.09766	not reduced	0.580894	Slow
PBANKA_0802800		conserved Plasmodium protein, unknown function	1.03138	0.40524	not reduced	0.622942	0.442337	not reduced	-0.565514	0.464632	no power	-0.92158	0.507422	no power	0.0507751	0.53348	no power	-0.244764	0.554488	no power	3.67592	0.913453	not reduced	0.41298	Slow
PBANKA_1226700		AAA family ATPase, putative	0.773503	0.866638	not reduced	-0.199802	0.906653	no power	-1.36228	0.6537	no power	-1.62328	0.689377	no power	1.09213	1.5167	no power	0.704952	1.62569	no power	3.68373	1.69569	not reduced	0.503932	Slow
PBANKA_0414700		zinc finger protein, putative	2.05455	1.1393	not reduced	-0.292359	1.46632	no power	-0.183741	0.661083	no power	-0.192117	0.850055	no power	1.69791	0.493609	not reduced	2.9427e-16	0.635395	no power	3.69767	1.3614	not reduced	0.425563	Slow
PBANKA_1309700	DDX5	ATP-dependent RNA helicase DDX5, putative	2.3143	1.1393	not reduced	-0.0312499	1.46632	no power	-0.183741	0.661083	no power	-0.192117	0.850055	no power	1.69791	0.493609	not reduced	2.9427e-16	0.635395	no power	3.8216	0.907284	not reduced	0.41355	Slow
PBANKA_1341200		WD repeat-containing protein, putative	2.3143	1.1393	not reduced	-0.0312499	1.46632	no power	-0.183741	0.661083	no power	-0.192117	0.850055	no power	1.69791	0.493609	not reduced	2.9427e-16	0.635395	no power	4.01166	0.932503	not reduced	0.395783	Slow
PBANKA_1224800		conserved protein, unknown function	0.0865075	0.245887	not reduced	-0.383693	0.279726	not reduced	0.199471	0.111751	not reduced	-0.492721	0.140329	not reduced	0.352318	0.510564	not reduced	-0.297769	0.562468	no power	4.07558	2.06122	not reduced	0.353639	Essential
PBANKA_1126800		HECT-domain (ubiquitin-transferase), putative	2.3143	1.1393	not reduced	-0.0312499	1.46632	no power	-0.183741	0.661083	no power	-0.192117	0.850055	no power	1.69791	0.493609	not reduced	2.9427e-16	0.635395	no power	4.12652	1.27505	not reduced	0.385417	Slow
PBANKA_0519500		conserved Plasmodium protein, unknown function	0.688421	0.0661283	not reduced	0.281445	0.0817289	not reduced	0.0432678	0.0585342	not reduced	-0.296849	0.076822	not reduced	0.226041	0.0590564	not reduced	-0.34548	0.0774757	not reduced	4.2385	1.66172	not reduced	0.353068	Essential
PBANKA_1117000	H2A	histone H2A, putative	2.05455	1.1393	not reduced	-0.292359	1.46632	no power	-0.183741	0.661083	no power	-0.192117	0.850055	no power	1.69791	0.493609	not reduced	2.9427e-16	0.635395	no power	4.41124	1.26086	not reduced	0.360879	Slow
PBANKA_1445600	RIO1	serine/threonine protein kinase RIO1, putative	1.16797	0.742342	not reduced	0.802747	0.778197	not reduced	0.296365	0.688213	no power	-0.0426029	0.722532	no power	-0.498597	0.678738	no power	-0.79467	0.697995	no power	4.51485	1.02463	not reduced	0.29248	Slow
PBANKA_1009700		ribonuclease H2 subunit B, putative	1.53388	1.1393	not reduced	-0.809697	1.46632	no power	-0.679243	0.661083	no power	-0.685614	0.850055	no power	1.69791	0.493609	not reduced	2.9427e-16	0.635395	no power	4.54949	0.693465	not reduced	0.349534	Slow
PBANKA_1010100	TIM17	mitochondrial import inner membrane translocase subunit TIM17, putative	2.3143	1.1393	not reduced	-0.0312499	1.46632	no power	-0.183741	0.661083	no power	-0.192117	0.850055	no power	1.69791	0.493609	not reduced	2.9427e-16	0.635395	no power	4.65659	1.19573	not reduced	0.34099	Slow
PBANKA_1117100	H3.3	histone H3 variant, putative	2.3143	1.1393	not reduced	-0.0312499	1.46632	no power	-0.183741	0.661083	no power	-0.192117	0.850055	no power	1.69791	0.493609	not reduced	2.9427e-16	0.635395	no power	4.67037	0.693044	not reduced	0.339906	Slow
PBANKA_1127300		conserved Plasmodium protein, unknown function	2.3143	1.1393	not reduced	-0.0312499	1.46632	no power	-0.183741	0.661083	no power	-0.192117	0.850055	no power	1.69791	0.493609	not reduced	2.9427e-16	0.635395	no power	4.68577	0.824082	not reduced	0.338699	Slow
PBANKA_0908200		conserved Plasmodium protein, unknown function	0.916747	0.742342	not reduced	0.541522	0.778197	no power	0.296365	0.688213	no power	-0.0426029	0.722532	no power	-0.498597	0.678738	no power	-0.79467	0.697995	no power	4.8836	0.944712	not reduced	0.26871	Slow
PBANKA_1340500		conserved Plasmodium protein, unknown function	1.50892	0.702345	not reduced	1.1265	0.723627	not reduced	-0.614924	0.628268	no power	-1.13889	0.662554	no power	2.98812	1.10211	not reduced	2.22766	1.19855	not reduced	4.88412	1.29575	not reduced	0.541574	Slow
PBANKA_0806600		cleavage and polyadenylation specificity factor, putative	2.3143	1.1393	not reduced	-0.0312499	1.46632	no power	-0.183741	0.661083	no power	-0.192117	0.850055	no power	1.69791	0.493609	not reduced	2.9427e-16	0.635395	no power	4.92681	1.05293	not reduced	0.320352	Slow
PBANKA_1316100		conserved Plasmodium protein, unknown function	2.3143	1.1393	not reduced	-0.0312499	1.46632	no power	-0.183741	0.661083	no power	-0.192117	0.850055	no power	1.69791	0.493609	not reduced	2.9427e-16	0.635395	no power	5.27812	1.21094	not reduced	0.295376	Slow
PBANKA_0805100		ribosomal protein S8e, putative	2.3143	1.1393	not reduced	-0.0312499	1.46632	no power	-0.183741	0.661083	no power	-0.192117	0.850055	no power	1.69791	0.493609	not reduced	2.9427e-16	0.635395	no power	5.5127	1.17161	not reduced	0.279793	Slow
PBANKA_0822500		conserved Plasmodium protein, unknown function	2.3143	1.1393	not reduced	-0.0312499	1.46632	no power	-0.183741	0.661083	no power	-0.192117	0.850055	no power	1.69791	0.493609	not reduced	2.9427e-16	0.635395	no power	5.51305	0.955829	not reduced	0.279771	Slow
PBANKA_1244100		conserved Plasmodium protein, unknown function	0.562935	0.753079	not reduced	0.185621	0.777824	no power	2.50463	0.67733	not reduced	2.04213	0.711562	not reduced	2.49727	0.994985	not reduced	1.8029	1.08611	not reduced	5.59796	3.05063	not reduced	0.3672	Insufficient data
PBANKA_0829100		conserved Plasmodium protein, unknown function	1.83521	1.13154	not reduced	-0.504374	1.45854	no power	-0.183741	0.661083	no power	-0.192117	0.850055	no power	1.69791	0.493609	not reduced	2.9427e-16	0.635395	no power	5.70426	1.18987	not reduced	0.26768	Slow
PBANKA_0709400		conserved Plasmodium protein, unknown function	2.69485	1.1393	not reduced	0.351268	1.46632	no power	0.0220509	0.64268	no power	0.022143	0.831694	no power	1.3253	0.485573	not reduced	-0.397206	0.627406	no power	5.8086	0.830338	not reduced	0.234492	Slow
PBANKA_0938100		conserved Plasmodium protein, unknown function	2.3143	1.1393	not reduced	-0.0312499	1.46632	no power	-0.183741	0.661083	no power	-0.192117	0.850055	no power	1.69791	0.493609	not reduced	2.9427e-16	0.635395	no power	5.9702	1.11651	not reduced	0.251727	Slow
PBANKA_0928200		conserved Plasmodium protein, unknown function	2.3143	1.1393	not reduced	-0.0312499	1.46632	no power	-0.183741	0.661083	no power	-0.192117	0.850055	no power	1.69791	0.493609	not reduced	2.9427e-16	0.635395	no power	6.07119	1.07335	not reduced	0.245921	Slow
PBANKA_1400081		BIR protein	0.494379	0.688261	not reduced	-0.324421	0.738067	no power	-1.44693	0.627247	no power	-1.9114	0.692996	no power	1.77758	0.744258	not reduced	0.194818	0.832225	no power	6.10896	1.05201	not reduced	0.254531	Slow
PBANKA_0934000		conserved Plasmodium protein, unknown function	1.33031	1.1393	not reduced	-1.01075	1.46632	no power	-0.521974	0.661083	no power	-0.528981	0.850055	no power	1.69791	0.493609	not reduced	2.9427e-16	0.635395	no power	6.15955	1.02467	not reduced	0.240952	Slow
PBANKA_1428400		conserved Plasmodium protein, unknown function	2.3143	1.1393	not reduced	-0.0312499	1.46632	no power	-0.183741	0.661083	no power	-0.192117	0.850055	no power	1.69791	0.493609	not reduced	2.9427e-16	0.635395	no power	6.27783	1.04609	not reduced	0.234456	Slow
PBANKA_1421200		conserved Plasmodium protein, unknown function	1.76531	1.12821	not reduced	-0.57046	1.45522	no power	-0.183741	0.661083	no power	-0.192117	0.850055	no power	1.69791	0.493609	not reduced	2.9427e-16	0.635395	no power	6.32892	0.831963	not reduced	0.231705	Slow
PBANKA_1416400		conserved Plasmodium protein, unknown function	2.3143	1.1393	not reduced	-0.0312499	1.46632	no power	-0.183741	0.661083	no power	-0.192117	0.850055	no power	1.69791	0.493609	not reduced	2.9427e-16	0.635395	no power	6.3944	1.04745	not reduced	0.228226	Slow
PBANKA_0403400		conserved Plasmodium protein, unknown function	2.3143	1.1393	not reduced	-0.0312499	1.46632	no power	-0.183741	0.661083	no power	-0.192117	0.850055	no power	1.69791	0.493609	not reduced	2.9427e-16	0.635395	no power	6.51395	0.991516	not reduced	0.222008	Slow
PBANKA_0520400	DYN2	dynamin-like protein, putative	1.34355	0.224957	not reduced	1.18571	0.270965	not reduced	-0.21883	0.0857684	not reduced	-0.648809	0.120584	not reduced	0.263775	0.127115	not reduced	0.309851	0.170526	not reduced	6.5752	0.893812	not reduced	0.232301	Slow
PBANKA_1333900		conserved Plasmodium protein, unknown function	-0.116028	0.237652	not reduced	-0.47479	0.276323	no power	0.281014	0.258345	not reduced	-0.0161046	0.294371	not reduced	-0.168204	0.260764	not reduced	-0.422606	0.281697	not reduced	6.65145	2.21317	not reduced	0.180264	Essential
PBANKA_0706300		GTP-binding protein, putative	1.57196	1.09281	not reduced	-0.720777	1.42069	no power	-0.183741	0.661083	no power	-0.192117	0.850055	no power	1.69791	0.493609	not reduced	2.9427e-16	0.635395	no power	7.20592	0.984901	not reduced	0.189206	Slow
PBANKA_0207900		conserved Plasmodium protein, unknown function	1.11417	1.01519	not reduced	0.736969	1.033	no power	-0.279988	0.8372	no power	-0.8027	0.868012	no power	2.83509	1.03869	not reduced	2.1668	1.13299	not reduced	7.77324	1.39543	not reduced	0.285724	Slow
PBANKA_0929400	MLC-B	myosin light chain B, putative	2.73452	1.08243	not reduced	2.35811	1.1004	not reduced	-0.948952	0.907391	no power	-1.38134	0.934523	no power	4.19818	1.17295	not reduced	3.49527	1.26304	not reduced	9.59378	1.42538	not reduced	0.242292	Slow
PBANKA_1426800		conserved Plasmodium protein, unknown function	0.518251	0.327929	not reduced	0.180158	0.362434	not reduced	0.275339	0.315223	not reduced	-0.054402	0.352243	not reduced	-2.91383	0.593948	reduced	-3.2037	0.612254	reduced	11.7582	3.38484	not reduced	0.0335943	Essential
PBANKA_0806000		ubiquitin-conjugating enzyme, putative	-3.74337	0.134791	reduced	-4.6101	0.160207	reduced	-0.101567	0.211687	not reduced	-0.487206	0.234393	not reduced	-8.13371	0.324353	reduced	-8.93013	0.354967	reduced	-7.90345	0.515642	reduced	0.839948	Dispensable
PBANKA_0102200	TEX1	trophozoite exported protein 1, putative	-3.2026	0.101277	reduced	-3.66093	0.13473	reduced	-0.407924	0.114547	not reduced	-0.900609	0.137428	no power	-6.20086	0.320185	reduced	-6.66828	0.413643	reduced	-6.76122	0.510696	reduced	1.01607	Dispensable
PBANKA_0824300		conserved Plasmodium protein, unknown function	-4.85259	0.272819	reduced	-5.21451	0.293954	reduced	-1.3074	0.357815	no power	-1.71022	0.382944	no power	-5.20168	0.49843	reduced	-5.90812	0.527101	reduced	-5.89778	0.552499	reduced	1.02519	Dispensable
PBANKA_0712300		zinc finger protein, putative	-5.38592	0.199558	reduced	-6.03873	0.222401	reduced	-0.100227	0.278035	not reduced	-0.728937	0.308388	no power	-6.0692	1.34515	reduced	-6.45457	1.37804	reduced	-5.68591	1.40459	reduced	0.839578	Slow
PBANKA_1244000		cell cycle regulator protein, putative	-1.73377	0.084707	reduced	-2.1119	0.101876	reduced	0.00412342	0.0921923	not reduced	-0.412796	0.11436	not reduced	-5.3809	0.792901	reduced	-5.90911	0.812972	reduced	-5.56718	0.84331	reduced	0.917392	Dispensable
PBANKA_1222000	SAP18	histone deacetylase complex subunit SAP18, putative	-2.25761	0.0566708	reduced	-2.94304	0.0753717	reduced	-5.31861	0.26179	reduced	-5.52942	0.278746	reduced	-6.13609	0.340587	reduced	-6.2262	0.380439	reduced	-4.9078	0.435017	reduced	0.787856	Slow
PBANKA_1235900		conserved Plasmodium protein, unknown function	-6.18201	0.209612	reduced	-6.85904	0.232525	reduced	0.137903	0.292745	not reduced	-0.455218	0.32256	no power	-5.70739	1.3723	reduced	-6.08359	1.40542	reduced	-4.79361	1.4946	reduced	0.740957	Slow
PBANKA_1346100		conserved Plasmodium protein, unknown function	-4.23428	0.257994	reduced	-4.81941	0.282011	reduced	-0.00353985	0.30893	not reduced	-0.563193	0.34153	no power	-5.31433	1.38904	reduced	-5.69231	1.42228	reduced	-4.71058	1.60005	reduced	0.797954	Dispensable
PBANKA_1331800	DER1-1	derlin-1, putative	-2.99267	0.10968	reduced	-3.58247	0.133348	reduced	-1.11982	0.187871	no power	-1.69414	0.217185	reduced	-5.21992	1.27035	reduced	-5.62307	1.30577	reduced	-4.59151	1.32443	reduced	0.790839	Slow
PBANKA_1211600		conserved Plasmodium protein, unknown function	-2.04403	0.216084	reduced	-2.40614	0.248275	reduced	-0.887559	0.373444	no power	-1.24649	0.411568	no power	-5.56621	0.588666	reduced	-5.86244	0.607554	reduced	-4.36364	0.696761	reduced	0.703967	Slow
PBANKA_1233400	WDR26	WD repeat-containing protein 26, putative	-4.85551	0.266184	reduced	-5.40504	0.287465	reduced	-1.86026	0.345351	reduced	-2.255	0.368235	reduced	-3.40225	0.406932	reduced	-4.15499	0.428364	reduced	-4.26798	0.447648	reduced	1.04303	Dispensable
PBANKA_1348100		conserved Plasmodium protein, unknown function	-3.30586	0.205068	reduced	-3.70376	0.222429	reduced	-1.04197	0.283116	no power	-1.40127	0.30412	no power	-2.94578	0.900449	reduced	-3.54842	0.927411	reduced	-3.77754	0.949541	reduced	1.05121	Dispensable
PBANKA_1464600		conserved Plasmodium protein, unknown function	-2.09843	0.0755908	reduced	-2.54768	0.100033	reduced	-0.879471	0.0732028	no power	-1.23596	0.0920357	reduced	-2.45607	0.316808	reduced	-3.085	0.354322	reduced	-3.59674	0.441843	reduced	1.03462	Dispensable
PBANKA_0309600		SRR1-like protein	-3.64314	0.235425	reduced	-4.35911	0.255024	reduced	0.623815	0.443187	not reduced	0.387394	0.461537	not reduced	-5.61493	0.431184	reduced	-5.70587	0.470733	reduced	-3.59638	0.625371	reduced	0.730467	Slow
PBANKA_0106000		G-protein associated signal transduction protein, putative	-3.54513	0.502243	reduced	-3.88686	0.535198	reduced	2.82476	0.54554	not reduced	-1.023	0.712619	no power	-3.78965	1.08833	reduced	-4.10872	1.10585	reduced	-3.21875	1.13845	no power	0.819535	Dispensable
PBANKA_0707400		RNA-binding protein, putative	-3.33115	0.225097	reduced	-4.00538	0.248008	reduced	-2.41008	0.422444	reduced	-3.01977	0.452623	reduced	-4.05747	1.38649	reduced	-4.44135	1.41952	reduced	-3.10912	1.48577	no power	0.738966	Slow
PBANKA_1339300		conserved Plasmodium protein, unknown function	-3.93387	0.910711	reduced	-4.66348	0.935737	reduced	2.28623	0.738993	not reduced	1.69289	0.768302	not reduced	-3.84777	1.39797	reduced	-4.24578	1.43107	reduced	-3.08483	1.69676	no power	0.817899	Dispensable
PBANKA_0517700		ubiquitin-conjugating enzyme, putative	-4.29801	0.121493	reduced	-4.91881	0.135669	reduced	-0.626969	0.190382	no power	-1.00848	0.209884	no power	-2.2341	0.548678	reduced	-3.01195	0.572488	reduced	-3.06187	0.578072	reduced	1.01056	Dispensable
PBANKA_1426900	DBP1	ATP-dependent RNA helicase DBP1, putative	-4.97249	0.253543	reduced	-5.55876	0.27799	reduced	-2.09701	0.539584	reduced	-2.64348	0.569656	reduced	-4.10874	1.46642	reduced	-4.49053	1.50007	reduced	-3.04045	1.5488	no power	0.717237	Slow
PBANKA_1104800	ALP2b	actin-like protein, putative	-2.32407	0.251597	reduced	-2.92278	0.284242	reduced	-5.75705	0.331277	reduced	-6.31308	0.366479	reduced	-1.92713	0.629609	no power	-2.68198	0.646465	reduced	-2.6573	0.656961	reduced	0.990566	Dispensable
PBANKA_0823000		ubiquitin-like protein, putative	-2.11725	0.249335	reduced	-2.82319	0.272702	reduced	-1.22808	0.391139	no power	-1.80806	0.420398	no power	-3.5785	1.29186	no power	-3.99329	1.32851	reduced	-2.57045	1.38836	no power	0.7292	Slow
PBANKA_1217700	DOZI	ATP-dependent RNA helicase DDX6	-3.98341	0.170099	reduced	-4.46696	0.186981	reduced	-0.876809	0.398359	no power	-1.45592	0.415793	no power	-1.30069	0.736241	no power	-2.86425	0.757689	reduced	-2.48263	0.779718	no power	0.915221	Dispensable
PBANKA_1425900		conserved Plasmodium protein, unknown function	-3.79639	0.198607	reduced	-3.97041	0.234835	reduced	0.422059	0.20943	not reduced	0.0469436	0.241112	not reduced	-7.02521	0.892006	reduced	-7.25724	0.962266	reduced	-2.43622	1.08617	no power	0.332634	Slow
PBANKA_0105300		conserved Plasmodium protein, unknown function	-3.16242	0.142756	reduced	-3.86213	0.170323	reduced	0.158679	0.17413	not reduced	-0.221929	0.19872	not reduced	-2.2347	0.469722	reduced	-2.84617	0.505942	reduced	-2.42329	0.631252	reduced	0.901845	Dispensable
PBANKA_1203800		DnaJ protein, putative	-2.2489	0.128286	reduced	-2.71971	0.152976	reduced	-0.0663787	0.185369	not reduced	-0.386412	0.205083	not reduced	-1.44924	0.367621	no power	-2.03067	0.404287	reduced	-2.41797	0.445739	reduced	1.06649	Dispensable
PBANKA_0720200		conserved Plasmodium protein, unknown function	-3.22628	0.335653	reduced	-3.77606	0.361408	reduced	-4.72634	0.612428	reduced	-5.23412	0.643395	reduced	-2.78427	1.46769	no power	-3.18002	1.5013	no power	-2.35774	1.52359	no power	0.830772	Slow
PBANKA_1359400		conserved Plasmodium protein, unknown function	-9.92666	0.883192	reduced	-10.7595	0.920369	reduced	3.06577	1.08206	not reduced	2.82264	1.10958	not reduced	-3.57733	1.396	no power	-4.02689	1.52093	no power	-2.2259	1.54861	no power	0.665987	Slow
PBANKA_1038700		conserved Plasmodium protein, unknown function	-3.59176	0.373596	reduced	-4.39024	0.427537	reduced	1.16173	0.40535	not reduced	0.598896	0.473944	not reduced	-0.843268	0.540755	no power	-1.77205	0.61578	no power	-2.17722	0.641533	no power	1.08302	Dispensable
PBANKA_0719600		memo-like protein	-3.82851	0.160661	reduced	-4.10871	0.188589	reduced	0.415896	0.221224	not reduced	-2.01693	0.310351	reduced	-1.32426	0.313857	no power	-1.66938	0.341101	no power	-1.84754	0.409134	reduced	0.999324	Dispensable
PBANKA_0907800		conserved Plasmodium protein, unknown function	-1.29044	0.0754026	reduced	-1.66188	0.0931705	reduced	0.196289	0.0785782	not reduced	-0.213087	0.10642	not reduced	-1.13672	0.622257	no power	-2.27571	0.739653	no power	-1.74753	0.765365	no power	0.881503	Dispensable
PBANKA_0713500		asparagine-rich antigen, putative, fragment	-2.40445	0.423383	reduced	-2.99576	0.456552	reduced	0.553039	0.434168	not reduced	-0.00682201	0.469352	not reduced	-0.545225	0.532081	no power	-1.35474	0.549476	no power	-1.54102	0.574852	no power	1.01193	Dispensable
PBANKA_0819400		conserved Plasmodium protein, unknown function	-9.22301	0.315755	reduced	-9.62767	0.342369	reduced	1.48172	0.436858	not reduced	1.12633	0.455833	not reduced	-0.731582	0.666816	no power	-1.22072	0.698081	no power	-1.35001	0.730913	no power	1.04148	Dispensable
PBANKA_1005000		conserved Plasmodium protein, unknown function	-1.8336	0.142189	reduced	-2.48638	0.16503	reduced	0.708741	0.141534	not reduced	0.134831	0.171541	not reduced	-1.68145	0.663126	no power	-2.06342	0.69596	no power	-1.02102	0.753055	no power	0.788332	Slow
PBANKA_0418300	RER1	protein RER1, putative	-1.42546	0.0941355	reduced	-2.06857	0.116999	reduced	-0.26422	0.107505	not reduced	-0.863599	0.137082	no power	-1.79397	0.276129	reduced	-2.1885	0.309403	reduced	-1.01266	0.356536	no power	0.759717	Slow
PBANKA_0910200	PPM2	protein phosphatase PPM2	-3.19046	0.385174	reduced	-3.95179	0.431281	reduced	-5.4522	0.484918	reduced	-6.21328	0.528738	reduced	-1.18182	1.01584	no power	-2.05426	1.04947	no power	-0.976575	1.08104	no power	0.782667	Slow
PBANKA_0409300		phosphatidylinositol 3- and 4-kinase, putative	-6.263	0.488149	reduced	-6.97991	0.510299	reduced	-0.0581787	0.681408	no power	-0.478997	0.703907	no power	-1.76715	0.832472	no power	-2.47674	0.856215	no power	-0.882346	1.01997	no power	0.637624	Slow
PBANKA_1345800		RNA-binding protein, putative	-2.18437	0.288719	reduced	-2.86285	0.316198	reduced	0.177948	0.223611	not reduced	-0.176618	0.252322	not reduced	-0.810955	0.390806	no power	-1.46233	0.428599	no power	-0.87744	0.459269	no power	0.863374	Slow
PBANKA_0618400		conserved Plasmodium protein, unknown function	-2.57238	0.118587	reduced	-2.92618	0.136883	reduced	0.672984	0.163433	not reduced	0.163159	0.189401	not reduced	-0.124453	0.345333	not reduced	-0.838489	0.375728	no power	-0.870609	0.439372	no power	1.00012	Dispensable
PBANKA_1131800		histone-lysine N-methyltransferase, putative	-2.06186	0.115518	reduced	-3.19929	0.14053	reduced	-1.12074	0.156179	no power	-1.49042	0.179177	reduced	-0.0639657	0.280137	not reduced	-1.98159	0.327064	reduced	-0.862364	0.357746	no power	0.777377	Slow
PBANKA_0717000		ATPase, putative	-3.04619	0.290576	reduced	-3.58741	0.306433	reduced	2.38362	0.364729	not reduced	2.1146	0.382346	not reduced	-5.86609	0.316751	reduced	-5.82609	0.357284	reduced	-0.827428	0.763398	no power	0.565963	Slow
PBANKA_0826400		zinc binding protein (Yippee), putative	-5.53717	0.406232	reduced	-5.83878	0.436701	reduced	0.426785	0.607222	not reduced	-3.18252	0.749014	reduced	-0.618893	0.801813	no power	-0.932074	0.821234	no power	-0.807769	0.845244	no power	0.959291	Dispensable
PBANKA_0100800		conserved Plasmodium protein, unknown function	-10.4141	0.24626	reduced	-10.7804	0.268246	reduced	0.0998062	0.360945	not reduced	-0.394075	0.38625	no power	-0.0600552	0.495916	no power	-0.806904	0.523822	no power	-0.799208	0.546537	no power	1.00079	Dispensable
PBANKA_1427200	PPM5	protein phosphatase PPM5	-2.1519	0.562343	reduced	-2.55221	0.577249	reduced	0.74847	0.318816	not reduced	0.385993	0.339882	not reduced	0.395536	0.833506	no power	-0.154074	0.855358	no power	-0.611382	0.876762	no power	1.11074	Dispensable
PBANKA_1114400		kinase, putative	-7.96761	0.532915	reduced	-8.70433	0.554222	reduced	-0.689108	0.686313	no power	-1.10247	0.709468	no power	-0.649619	0.832472	no power	-1.32772	0.856215	no power	-0.588209	0.932719	no power	0.833	Dispensable
PBANKA_1360300	ALBA4	DNA/RNA-binding protein Alba 4, putative	-3.78741	0.529775	reduced	-4.04752	0.550834	reduced	-2.23427	0.79883	no power	-2.42938	0.817013	no power	-0.930966	0.828922	no power	-1.26957	0.858168	no power	-0.557431	0.877631	no power	0.846262	Slow
PBANKA_1108200		conserved Plasmodium protein, unknown function	-1.32697	0.125837	reduced	-1.74783	0.145571	reduced	0.0642962	0.0780524	not reduced	-0.410113	0.0938755	not reduced	0.14852	0.102457	not reduced	-0.591288	0.12353	not reduced	-0.507802	0.245787	not reduced	0.979994	Dispensable
PBANKA_0827900		conserved Plasmodium protein, unknown function	-1.71792	0.151595	reduced	-1.9419	0.176657	reduced	0.198459	0.174923	not reduced	-0.0164973	0.199863	not reduced	-0.936123	0.425854	no power	-1.40925	0.45714	no power	-0.427026	0.590124	no power	0.780855	Slow
PBANKA_1032700	CELF2	CUGBP Elav-like family member 2, putative	-1.57025	0.188646	reduced	-1.83043	0.215941	reduced	0.0255541	0.225029	not reduced	-2.13715	0.315817	reduced	0.196349	0.18967	not reduced	-0.199686	0.20761	not reduced	-0.397279	0.261885	not reduced	1.03405	Dispensable
PBANKA_1132800		conserved Plasmodium protein, unknown function	-3.8504	0.500525	reduced	-4.23856	0.595612	reduced	0.648386	0.549148	not reduced	0.203716	0.651733	no power	-0.36507	0.607867	no power	-0.31998	0.69497	no power	-0.326204	0.705351	no power	1.00004	Dispensable
PBANKA_1143200		conserved Plasmodium protein, unknown function	-11.3314	0.384859	reduced	-11.9441	0.41757	reduced	-0.95105	0.442605	no power	-1.51212	0.477863	no power	0.4609	0.629609	not reduced	-0.270973	0.646465	no power	-0.301955	0.665377	no power	1.00867	Dispensable
PBANKA_1459100		conserved Plasmodium protein, unknown function	-8.65501	0.262521	reduced	-9.07771	0.283663	reduced	-1.4441	0.349348	no power	-1.96663	0.372249	reduced	0.513924	0.429871	not reduced	-0.279797	0.451216	no power	-0.278879	0.470632	no power	0.999465	Dispensable
PBANKA_1115200		conserved Plasmodium protein, unknown function	-9.19751	0.287542	reduced	-9.69225	0.308492	reduced	-0.114986	0.3539	not reduced	-0.581449	0.377186	no power	0.513924	0.429871	not reduced	-0.279797	0.451216	no power	-0.152584	0.551497	no power	0.969527	Dispensable
PBANKA_0715400		conserved Plasmodium protein, unknown function	-1.28985	0.124944	reduced	-1.62579	0.15507	reduced	-0.203946	0.153587	not reduced	-0.532471	0.184317	not reduced	-0.537162	0.146517	not reduced	-0.807601	0.164547	no power	-0.152303	0.278222	not reduced	0.86479	Dispensable
PBANKA_1347200		nucleotidyltransferase, putative	-1.36262	0.140584	reduced	-2.51083	0.165176	reduced	-1.2018	0.21725	no power	-1.59698	0.240692	reduced	0.242772	0.42198	not reduced	-1.61402	0.468558	no power	-0.100903	0.491108	no power	0.710641	Slow
PBANKA_1040000		conserved Plasmodium protein, unknown function	-3.64538	0.650995	reduced	-3.98484	0.68419	reduced	1.17755	0.675466	not reduced	0.856765	0.709359	not reduced	0.109201	0.64754	no power	-0.190843	0.666702	no power	-0.0351015	0.713875	no power	0.963103	Dispensable
PBANKA_0807100		stomatin-like protein	-3.17348	0.513077	reduced	-3.52164	0.546911	reduced	0.798781	0.695397	not reduced	-2.55254	0.835387	no power	0.235221	0.60378	not reduced	-0.106498	0.621835	no power	0.107641	0.63465	no power	0.951488	Dispensable
PBANKA_1428100		asparagine-rich antigen, putative	-1.60706	0.063761	reduced	-2.12667	0.0831855	reduced	-0.163016	0.0685736	not reduced	-0.527639	0.088115	not reduced	0.632682	0.0613065	not reduced	-0.0937345	0.082736	not reduced	0.148687	0.14725	not reduced	0.970329	Dispensable
PBANKA_1205300		conserved Plasmodium protein, unknown function	-1.60681	0.162416	reduced	-2.11748	0.181366	reduced	0.381503	0.174267	not reduced	-0.0950866	0.195604	not reduced	0.67271	0.136874	not reduced	-0.185767	0.161018	not reduced	0.156979	0.218052	not reduced	0.938303	Dispensable
PBANKA_0413200		conserved Plasmodium protein, unknown function	-2.54202	0.425139	reduced	-3.17827	0.442252	reduced	-1.62458	0.611141	no power	-1.81065	0.627193	no power	-2.52121	0.632652	reduced	-2.75347	0.664615	reduced	0.167746	0.770683	no power	0.541194	Slow
PBANKA_1204400	ALBA3	DNA/RNA-binding protein Alba 3, putative	-2.72626	0.794198	reduced	-3.03341	0.823368	reduced	3.08219	0.86069	not reduced	-0.21351	0.988754	no power	-2.63586	1.13424	no power	-2.96101	1.15133	no power	0.228397	1.18851	no power	0.480501	Slow
PBANKA_0314800		conserved Plasmodium membrane protein, unknown function	-1.29963	0.110183	reduced	-1.80312	0.12948	reduced	0.575415	0.112934	not reduced	0.116869	0.133661	not reduced	1.23243	0.0685616	not reduced	0.422024	0.0899172	not reduced	0.3208	0.143262	not reduced	1.02016	Dispensable
PBANKA_0516600	LRR1	leucine-rich repeat protein	-1.43316	0.0893855	reduced	-1.84086	0.103784	reduced	0.610039	0.0797037	not reduced	0.270684	0.0983932	not reduced	1.12897	0.11405	not reduced	0.664905	0.135174	not reduced	0.409523	0.242734	not reduced	0.955637	Dispensable
PBANKA_1020700		conserved Plasmodium protein, unknown function	-1.32082	0.0943173	reduced	-1.98435	0.119998	reduced	-0.00550183	0.104225	not reduced	-0.394674	0.128948	not reduced	0.705165	0.205003	not reduced	0.0751798	0.240894	not reduced	0.435875	0.328098	not reduced	0.90456	Dispensable
PBANKA_0104900		RNA-binding protein, putative	-3.73291	0.78117	reduced	-4.02645	0.809756	reduced	4.48109	0.854471	not reduced	1.10679	0.982661	not reduced	-3.61874	1.12577	reduced	-3.94256	1.14288	reduced	0.508901	1.20374	no power	0.360714	Slow
PBANKA_1316700		conserved Plasmodium protein, unknown function	-10.1698	0.624863	reduced	-10.6483	0.640607	reduced	0.472188	1.00184	no power	0.265693	1.0187	no power	-1.38382	0.844116	no power	-1.77152	0.872981	no power	0.533167	0.911304	no power	0.595237	Slow
PBANKA_0305800		conserved Plasmodium protein, unknown function	-1.82779	0.369461	reduced	-2.19955	0.411036	reduced	-1.87546	0.501949	no power	-1.9522	0.546666	no power	-3.64742	0.919526	reduced	-3.83083	0.989852	reduced	0.629029	1.12703	no power	0.355006	Slow
PBANKA_0409800		conserved protein, unknown function	-1.38267	0.066356	reduced	-2.0833	0.0854474	reduced	-0.636166	0.121207	not reduced	-0.850365	0.139631	no power	0.440621	0.198043	not reduced	0.115988	0.236578	not reduced	0.725443	0.341928	not reduced	0.834806	Slow
PBANKA_0910100		beta-catenin-like protein 1, putative	-4.01599	0.348056	reduced	-4.2174	0.383039	reduced	-1.46328	0.386442	no power	-1.82823	0.419903	no power	-2.85973	0.902769	reduced	-3.04528	0.973212	reduced	0.72899	1.00092	no power	0.418706	Slow
PBANKA_0912800		conserved Plasmodium protein, unknown function	-2.28009	0.113552	reduced	-2.87462	0.137286	reduced	-1.30027	0.210424	no power	-1.85753	0.241121	reduced	0.615243	0.607929	not reduced	0.0589755	0.681648	no power	0.877264	0.762128	not reduced	0.789955	Slow
PBANKA_0709900		conserved Plasmodium protein, unknown function	-5.51379	1.29562	reduced	-5.88515	1.39986	reduced	5.60744	0.785753	not reduced	4.07262	0.826468	not reduced	1.68453	0.890081	not reduced	0.649406	0.921302	no power	0.96985	0.981405	not reduced	0.881733	Dispensable
PBANKA_1431500		conserved Plasmodium protein, unknown function	-2.38115	0.529186	reduced	-2.72128	0.618607	reduced	1.28211	0.534487	not reduced	0.722092	0.636141	not reduced	0.356264	0.586533	not reduced	0.462681	0.679536	not reduced	1.003	0.706999	not reduced	0.878428	Dispensable
PBANKA_0828000		zinc finger protein, putative	-9.70663	0.498132	reduced	-10.4073	0.520465	reduced	-1.86262	0.698858	no power	-2.27269	0.721303	no power	0.98955	0.832472	not reduced	0.299205	0.856215	no power	1.03457	0.92936	not reduced	0.838253	Dispensable
PBANKA_0835100		conserved Plasmodium protein, unknown function	-1.73192	0.143982	reduced	-1.95186	0.172649	reduced	-0.0664122	0.188006	not reduced	-0.30534	0.217705	not reduced	-0.0903637	0.323522	not reduced	-0.159783	0.381248	not reduced	1.14997	0.534627	not reduced	0.737984	Slow
PBANKA_0103300		conserved Plasmodium protein, unknown function	-3.71041	0.413897	reduced	-4.3905	0.442571	reduced	-1.61801	0.446965	no power	-2.10075	0.475094	reduced	1.14971	0.562413	not reduced	0.532684	0.598632	not reduced	1.2223	0.694728	not reduced	0.842541	Dispensable
PBANKA_0312200		conserved Plasmodium protein, unknown function	-8.04113	0.487407	reduced	-8.38014	0.518491	reduced	0.301651	0.665794	no power	-0.0399695	0.700704	no power	-0.49259	0.651393	no power	-0.790789	0.670867	no power	1.23237	0.761688	not reduced	0.625897	Slow
PBANKA_0314900		conserved Plasmodium protein, unknown function	-5.84201	0.266285	reduced	-6.28523	0.292425	reduced	-2.82822	0.436858	reduced	-3.17655	0.455833	reduced	1.74802	0.587534	not reduced	1.27827	0.617361	not reduced	1.23605	0.665921	not reduced	1.02867	Dispensable
PBANKA_1363200		ubiquitin-activating enzyme E1, putative	-4.31631	0.593163	reduced	-4.71368	0.609664	reduced	-2.92583	0.904873	reduced	-3.12414	0.922275	reduced	0.606508	0.844116	no power	0.228518	0.872981	no power	1.56223	0.897204	not reduced	0.735643	Slow
PBANKA_0911300		UVB-resistance protein UVR8 homologue, putative	-3.16711	0.125926	reduced	-3.35733	0.163005	reduced	-0.505281	0.0943267	not reduced	-0.905701	0.127684	no power	-0.593302	0.165257	not reduced	-0.573383	0.208078	not reduced	1.5839	0.472036	not reduced	0.531731	Slow
PBANKA_1233800	SLBP	histone RNA hairpin-binding protein, putative	-2.56241	0.194369	reduced	-2.9567	0.213704	reduced	-1.11476	0.26371	no power	-1.59215	0.292668	reduced	0.904984	0.882067	not reduced	-0.0631645	0.981051	no power	1.78247	1.01315	not reduced	0.654403	Slow
PBANKA_0612300		conserved Plasmodium protein, unknown function	-4.07158	0.752224	reduced	-4.51876	0.768422	reduced	-0.065256	1.00124	no power	-0.285458	1.01799	no power	-0.12846	0.844116	no power	-0.495291	0.872981	no power	1.95665	0.962273	not reduced	0.564958	Slow
PBANKA_0917100		conserved Plasmodium protein, unknown function	-1.52896	0.153423	reduced	-1.91233	0.171297	reduced	0.839319	0.178321	not reduced	0.401301	0.207512	not reduced	0.586379	0.743146	not reduced	-0.455768	0.858888	no power	2.05205	0.88958	not reduced	0.557918	Slow
PBANKA_0829400		conserved Plasmodium protein, unknown function	-2.19127	0.145221	reduced	-2.55337	0.177524	reduced	0.0506255	0.205696	not reduced	-0.240756	0.238404	not reduced	1.1422	0.1704	not reduced	0.877153	0.190931	not reduced	2.20942	0.434633	not reduced	0.653675	Slow
PBANKA_1208700	SDH4	succinate dehydrogenase subunit 4, putative	-3.22841	0.990632	reduced	-4.0109	1.02858	reduced	0.498203	1.16968	no power	0.259592	1.19767	no power	0.288852	1.59707	no power	-0.189029	1.71551	no power	2.33808	1.76624	no power	0.561738	Slow
PBANKA_0407500		N2227-like protein, putative	-8.43946	0.439467	reduced	-9.16599	0.484222	reduced	0.072171	0.484899	not reduced	-0.678805	0.528762	no power	1.37623	1.01556	not reduced	0.555748	1.04919	no power	2.3505	1.05935	not reduced	0.660309	Slow
PBANKA_0608700		conserved Plasmodium protein, unknown function	-3.93801	0.520053	reduced	-4.26399	0.550963	reduced	0.000888295	0.678509	no power	-0.346897	0.713117	no power	-0.495635	0.667454	no power	-0.792691	0.686814	no power	2.49764	0.832183	not reduced	0.466822	Slow
PBANKA_0618800	DBP7	ATP-dependent RNA helicase DBP7, putative	-5.34387	0.465043	reduced	-6.07319	0.509329	reduced	-0.120701	0.485432	no power	-0.864734	0.529266	no power	1.09285	1.0158	not reduced	0.266121	1.04943	no power	2.52137	1.09586	not reduced	0.594701	Slow
PBANKA_0516300		DER1-like protein, putative	-3.79464	0.125897	reduced	-4.61537	0.149878	reduced	-1.0736	0.209275	no power	-1.56502	0.241279	reduced	1.95221	0.411171	not reduced	1.26912	0.434937	not reduced	2.54487	0.513182	not reduced	0.734649	Slow
PBANKA_1450700		clustered-asparagine-rich protein, putative	-2.40804	0.544166	reduced	-2.7078	0.587059	reduced	-2.90673	0.96814	no power	-2.94505	1.02366	no power	-0.308193	1.20265	no power	-0.555725	1.31229	no power	3.01914	1.33093	not reduced	0.437749	Slow
PBANKA_1316300		conserved Plasmodium protein, unknown function	-7.00753	0.696176	reduced	-7.18821	0.733744	reduced	-0.534356	1.05844	no power	-0.795569	1.10388	no power	-0.471007	1.2151	no power	-0.798411	1.3231	no power	3.07653	1.35001	not reduced	0.40845	Slow
PBANKA_0716600		conserved Plasmodium protein, unknown function	-3.61364	0.100196	reduced	-4.17547	0.128125	reduced	-0.341051	0.2302	not reduced	-0.881939	0.264269	no power	2.64935	0.370532	not reduced	2.31806	0.40372	not reduced	3.08084	0.527199	not reduced	0.787657	Slow
PBANKA_1018000		conserved Plasmodium protein, unknown function	-3.59517	0.972484	reduced	-5.93557	1.29949	reduced	0.155869	0.660582	no power	0.145351	0.849557	no power	1.15762	0.491921	not reduced	-0.53607	0.633712	no power	4.27384	0.867773	not reduced	0.333583	Slow
PBANKA_0514400		conserved Plasmodium protein, unknown function	-6.6148	0.798123	reduced	-7.00742	0.813028	reduced	-0.119293	0.327134	not reduced	-0.457581	0.349093	no power	6.84683	0.866088	not reduced	6.25838	0.89	not reduced	5.92418	0.913952	not reduced	1.07968	Dispensable
PBANKA_0301700		5'-3' exonuclease, putative	-2.62461	0.457345	reduced	-2.86369	0.500809	reduced	-3.65902	0.718661	reduced	-3.90693	0.77032	reduced	0.0904399	1.12077	no power	-0.18751	1.22482	no power	6.34938	1.42091	not reduced	0.220803	Slow
PBANKA_0717200		conserved Plasmodium protein, unknown function	-5.31722	1.33343	reduced	-5.71976	1.43656	reduced	3.92669	0.785753	not reduced	2.38483	0.826468	not reduced	-2.56887	1.05195	no power	-3.53616	1.08094	reduced	7.55198	2.84283	not reduced	0.0723452	Essential
PBANKA_0904300	TIC20	apicoplast import protein Tic20, putative	-5.33123	0.994942	reduced	-5.50469	1.03017	reduced	-4.6931	0.886707	reduced	-4.84104	0.942163	reduced	5.6034	0.964299	not reduced	4.52461	1.11218	not reduced	7.95506	1.23843	not reduced	0.421148	Slow
PBANKA_1005300		conserved Plasmodium protein, unknown function	-0.335194	0.121721	not reduced	-0.600838	0.148923	not reduced	0.230282	0.147793	not reduced	-1.60191	0.214719	reduced	-1.25827	0.125501	reduced	-1.59915	0.143646	reduced	-1.10641	0.180929	no power	0.906033	Slow
PBANKA_1115100		amino acid transporter, putative	-11.0246	0.524255	reduced	-11.7477	0.545612	reduced	-2.3821	0.690824	reduced	-2.78412	0.713722	reduced	1.31514	0.825411	not reduced	0.636731	0.84922	no power	0.80841	0.864988	not reduced	0.969091	Dispensable
PBANKA_0717600	GAK	GTP:AMP phosphotransferase, putative	-6.3815	0.78495	reduced	-6.6546	0.824909	reduced	-1.2316	0.946293	no power	-1.49399	0.994374	no power	0.439734	1.19149	no power	0.221697	1.30034	no power	6.30408	1.31968	not reduced	0.245191	Slow	y	Purine metabolism
PBANKA_0302600		3'-5' exonuclease, putative	0.142206	0.0547881	not reduced	-0.488955	0.0687594	not reduced	-0.289134	0.0762253	not reduced	-0.666593	0.0956812	not reduced	0.448687	0.0945825	not reduced	-0.332775	0.118155	not reduced	-0.384167	0.147839	not reduced	1.00056	Dispensable
PBANKA_1034100		DNA repair helicase, putative	-0.155707	0.223335	not reduced	-0.91184	0.269027	no power	-0.730134	0.221616	no power	-1.47874	0.265252	no power	-0.0218004	0.262682	not reduced	-0.888682	0.29763	no power	0.133353	0.327275	not reduced	0.784461	Slow
PBANKA_1210100	RAD23	DNA repair protein RAD23, putative	-0.201404	0.112267	not reduced	-0.727941	0.128692	not reduced	0.832368	0.094893	not reduced	0.491221	0.111905	not reduced	-1.06702	0.177119	no power	-1.75635	0.196363	reduced	-0.890079	0.252736	no power	0.822394	Slow
PBANKA_1143400		NADH-cytochrome b5 reductase, putative	0.747847	0.0715867	not reduced	0.356949	0.0857545	not reduced	-0.0253472	0.0634649	not reduced	-0.381951	0.0814359	not reduced	-8.65684	0.879603	reduced	-9.2488	0.904396	reduced	-8.90231	0.919529	reduced	0.921527	Dispensable	y	Amino sugar and nucleotide sugar metabolism
PBANKA_0701300		prolyl 4-hydroxylase subunit alpha, putative	-0.12545	0.130216	not reduced	-0.590811	0.164054	not reduced	0.346184	0.0722809	not reduced	-0.143956	0.0938667	not reduced	-0.366135	0.234016	not reduced	-1.01782	0.287545	no power	-0.859265	0.34021	no power	0.966153	Dispensable	y	Arginine and proline metabolism
PBANKA_0816000	NDH2	type II NADH:ubiquinone oxidoreductase	-0.937646	0.0887362	no power	-1.5519	0.10312	reduced	-0.240513	0.147788	not reduced	-0.651692	0.167388	not reduced	-0.571636	0.341425	no power	-1.3735	0.368515	no power	-1.08534	0.390576	no power	0.934338	Dispensable	y	ETC
PBANKA_0512200	PPO	protoporphyrinogen oxidase, putative	0.860399	0.0803207	not reduced	-0.280112	0.104399	not reduced	-0.123728	0.0497431	not reduced	-0.493126	0.0716511	not reduced	-0.740376	0.103428	not reduced	-2.5487	0.150409	reduced	-1.82822	0.27782	reduced	0.843483	Dispensable	y	Heme biosynthesis
PBANKA_1317200		pyridine nucleotide transhydrogenase, putative	1.1997	0.0573865	not reduced	0.378849	0.0818284	not reduced	-1.99696	0.0619445	reduced	-2.40699	0.0850576	reduced	-0.496565	0.118912	not reduced	-1.28066	0.144363	no power	-1.58011	0.257739	reduced	1.02924	Dispensable	y	Nicotinate and nicotinamide (vit B3) metabolism
PBANKA_1459800		conserved Plasmodium protein, unknown function	-0.824274	0.835014	no power	-1.21035	0.935853	no power	1.78481	0.182739	not reduced	0.120531	0.224132	not reduced	-2.34593	0.285909	reduced	-3.29633	0.325689	reduced	-2.94219	0.426791	reduced	0.90295	Dispensable
PBANKA_0511400	nPrx	merozoite capping protein 1, putative	1.35641	0.269103	not reduced	0.625094	0.286845	not reduced	-0.346667	0.204247	not reduced	-0.701039	0.223398	no power	-0.0243056	0.231134	not reduced	-0.897704	0.26811	no power	0.77476	0.318211	not reduced	0.680286	Slow
PBANKA_0906600	CPO	coproporphyrinogen-III oxidase, putative	1.30859	0.332737	not reduced	0.973112	0.362139	not reduced	0.796407	0.320647	not reduced	-2.19783	0.446865	reduced	-5.71907	1.03634	reduced	-6.06788	1.05349	reduced	-3.67693	1.09921	reduced	0.575031	Slow	y	Heme biosynthesis
PBANKA_1134200		pyrroline-5-carboxylate reductase, putative	0.49006	0.182276	not reduced	-0.281076	0.227479	not reduced	0.62155	0.1572	not reduced	-0.135745	0.20182	not reduced	-0.81335	0.125055	no power	-1.51971	0.157847	reduced	-1.34407	0.250722	no power	0.943388	Dispensable	y	Arginine and proline metabolism
PBANKA_0821700		inosine-5'-monophosphate dehydrogenase, putative	-0.46662	0.129066	not reduced	-1.6341	0.15478	reduced	-0.595417	0.111572	not reduced	-0.975888	0.138851	no power	0.680262	0.191663	not reduced	-1.08162	0.236804	no power	2.71063	1.12923	not reduced	0.43915	Essential	y	Drug metabolism - other enzymes|Purine metabolism
PBANKA_1122400	SOD2	superoxide dismutase [Fe], putative	2.05877	0.423383	not reduced	1.51298	0.456552	not reduced	-2.86834	0.435298	reduced	-3.5062	0.470781	reduced	0.236105	0.382067	not reduced	-0.537507	0.404424	no power	-0.772745	0.469515	no power	1.00092	Dispensable
PBANKA_1422700	FeSOD	superoxide dismutase [Fe], putative	-0.666212	0.0930725	not reduced	-1.19503	0.109517	no power	-0.147262	0.101461	not reduced	-0.493705	0.118724	not reduced	0.0750549	0.1283	not reduced	-0.624896	0.152513	not reduced	-0.0174649	0.258149	not reduced	0.822953	Slow
PBANKA_0819700		dihydrouridine synthase, putative	0.0823421	0.0815511	not reduced	-0.60733	0.105434	not reduced	-0.189381	0.0812124	not reduced	-0.499518	0.104724	not reduced	-1.53921	0.116758	reduced	-2.2705	0.141004	reduced	-0.694958	0.286076	no power	0.748727	Slow
PBANKA_1033600		tRNA-dihydrouridine synthase, putative	0.496863	0.102947	not reduced	-0.0308923	0.11974	not reduced	0.209224	0.0831456	not reduced	-0.134372	0.100112	not reduced	0.450957	0.0760915	not reduced	-0.211965	0.0942322	not reduced	-0.0331103	0.1725	not reduced	0.991097	Dispensable
PBANKA_1015200	DPH2	diphthamide biosynthesis protein 2, putative	-5.44581	0.495167	reduced	-6.25913	0.538762	reduced	-2.49156	0.920805	no power	-2.74073	0.94817	no power	-0.582929	1.5904	no power	-1.08629	1.70793	no power	0.954062	1.72794	no power	0.625253	Slow
PBANKA_0105900	UROD	uroporphyrinogen III decarboxylase, putative	0.546327	0.118922	not reduced	0.335716	0.156317	not reduced	-0.0466904	0.0789004	not reduced	-0.417924	0.110843	not reduced	-7.29953	0.527388	reduced	-7.34909	0.597516	reduced	-6.37059	0.754403	reduced	0.770171	Dispensable	y	Heme biosynthesis
PBANKA_0204200		tubulin-specific chaperone a, putative	-0.345583	0.213487	not reduced	-1.12834	0.259867	no power	0.558796	0.196371	not reduced	-0.186118	0.240511	not reduced	0.341104	0.119035	not reduced	-0.447706	0.148634	not reduced	-0.398079	0.224385	not reduced	0.958574	Dispensable
PBANKA_1328900		potassium channel, putative	0.221967	0.160096	not reduced	-0.0547077	0.221957	not reduced	0.369444	0.133449	not reduced	0.27024	0.179982	not reduced	0.233421	0.165286	not reduced	0.0429185	0.227807	not reduced	0.261681	0.312183	not reduced	0.9468	Dispensable
PBANKA_0309800		Leu/Phe-tRNA protein transferase, putative	0.196306	1.66876	no power	-0.0185845	1.87674	no power	-2.08365	2.61449	no power	-2.14317	2.79815	no power	-0.0810472	3.21245	no power	-0.266516	3.39142	no power	0.740239	3.39896	no power	0.79258	Slow
PBANKA_0407200	YVH1	dual specificity protein phosphatase	0.0316021	1.02575	no power	-2.32676	1.35486	no power	-0.183741	0.661083	no power	-0.192117	0.850055	no power	1.69791	0.493609	not reduced	2.9427e-16	0.635395	no power	4.38968	0.93621	not reduced	0.362681	Slow
PBANKA_1441600	ATX3	ataxin-3, putative	-0.245921	1.02366	no power	-0.653778	1.04026	no power	0.0677641	1.00638	no power	-0.139935	1.0232	no power	0.295767	0.844116	no power	-0.0775048	0.872981	no power	0.872304	1.00059	no power	0.803279	Dispensable
PBANKA_0416800		ubiquitin specific protease, putative	-0.898374	0.0707134	no power	-1.25817	0.088118	reduced	-0.30733	0.0871189	not reduced	-0.775377	0.110066	not reduced	-0.481548	0.137892	not reduced	-1.31126	0.168558	no power	-1.38856	0.193883	reduced	1.00497	Dispensable
PBANKA_1242000	USP14	ubiquitin carboxyl-terminal hydrolase 14, putative	0.462708	0.130826	not reduced	-0.325794	0.152972	not reduced	6.20814e-05	0.114451	not reduced	-0.407756	0.137297	not reduced	0.00944495	0.101156	not reduced	-0.759894	0.126345	no power	-0.248155	0.37191	not reduced	0.867212	Dispensable
PBANKA_1231500		ubiquitin carboxyl-terminal hydrolase 2, putative	-0.209268	0.223524	not reduced	-0.96943	0.268069	no power	-0.698989	0.299363	no power	-1.53696	0.354488	no power	0.0849451	0.307445	not reduced	-0.933919	0.341469	no power	-0.123851	0.409623	not reduced	0.828979	Slow
PBANKA_0616100		prefoldin subunit 3, putative	-0.682859	0.238213	no power	-1.37445	0.254721	no power	-0.849436	0.249985	no power	-1.21905	0.269572	no power	0.670747	0.391248	not reduced	-0.375964	0.424808	no power	0.321339	0.504943	not reduced	0.747084	Slow
PBANKA_0920100		cochaperone prefoldin complex subunit, putative	-0.403943	0.274784	not reduced	-1.15457	0.319834	no power	-0.315884	0.37289	no power	-1.10802	0.419529	no power	-7.79994	1.0131	reduced	-8.65193	1.04666	reduced	-7.40418	1.06114	reduced	0.749063	Slow
PBANKA_0416900		prefoldin subunit 4, putative	0.641565	0.100439	not reduced	0.00046761	0.115278	not reduced	-0.360937	0.145843	not reduced	-0.754751	0.165433	no power	-0.281852	0.406198	no power	-1.35475	0.4391	no power	-0.97491	0.46767	no power	0.866459	Slow
PBANKA_1127800		DnaJ protein, putative	-1.65115	0.0748407	reduced	-2.18418	0.0911948	reduced	-0.922756	0.0928369	no power	-1.26021	0.109809	reduced	-3.33315	0.394801	reduced	-4.09101	0.41715	reduced	-3.80093	0.447055	reduced	0.898138	Slow
PBANKA_0821000		chaperone protein, putative	-0.884653	0.223173	no power	-1.4227	0.241801	no power	-0.791116	0.317307	no power	-1.12526	0.334809	no power	-4.39825	0.51002	reduced	-5.07814	0.530355	reduced	-4.23369	0.600077	reduced	0.82579	Slow
PBANKA_1216500	CYP19A	peptidyl-prolyl cis-trans isomerase, putative	-1.80709	0.895885	no power	-2.08511	0.924578	no power	4.75158	0.854911	not reduced	1.33683	0.983558	not reduced	-3.25006	1.13249	no power	-3.57535	1.14959	reduced	1.33504	1.34925	no power	0.328482	Slow
PBANKA_1109800	CYP87	peptidyl-prolyl cis-trans isomerase, putative	-2.94953	2.75014	no power	-3.05551	2.94737	no power	0.331749	3.45714	no power	0.248491	3.63746	no power	-0.685826	3.63113	no power	-0.84295	3.80611	no power	1.97796	3.82826	no power	0.521032	Slow
PBANKA_1225800	CYP24	peptidyl-prolyl cis-trans isomerase, putative	-0.369099	1.02366	no power	-0.780149	1.04026	no power	0.151889	1.00638	no power	-0.0583578	1.0232	no power	-0.0149739	0.844116	no power	-0.383528	0.872981	no power	2.76555	1.51085	not reduced	0.477344	Essential
PBANKA_1020200	CYP52	peptidyl-prolyl cis-trans isomerase, putative	0.0930126	0.0495631	not reduced	-0.526773	0.0637523	not reduced	-0.135565	0.0666833	not reduced	-0.499745	0.0855271	not reduced	0.650718	0.0794679	not reduced	-0.127279	0.103253	not reduced	-0.315441	0.145915	not reduced	1.02872	Dispensable
PBANKA_0805700	HSP90	heat shock protein 90, putative	-0.923815	3.054	no power	-1.06434	3.25083	no power	1.38841	3.54805	no power	1.30788	3.72815	no power	-1.03112	3.66529	no power	-1.20669	3.84094	no power	1.60094	3.85545	no power	0.522703	Slow
PBANKA_1426000	CARM1	histone-arginine methyltransferase CARM1, putative	-0.898873	0.223221	no power	-1.66439	0.247695	reduced	-1.50244	0.396556	no power	-2.02588	0.42286	reduced	4.77942	0.38336	not reduced	4.16783	0.415437	not reduced	4.97336	0.446097	not reduced	0.844305	Slow
PBANKA_1018400	PRMT1	protein arginine N-methyltransferase 1, putative	-2.00996	0.130546	reduced	-2.81398	0.154074	reduced	-0.913863	0.142654	no power	-1.37415	0.167671	reduced	-0.694743	0.208236	no power	-1.31642	0.230639	no power	-0.592523	0.321407	no power	0.842718	Slow
PBANKA_1352600		serine/threonine protein kinase, putative	-0.0451773	0.692719	no power	-0.132055	0.88087	no power	0.0913022	0.65996	no power	0.00754782	0.841057	no power	-0.246027	0.622447	no power	-0.395871	0.795176	no power	-0.398465	0.797051	no power	1.00063	Dispensable
PBANKA_1013300	MAPK1	mitogen-activated protein kinase 1	-0.00270618	0.633311	no power	-0.0871537	0.820323	no power	-0.0456237	0.586548	no power	-0.126809	0.765933	no power	0.361624	0.547201	not reduced	0.19522	0.719256	no power	0.146321	0.720133	no power	1.01134	Dispensable
PBANKA_1318000	KIN	serine/threonine protein kinase KIN, putative	-0.128658	0.465043	no power	-0.848479	0.509329	no power	-0.1206	0.485638	no power	-0.86473	0.529461	no power	1.09266	1.0159	not reduced	0.266012	1.04953	no power	0.436646	1.05384	no power	0.961468	Dispensable
PBANKA_1225000		serine/threonine protein kinase, FIKK family	0.849146	3.054	no power	0.689019	3.25083	no power	0.447546	3.57731	no power	0.36575	3.75744	no power	0.298654	3.68244	no power	0.133123	3.85848	no power	5.3708	3.88682	no power	0.298143	Slow
PBANKA_0802200		serine/threonine protein kinase, putative	-1.24185	0.92317	no power	-1.63564	0.942742	no power	1.22365	0.907379	not reduced	0.829428	0.935948	no power	3.35251	1.04995	not reduced	2.4964	1.14258	not reduced	6.14197	1.21207	not reduced	0.433424	Slow
PBANKA_1301500		protein kinase, putative	0.720511	1.12821	no power	-1.61717	1.45522	no power	-0.183741	0.661083	no power	-0.192117	0.850055	no power	1.69791	0.493609	not reduced	2.9427e-16	0.635395	no power	7.7194	0.762791	not reduced	0.168039	Slow
PBANKA_1126900	PK4	eukaryotic translation initiation factor 2-alpha kinase	-0.241344	0.296088	not reduced	-1.08979	0.329532	no power	-1.1456	0.340116	no power	-1.78529	0.371803	reduced	-6.39309	1.36345	reduced	-6.78718	1.39637	reduced	-5.87742	1.42677	reduced	0.816064	Slow
PBANKA_0308500	TKL1	tyrosine kinase-like protein, putative	0.285532	0.177511	not reduced	-0.167777	0.201207	not reduced	-0.377133	0.0938151	not reduced	-0.810594	0.111637	no power	-1.19356	0.142432	no power	-1.89603	0.16157	reduced	-1.92371	0.175398	reduced	0.991653	Dispensable
PBANKA_1019800		calcium-dependent protein kinase, putative	0.378371	0.0802831	not reduced	-0.299841	0.106066	not reduced	0.0489662	0.0726149	not reduced	-0.370015	0.0971958	not reduced	-1.64908	0.173401	reduced	-2.28762	0.208888	reduced	-1.48149	0.418074	no power	0.847738	Dispensable
PBANKA_1016200		protein kinase, putative	0.601181	0.150071	not reduced	-0.00101048	0.175911	not reduced	0.0488577	0.127602	not reduced	-0.276336	0.150518	not reduced	-0.251959	0.135942	not reduced	-1.0277	0.160606	no power	-1.39339	0.298164	no power	0.934472	Dispensable
PBANKA_1421600		calcium/calmodulin-dependent protein kinase, putative	1.01156	0.0787321	not reduced	0.506432	0.0974698	not reduced	0.11182	0.0581712	not reduced	-0.376832	0.0780746	not reduced	-0.148467	0.0723166	not reduced	-0.901253	0.0946153	no power	-0.968309	0.113323	no power	0.997145	Dispensable
PBANKA_1413600		serine/threonine protein kinase, putative	-0.073121	0.0544046	not reduced	-0.586918	0.0733074	not reduced	0.322007	0.0569001	not reduced	-0.176669	0.0770151	not reduced	0.139441	0.0555652	not reduced	-0.733191	0.0783567	not reduced	-0.878303	0.116685	no power	1.02064	Dispensable
PBANKA_0616700	NEK4	NIMA related kinase 4	-0.336019	0.0498488	not reduced	-1.11144	0.0714029	no power	0.104124	0.0474718	not reduced	-0.299336	0.0700217	not reduced	-0.505613	0.0513537	not reduced	-0.952759	0.072972	no power	-0.842128	0.0886043	no power	0.971578	Dispensable
PBANKA_0827100		protein kinase, putative	-0.188248	0.063983	not reduced	-0.919388	0.0853268	no power	0.0436932	0.0626259	not reduced	-0.352221	0.0847142	not reduced	-0.443955	0.0859035	not reduced	-1.06418	0.108216	no power	-0.759784	0.144762	no power	0.933181	Dispensable
PBANKA_0408200	CDPK3	calcium-dependent protein kinase 3	0.233779	0.262655	not reduced	-0.533802	0.307392	no power	0.799869	0.256921	not reduced	0.0444357	0.301206	not reduced	0.0827287	0.195764	not reduced	-0.568464	0.228049	no power	-0.59082	0.236857	no power	1.00166	Dispensable
PBANKA_1103200		protein kinase, putative	-0.00218675	0.107481	not reduced	-0.596614	0.140044	not reduced	-0.0205244	0.09982	not reduced	-0.579861	0.134967	not reduced	0.194384	0.0416524	not reduced	-0.540588	0.0568101	not reduced	-0.553957	0.113537	not reduced	1.00997	Dispensable
PBANKA_0409400	PKRP	protein kinase, putative	0.406374	0.143245	not reduced	-0.431375	0.167361	not reduced	0.194771	0.133061	not reduced	-0.319446	0.159084	not reduced	-0.286907	0.200365	not reduced	-0.853922	0.222955	no power	-0.481642	0.327138	no power	0.912294	Dispensable
PBANKA_0925500	CDPK6	calcium-dependent protein kinase 6	0.637489	0.142813	not reduced	-0.191365	0.166821	not reduced	-0.5214	0.130974	not reduced	-0.933529	0.156528	no power	-0.625677	0.116845	not reduced	-1.3901	0.143853	reduced	-0.454273	0.194837	not reduced	0.80776	Slow
PBANKA_0927000	TKL2	tyrosine kinase-like protein, putative	0.654055	0.0779208	not reduced	-0.0984615	0.0984905	not reduced	0.248618	0.0784701	not reduced	0.0262835	0.0997552	not reduced	-1.18948	0.178108	no power	-1.40213	0.225691	no power	-0.344279	0.60987	no power	0.733509	Slow
PBANKA_1306900	SRPK2	serine/threonine protein kinase, putative	0.582271	0.0431919	not reduced	0.0430102	0.0586283	not reduced	0.335278	0.0420162	not reduced	0.119215	0.0577213	not reduced	0.411226	0.0864249	not reduced	-0.0534473	0.11492	not reduced	0.230981	0.160591	not reduced	0.939825	Dispensable
PBANKA_0829600		serine/threonine protein kinase, putative	0.490442	0.545583	not reduced	0.179413	0.624394	no power	-0.605695	0.509515	no power	-1.12082	0.586253	no power	0.589838	0.633862	not reduced	0.637175	0.719201	not reduced	0.652426	0.722435	not reduced	0.996055	Dispensable
PBANKA_0205800	IK2	serine/threonine protein kinase, putative	2.3143	1.1393	not reduced	-0.0312499	1.46632	no power	-0.183741	0.661083	no power	-0.192117	0.850055	no power	1.69791	0.493609	not reduced	2.9427e-16	0.635395	no power	5.96968	1.14121	not reduced	0.251758	Slow
PBANKA_1122700	TKL4	tyrosine kinase-like protein, putative	1.93376	1.1393	not reduced	-0.413767	1.46632	no power	-0.183741	0.661083	no power	-0.192117	0.850055	no power	1.69791	0.493609	not reduced	2.9427e-16	0.635395	no power	6.45464	0.83051	not reduced	0.225071	Slow
PBANKA_0410400	GSK3	glycogen synthase kinase 3	-2.76568	0.125715	reduced	-3.13345	0.14212	reduced	-0.0428985	0.151132	not reduced	-0.423402	0.173003	not reduced	-5.82585	0.873957	reduced	-6.34975	0.896097	reduced	-6.58472	0.908937	reduced	1.0562	Dispensable
PBANKA_0940100		protein kinase, putative	-1.49581	0.213386	reduced	-2.24015	0.259647	reduced	0.810702	0.1962	not reduced	0.038037	0.240228	not reduced	-1.57984	0.312385	no power	-2.40441	0.361949	reduced	-2.35108	0.408126	reduced	0.994953	Dispensable
PBANKA_1460500		serine/threonine protein kinase, putative	-1.71698	0.23971	reduced	-2.48633	0.284824	reduced	1.87256	0.208902	not reduced	1.10175	0.252947	not reduced	-2.06302	0.363543	reduced	-2.74927	0.393624	reduced	-2.16564	0.413489	reduced	0.86935	Slow
PBANKA_1305200		serine/threonine protein kinase, putative	-1.49451	0.098345	reduced	-2.09437	0.112383	reduced	0.202195	0.143439	not reduced	-0.176441	0.162622	not reduced	-1.27304	0.206787	no power	-2.0895	0.241071	reduced	-1.96768	0.24957	reduced	0.975662	Dispensable
PBANKA_0615200	CDPK4	calcium-dependent protein kinase 4	-2.3801	0.0837365	reduced	-2.90319	0.100074	reduced	-1.01636	0.114366	no power	-1.3556	0.131309	reduced	-0.758857	0.238993	no power	-1.51333	0.262847	no power	-0.96031	0.287016	no power	0.855694	Slow
PBANKA_0933700	MAPK2	mitogen-activated protein kinase 2	-1.29583	0.0430532	reduced	-1.76294	0.056738	reduced	0.959066	0.0433648	not reduced	0.431227	0.057763	not reduced	1.37952	0.0436549	not reduced	-0.158267	0.0617062	not reduced	-0.241097	0.0717401	not reduced	1.01636	Dispensable
PBANKA_1362100	TKL3	tyrosine kinase-like protein, putative	-2.2875	0.17976	reduced	-2.68478	0.194052	reduced	0.339796	0.196726	not reduced	-0.0287859	0.214923	not reduced	0.709739	0.173584	not reduced	0.00645476	0.20478	not reduced	0.138082	0.209701	not reduced	0.97122	Slow
PBANKA_0401100	SRPK1	serine/threonine protein kinase, putative	-5.05425	0.932785	reduced	-5.912	0.969775	reduced	0.550369	1.16968	no power	0.303063	1.19767	no power	1.34359	1.57432	no power	0.869316	1.69191	no power	2.6611	1.70045	not reduced	0.661682	Slow
PBANKA_1463400		AP-3 complex subunit sigma, putative	-0.179316	3.054	no power	-0.288628	3.25083	no power	-0.260144	3.57731	no power	-0.347572	3.75744	no power	0.284091	3.68244	no power	0.129046	3.85848	no power	3.4594	3.898	no power	0.463244	Slow
PBANKA_0804900		E3 ubiquitin-protein ligase, putative	-1.95494	0.2822	reduced	-2.16095	0.317682	reduced	-0.218946	0.198031	not reduced	-0.62846	0.230142	no power	-1.925	0.518726	no power	-1.94374	0.563816	no power	1.06698	0.779564	not reduced	0.487022	Slow
PBANKA_0704100	UBE4B	ubiquitin conjugation factor E4 B, putative	-6.55963	0.619197	reduced	-7.30146	0.640408	reduced	-1.7833	0.715595	no power	-2.19211	0.738334	no power	1.29668	0.832472	not reduced	0.614282	0.856215	no power	3.53399	0.981645	not reduced	0.508222	Slow
PBANKA_1309900	LAP	M17 leucyl aminopeptidase, putative	-0.751589	0.742342	no power	-1.09274	0.778197	no power	0.296365	0.688213	no power	-0.0426029	0.722532	no power	-0.498597	0.678738	no power	-0.79467	0.697995	no power	5.19951	0.882979	not reduced	0.249897	Slow	y	Cysteine and methionine metabolism
PBANKA_1002400	DPAP3	dipeptidyl aminopeptidase 3, putative	-0.797742	0.264528	no power	-1.54556	0.308862	no power	1.04876	0.245125	not reduced	0.249171	0.289054	not reduced	-5.52634	0.997624	reduced	-6.34868	1.03194	reduced	-4.98901	1.05827	reduced	0.736936	Slow
PBANKA_0304800	SERA4	serine repeat antigen 4	-1.46354	0.240016	no power	-1.65251	0.277852	reduced	1.05493	0.122097	not reduced	0.634671	0.155674	not reduced	-5.13674	0.820048	reduced	-5.34456	0.88334	reduced	-3.02784	1.03618	no power	0.594521	Slow
PBANKA_1131400	MCA1	metacaspase 1	-1.15012	0.0979743	no power	-2.28894	0.123515	reduced	0.526509	0.0808156	not reduced	0.162773	0.103547	not reduced	-0.191517	0.111256	not reduced	-2.05765	0.159301	reduced	-1.3526	0.259346	no power	0.862942	Dispensable
PBANKA_1106900		conserved Plasmodium protein, unknown function	0.168478	0.596746	no power	-0.213138	0.69137	no power	0.183404	0.579665	not reduced	-0.294149	0.683632	no power	0.274321	0.633862	not reduced	0.28209	0.719201	no power	0.241908	0.739032	no power	1.00827	Dispensable
PBANKA_0304700	SERA5	serine repeat antigen 5	-0.0458456	0.632254	no power	-0.775817	0.653701	no power	-0.224146	0.732565	no power	-0.629626	0.754918	no power	1.29726	0.831464	not reduced	0.614413	0.855217	no power	0.925449	0.885467	not reduced	0.930124	Dispensable
PBANKA_1026500	MCA3	metacaspase-like protein	0.857594	3.051	no power	0.70917	3.24778	no power	-0.125143	3.57731	no power	-0.208197	3.75744	no power	-0.0612399	3.68244	no power	-0.219651	3.85848	no power	1.69374	3.88846	no power	0.6428	Slow
PBANKA_1203900		DnaJ protein, putative	-1.16102	3.051	no power	-1.27546	3.24778	no power	-0.00784641	3.57731	no power	-0.0963059	3.75744	no power	-0.516574	3.68244	no power	-0.675415	3.85848	no power	5.57676	3.94096	no power	0.23589	Essential
PBANKA_1460700	DPAP2	dipeptidyl aminopeptidase 2	0.10145	0.0992516	not reduced	-0.253482	0.116593	not reduced	0.206465	0.0872967	not reduced	-0.263163	0.110187	not reduced	-1.09945	0.137716	no power	-1.8536	0.166218	reduced	-1.87076	0.209076	reduced	1.01307	Dispensable
PBANKA_1404100		membrane integral peptidase, M50 family, putative	0.369092	0.0802565	not reduced	-0.155469	0.0965824	not reduced	-0.620587	0.0806749	not reduced	-0.955078	0.0976832	no power	-2.17991	0.209424	reduced	-2.86917	0.227789	reduced	-1.70814	0.267651	reduced	0.768035	Slow
PBANKA_0305100	SERA1	serine repeat antigen 1	0.784702	0.111536	not reduced	0.0430843	0.13327	not reduced	0.294011	0.0785563	not reduced	-0.00455299	0.102852	not reduced	0.146536	0.0915393	not reduced	-0.682619	0.118037	not reduced	-1.36701	0.264446	no power	1.04489	Dispensable
PBANKA_0517600		plasmepsin VII	-0.0974435	0.306771	not reduced	-0.397892	0.364351	no power	0.159397	0.287571	not reduced	-0.00148855	0.334201	not reduced	-1.18364	0.501908	no power	-1.34102	0.569682	no power	-1.29925	0.589472	no power	0.997173	Dispensable
PBANKA_0209700		zinc-carboxypeptidase, putative	0.288186	0.0469053	not reduced	-0.235833	0.0632311	not reduced	-0.0866068	0.0482968	not reduced	-0.429134	0.0652308	not reduced	-0.289038	0.0463838	not reduced	-0.970729	0.0650007	no power	-0.95379	0.132341	no power	0.986057	Dispensable
PBANKA_1302300		metacaspase-like protein	-0.432408	0.185062	not reduced	-1.03435	0.217785	no power	0.910907	0.17044	not reduced	0.355297	0.205974	not reduced	0.0535308	0.0760138	not reduced	-0.696905	0.0925059	not reduced	-0.939744	0.20247	no power	1.0064	Dispensable
PBANKA_1213700	METAP1b	methionine aminopeptidase 1b, putative	0.174849	0.159841	not reduced	-0.587217	0.203984	not reduced	0.125612	0.135106	not reduced	-0.634374	0.179406	not reduced	0.102662	0.122427	not reduced	-0.578198	0.154299	not reduced	-0.584103	0.238151	no power	0.96138	Dispensable
PBANKA_1449000		aspartyl protease, putative	0.103343	0.109159	not reduced	-0.323668	0.128965	not reduced	0.164454	0.0620892	not reduced	-0.299831	0.0776749	not reduced	0.230053	0.084901	not reduced	-0.482938	0.104249	not reduced	-0.401845	0.228298	not reduced	0.987664	Dispensable
PBANKA_0305000	SERA2	serine repeat antigen 2	0.622684	0.0550167	not reduced	-0.173649	0.0777846	not reduced	0.157812	0.0556429	not reduced	-0.235348	0.0793875	not reduced	0.260152	0.0656702	not reduced	-0.255721	0.0875924	not reduced	-0.215035	0.172495	not reduced	0.975687	Dispensable
PBANKA_0833100	M18AAP	M18 aspartyl aminopeptidase, putative	0.0164369	0.0466033	not reduced	-0.446063	0.0599568	not reduced	0.153587	0.0513637	not reduced	-0.390145	0.0672806	not reduced	1.37945	0.0621871	not reduced	-0.167236	0.0821229	not reduced	-0.0872209	0.17228	not reduced	0.993476	Dispensable
PBANKA_1321700	BP1	berghepain-1	-0.21762	0.157594	not reduced	-1.34949	0.181852	no power	-0.0681117	0.196268	not reduced	-0.432613	0.218904	not reduced	0.929327	0.214353	not reduced	-0.626	0.2596	no power	2.82577	0.352061	not reduced	0.461543	Slow
PBANKA_1034400	PM4	plasmepsin IV	-1.53898	0.16563	reduced	-2.16768	0.179712	reduced	-2.57859	0.289351	reduced	-3.04906	0.310496	reduced	1.1512	0.485749	not reduced	0.378351	0.513083	not reduced	2.08403	0.513602	not reduced	0.674202	Slow
PBANKA_0832600		proteasome subunit beta type-6, putative	0.705718	0.251231	not reduced	0.52807	0.295665	not reduced	-0.818644	0.0857204	not reduced	-1.18352	0.119782	no power	0.868256	0.127709	not reduced	0.884897	0.171183	not reduced	1.11113	1.23539	no power	0.422738	Slow
PBANKA_1226500		proteasome subunit beta type-4, putative	-6.8546	1.07572	reduced	-7.04226	1.11083	reduced	0.324123	1.15311	no power	0.104177	1.20332	no power	0.363653	1.2151	no power	0.104873	1.3231	no power	4.56648	1.38126	not reduced	0.356495	Slow
PBANKA_1449800	VP2	inorganic pyrophosphatase, putative	0.495432	0.228123	not reduced	-0.28946	0.273928	not reduced	-0.357912	0.195089	not reduced	-1.10136	0.23947	no power	1.94176	0.201809	not reduced	0.933693	0.256708	not reduced	1.01385	0.329452	not reduced	0.964435	Dispensable	y	Phosphate metabolism
PBANKA_1320500	VP1	V-type H(+)-translocating pyrophosphatase, putative	2.3143	1.1393	not reduced	-0.0312499	1.46632	no power	-0.183741	0.661083	no power	-0.192117	0.850055	no power	1.69791	0.493609	not reduced	2.9427e-16	0.635395	no power	5.68142	0.704375	not reduced	0.269096	Slow	y	Phosphate metabolism
PBANKA_1111000		RNA pseudouridylate synthase, putative	1.70545	0.528733	not reduced	1.0057	0.554538	not reduced	-0.756333	0.441373	no power	-1.23133	0.471122	no power	-3.00671	0.571584	reduced	-3.59232	0.607744	reduced	-3.04122	0.663884	reduced	0.907119	Dispensable
PBANKA_0214200		tRNA pseudouridine synthase D, putative	0.20878	0.0515423	not reduced	-0.317543	0.0684761	not reduced	-0.0580496	0.0480728	not reduced	-0.400083	0.0657983	not reduced	-0.106243	0.0488341	not reduced	-0.788009	0.0674922	not reduced	-0.914822	0.170255	no power	1.01566	Dispensable
PBANKA_1039800		conserved Plasmodium protein, unknown function	0.36619	0.286399	not reduced	-0.0465529	0.385878	not reduced	-0.553628	0.072354	not reduced	-2.17726	0.113573	reduced	0.0280812	0.067539	not reduced	-0.904306	0.0954957	no power	-0.671571	0.250932	no power	0.953157	Dispensable
PBANKA_0315900		pseudouridine synthase, putative	0.282327	0.0395878	not reduced	-0.109337	0.053835	not reduced	0.0201835	0.0490024	not reduced	-0.335596	0.0669797	not reduced	-0.0506225	0.0533438	not reduced	-0.622326	0.0715113	not reduced	-0.591203	0.10751	not reduced	0.998154	Dispensable
PBANKA_0518800		tRNA pseudouridine synthase D, putative	-0.144318	0.222518	not reduced	-0.594929	0.256044	no power	-0.213347	0.105373	not reduced	-0.706758	0.126818	not reduced	0.734516	0.29202	not reduced	0.0777198	0.345419	not reduced	0.2567	0.379924	not reduced	0.959604	Dispensable
PBANKA_1231100		tRNA pseudouridine synthase, putative	2.64491	0.749636	not reduced	2.29364	0.779976	not reduced	1.8147	0.68395	not reduced	-1.65749	0.831304	no power	-3.35905	1.11881	reduced	-3.68096	1.13593	reduced	2.57592	1.21568	not reduced	0.239289	Slow
PBANKA_0829700	GK	guanylate kinase, putative	-2.39726	0.937518	no power	-3.16758	0.976019	reduced	0.474378	1.11254	no power	0.23235	1.14015	no power	-1.77491	1.55728	no power	-2.21754	1.67695	no power	1.39497	1.7633	no power	0.444712	Slow	y	Purine metabolism
PBANKA_0513600	ADA	adenosine deaminase, putative	0.907855	0.178803	not reduced	0.187531	0.224761	not reduced	0.00818413	0.146756	not reduced	-0.750111	0.191012	no power	0.303072	0.141175	not reduced	-0.582407	0.177255	not reduced	-0.641707	0.240121	no power	1.01839	Dispensable	y	Purine metabolism
PBANKA_1210800	HGPRT	hypoxanthine-guanine phosphoribosyltransferase, putative	-0.587919	0.295013	no power	-1.07909	0.350175	no power	0.447516	0.283676	not reduced	0.135497	0.359695	not reduced	0.524431	0.692597	not reduced	0.181891	0.886122	no power	5.81736	1.21588	not reduced	0.287436	Slow	y	Drug metabolism - other enzymes|Purine metabolism
PBANKA_1120200	PDX1	pyridoxine biosynthesis protein PDX1, putative	0.168108	0.231167	not reduced	-0.278942	0.265585	not reduced	0.132049	0.125082	not reduced	-0.300738	0.147409	not reduced	0.14047	0.330296	not reduced	-0.513056	0.383487	no power	-0.0663412	0.543086	no power	0.905021	Dispensable	y	Pyridoxal5P (vit B6) metabolism
PBANKA_1241000	ARF-GAP	ADP-ribosylation factor GTPase-activating protein, putative	-0.285189	1.095	no power	-0.36959	1.28501	no power	0.175474	1.20286	no power	0.120518	1.39142	no power	-0.0326608	1.31485	no power	-0.372117	1.51954	no power	0.170116	1.53922	no power	0.87847	Dispensable
PBANKA_0104300		cyclin dependent kinase binding protein, putative	0.462988	0.437278	not reduced	0.00582763	0.532981	no power	-0.62598	0.525179	no power	-1.06184	0.627341	no power	0.593369	0.56948	not reduced	0.577407	0.660917	not reduced	0.959036	0.705037	not reduced	0.913674	Dispensable
PBANKA_1441400	PCNA2	proliferating cell nuclear antigen 2, putative	0.321418	0.0755572	not reduced	-0.449111	0.0980153	not reduced	-0.334178	0.0733261	not reduced	-0.699358	0.0961072	not reduced	-2.46827	0.156364	reduced	-3.01718	0.178711	reduced	-2.29931	0.282219	reduced	0.866645	Dispensable
PBANKA_0109200	SPT5	transcription elongation factor SPT5, putative	-0.286268	0.446631	no power	-1.04341	0.473004	no power	0.20974	0.263769	not reduced	-0.329897	0.293483	not reduced	1.89065	0.423473	not reduced	1.30037	0.49877	not reduced	2.27402	0.609074	not reduced	0.742163	Slow
PBANKA_1232800		conserved Plasmodium protein, unknown function	0.368124	0.147786	not reduced	-0.00637116	0.169461	not reduced	-0.627184	0.103018	not reduced	-0.986482	0.126498	no power	0.633639	0.124095	not reduced	-0.0783364	0.153874	not reduced	-0.508053	0.368234	no power	1.04406	Dispensable
PBANKA_0417400		GTPase-activating protein, putative	-2.54955	0.818977	no power	-2.83731	0.848729	reduced	4.11582	0.87479	not reduced	0.769909	1.00072	no power	-2.79656	1.15881	no power	-3.13168	1.17591	no power	0.92739	1.36296	no power	0.393323	Slow
PBANKA_1106300		GTPase-activating protein, putative	-0.951723	1.00904	no power	-1.35562	1.02564	no power	0.0677641	1.00638	no power	-0.139935	1.0232	no power	0.295767	0.844116	no power	-0.0775048	0.872981	no power	2.24149	0.892527	not reduced	0.585244	Slow
PBANKA_1418500		TBC domain protein, putative	0.378296	0.0448482	not reduced	-0.00586622	0.0592305	not reduced	0.011266	0.0490491	not reduced	-0.346995	0.0670311	not reduced	0.143402	0.0522074	not reduced	-0.421399	0.0701951	not reduced	-0.682981	0.196096	no power	1.05239	Dispensable
PBANKA_0808700		GTPase-activating protein, putative	2.3143	1.1393	not reduced	-0.0312499	1.46632	no power	-0.183741	0.661083	no power	-0.192117	0.850055	no power	1.69791	0.493609	not reduced	2.9427e-16	0.635395	no power	4.79818	1.02117	not reduced	0.330016	Slow
PBANKA_1351200		conserved Plasmodium protein, unknown function	-0.947588	0.160675	no power	-1.30131	0.191169	no power	0.778854	0.211893	not reduced	-1.63187	0.316656	no power	-1.74268	0.195914	reduced	-2.08196	0.213708	reduced	-2.03183	0.293254	reduced	0.957278	Dispensable
PBANKA_0109500	ApiAP2	transcription factor with AP2 domain(s), putative	-1.61561	0.476023	no power	-2.2733	0.493453	reduced	0.413797	0.716777	no power	0.187834	0.732501	no power	-2.64118	0.660714	reduced	-2.90097	0.691395	reduced	-1.99183	0.704702	no power	0.812331	Slow
PBANKA_0905900	AP2-O	transcription factor with AP2 domain(s)	-1.19451	0.137119	no power	-1.95435	0.178107	reduced	0.0278533	0.0791306	not reduced	-0.161815	0.112085	not reduced	-0.5074	0.394732	no power	-0.667486	0.483535	no power	1.62639	0.525258	not reduced	0.586245	Slow
PBANKA_0214400	AP2-L	transcription factor with AP2 domain(s)	0.894399	0.68788	not reduced	0.122059	0.714558	no power	0.733873	0.284368	not reduced	0.19247	0.314592	not reduced	-7.69532	1.3438	reduced	-8.08296	1.37673	reduced	-6.6287	1.42667	reduced	0.719436	Slow
PBANKA_1329800	AP2-Sp	transcription factor with AP2 domain(s)	6.48469	0.640122	not reduced	5.63495	0.667372	not reduced	-0.325318	0.32352	not reduced	-0.908221	0.359534	no power	-3.83089	1.57206	no power	-4.18503	1.60707	no power	-2.68042	1.63807	no power	0.703159	Slow
PBANKA_0928400		conserved Plasmodium protein, unknown function	0.268889	0.105401	not reduced	0.00602842	0.132487	not reduced	0.26921	0.114724	not reduced	-1.58694	0.185819	reduced	-0.520883	0.0903863	not reduced	-0.874433	0.108263	no power	-0.822343	0.296122	no power	0.973284	Dispensable
PBANKA_1319700	ApiAP2	transcription factor with AP2 domain(s), putative	0.205675	0.0844827	not reduced	-0.216507	0.10477	not reduced	-0.214182	0.0454131	not reduced	-0.695808	0.0608549	not reduced	0.753104	0.0497742	not reduced	0.073474	0.0679197	not reduced	0.0014103	0.0932888	not reduced	0.984712	Dispensable
PBANKA_0932300	ApiAP2	transcription factor with AP2 domain(s), putative	0.13099	0.263208	not reduced	-0.541088	0.290704	no power	-0.289346	0.424476	no power	-0.60547	0.442808	no power	0.724243	0.426386	not reduced	-0.022869	0.447478	not reduced	0.156611	0.455139	not reduced	0.959516	Dispensable
PBANKA_1437500	AP2-G	transcription factor with AP2 domain(s)	-10.0835	0.369534	reduced	-10.7853	0.416078	reduced	-1.18811	0.484899	no power	-1.9323	0.528762	no power	0.360853	0.98984	no power	-0.472916	1.02273	no power	-1.42781	1.02771	no power	1.24683	Fast
PBANKA_1231600	ApiAP2	transcription factor with AP2 domain(s), putative	-1.78435	0.202369	reduced	-2.54344	0.227688	reduced	0.869957	0.210513	not reduced	0.273797	0.240594	not reduced	0.600519	0.195887	not reduced	0.209353	0.229184	not reduced	0.899465	0.564283	not reduced	0.840433	Dispensable
PBANKA_1034300	AP2-G2	transcription factor with AP2 domain(s)	-10.6965	0.775819	reduced	-11.5386	0.812966	reduced	0.356795	1.04703	no power	0.112487	1.075	no power	0.324226	1.24131	no power	0.0985033	1.3357	no power	1.72553	1.35258	not reduced	0.687378	Slow
PBANKA_0406700		activator of Hsp90 ATPase, putative	0.13893	0.0346031	not reduced	-0.469427	0.0485951	not reduced	0.0428225	0.0413616	not reduced	-0.332601	0.0604466	not reduced	-0.129807	0.0544403	not reduced	-0.893464	0.0779668	no power	-0.344401	0.158781	not reduced	0.873514	Slow
PBANKA_0816200		ribonuclease H2 subunit C, putative	2.3143	1.1393	not reduced	-0.0312499	1.46632	no power	-0.183741	0.661083	no power	-0.192117	0.850055	no power	1.69791	0.493609	not reduced	2.9427e-16	0.635395	no power	3.91028	0.685796	not reduced	0.405163	Slow
PBANKA_1145500		conserved Plasmodium protein, unknown function	-1.68032	0.165738	reduced	-2.34257	0.191325	reduced	-1.38063	0.245588	no power	-1.84639	0.276403	reduced	-0.313057	0.503324	no power	-0.950318	0.538901	no power	-0.705382	0.587848	no power	0.914956	Dispensable
PBANKA_1121100		radical SAM protein, putative	-0.442029	0.3264	no power	-0.992701	0.411027	no power	-0.0866276	0.165334	not reduced	-0.614766	0.20163	no power	-0.942115	0.669983	no power	-1.57727	0.721152	no power	-1.3733	0.784382	no power	0.959065	Dispensable	y	Aminoacyl-tRNA biosynthesis
PBANKA_1123100		conserved Plasmodium protein, unknown function	-0.773418	0.378381	no power	-1.15626	0.399839	no power	-0.455978	0.360933	no power	-0.904657	0.386237	no power	0.0961591	0.483058	not reduced	-0.657394	0.510712	no power	-0.72221	0.577861	no power	1.00074	Dispensable
PBANKA_1015300		rRNA (adenosine-2'-O-)-methyltransferase, putative	-0.232563	1.47387	no power	-0.326809	1.66557	no power	0.362975	1.35466	no power	0.293334	1.55881	no power	0.506322	1.57462	no power	0.19385	1.8078	no power	1.29431	1.93459	no power	0.766122	Dispensable
PBANKA_1016500		WW domain-binding protein 11, putative	1.24886	1.1393	no power	-1.09399	1.46632	no power	-0.183741	0.661083	no power	-0.192117	0.850055	no power	1.69791	0.493609	not reduced	2.9427e-16	0.635395	no power	4.25351	0.92039	not reduced	0.374274	Slow
PBANKA_1036200	RBM8A	RNA-binding protein 8A, putative	-0.516443	1.85962	no power	-0.749389	1.89578	no power	-0.0376327	1.15311	no power	-0.239473	1.20332	no power	0.92623	1.2151	no power	0.649735	1.3231	no power	7.77167	1.36547	not reduced	0.192785	Slow
PBANKA_0315000		apicoplast RNA methyltransferase precursor, putative	0.241011	0.0417829	not reduced	-0.23884	0.0553034	not reduced	-0.0180784	0.0481424	not reduced	-0.544328	0.0649821	not reduced	1.47606	0.0567528	not reduced	-0.0699545	0.0752598	not reduced	0.0840433	0.200688	not reduced	0.967745	Dispensable
PBANKA_1404800		SAM dependent methyltransferase, putative	-0.156328	0.185627	not reduced	-0.959502	0.233233	no power	0.418046	0.142839	not reduced	-0.348633	0.188379	not reduced	1.26128	0.130284	not reduced	0.321592	0.16578	not reduced	0.69925	0.21878	not reduced	0.922716	Dispensable
PBANKA_1039300	SR140	U2 snRNP-associated SURP motif-containing protein, putative	1.37072	1.1393	not reduced	-0.97244	1.46632	no power	-0.183741	0.661083	no power	-0.192117	0.850055	no power	1.69791	0.493609	not reduced	2.9427e-16	0.635395	no power	4.05492	0.724776	not reduced	0.391846	Slow
PBANKA_1037600	RRP5	rRNA biogenesis protein RRP5, putative	-5.44657	0.492159	reduced	-6.28602	0.531064	reduced	0.463409	0.686106	not reduced	0.21556	0.714336	no power	-4.03863	1.40266	reduced	-4.55285	1.52219	reduced	-2.41443	1.589	no power	0.61396	Slow
PBANKA_0502300		tRNA pseudouridine synthase, putative	-0.0713344	0.0578505	not reduced	-0.598069	0.0741906	not reduced	-0.184158	0.061226	not reduced	-0.528464	0.0781828	not reduced	0.299362	0.068812	not reduced	-0.394255	0.0878426	not reduced	-0.206927	0.188486	not reduced	0.930723	Dispensable
PBANKA_0619600		PelOta protein homologue, putative	0.152806	0.0752283	not reduced	-0.329145	0.0945419	not reduced	-0.108783	0.0685909	not reduced	-0.417186	0.0878942	not reduced	-0.917133	0.0804469	no power	-1.75793	0.101806	reduced	-1.66002	0.129187	reduced	0.959701	Dispensable
PBANKA_0831900		nucleolar protein Nop52, putative	-1.13738	2.38582	no power	-1.26717	2.57807	no power	1.64982	2.50866	no power	1.56153	2.69813	no power	-1.02345	2.60441	no power	-1.29033	2.79813	no power	0.426185	2.86258	no power	0.668205	Slow
PBANKA_1201600		ribosome-binding factor A, putative	-0.412917	1.85962	no power	-0.649661	1.89578	no power	-0.381536	1.15311	no power	-0.594247	1.20332	no power	1.45157	1.2151	not reduced	1.11984	1.3231	no power	7.29034	1.42338	not reduced	0.240279	Slow
PBANKA_1121400		RNA methyltransferase, putative	0.0704893	0.0558922	not reduced	-0.316778	0.0726034	not reduced	0.0559349	0.0636506	not reduced	-0.328459	0.0826342	not reduced	-0.547391	0.0747361	not reduced	-1.0604	0.0937467	no power	-0.674089	0.213796	no power	0.901457	Dispensable
PBANKA_1036400	BOP1	ribosome biogenesis protein BOP1, putative	2.3143	1.1393	not reduced	-0.0312499	1.46632	no power	-0.183741	0.661083	no power	-0.192117	0.850055	no power	1.69791	0.493609	not reduced	2.9427e-16	0.635395	no power	4.95485	0.846068	not reduced	0.318283	Slow
PBANKA_1235600	SAHH	adenosylhomocysteinase, putative	-0.96505	0.144867	no power	-1.77575	0.169154	reduced	-0.607855	0.141703	not reduced	-1.07613	0.167664	no power	1.27157	0.164186	not reduced	0.42488	0.192129	not reduced	1.40731	0.294633	not reduced	0.778164	Slow	y	Purine metabolism
PBANKA_0603800	SEPSECS	O-phosphoseryl-tRNA(Sec) selenium transferase, putative	0.267761	0.0674393	not reduced	-0.116972	0.0819483	not reduced	-0.122553	0.0592884	not reduced	-0.492751	0.0776055	not reduced	-0.137975	0.0649965	not reduced	-0.694545	0.0829713	not reduced	-0.784245	0.16178	no power	0.975363	Dispensable	y	Aminoacyl-tRNA biosynthesis
PBANKA_1205400		rhoGAP GTPase, putative	0.10492	0.067113	not reduced	-0.574591	0.0932947	not reduced	-0.0343878	0.0580473	not reduced	-0.452273	0.0833613	not reduced	-1.59729	0.143317	reduced	-2.19382	0.18085	reduced	-1.65335	0.270263	reduced	0.882585	Dispensable
PBANKA_0800600		centrin, putative	0.522775	0.107799	not reduced	-0.0702057	0.140378	not reduced	-0.322287	0.099384	not reduced	-0.874921	0.13454	no power	0.70852	0.0382284	not reduced	-0.0241885	0.0533941	not reduced	0.00759948	0.174379	not reduced	0.977137	Dispensable
PBANKA_1116200		ras GTPAse, putative	-0.23214	0.104187	not reduced	-0.830139	0.136783	no power	0.269612	0.0989676	not reduced	-0.292053	0.134128	not reduced	0.0308765	0.0343098	not reduced	-0.709051	0.0496729	not reduced	-0.743447	0.087	not reduced	1.01278	Dispensable	y	Purine metabolism
PBANKA_1414700		ADP-ribosylation factor, putative	-0.314632	0.286399	not reduced	-0.7244	0.385878	no power	0.404073	0.0593169	not reduced	-1.25122	0.100815	reduced	-1.62554	0.073823	reduced	-2.685	0.103365	reduced	-2.58979	0.128542	reduced	0.961825	Dispensable
PBANKA_1120800	SRP68	signal recognition particle subunit SRP68, putative	-0.765345	0.678081	no power	-1.16235	0.71131	no power	-0.00190704	0.688213	no power	-0.348187	0.722532	no power	2.40028	0.650224	not reduced	2.09888	0.66948	not reduced	9.26993	2.76193	not reduced	0.166441	Essential
PBANKA_1459200	ALAS	delta-aminolevulinic acid synthetase	0.696945	0.0667917	not reduced	-0.0544013	0.0893114	not reduced	-0.15935	0.0623357	not reduced	-0.540507	0.086138	not reduced	-13.2715	0.299345	reduced	-14.0437	0.330191	reduced	-13.7151	0.405218	reduced	0.971948	Dispensable	y	Heme biosynthesis
PBANKA_0608000	PBGD	porphobilinogen deaminase, putative	-0.0471847	0.135522	not reduced	-0.501517	0.16948	not reduced	-0.342288	0.0903895	not reduced	-0.851249	0.11207	no power	-3.16939	0.491351	reduced	-3.80664	0.543129	reduced	-3.84127	0.592553	reduced	1.01305	Dispensable	y	Heme biosynthesis
PBANKA_1460600		conserved Plasmodium protein, unknown function	0.514902	0.0371223	not reduced	-0.0919038	0.0511755	not reduced	-0.0800484	0.0414696	not reduced	-0.454209	0.0605862	not reduced	-1.80182	0.104493	reduced	-2.63207	0.130389	reduced	-2.79617	0.145097	reduced	1.03623	Dispensable
PBANKA_0825200	TPK	thiamine pyrophosphokinase, putative	-0.883328	0.102695	no power	-1.33606	0.136198	reduced	-0.114686	0.0784923	not reduced	-0.625949	0.100844	not reduced	0.568482	0.194009	not reduced	-0.0933276	0.247677	not reduced	-0.158969	0.308616	not reduced	1.01398	Dispensable	y	Thiamine (vit B1) metabolism
PBANKA_0904400	TFG2	transcription initiation factor IIF subunit beta, putative	0.384932	0.131023	not reduced	-0.595018	0.176828	not reduced	0.312246	0.17142	not reduced	0.0509187	0.233769	not reduced	0.410191	0.274728	not reduced	0.556305	0.372779	not reduced	3.77135	0.593449	not reduced	0.457865	Slow
PBANKA_0312400	RPB2	DNA-directed RNA polymerase II subunit RPB2, putative	-0.429096	0.152315	not reduced	-1.61366	0.177815	reduced	-0.13404	0.165787	not reduced	-0.527763	0.19123	not reduced	-0.325098	0.306694	not reduced	-1.95254	0.353789	reduced	1.5399	0.629631	not reduced	0.469546	Slow
PBANKA_0304200		DNA-directed RNA polymerase III subunit RPC10, putative	2.3143	1.1393	not reduced	-0.0312499	1.46632	no power	-0.183741	0.661083	no power	-0.192117	0.850055	no power	1.69791	0.493609	not reduced	2.9427e-16	0.635395	no power	7.29541	0.892056	not reduced	0.185334	Slow
PBANKA_0938900		IWS1-like protein, putative	-2.31454	0.102821	reduced	-2.9426	0.125811	reduced	-1.30235	0.166442	no power	-1.88917	0.195939	reduced	0.396489	0.410006	not reduced	0.0128887	0.441878	not reduced	0.873238	0.494716	not reduced	0.81802	Slow
PBANKA_1324000		60S ribosomal protein L29, putative	-0.85978	0.531591	no power	-1.23561	0.56609	no power	2.50239	0.524417	not reduced	-1.12117	0.693391	no power	-1.08605	0.405522	no power	-1.38787	0.43208	no power	0.261548	0.639239	no power	0.662847	Slow
PBANKA_0110000		60S ribosomal protein L39, putative	-0.627361	0.283443	no power	-0.907421	0.311433	no power	0.445458	0.357195	not reduced	-3.35636	0.506825	reduced	-0.652653	0.48665	no power	-0.930745	0.506468	no power	1.55645	0.664458	not reduced	0.617562	Slow
PBANKA_0616000		mitochondrial ribosomal protein S8 precursor, putative	-0.47864	0.104187	not reduced	-1.07855	0.136783	no power	0.639458	0.0989676	not reduced	0.0833232	0.134128	not reduced	0.583106	0.0343098	not reduced	-0.136414	0.0496729	not reduced	-0.0284969	0.127817	not reduced	0.984106	Dispensable
PBANKA_1409400		mitochondrial ribosomal protein S15 precursor, putative	-4.41503	0.762905	reduced	-4.69535	0.79174	reduced	6.70707	0.765912	not reduced	3.18402	0.896709	not reduced	-4.69356	1.02833	reduced	-5.01448	1.04549	reduced	1.3247	1.23163	no power	0.237156	Slow
PBANKA_1133400	EF-1alpha	elongation factor 1-alpha	-0.264923	0.0638487	not reduced	-0.73159	0.0775709	not reduced	0.194166	0.0762696	not reduced	-0.348185	0.0919841	not reduced	1.96156	0.094434	not reduced	0.382005	0.114502	not reduced	0.898397	0.216589	not reduced	0.850089	Slow	y	Purine metabolism|Selenocompound metabolism
PBANKA_0814200		elongation factor 1-beta, putative	-0.172947	0.0438671	not reduced	-0.695633	0.0603805	not reduced	0.481944	0.0438426	not reduced	0.131876	0.0609933	not reduced	-0.355525	0.0431979	not reduced	-1.03736	0.0611965	no power	-0.873571	0.0921334	no power	0.957388	Dispensable
PBANKA_0809000		translation initiation factor SUI1, putative	0.760165	0.142674	not reduced	0.326663	0.163037	not reduced	-0.0882776	0.0673278	not reduced	-0.574238	0.0833891	not reduced	0.373571	0.0711359	not reduced	-0.347018	0.0909219	not reduced	-0.355016	0.21277	not reduced	0.991153	Dispensable
PBANKA_1007300		peptide chain release factor 2, putative	-0.320442	0.946773	no power	-0.426758	1.13711	no power	0.35813	0.955893	no power	0.288555	1.14052	no power	-0.483899	0.858091	no power	-0.650399	1.0305	no power	0.0478655	1.06105	no power	0.848797	Dispensable
PBANKA_1016100		peptide chain release factor 1, putative	0.473842	0.109047	not reduced	-0.124487	0.141565	not reduced	-0.269191	0.105058	not reduced	-0.829094	0.140115	no power	-0.46398	0.0509493	not reduced	-1.22677	0.0681485	reduced	-1.3768	0.136479	reduced	1.02967	Dispensable
PBANKA_0930400	ICT1	peptidyl-tRNA hydrolase ICT1, putative	-0.721318	0.108138	not reduced	-1.32336	0.140737	reduced	0.0391375	0.106888	not reduced	-0.517401	0.142	not reduced	0.14602	0.0652435	not reduced	-0.644801	0.0815414	not reduced	-0.827959	0.187964	no power	1.0134	Dispensable
PBANKA_0802600		peptide chain release factor, putative	2.3143	1.1393	not reduced	-0.0312499	1.46632	no power	0.155869	0.660582	no power	0.145351	0.849557	no power	1.15762	0.491921	not reduced	-0.53607	0.633712	no power	3.29465	0.965837	not reduced	0.419701	Slow
PBANKA_0520200		ADP/ATP transporter on adenylate translocase, putative	0.557527	0.740859	not reduced	0.174926	0.776625	no power	0.300081	0.67254	no power	-0.0407046	0.707462	no power	-0.492817	0.662407	no power	-0.790621	0.681866	no power	5.98667	0.870446	not reduced	0.20846	Slow	y	Transport between c and m
PBANKA_1016400		metabolite/drug transporter, putative	-1.46223	0.437755	no power	-2.16434	0.469143	reduced	0.411693	0.277238	not reduced	-0.0783388	0.314717	not reduced	-1.48644	0.373907	no power	-2.13459	0.413825	reduced	-1.71817	0.632092	no power	0.871208	Dispensable
PBANKA_1304700		major facilitator superfamily, putative	-0.752114	2.12811	no power	-0.851391	2.32484	no power	0.585768	2.26617	no power	0.49114	2.47483	no power	-1.88431	3.39516	no power	-2.06277	3.56835	no power	0.800049	3.57503	no power	0.516097	Slow
PBANKA_1443800	MRP2	multidrug resistance-associated protein 2	-1.76822	2.97722	no power	-1.90037	3.17282	no power	-0.428125	3.57731	no power	-0.514308	3.75744	no power	-0.427108	3.68244	no power	-0.581558	3.85848	no power	1.3411	3.87852	no power	0.641273	Slow
PBANKA_0112500		organic anion transporter, putative	0.326336	0.143242	not reduced	-0.493465	0.167357	not reduced	0.484669	0.128293	not reduced	0.0186342	0.154068	not reduced	-2.05905	0.123824	reduced	-2.73444	0.147707	reduced	-2.25561	0.241875	reduced	0.934668	Dispensable
PBANKA_1353300	ABCB5	ABC transporter B family member 5, putative	-0.165628	0.302616	not reduced	-0.557174	0.402312	no power	0.381626	0.0615292	not reduced	-1.2711	0.102985	reduced	-1.21885	0.0919354	reduced	-2.21153	0.12355	reduced	-1.83643	0.153915	reduced	0.906391	Slow
PBANKA_0817000		sugar transporter, putative	-0.278465	0.0834727	not reduced	-1.07615	0.109914	no power	-0.158996	0.0857809	not reduced	-0.619787	0.112866	not reduced	-0.194273	0.0960829	not reduced	-0.871197	0.118756	no power	-0.945359	0.212425	no power	0.964407	Dispensable
PBANKA_1434000		phosphate translocator, putative	-0.557597	0.066886	not reduced	-1.0912	0.08338	no power	0.228579	0.0726139	not reduced	-0.0982708	0.0898567	not reduced	-0.309657	0.0789398	not reduced	-0.978176	0.0972784	no power	-0.568315	0.176572	not reduced	0.916854	Dispensable
PBANKA_0401200	ABCB4	ABC transporter B family member 4, putative	0.0098276	0.0720344	not reduced	-0.448593	0.0854479	not reduced	0.641031	0.0639666	not reduced	0.15604	0.0794847	not reduced	0.784507	0.0884309	not reduced	-0.735117	0.109627	not reduced	-0.315822	0.206164	not reduced	0.930856	Dispensable
PBANKA_0205100		mitochondrial carrier protein, putative	-0.323767	0.0499182	not reduced	-1.09842	0.0714845	no power	-0.127492	0.0475646	not reduced	-0.554573	0.0701366	not reduced	0.244501	0.0516755	not reduced	-0.188305	0.0732963	not reduced	-0.243359	0.193591	not reduced	0.98726	Dispensable
PBANKA_1311700	MDR2	multidrug resistance protein 2, putative	-0.0369867	0.0558894	not reduced	-0.412515	0.073454	not reduced	-0.351605	0.0611588	not reduced	-0.721103	0.0893129	not reduced	-0.00326634	0.227464	not reduced	-0.714305	0.320703	no power	-0.243215	0.364932	not reduced	0.890575	Slow
PBANKA_0820400		sugar transporter, putative	0.575861	0.212382	not reduced	-0.183295	0.257232	not reduced	0.175053	0.175106	not reduced	-0.582745	0.21884	no power	0.996396	0.151658	not reduced	-0.00849211	0.191272	not reduced	0.0844736	0.234987	not reduced	0.975906	Dispensable
PBANKA_1413000		cop-coated vesicle membrane protein p24 precursor, putative	-0.225721	0.665725	no power	-0.29869	0.85347	no power	0.0398818	0.674781	no power	-0.0435396	0.859364	no power	0.326411	0.680267	no power	0.128168	0.855442	no power	0.355194	0.859689	no power	0.948984	Dispensable
PBANKA_1427100	AQP2	aquaporin, putative	0.698228	0.112907	not reduced	0.357062	0.13061	not reduced	-1.5849	0.1321	reduced	-2.09565	0.15821	reduced	-3.36558	0.408136	reduced	-4.1403	0.436058	reduced	-4.2364	0.471345	reduced	1.0124	Dispensable
PBANKA_1348000		transmembrane protein Tmp21 homologue, putative	-0.279161	0.280039	not reduced	-1.00763	0.297899	no power	0.475069	0.329475	not reduced	0.100468	0.349084	not reduced	0.204504	0.721791	no power	-0.586454	0.746373	no power	-0.554182	0.754435	no power	0.992589	Dispensable
PBANKA_1116300	MQO	malate:quinone oxidoreductase, putative	-1.36631	0.0712136	reduced	-1.77624	0.0856123	reduced	-0.00509883	0.0703049	not reduced	-0.370717	0.0884103	not reduced	-0.493627	0.101521	not reduced	-1.04774	0.122137	no power	-0.488454	0.170623	not reduced	0.896081	Slow	y	Citrate cycle (TCA cycle)
PBANKA_1419100		dihydrolipoyllysine-residue succinyltransferase component of 2-oxoglutarate dehydrogenase complex, putative	-0.569284	0.101752	not reduced	-1.18525	0.115851	no power	-0.0177095	0.174548	not reduced	-0.486137	0.19689	not reduced	-0.389949	0.233701	not reduced	-1.25975	0.265288	no power	-1.29498	0.313178	no power	0.998885	Dispensable	y	Citrate cycle (TCA cycle)|Lysine degradation
PBANKA_0710100	KDH	2-oxoglutarate dehydrogenase E1 component, putative	-1.20806	0.0852286	reduced	-1.73344	0.101562	reduced	-0.629407	0.10147	not reduced	-0.975456	0.118732	no power	-0.464527	0.118815	not reduced	-1.13684	0.137066	no power	-1.07901	0.27638	no power	0.971403	Dispensable	y	Citrate cycle (TCA cycle)|Lysine degradation
PBANKA_1428800		iron-sulfur subunit of succinate dehydrogenase, putative	-0.936526	0.109606	no power	-1.54753	0.123664	reduced	0.342308	0.150628	not reduced	-0.0418444	0.169418	not reduced	-10.2069	0.65371	reduced	-11.0006	0.678667	reduced	-10.8657	0.687439	reduced	0.969316	Dispensable	y	ETC
PBANKA_1440000		isoleucine--tRNA ligase, putative	0.227424	1.10589	no power	-0.584342	1.14405	no power	0.420413	1.15728	no power	0.169155	1.18516	no power	1.8776	1.59707	no power	1.3697	1.71551	no power	4.11031	2.11221	not reduced	0.53142	Slow	y	Aminoacyl-tRNA biosynthesis
PBANKA_0606100	MiaA	tRNA delta(2)-isopentenylpyrophosphate transferase, putative	0.846455	0.128528	not reduced	0.379892	0.162333	not reduced	-0.0257231	0.0581773	not reduced	-0.4959	0.079516	not reduced	0.00108174	0.163594	not reduced	-0.617128	0.214599	no power	-0.335354	0.348927	no power	0.965894	Dispensable	y	Aminoacyl-tRNA biosynthesis
PBANKA_1357400	USB1	U6 snRNA phosphodiesterase, putative	-2.30545	1.85254	no power	-2.53307	1.88876	no power	0.0899523	1.15311	no power	-0.123985	1.20332	no power	1.01327	1.2151	no power	0.718336	1.3231	no power	8.51013	1.36946	not reduced	0.165181	Slow
PBANKA_1239600	UFD1	ubiquitin fusion degradation protein 1, putative	0.30394	0.10898	not reduced	-0.294056	0.141537	not reduced	-0.0401994	0.105027	not reduced	-0.597475	0.140082	not reduced	-0.235876	0.0450676	not reduced	-0.952654	0.0606201	no power	-1.01362	0.129919	no power	1.01806	Dispensable
PBANKA_0930900	UCH54	deubiquinating/deneddylating enzyme, putative	1.28273	0.146799	not reduced	0.550954	0.189929	not reduced	0.277138	0.114493	not reduced	-0.471049	0.157815	not reduced	0.705523	0.0773369	not reduced	-0.0555595	0.106613	not reduced	0.243486	0.15091	not reduced	0.901614	Slow
PBANKA_0517800		Sec1 family protein, putative	-0.468722	1.02366	no power	-0.876778	1.04026	no power	0.398532	1.00638	no power	0.194289	1.0232	no power	-0.000616062	0.844116	no power	-0.375906	0.872981	no power	2.52068	1.10876	not reduced	0.508363	Slow
PBANKA_1337200		protein transport protein SFT2, putative	0.198409	0.111223	not reduced	-0.303346	0.131661	not reduced	-0.200598	0.0957087	not reduced	-0.637289	0.118649	not reduced	-0.327906	0.103848	not reduced	-1.04413	0.126446	no power	-0.656818	0.228729	no power	0.936835	Dispensable
PBANKA_1401700		SNARE protein, putative	-1.27607	0.0867553	reduced	-1.86931	0.101067	reduced	0.153974	0.124207	not reduced	-0.289293	0.144999	not reduced	0.828474	0.159755	not reduced	-0.149724	0.191603	not reduced	-0.302426	0.228828	not reduced	0.990507	Dispensable
PBANKA_1110500	TCTP	histamine-releasing factor	-0.366296	0.12954	not reduced	-0.697525	0.158041	no power	0.492465	0.142173	not reduced	-1.74417	0.240465	reduced	-1.00266	0.114302	no power	-1.46823	0.133866	reduced	-0.721566	0.199671	no power	0.810945	Slow
PBANKA_1203700	UPF1	regulator of nonsense transcripts 1, putative	0.070937	0.15244	not reduced	-0.265064	0.182903	not reduced	0.363618	0.185648	not reduced	0.00931822	0.217145	not reduced	-1.12156	0.249999	no power	-1.41791	0.268919	no power	-1.80134	0.64675	no power	0.847581	Dispensable
PBANKA_1221000	RAD14	DNA repair protein RAD14, putative	0.216052	0.049303	not reduced	-0.311833	0.0663164	not reduced	-0.553125	0.0500634	not reduced	-0.915204	0.0678213	no power	0.297338	0.0633353	not reduced	-0.395749	0.082364	not reduced	-0.514938	0.153857	not reduced	1.03504	Dispensable
PBANKA_0303700	RAD2	DNA repair protein RAD2, putative	0.309792	0.104947	not reduced	-0.199562	0.124445	not reduced	0.0162617	0.0939736	not reduced	-0.298128	0.112248	not reduced	0.42627	0.0919121	not reduced	-0.261876	0.111266	not reduced	-0.0398345	0.222171	not reduced	0.947675	Dispensable			DNA repair
PBANKA_1101300		conserved rodent malaria protein, unknown function	0.811569	0.372632	not reduced	-0.166307	0.413621	not reduced	0.186258	0.217181	not reduced	0.0356753	0.256255	not reduced	0.169065	0.375505	not reduced	0.243517	0.470644	not reduced	2.62427	0.837434	not reduced	0.49967	Slow
PBANKA_0722000		phosphatidylinositol 4-kinase, putative	-0.57575	0.094716	not reduced	-1.84324	0.122262	reduced	0.164188	0.067319	not reduced	-0.278503	0.0978545	not reduced	-1.79093	0.130972	reduced	-3.35534	0.189067	reduced	-0.116238	0.477415	no power	0.630982	Slow	y	Inositol phosphate (vit B8) metabolism
PBANKA_0918600		phosphatidylinositol-4-phosphate 5-kinase, putative	-0.190591	0.0613857	not reduced	-1.34958	0.0856505	reduced	-0.284128	0.0454508	not reduced	-0.659623	0.0675764	not reduced	0.151239	0.0667575	not reduced	-1.63646	0.116312	reduced	-1.57097	0.493641	no power	1.03022	Dispensable
PBANKA_0506900		phospholipid scramblase, putative	0.0314722	0.0913894	not reduced	-0.570378	0.10571	not reduced	0.293562	0.124328	not reduced	-0.105444	0.143592	not reduced	0.355088	0.146441	not reduced	-0.448432	0.170691	not reduced	-0.518722	0.188366	not reduced	1.01326	Dispensable
PBANKA_0715600	RPT3	26S protease regulatory subunit 6B, putative	-0.905521	0.600591	no power	-1.21081	0.655653	no power	-1.67894	0.641912	no power	-2.02205	0.701181	no power	0.792514	1.13012	no power	0.860494	1.24297	no power	3.59654	1.34232	not reduced	0.533234	Slow
PBANKA_1206600		26S protease regulatory subunit 4, putative	1.16797	0.742342	not reduced	0.802747	0.778197	not reduced	0.296365	0.688213	no power	-0.0426029	0.722532	no power	-0.498597	0.678738	no power	-0.79467	0.697995	no power	11.2331	2.3427	not reduced	0.0618054	Essential
PBANKA_0824000		OTU-like cysteine protease, putative	1.18269	0.101922	not reduced	-0.00309867	0.126114	not reduced	-0.0688952	0.0624733	not reduced	-0.365377	0.0851875	not reduced	0.149359	0.0911276	not reduced	-1.661	0.137081	reduced	-0.959121	0.197013	no power	0.853348	Slow
PBANKA_1126200	DJ1	protein DJ-1, putative	0.00598874	0.0739626	not reduced	-0.600408	0.0880921	not reduced	0.646423	0.0866639	not reduced	0.258314	0.105679	not reduced	0.392482	0.0978492	not reduced	-0.379298	0.121304	not reduced	-0.0431758	0.167076	not reduced	0.928119	Dispensable
PBANKA_0107300	CCT6	T-complex protein 1 subunit zeta, putative	-3.91067	1.28885	reduced	-4.17916	1.33271	reduced	-1.59481	1.009	no power	-1.843	1.05717	no power	1.04991	1.2151	no power	0.753822	1.3231	no power	2.72964	1.40354	not reduced	0.633021	Slow
PBANKA_0312600	DHHC11	palmitoyltransferase, putative	-0.182952	0.0736597	not reduced	-0.57822	0.0878366	not reduced	0.0847826	0.0665725	not reduced	-0.273686	0.0846207	not reduced	-0.112161	0.0687364	not reduced	-0.665875	0.0867107	not reduced	-0.737088	0.294901	no power	0.959766	Dispensable
PBANKA_0932100	DHHC9	palmitoyltransferase	-0.41153	0.0625757	not reduced	-0.80222	0.0769599	not reduced	0.117488	0.0657846	not reduced	-0.242663	0.0838508	not reduced	-0.119049	0.0651972	not reduced	-0.685659	0.0833575	not reduced	-0.584581	0.143557	not reduced	0.959501	Dispensable
PBANKA_0833300	DHHC6	palmitoyltransferase, putative	0.408173	0.0994716	not reduced	0.0163531	0.113644	not reduced	-0.256793	0.0735449	not reduced	-0.614741	0.0915028	not reduced	-0.242721	0.108426	not reduced	-0.799716	0.128445	no power	-0.570084	0.241611	no power	0.944946	Dispensable
PBANKA_0834400	MAS1	mitochondrial-processing peptidase subunit beta, putative	-0.329285	1.11306	no power	-1.14694	1.15131	no power	1.22981	1.15901	no power	0.984102	1.18719	no power	0.481594	1.57153	no power	-0.0119221	1.69123	no power	3.11391	2.05676	not reduced	0.517131	Slow
PBANKA_0706900		conserved Plasmodium protein, unknown function	0.122161	0.104319	not reduced	-0.476953	0.136915	not reduced	0.151113	0.0990026	not reduced	-0.403756	0.134165	not reduced	-0.104425	0.038556	not reduced	-0.832916	0.053711	not reduced	-0.925948	0.165999	no power	1.02065	Dispensable
PBANKA_1202600		E3 ubiquitin-protein ligase, putative	-0.142806	0.0725145	not reduced	-1.28753	0.0965617	reduced	-0.103182	0.0517164	not reduced	-0.450708	0.0732703	not reduced	-0.198706	0.0913164	not reduced	-2.09186	0.13739	reduced	-1.03429	0.440289	no power	0.786209	Dispensable
PBANKA_0209900	NT4	nucleoside transporter 4, putative	0.299656	0.108311	not reduced	-0.299015	0.14091	not reduced	-0.0625776	0.101782	not reduced	-0.618424	0.136901	not reduced	-2.18435	0.0881162	reduced	-2.9635	0.105479	reduced	-3.17539	0.146977	reduced	1.03196	Dispensable
PBANKA_0615100		queuine tRNA-ribosyltransferase, putative	1.25448	0.164244	not reduced	0.43503	0.187037	not reduced	-0.0408177	0.130353	not reduced	-0.503699	0.156008	not reduced	-0.549624	0.113119	not reduced	-1.24503	0.13754	no power	-0.415336	0.367558	no power	0.874774	Dispensable	y	Aminoacyl-tRNA biosynthesis
PBANKA_0105200		polypyrimidine tract-binding protein, putative	0.674483	0.0612117	not reduced	-0.0818829	0.0825057	not reduced	-0.12815	0.0585173	not reduced	-0.511842	0.0805964	not reduced	0.221559	0.0631945	not reduced	-0.438927	0.0859605	not reduced	0.186565	0.245863	not reduced	0.861072	Dispensable
PBANKA_1463500		translation initiation factor eIF-2B subunit beta, putative	-3.61406	2.85193	no power	-3.7359	3.04429	no power	0.576784	3.57731	no power	0.491435	3.75744	no power	-0.195527	3.68244	no power	-0.362236	3.85848	no power	2.61621	3.86233	no power	0.502492	Slow			cellular metabolic process
PBANKA_0702200		translation initiation factor eIF-2B subunit alpha, putative	-8.5549	0.782541	reduced	-9.3729	0.820574	reduced	-0.34304	1.07363	no power	-0.59535	1.10142	no power	0.636001	1.58839	no power	0.105555	1.70564	no power	3.0678	1.72423	not reduced	0.504356	Slow			cellular metabolic process
PBANKA_1212300		translation initiation factor eIF-2B subunit delta, putative	-8.82112	0.839656	reduced	-9.04765	0.875134	reduced	-0.297726	1.08188	no power	-0.528876	1.13317	no power	1.55353	0.997333	not reduced	1.13202	1.12178	no power	4.02824	1.19285	not reduced	0.50632	Slow			cellular metabolic process
PBANKA_0519800		acetyl-CoA transporter, putative	-9.37908	0.153427	reduced	-9.74706	0.171898	reduced	-1.77421	0.399955	no power	-2.34722	0.417364	reduced	5.33414	0.629823	not reduced	3.76514	0.651076	not reduced	4.59465	0.671946	not reduced	0.822844	Slow	y	Transport between c and r
PBANKA_1220300		lysophospholipase, putative	0.602152	0.144781	not reduced	-0.146794	0.189002	not reduced	-0.195772	0.116703	not reduced	-0.946833	0.160253	no power	-0.190282	0.102529	not reduced	-1.05542	0.135183	no power	-1.63427	0.248423	reduced	1.09437	Dispensable
PBANKA_0310000	SIS1	protein SIS1, putative	-0.166121	0.224862	not reduced	-0.847182	0.240684	no power	-0.105819	0.216123	not reduced	-0.68794	0.239787	no power	-0.284925	0.386151	no power	-0.951455	0.414625	no power	-0.31346	0.459393	no power	0.899609	Dispensable
PBANKA_1024100	SPB4	ATP-dependent rRNA helicase SPB4, putative	-0.748325	0.143245	no power	-1.53942	0.167361	reduced	0.650037	0.131858	not reduced	0.139137	0.157696	not reduced	0.450482	0.128993	not reduced	-0.24262	0.153122	not reduced	0.107845	0.277521	not reduced	0.886282	Dispensable	y	Purine metabolism
PBANKA_0521800	RRF2	ribosome-recycling factor, putative	-0.538537	0.108665	not reduced	-0.895819	0.126152	no power	0.00350105	0.104484	not reduced	-0.46284	0.127244	not reduced	0.234019	0.150537	not reduced	-0.500903	0.178253	not reduced	-0.497415	0.203937	not reduced	1.00382	Dispensable
PBANKA_1122800		ribonuclease H2 subunit A, putative	-3.60279	0.465043	reduced	-4.3172	0.509329	reduced	-1.3572	0.485638	no power	-2.10085	0.529461	reduced	3.67707	1.00124	not reduced	2.78201	1.03542	not reduced	6.80165	1.09574	not reduced	0.391788	Slow
PBANKA_1122300		RNA-binding protein, putative	-0.237447	0.170181	not reduced	-0.842559	0.205701	no power	0.763902	0.166358	not reduced	0.162942	0.204199	not reduced	-9.62854	0.540998	reduced	-10.3557	0.558687	reduced	-10.5379	0.588983	reduced	1.04731	Dispensable
PBANKA_0615400		serine--tRNA ligase, putative	-1.44032	1.42329	no power	-1.67247	1.46063	no power	-2.45082	0.650844	reduced	-2.66048	0.714175	reduced	-1.45656	1.17909	no power	-1.64937	1.29198	no power	-0.331383	1.37614	no power	0.738784	Dispensable	y	Aminoacyl-tRNA biosynthesis
PBANKA_1205000	GBP2	single-strand telomeric DNA-binding protein GBP2, putative	-0.320836	0.900445	no power	-0.605841	0.92909	no power	5.73115	0.797999	not reduced	2.18881	0.931645	not reduced	-3.93168	1.10159	reduced	-4.25327	1.1187	reduced	-0.685026	1.16789	no power	0.442892	Slow
PBANKA_0203300	RPB9	DNA-directed RNA polymerase II subunit RPB9, putative	-1.80955	3.04508	no power	-1.94545	3.24177	no power	0.473215	3.57731	no power	0.387869	3.75744	no power	-0.955399	3.68244	no power	-1.10682	3.85848	no power	3.28942	3.93297	no power	0.362285	Slow
PBANKA_1358600	IDH	isocitrate dehydrogenase [NADP], mitochondrial, putative	-6.72864	0.791259	reduced	-7.00514	0.829834	reduced	-0.83877	0.996028	no power	-1.04457	1.04516	no power	-0.132118	1.13793	no power	-0.496349	1.23071	no power	4.64307	1.25232	not reduced	0.305397	Slow	y	Citrate cycle (TCA cycle)	isocitrate metabolic process, oxidation-reduction process
PBANKA_1414400		exportin-1, putative	-1.14575	0.410102	no power	-1.45986	0.439894	no power	1.28829	0.477404	not reduced	-2.13021	0.611238	no power	-0.401038	0.42602	no power	-0.706435	0.445772	no power	0.133335	0.51712	not reduced	0.805586	Slow
PBANKA_0921100		methyltransferase, putative	0.449791	0.178061	not reduced	-0.29065	0.223804	not reduced	0.436863	0.137302	not reduced	-0.302782	0.181688	not reduced	-0.101483	0.105065	not reduced	-0.997242	0.135749	no power	0.0489282	0.391867	not reduced	0.788931	Dispensable
PBANKA_1417800		N2,N2-dimethylguanosine tRNA methyltransferase, putative	1.08123	1.03775	not reduced	0.276769	1.07552	no power	-1.62628	1.0346	no power	-1.86878	1.06211	no power	2.30605	1.59707	not reduced	1.82202	1.71551	no power	4.45545	1.92308	not reduced	0.553148	Slow
PBANKA_1223200		conserved Plasmodium protein, unknown function	-2.0353	0.528734	no power	-2.40087	0.560107	reduced	-0.615649	0.660714	no power	-0.96518	0.694213	no power	-0.934938	0.678481	no power	-1.23861	0.697732	no power	1.12919	0.743276	not reduced	0.576106	Slow
PBANKA_0410300	RPN12	26S proteasome regulatory subunit RPN12, putative	-0.710016	1.85962	no power	-0.941778	1.89578	no power	-0.150098	1.15311	no power	-0.378197	1.20332	no power	0.637827	1.2151	no power	0.354718	1.3231	no power	4.23304	1.46902	not reduced	0.407864	Slow
NA		NA	0.615678	0.14564	not reduced	0.160665	0.192958	not reduced	-0.351921	0.165728	not reduced	-0.75136	0.224399	no power	-0.871158	0.246295	no power	-1.46917	0.31363	no power	-1.69331	0.403165	no power	1.0164	Dispensable
NA		NA	0.138641	0.135611	not reduced	-0.672484	0.181677	no power	-0.501971	0.162169	not reduced	-0.793958	0.210644	no power	-0.621124	0.252602	no power	-1.23812	0.320469	no power	-1.53665	0.38356	no power	1.05774	Dispensable
NA		NA	0.911522	0.224252	not reduced	0.112226	0.273102	not reduced	0.429863	0.190184	not reduced	0.151738	0.238882	not reduced	-0.288266	0.280438	not reduced	-0.967511	0.351435	no power	-1.34813	0.43817	no power	1.07063	Dispensable
NA			0.244966	0.0991683	not reduced	-0.0863559	0.129376	not reduced	0.0957734	0.0904688	not reduced	-0.222915	0.120786	not reduced	0.000991324	0.0454923	not reduced	-0.269262	0.0633777	not reduced	-0.46767	0.198098	not reduced	1.05608	Dispensable
PBANKA_1000100.1		NA	0.302354	0.113438	not reduced	-0.36536	0.158083	not reduced	0.383171	0.137181	not reduced	0.0474339	0.186494	not reduced	0.238	0.182601	not reduced	-0.300141	0.246827	not reduced	-0.371131	0.26571	not reduced	1.00978	Dispensable
