# Supplementary material for: Genome-Scale Identification of Essential Metabolic Processes for Targeting the Plasmodium Liver Stage
Source: Cell. 2019 Nov 14;179(5):1112–1128.e26. doi: 10.1016/j.cell.2019.10.030 (PMC6904910; doi:10.1016/j.cell.2019.10.030)
Supplement: Table S3. PhenoMapping Results for iPbe and Details on Its Reconstruction, Related to Figures 4, 5, 6, and 7 — (1) Metabolic tasks for P. berghei; (2) Predictions of essentiality in iPbe (alternative conditions), iPbe-blood, and iPbe-liver; (3) In silico minimal media (IMM) results; (4) Essential genes in IMM and substrates responsible for essentiality; (5) In silico minimal secretion (IMS) results; (6) Essential genes in IMS and secretions responsible for essentiality; (7) Essential genes when metabolomics data are integrated and bottleneck metabolite levels; (8) Essential genes when transcriptomics data are integrated and bottleneck reaction levels; (9) List of false negative predictions with the final models iPbe, iPbe-blood, or iPbe-liver and hypotheses on the source for these mismatches; (10) Definition of biomass building blocks and stoichiometric requirements in iPbe; (11) Thermodynamic data for iPbe. All the PhenoMapping results can be reproduced following the PhenoMapping workflow available at https://www.github.com/EPFL-LCSB/phenomapping. [file mmc3.xlsx]

## Sheet: Summary Table S3
Tab in Table S3	Description of each tab/section in Table S3
S3.1	Metabolic tasks for P. berghei. The table is formatted to be used as input for task analysis in the RAVEN toolbox
S3.2	Predictions of essentiality in iPbe (alternative conditions), iPbe-blood, and iPbe-liver
S3.3	In silico minimal media (IMM) results for iPbe-for-blood and iPbe-for-liver
S3.4	PhenoMapping results in IMM: essential genes in IMM and uptakes responsible for essentiality
S3.5	In silico minimal secretion (IMS) results for iPbe-for-blood and iPbe-for-liver
S3.6	PhenoMapping results for IMS: essential genes in IMS and secretions responsible for essentiality
S3.7	PhenoMapping results with metabolomics: essential genes when metabolomics data are integrated and bottleneck metabolite levels
S3.8	PhenoMapping results with transcriptomics: essential genes when transcriptomics data are integrated and bottleneck reaction levels
S3.9	List of false negative predictions with the final models iPbe, iPbe-blood, or iPbe-liver and hypotheses on the source for these mismatches
S3.10	Definition of biomass building blocks and stoichiometric requirements in iPbe
S3.11	Thermodynamic data for iPbe. Values of pH and membrane potential used in this study for thermodynamic curation of the metabolic models of P. berghei and thermodynamic analyses of the blood- and liver-stage-specific metabolism.
Note: iPbe-for-blood and iPbe-for-liver are two thermodynamically curated versions of iPbe (for the analysis of metabolism in the blood and liver stages, respectively). They differ in the default metabolite concentration ranges and pH value of the parasitophorous vacuole (extraparasitic medium). In addition, oxyhemoglobin was not allowed to be taken up in iPbe-for-liver. Please, see the detailed …

## Sheet: S3.1
	ID	DESCRIPTION	IN	IN LB	IN UB	OUT	OUT LB	OUT UB	EQU	EQU LB	EQU UB	CHANGED RXN	CHANGED LB	CHANGED UB	SHOULD FAIL	PRINT FLUX	COMMENTS
	1	ATP synthesis from glucose, inorganic compounds and hypoxanthine	Oxygen[e];D-Glucose[e];NH3[e];Orthophosphate[e]			ALLMETSIN[e]										1
			Hypoxanthine[e]			ATP[c]	1
#	1B	Aerobic rephosphorylation of ADP from glucose	Oxygen[e];Orthophosphate[e];D-Glucose[e]			ALLMETSIN[e]			ATP[c] + H2O[c] => ADP[c] + Orthophosphate[c]	1
#
#	1C	Aerobic rephosphorylation of ADP from a fatty acid	Oxygen[e];Orthophosphate[e];Hexadecanoic acid[e]			ALLMETSIN[e]			ATP[c] + H2O[c] => ADP[c] + Orthophosphate[c]	1					1
#
#	1D	Anaerobic rephosphorylation of ADP	D-Glucose[e];H2O[e];Orthophosphate[e]			ALLMETSIN[e]			ATP[c] + H2O[c] => ADP[c] + Orthophosphate[c]	1
#
#	1E	Aerobic rephosphorylation of ADP from glutamine (important task to show how essentiality of enzymes change depending on glucose or glutamine reliability)	Oxygen[e];Orthophosphate[e];L-glutamine[e]			ALLMETSIN[e]			ATP[c] + H2O[c] => ADP[c] + Orthophosphate[c]	1
#
#	1F	Free ATP production				ALLMETSIN[e]			ATP[c] + H2O[c] => ADP[c] + Orthophosphate[c]	1					1
#
#	1G	Oxidative phosphorylation	Succinate[m];NADH[m];Oxygen[m]			ALLMETSIN[e]			ATP[c] + H2O[c] => ADP[c] + Orthophosphate[c]	1
#	1H	Oxidative phosphorylation	Acetate[e];Oxygen[e];Orthophosphate[e]			ALLMETSIN[e]			ATP[c] + H2O[c] => ADP[c] + Orthophosphate[c]	1					1
#
#	1I	ATP salvage from Adenosine	Orthophosphate[e];Oxygen[e];NH3[e]			ALLMETSIN[c]
#			Adenosine[e]	1	1	ATP[c]	1
#	1J	Glucose uptake	D-Glucose[e]			D-Glucose[c]	1
#	1K	Adenosine uptake	Adenosine[e]			Adenosine[c]	1
#	2	CTP de novo synthesis from glucose and inorganic compounds	Oxygen[e];D-Glucose[e];NH3[e];Orthophosphate[e]			ALLMETSIN[e]										1
#						CTP[c]	1
#	2B	Aerobic rephosphorylation of CDP from glucose	Oxygen[e];NH3[e];Orthophosphate[e];D-Glucose[e]			ALLMETSIN[e]			CTP[c] + H2O[c] => CDP[c] + Orthophosphate[c]	1
#
#	3	GTP synthesis from glucose, inorganic compounds and hypoxanthine	Oxygen[e];D-Glucose[e];NH3[e];Orthophosphate[e]			ALLMETSIN[e]
#			Hypoxanthine[e]			GTP[c]	1
#	3B	Aerobic rephosphorylation of GDP from glucose	Oxygen[e];NH3[e];Orthophosphate[e];D-Glucose[e]			ALLMETSIN[e]			GTP[c] + H2O[c] => GDP[c] + Orthophosphate[c]	1
#
#	4	UTP de novo synthesis from glucose and inorganic compounds	Oxygen[e];D-Glucose[e];NH3[e];Orthophosphate[e]			ALLMETSIN[e]
#						UTP[c]	1
#	4B	Aerobic rephosphorylation of UDP from glucose	Oxygen[e];NH3[e];Orthophosphate[e];D-Glucose[e]			ALLMETSIN[e]			UTP[c] + H2O[c] => UDP[c] + Orthophosphate[c]	1
#
#	5	dATP synthesis from glucose, inorganic compounds and hypoxanthine	Oxygen[e];D-Glucose[e];NH3[e];Orthophosphate[e]			ALLMETSIN[e]
#			Hypoxanthine[e]			dATP[c]	1
#	5B	Aerobic rephosphorylation of dADP from glucose	Oxygen[e];NH3[e];Orthophosphate[e];D-Glucose[e]			ALLMETSIN[e]			dATP[c] + H2O[c] => dADP[c] + Orthophosphate[c]	1
#
#	6	dCTP de novo synthesis from glucose and inorganic compounds	Oxygen[e];D-Glucose[e];NH3[e];Orthophosphate[e]			ALLMETSIN[e]
#						dCTP[c]	1
#	6B	Aerobic rephosphorylation of dCDP from glucose	Oxygen[e];NH3[e];Orthophosphate[e];D-Glucose[e]			ALLMETSIN[e]			dCTP[c] + H2O[c] => dCDP[c] + Orthophosphate[c]	1
#
#	7	dGTP synthesis from glucose, inorganic compounds and hypoxanthine	Oxygen[e];D-Glucose[e];NH3[e];Orthophosphate[e]			ALLMETSIN[e]
#			Hypoxanthine[e]			dGTP[c]	1
#	7B	Aerobic rephosphorylation of dGDP from glucose	Oxygen[e];NH3[e];Orthophosphate[e];D-Glucose[e]			ALLMETSIN[e]			dGTP[c] + H2O[c] => dGDP[c] + Orthophosphate[c]	1
#
#	8	dTTP de novo synthesis from glucose and inorganic compounds	Oxygen[e];D-Glucose[e];NH3[e];Orthophosphate[e]			ALLMETSIN[e]
#						dTTP[c]	1
#	8B	Aerobic rephosphorylation of dTDP from glucose	Oxygen[e];NH3[e];Orthophosphate[e];D-Glucose[e]			ALLMETSIN[e]			dTTP[c] + H2O[c] => dTDP[c] + Orthophosphate[c]	1
#
#	9A	Oxyhemoglobin uptake	Oxyhemoglobin[e]			Oxyhemoglobin[c]	1
#	9	Arginine salvage from HB	Oxyhemoglobin[e]			ALLMETSIN[e];L-glutamine[c];L-Isoleucine[c]
#						L-Arginine[e]	1
#	9B	Arginine de novo synthesis from glucose and inorganic compounds	Oxygen[e];D-Glucose[e];NH3[e];Orthophosphate[e]			ALLMETSIN[e]									1
#						L-Arginine[e]	1
#	9C	Arginine production from glucose, pyridoxamine and inorganic compounds	Oxygen[e];D-Glucose[e];NH3[e];Orthophosphate[e]			ALLMETSIN[e]									1
#			Pyridoxamine[e]			L-Arginine[e]	1
#	10	Methionine salvage from HB	Oxyhemoglobin[e]			ALLMETSIN[e];L-glutamine[c];L-Isoleucine[c]
#						L-methionine[e]	1
#	10B	Methionine production from glucose, pyridoxamine and inorganic compounds	Oxygen[e];D-Glucose[e];NH3[e];Orthophosphate[e]			ALLMETSIN[e]									1
#			Pyridoxamine[e]			L-Methionine[e]	1
#	10C	Methionine de novo synthesis from glucose and inorganic compounds	Oxygen[e];D-Glucose[e];NH3[e];Orthophosphate[e]			ALLMETSIN[e]									1
#						L-methionine[e]	1
#	11	Proline salvage from HB	Oxyhemoglobin[e]			ALLMETSIN[e];L-glutamine[c];L-Isoleucine[c]
#						L-Proline[e]	1
#	11B	Proline production from glucose, pyridoxamine and inorganic compounds	Oxygen[e];D-Glucose[e];NH3[e];Orthophosphate[e]			ALLMETSIN[e]									1
#			Pyridoxamine[e]			L-Proline[e]	1
#	11C	Proline de novo synthesis from glucose and inorganic compounds	Oxygen[e];D-Glucose[e];NH3[e];Orthophosphate[e]			ALLMETSIN[e]									1
#						L-Proline[e]	1
#	12	Lysine salvage from HB	Oxyhemoglobin[e]			ALLMETSIN[e];L-glutamine[c];L-Isoleucine[c]
#						L-lysine[e]	1
#	12B	Lysine de novo synthesis from glucose and inorganic compounds	Oxygen[e];D-Glucose[e];NH3[e];Orthophosphate[e]			ALLMETSIN[e]									1
#						L-lysine[e]	1
#	13	Glutamine salvage from HB	Oxyhemoglobin[e]			ALLMETSIN[e];L-Isoleucine[c]									1	1
#						L-glutamine[c]	1
#	13B	Glutamine production from glucose, pyridoxamine and inorganic compounds	Oxygen[e];D-Glucose[e];NH3[e];Orthophosphate[e]			ALLMETSIN[e]
#			Pyridoxamine[e]			L-Glutamine[c]	1
#	13C	Glutamine de novo synthesis from glucose and inorganic compounds	Oxygen[e];D-Glucose[e];NH3[e];Orthophosphate[e]			ALLMETSIN[e]
#						L-glutamine[c]	1
#	13D	Glutamine uptake	L-glutamine[e]			L-glutamine[c]	1
#	14	Histidine salvage from HB	Oxyhemoglobin[e]			ALLMETSIN[e];L-glutamine[c];L-Isoleucine[c]
#						L-Histidine[e]	1
#	14B	Histidine de novo synthesis from glucose and inorganic compounds	Oxygen[e];D-Glucose[e];NH3[e];Orthophosphate[e]			ALLMETSIN[e]									1
#						L-Histidine[e]	1
#	15	Leucine salvage from HB	Oxyhemoglobin[e]			ALLMETSIN[e];L-glutamine[c];L-Isoleucine[c]
#						L-Leucine[e]	1
#	15B	Leucine de novo synthesis from glucose and inorganic compounds	Oxygen[e];D-Glucose[e];NH3[e];Orthophosphate[e]			ALLMETSIN[e]									1
#						L-leucine[e]	1
#	16	Isoleucine salvage from HB	Oxyhemoglobin[e]			ALLMETSIN[e];L-glutamine[c]
#						L-isoleucine[c]	1
#	16B	Isoleucine de novo synthesis from glucose and inorganic compounds	Oxygen[e];D-Glucose[e];NH3[e];Orthophosphate[e]			ALLMETSIN[e]									1
#						L-isoleucine[c]	1
#	16C	Isoleucine uptake	L-isoleucine[e]			L-isoleucine[c]	1
#	17	Cysteine salvage from HB (source of sulfur)	Oxyhemoglobin[e]			ALLMETSIN[e];L-glutamine[c];L-Isoleucine[c]
#						L-cysteine[e]	1
#	17B	Cysteine de novo synthesis from glucose and inorganic compounds	Oxygen[e];D-Glucose[e];NH3[e];Orthophosphate[e]			ALLMETSIN[e]									1
#			Pyridoxamine[e]			L-Cysteine[e]	1
#	17C	Cysteine production from glucose and inorganic compounds (source of sulfur)	Oxygen[e];D-Glucose[e];NH3[e];Orthophosphate[e]			ALLMETSIN[e]									1
#			Sulfate[e]			L-cysteine[e]	1
#	17D	Homocysteine de novo synthesis (minimal substrates, minimal excretion)	Oxygen[e];D-Glucose[e];NH3[e];Orthophosphate[e]			H2O[e];CO2[e]									1
#						L-Homocysteine[e]	1
#	18	Valine salvage from HB	Oxyhemoglobin[e]			ALLMETSIN[e];L-glutamine[c];L-Isoleucine[c]
#						L-valine[e]	1
#	18B	Valine de novo synthesis from glucose and inorganic compounds	Oxygen[e];D-Glucose[e];NH3[e];Orthophosphate[e]			ALLMETSIN[e]									1
#						L-valine[e]	1
#	19	Glycine salvage from HB	Oxyhemoglobin[e]			ALLMETSIN[e];L-glutamine[c];L-Isoleucine[c]
#						Glycine[e]	1
#	19B	Glycine de novo synthesis from glucose and inorganic compounds (in toxo it should not fail?)	Oxygen[e];D-Glucose[e];NH3[e];Orthophosphate[e]			ALLMETSIN[e]									1
#						Glycine[e]	1
#	19C	Glycine production from hypoxanthine, glucose and inorganic compounds	Oxygen[e];D-Glucose[e];NH3[e];Orthophosphate[e]			ALLMETSIN[e]									1
#			Hypoxanthine[e]			Glycine[e]	1
#	20	Alanine salvage from HB	Oxyhemoglobin[e]			ALLMETSIN[e];L-glutamine[c];L-Isoleucine[c]
#						L-Alanine[e]	1
#	20B	Alanine de novo synthesis from glucose and inorganic compounds	Oxygen[e];D-Glucose[e];NH3[e];Orthophosphate[e]			ALLMETSIN[e]									1
#			Pyridoxamine[e]			L-Alanine[e]	1
#	21	Phenylalanine salvage from HB	Oxyhemoglobin[e]			ALLMETSIN[e];L-glutamine[c];L-Isoleucine[c]
#						L-Phenylalanine[e]	1
#	21B	Phenylalanine de novo synthesis from glucose and inorganic compounds	Oxygen[e];D-Glucose[e];NH3[e];Orthophosphate[e]			ALLMETSIN[e]									1
#						L-Phenylalanine[e]	1
#	22	Tyrosine salvage from HB	Oxyhemoglobin[e]			ALLMETSIN[e];L-glutamine[c];L-Isoleucine[c]
#						L-tyrosine[e]	1
#	22B	Tyrosine production from glucose, pyridoxamine and inorganic compounds	Oxygen[e];D-Glucose[e];NH3[e];Orthophosphate[e]			ALLMETSIN[e]									1
#			Pyridoxamine[e]			L-Tyrosine[e]	1
#	22C	Tyrosine de novo synthesis from glucose and inorganic compounds	Oxygen[e];D-Glucose[e];NH3[e];Orthophosphate[e]			ALLMETSIN[e]									1
#						L-tyrosine[e]	1
#	23	Serine salvage from HB	Oxyhemoglobin[e]			ALLMETSIN[e];L-glutamine[c];L-Isoleucine[c]
#						L-Serine[e]	1
#	23B	Serine de novo synthesis from glucose and inorganic compounds	Oxygen[e];D-Glucose[e];NH3[e];Orthophosphate[e]			ALLMETSIN[e]									1
#						L-Serine[e]	1
#	23C	Serine production from hypoxanthine, glucose and inorganic compounds	Oxygen[e];D-Glucose[e];NH3[e];Orthophosphate[e]			ALLMETSIN[e]									1
#			Hypoxanthine[e]			L-Serine[e]	1
#	24	Tryptophan salvage from HB	Oxyhemoglobin[e]			ALLMETSIN[e];L-glutamine[c];L-Isoleucine[c]
#						L-tryptophan[e]	1
#	24B	Tryptophan de novo synthesis from glucose and inorganic compounds	Oxygen[e];D-Glucose[e];NH3[e];Orthophosphate[e]			ALLMETSIN[e]									1
#						L-tryptophan[e]	1
#	25	Threonine salvage from HB	Oxyhemoglobin[e]			ALLMETSIN[e];L-glutamine[c];L-Isoleucine[c]
#						L-threonine[e]	1
#	25B	Threonine de novo synthesis from glucose and inorganic compounds	Oxygen[e];D-Glucose[e];NH3[e];Orthophosphate[e]			ALLMETSIN[e]									1
#						L-threonine[e]	1
#	26	Glutamate salvage from HB	Oxyhemoglobin[e]			ALLMETSIN[e];L-glutamine[c];L-Isoleucine[c]
#						L-glutamate[e]	1
#	26B	Glutamate production from glucose, pyridoxamine and inorganic compounds	Oxygen[e];D-Glucose[e];NH3[e];Orthophosphate[e]			ALLMETSIN[e]
#			Pyridoxamine[e]			ALLMETSIN[m]
#						L-Glutamate[e]	1
#	26C	Glutamate de novo synthesis from glucose and inorganic compounds	Oxygen[e];D-Glucose[e];NH3[e];Orthophosphate[e]			ALLMETSIN[e]
#						L-glutamate[e]	1
#	27	Aspartate salvage from HB	Oxyhemoglobin[e]			ALLMETSIN[e];L-glutamine[c];L-Isoleucine[c]
#						L-Aspartate[e]	1
#	27B	Aspartate de novo synthesis from glucose and inorganic compounds	Oxygen[e];D-Glucose[e];NH3[e];Orthophosphate[e]			ALLMETSIN[e]
#						L-Aspartate[e]	1
#	28	Asparagine salvage from HB: CHECK	Oxyhemoglobin[e]			ALLMETSIN[e];L-glutamine[c];L-Isoleucine[c]									1
#						L-Asparagine[e]	1
#	28B	Asparagine de novo synthesis from glucose and inorganic compounds (if glutamine can be produced, this as well)	Oxygen[e];D-Glucose[e];NH3[e];Orthophosphate[e]			ALLMETSIN[e]
#						L-Asparagine[e]	1
#	28C	Asparagine production from glucose, pyridoxine and inorganic compounds	Oxygen[e];D-Glucose[e];NH3[e];Orthophosphate[e]			ALLMETSIN[e]
#			Pyridoxamine[e]			L-Asparagine[e]	1
#	29	GSH production from glycine, cysteine and glutamate	Oxygen[e];D-Glucose[e];NH3[e];Orthophosphate[e]			ALLMETSIN[e]
#			Glycine[e];L-Cysteine[e];L-Glutamate[e]			Glutathione[e]	1
#	29B	GSH de novo synthesis from glucose and inorganic compounds (cysteine and glycine cannot be produced from glucose and inorganic compounds)	Oxygen[e];D-Glucose[e];NH3[e];Orthophosphate[e]			ALLMETSIN[e]									1
#						Glutathione[e]	1
#	30	NAD synthesis from glucose, inorganic compounds, hypoxanthine and nicotinamide	Oxygen[e];D-Glucose[e];NH3[e];Orthophosphate[e]			ALLMETSIN[e]
#			Hypoxanthine[e];Nicotinamide[e]			NAD+[c]	1
#	30B	Aerobic reduction of NAD+	Oxygen[e];NH3[e];Orthophosphate[e];D-Glucose[e]			ALLMETSIN[e]			NADH[c] => NAD+[c]	1
#						H2O[c];CO2[c]	1
#	31	NADP synthesis from glucose, inorganic compounds, hypoxanthine and nicotinamide	Oxygen[e];D-Glucose[e];NH3[e];Orthophosphate[e]			ALLMETSIN[e]
#			Hypoxanthine[e];Nicotinamide[e]			NADP+[c]	1
#	31B	Aerobic reduction of NADP+	Oxygen[e];NH3[e];Orthophosphate[e];D-Glucose[e]			ALLMETSIN[e]			NADPH[c] => NADP+[c]	1
#						H2O[c];CO2[c]	1
#	31C	NAD phosphorylation to NADP	Oxygen[e];NH3[e];Orthophosphate[e];D-Glucose[e]			ALLMETSIN[e]			ATP[c] + NAD+[c] <=> NADP+[c] + ADP[c]	1
#	32	Pantetheine 4-phosphate synthesis from glucose, beta-alanine, valine and inorganic compounds (till the precurosor Pantetheine 4-phosphate)	Oxygen[e];D-Glucose[e];NH3[e];Orthophosphate[e]			ALLMETSIN[e]									1
#			Sulfate[e];L-Alanine[e];L-Valine[e]			Pantetheine 4'-phosphate[c]	1
#	32B	Pantetheine 4-phosphate synthesis from glucose, phosphopantothenate and inorganic compounds (till the precurosor Pantetheine 4-phosphate)	Oxygen[c];D-Glucose[c];NH3[c];Orthophosphate[c]			ALLMETSIN[e]
#			L-Cysteine[c];D-4'-Phosphopantothenate[c]			Pantetheine 4'-phosphate[c]	1
#	32C	CoA synthesis from HYPOXANTHINE!, glucose, phosphopantetheine and inorganic compounds: OK - This task is not the main one, but an intermediary	Oxygen[c];D-Glucose[c];NH3[c];Orthophosphate[c]			ALLMETSIN[e]
#			Hypoxanthine[c];Pantetheine 4'-phosphate[c]			CoA[c]	1
#	32D	CoA synthesis from glucose, hypoxanthine pantothenate and inorganic compounds	Oxygen[e];D-Glucose[e];NH3[e];Orthophosphate[e]			ALLMETSIN[e]
#			L-Cysteine[e];Pantothenate[e];Hypoxanthine[e]			CoA[c]	1
#	32E	CoA synthesis from glucose, hypoxanthine and inorganic compounds	Oxygen[e];D-Glucose[e];NH3[e];Orthophosphate[e]			ALLMETSIN[e]									1
#			Hypoxanthine[e]			CoA[c]	1
#	32F	Pantothenate uptake	Pantothenate[e]			Pantothenate[c]	1
#	33	Ubiquinone-8 synthesis from glucose, 4-hydroxybenzoate, hypoxanthine, methionine and inorganic compounds (we provide IPP and farnesyldiP as precursors)	Oxygen[e];D-Glucose[e];NH3[e];Orthophosphate[e]			ALLMETSIN[e]
#			L-Methionine[e];4-Hydroxybenzoate[e]			Ubiquinone-8[m]	1
#	33b	4-Hydroxybenzoate production	Oxygen[e];D-Glucose[e];NH3[e];Orthophosphate[e]			ALLMETSIN[e]
#			Chorismate[e]			4-Hydroxybenzoate[m]	1
#	33B	Krebs cycle NADH	Acetyl-CoA[m];GDP[m];Ubiquinone-8[m]	1	1	CoA[m];GTP[m];Ubiquinol-8[m]	1	1
#			NAD+[m]	3	3	NADH[m]	3	3
#			Orthophosphate[e];H2O[e]			CO2[c];H+[m]
#	33C	Ubiquinol-to-proton	Ubiquinol-8[m]	1	1	Ubiquinone-8[m]	1	1
#			Oxygen[m]	0.5	0.5	H2O[c]	1	1
#			H+[m]	4.5	4.5	H+[c]	4.5	4.5
#	33D	Ubiquinol-to-ATP	Ubiquinol-8[m]	1	1	Ubiquinone-8[m]	1	1	ATP[c] + H2O[c] => ADP[c] + Orthophosphate[c]	1
#			Oxygen[e];H+[e]			H2O[c]
#						H+[m]
#	34	Tetrahydrofolate synthesis from glucose, hypoxanthine, inorganic compounds and 4-aminobenzoate	Oxygen[e];D-Glucose[e];NH3[e];Orthophosphate[e]			ALLMETSIN[e]
#			4-Aminobenzoate[e];Hypoxanthine[e]			Tetrahydrofolate[c]	1
#	34B	Folate salvage from host	Folate[e]			Folate[c]	1
#	34C	4-Aminobenzoate production through Shikimate pathway	Oxygen[e];D-Glucose[e];NH3[e];Orthophosphate[e]			ALLMETSIN[e]
#			Chorismate[e]			4-Aminobenzoate[c]	1
#	34bis	10-formyl-THF synthesis from glucose, 4-aminobenzoate, hypoxanthine and inorganic compounds	Oxygen[e];D-Glucose[e];NH3[e];Orthophosphate[e]			ALLMETSIN[e]			5,10-Methylenetetrahydrofolate[c] + NADP+[c] <=> 5,10-Methenyltetrahydrofolate[c] + NADPH[c]							1
#			4-Aminobenzoate[e];Hypoxanthine[e]			10-Formyltetrahydrofolate[c]	1
#	35	5,10-Methylenetetrahydrofolate synthesis from glucose, hypoxanthine, inorganic compounds and 4-aminobenzoate	Oxygen[e];D-Glucose[e];NH3[e];Orthophosphate[e]			ALLMETSIN[e]
#			4-Aminobenzoate[e];Hypoxanthine[e]			5,10-Methylenetetrahydrofolate[c]	1
#	35bis	5-Methyltetrahydrofolate synthesis from glucose, hypoxanthine, inorganic compounds and 4-aminobenzoate	Oxygen[e];D-Glucose[e];NH3[e];Orthophosphate[e]			ALLMETSIN[e]
#			4-Aminobenzoate[e];Hypoxanthine[e]			5-Methyltetrahydrofolate[c]	1
#	36	Methylcobalamin de novo synthesis from glucose and inorganic compounds	Oxygen[e];D-Glucose[e];NH3[e];Orthophosphate[e]			ALLMETSIN[e]									1
#						Methylcobalamin[c]	1
#	37	Pyridoxal phosphate de novo synthesis from glucose and inorganic compounds	Oxygen[e];D-Glucose[e];NH3[e];Orthophosphate[e]			ALLMETSIN[e]
#						Pyridoxal phosphate[c]	1
#	38	Heme (protoheme) de novo synthesis from glucose and inorganic compounds, Fe2+ (check pathway from succinyl-CoA)	Oxygen[e];D-Glucose[e];NH3[e];Orthophosphate[e]			ALLMETSIN[e]
#			Glycine[e];Fe2+[e]			Heme[m]	1
#
#	38B	Heme salvage	Heme[e]			Heme[c]	1
#	39	S-Adenosyl-L-methionine synthesis from glucose, hypoxanthine, methionine and inorganic compounds	Oxygen[e];D-Glucose[e];NH3[e];Orthophosphate[e]			ALLMETSIN[e]
#			Hypoxanthine[e];L-Methionine[e]			S-Adenosyl-L-methionine[c]	1
#	39B	S-Adenosyl-L-methionine synthesis from glucose and methionine	Oxygen[e];D-Glucose[e];NH3[e];Orthophosphate[e]			ALLMETSIN[e]									1
#			L-Methionine[e]			S-Adenosyl-L-methionine[c]	1
#	40	FMN (Riboflavin-5-phosphate) synthesis from glucose, riboflavin, inorganic compounds and hypoxanthine	Oxygen[e];D-Glucose[e];NH3[e];Orthophosphate[e]			ALLMETSIN[e]
#			Hypoxanthine[e];Riboflavin[e]			FMN[c]	1
#	41	FAD synthesis from glucose, riboflavin, inorganic compounds and hypoxanthine	Oxygen[e];D-Glucose[e];NH3[e];Orthophosphate[e]			ALLMETSIN[e]
#			Hypoxanthine[e];Riboflavin[e]			FAD[c]	1
#	41B	FAD de novo synthesis from glucose	Oxygen[e];D-Glucose[e];NH3[e];Orthophosphate[e]			ALLMETSIN[e]									1
#						FAD[c]	1
#	41C	Riboflavin salvage	Riboflavin[e]			Riboflavin[c]	1
#	42	Thiamin diphosphate de novo synthesis from glucose and inorganic compounds	Oxygen[e];D-Glucose[e];NH3[e];Orthophosphate[e]			ALLMETSIN[e]									1
#						Thiamin diphosphate[c]	1
#	42B	Thiamin diphosphate synthesis from glucose, thiamine and inorganic compounds	Oxygen[e];D-Glucose[e];NH3[e];Orthophosphate[e]			ALLMETSIN[e]
#			Thiamine[e]			Thiamin diphosphate[c]	1
#	43	Biotin de novo synthesis from glucose and inorganic compounds	Oxygen[e];D-Glucose[e];NH3[e];Orthophosphate[e]			ALLMETSIN[e]									1
#						Biotin[c]	1
#	43B	Biotin uptake	Biotin[e]			Biotin[c]	1
#	44	Lipoyl-ACP synthesis in apicoplast from glucose, hypoxanthine, "Sulfur donor" and inorganic compounds	Oxygen[e];D-Glucose[e];NH3[e];Orthophosphate[e]			ALLMETSIN[e]
#			Hypoxanthine[e];Sulfur donor[e];Acyl-carrier protein[a]			Lipoyl-[acp][a]	1
#	44B	Lipoate synthesis in apicoplast from glucose, hypoxanthine, "Sulfur donor" and inorganic compounds	Oxygen[e];D-Glucose[e];NH3[e];Orthophosphate[e]			ALLMETSIN[e]									1
#			Hypoxanthine[e];Sulfur donor[e];Acyl-carrier protein[a]			Lipoate[a]	1
#	44C	Lipoyl-ACP product synthesis in apicoplast from glucose, hypoxanthine, "Sulfur donor" and inorganic compounds	Oxygen[e];D-Glucose[e];NH3[e];Orthophosphate[e]			ALLMETSIN[e]										1
#			Hypoxanthine[e];Sulfur donor[e];Apoprotein[e]			Protein N6-(lipoyl)lysine[a]	1
#	45	Lipoyl-AMP presence in mitochondria given glucose, hypoxanthine, "Sulfur donor" and inorganic compounds	Oxygen[e];D-Glucose[e];NH3[e];Orthophosphate[e]			ALLMETSIN[e]
#			Hypoxanthine[e];Lipoate[e];AMP[m]			Lipoyl-AMP[m]	1
#	45B	Lipoyl-AMP product presence in mitochondria given glucose, hypoxanthine, "Sulfur donor" and inorganic compounds	Oxygen[e];D-Glucose[e];NH3[e];Orthophosphate[e]			ALLMETSIN[e]
#			Hypoxanthine[e];Apoprotein[e];Lipoate[e]			Protein N6-(lipoyl)lysine[m]	1
#	46	Cholesterol de novo synthesis from glucose and inorganic compounds	Oxygen[e];D-Glucose[e];NH3[e];Orthophosphate[e]			ALLMETSIN[e]									1
#						Cholesterol[c]	1
#	46B	Cholesterol uptake	Cholesterol[e]			Cholesterol[c]	1
#	47	Phosphatidylethanolamine synthesis from phosphatidylserine (NH3 required to provide H+)	Oxygen[e];D-Glucose[e];NH3[e];Orthophosphate[e]			ALLMETSIN[e]
#			Phosphatidylserine[r]			Phosphatidylethanolamine[r]	1
#	47B	Phosphatidylethanolamine synthesis from phosphatidylserine precursors: L-serine (uptake or HBGD) and fatty acid (uptake or synthesis)	Oxygen[e];D-Glucose[e];NH3[e];Orthophosphate[e]			ALLMETSIN[e]										1
#			Fatty acid[c];L-Serine[e]			Phosphatidylethanolamine[r]	1
#	47C	Glycerol de novo production	Oxygen[e];D-Glucose[e];NH3[e];Orthophosphate[e]			ALLMETSIN[e]
#						Glycerol[c]	1
#	47D	Phosphatidylethanolamine synthesis from Ethanolamine and DAG (Kennedy Pathway)	Oxygen[e];D-Glucose[e];NH3[e];Orthophosphate[e]			ALLMETSIN[e]
#			Ethanolamine[e];1,2-Diacyl-sn-glycerol[e]			Phosphatidylethanolamine[r]	1
#	47E	Ethanolamine uptake	Ethanolamine[e]			Ethanolamine[c]	1
#	48	1,2-Diacyl-sn-glycerol synthesis from glucose and inorganic compounds	Oxygen[e];D-Glucose[e];NH3[e];Orthophosphate[e]			ALLMETSIN[e]									1
#						1,2-Diacyl-sn-glycerol[c]	1
#	48B	1,2-Diacyl-sn-glycerol synthesis from phosphatidylethanolamine (reverse Kennedy pathway) - might fail or not depending on directionalities	Oxygen[e];D-Glucose[e];NH3[e];Orthophosphate[e]			ALLMETSIN[e]									1
#			Phosphatidylethanolamine[r]			1,2-Diacyl-sn-glycerol[c]	1
#	48C	1,2-Diacyl-sn-glycerol synthesis from phosphatidylcholine - might fail or not depending on directionalities	Oxygen[e];D-Glucose[e];NH3[e];Orthophosphate[e]			ALLMETSIN[e]									1	1
#			Phosphatidylcholine[r]			1,2-Diacyl-sn-glycerol[c]	1
#	48D	1,2-Diacyl-sn-glycerol synthesis from TAG	Oxygen[e];D-Glucose[e];NH3[e];Orthophosphate[e]			ALLMETSIN[e]
#			Triacylglycerol[e]			1,2-Diacyl-sn-glycerol[c]	1
#	48E	1,2-Diacyl-sn-glycerol synthesis from phosphatidylinositol - might fail or not depending on allowed directionality	Oxygen[e];D-Glucose[e];NH3[e];Orthophosphate[e]			ALLMETSIN[e]									1
#			1-Phosphatidyl-D-myo-inositol[c]			1,2-Diacyl-sn-glycerol[c]	1
#	48F	Phosphatidylcholine uptake	Phosphatidylcholine[e]			Phosphatidylcholine[c]	1								1
#	48G	Phosphatidylethanolamine uptake	Phosphatidylethanolamine[e]			Phosphatidylethanolamine[c]	1								1
#	48H	1,2-Diacyl-sn-glycerol salvage	1,2-Diacyl-sn-glycerol[e]			1,2-Diacyl-sn-glycerol[c]	1
#	49	TAG synthesis from glucose, inorganic compounds, serine, fatty acids and ACP (via 1,2-Diacyl-sn-glycerol)	Oxygen[e];D-Glucose[e];NH3[e];Orthophosphate[e]			ALLMETSIN[e];CoA[c]
#			1,2-Diacyl-sn-glycerol[e]			Triacylglycerol[c]	1
#	49B	TAG salvage	Triacylglycerol[e]	1		Triacylglycerol[c]	1
#	50	Phosphatidylserine synthesis (from CDP-DAG pathway)	Oxygen[e];D-Glucose[e];NH3[e];Orthophosphate[e]			ALLMETSIN[e]
#			Fatty acid[c]			Phosphatidylserine[r]	1
#			L-Serine[e]
#	51	D-myo-Inositol 1,4,5-trisphosphate synthesis from myo-inositol	Oxygen[e];D-Glucose[e];NH3[e];Orthophosphate[e]			ALLMETSIN[e]
#			myo-Inositol[e]			D-myo-Inositol 1,4,5-trisphosphate[c]	1
#	51B	D-myo-Inositol 1,4,5-trisphosphate synthesis from glucose and inorganic compounds	Oxygen[e];D-Glucose[e];NH3[e];Orthophosphate[e]			ALLMETSIN[e]
#						D-myo-Inositol 1,4,5-trisphosphate[c]	1
#	51C	1-Phosphatidyl-D-myo-inositol uptake	1-Phosphatidyl-D-myo-inositol[e]			1-Phosphatidyl-D-myo-inositol[c]	1								1
#	51D	myo-inositol uptake	myo-Inositol[e]			myo-Inositol[c]	1
#	51E	myo-inositol synthesis from glucose and inorganic compounds	Oxygen[e];D-Glucose[e];NH3[e];Orthophosphate[e]			ALLMETSIN[e]
#						myo-Inositol[c]	1
#	52	Phosphatidylcholine synthesis from choline and DAG	Oxygen[e];D-Glucose[e];NH3[e];Orthophosphate[e]			ALLMETSIN[e]
#			Choline[e];1,2-Diacyl-sn-glycerol[e]			Phosphatidylcholine[r]	1
#	52B	Phosphatidylcholine synthesis from choline and FA (via PS)	Oxygen[e];D-Glucose[e];NH3[e];Orthophosphate[e]			ALLMETSIN[e]
#			Choline[e];Fatty acid[c]			Phosphatidylcholine[r]	1
#	52C	Phosphatidylcholine synthesis from sphingomyelin and DAG	Oxygen[e];D-Glucose[e];NH3[e];Orthophosphate[e]			ALLMETSIN[e]									1
#			Sphingomyelin[c];1,2-Diacyl-sn-glycerol[e]			Phosphatidylcholine[c]	1
#	52D	Choline uptake	Choline[e]			Choline[c]	1
#	52E	1,2-Diacyl-sn-glycerol uptake	1,2-Diacyl-sn-glycerol[e]			1,2-Diacyl-sn-glycerol[c]	1
#	53	Isopentenyl diphosphate (IPP) de novo synthesis in apicoplast from glucose and inorganic compounds (via MEP: transport of PEP into apicoplast required)	Oxygen[e];D-Glucose[e];NH3[e];Orthophosphate[e]			ALLMETSIN[e]
#						Isopentenyl diphosphate[a]	1
#	53B	Presence of isopentenyl diphosphate (IPP) in cytosol from glucose and inorganic compounds (via Geranyl-PP)	Oxygen[e];D-Glucose[e];NH3[e];Orthophosphate[e]			ALLMETSIN[e]
#						Isopentenyl diphosphate[c]	1
#	53C	Geranyl-PP presence in cytosol from glucose and inorganic compounds	Oxygen[e];D-Glucose[e];NH3[e];Orthophosphate[e]			ALLMETSIN[e]
#						Geranyl diphosphate[c]	1
#	54	Geranylgeranyl-PP de novo synthesis from glucose and inorganic compounds	Oxygen[e];D-Glucose[e];NH3[e];Orthophosphate[e]			ALLMETSIN[e]
#						Geranylgeranyl diphosphate[c]	1
#	55	Spermidine synthesis from glucose, hypoxanthine, arginine, methionine and inorganic compounds (via S-Adenosyl-L-methionine and putrescine)	Oxygen[e];D-Glucose[e];NH3[e];Orthophosphate[e]			ALLMETSIN[e]
#			Hypoxanthine[e];L-Arginine[e];L-Methionine[e]			Spermidine[c]	1
#	56	Putrescine synthesis from L-Arginine	Oxygen[e];D-Glucose[e];NH3[e];Orthophosphate[e]			ALLMETSIN[e]
#			L-Arginine[e]			Putrescine[c]	1
#	57	Cardiolipin synthesis from CDP-diacylglycerol and sn-Glycerol-3-phosphate - might fail or not depending on allowed directionality	Oxygen[e];D-Glucose[e];NH3[e];Orthophosphate[e]			ALLMETSIN[e];CMP[r]										1
#			CDP-diacylglycerol[r];sn-Glycerol 3-phosphate[r]			Cardiolipin[c]	1
#	57B	Cardiolipin synthesis from serine and fatty acid	Oxygen[e];D-Glucose[e];NH3[e];Orthophosphate[e]			ALLMETSIN[e]
#			Fatty acid[c]			Cardiolipin[c]	1
#			L-Serine[e]
#	57C	Farnesyl-diP de novo synthesis in cytosol	Oxygen[e];D-Glucose[e];NH3[e];Orthophosphate[e]			ALLMETSIN[e]
#						trans,trans-Farnesyl diphosphate[c]	1
#	57D	Fatty acid production	Oxygen[e];D-Glucose[e];NH3[e];Orthophosphate[e]			ALLMETSIN[e]										1
#			Acetate[e]			Fatty acid[c]	1
#	58	Isopenthenyl diP de novo synthesis in apicoplast from glucose and inorganic compounds (required for Ubiquinone-8 production)	Oxygen[e];D-Glucose[e];NH3[e];Orthophosphate[e]			ALLMETSIN[e]										1
#						Isopentenyl diphosphate[c]	1
#	58B	Dimetylallyl diphosphate de novo synthesis in apicoplast from glucose and inorganic compounds (required for Ubiquinone-8 production)	Oxygen[e];D-Glucose[e];NH3[e];Orthophosphate[e]			ALLMETSIN[e]
#						Dimethylallyl diphosphate[c]	1
#	58C	Glycerone phosphate de novo synthesis	Oxygen[e];D-Glucose[e];NH3[e];Orthophosphate[e]			ALLMETSIN[e]
#						Glycerone phosphate[c]	1
#	58D	Phosphoenolpyruvate de novo synthesis	Oxygen[e];D-Glucose[e];NH3[e];Orthophosphate[e]			ALLMETSIN[e]
#						Phosphoenolpyruvate[c]	1
#	plus1	Anaerobic production of lactate	D-Glucose[e]		1	ALLMETSIN[e]
#						(S)-Lactate[c]	2
#	plus2	Anaerobic production of glycerol	D-Glucose[e];NH3[e];Orthophosphate[e]		1	ALLMETSIN[e]
#						Glycerol[c]	1
#	plus3	Oxidative decarboxylation (2.3.1.5.4 with very low score for P. berghei)	Pyruvate[m];NAD+[m];CoA[m]			Acetyl-CoA[m]	1								1
#						Formate[e]	1
#	plus4	Oxidative decarboxylation: BCKDH-PDH complex	Pyruvate[m];NAD+[m];CoA[m]			Acetyl-CoA[m]	1	1
#						NADH[m];H+[m];CO2[m]
#	plus5	Pyridoxamine de novo synthesis from glucose and inorganic compounds (this pathway might have some missing enzymes)	Oxygen[e];D-Glucose[e];NH3[e];Orthophosphate[e]			ALLMETSIN[e]						R00174_c	-50	50		1
#			L-Glutamine[e]			Pyridoxamine[c]	1
#	plus6	Pyridoxal de novo synthesis from glucose and inorganic compounds	Oxygen[e];D-Glucose[e];NH3[e];Orthophosphate[e]			ALLMETSIN[e]						R00174_c	-50	50		1
#			L-Glutamine[e]			Pyridoxal[c]	1
#	plus6B	Pyridoxamine salvage	Pyridoxamine[e]			Pyridoxamine[c]
#	plus7	Pyridoxal phosphorylation	Oxygen[e];D-Glucose[e];NH3[e];Orthophosphate[e]			ALLMETSIN[e]
#			L-Glutamine[e]			Pyridoxal phosphate[c]	1
#	plus8	Hypoxanthine de novo synthesis from glucose and inorganic compounds	Oxygen[e];D-Glucose[e];NH3[e];Orthophosphate[e]			ALLMETSIN[e]									1
#						Hypoxanthine[c]	1
#	plus8B	Hypoxanthine uptake (auxotrophic)	Hypoxanthine[e]			Hypoxanthine[c]	1
#	plus9	Inosine (auxotrophic)	Inosine[e]			Inosine[c]	1
#	plus10	Xanthine salvage	Xanthine[e]			Xanthine[c]	1
#	plus11	Adenosine (auxotrophic)	Adenosine[e]			Adenosine[c]	1
#	59	UDP-glucose de novo synthesis	Oxygen[e];D-Glucose[e];NH3[e];Orthophosphate[e]			ALLMETSIN[e]
#						UDP-glucose[c]	1
#	60	UDP-galactose de novo synthesis	Oxygen[e];D-Glucose[e];NH3[e];Orthophosphate[e]			ALLMETSIN[e]
#						UDP-D-galactose[c]	1
#	61	UDP-N-acetyl-D-glucosamine de novo synthesis	Oxygen[e];D-Glucose[e];NH3[e];Orthophosphate[e]			ALLMETSIN[e]
#			Acetate[e]			UDP-N-acetyl-D-glucosamine[c]	1
#	62	GDP-mannose synthesis from glucose and hypoxanthine	Oxygen[e];D-Glucose[e];NH3[e];Orthophosphate[e]			ALLMETSIN[e]
#			Hypoxanthine[e]			GDP-mannose[c]	1
#	63	GDP-L-fucose synthesis from glucose and inorganic compounds	Oxygen[e];D-Glucose[e];NH3[e];Orthophosphate[e]			ALLMETSIN[e]
#			Hypoxanthine[e]			GDP-L-fucose[c]	1
#	plus12	Gluconeogenesis from Lactate	Oxygen[e];H2O[e];(S)-Lactate[c]			ALLMETSIN[e]									1
#			NH3[e];Orthophosphate[e]			D-Glucose[c]	1
#	plus13	Gluconeogenesis from Glycerol	Oxygen[e];H2O[e];Glycerol[e]			ALLMETSIN[e]									1
#			NH3[e];Orthophosphate[e]			D-Glucose[c]	1
#	plus14	Gluconeogenesis from Alanine	Oxygen[e];H2O[e];L-Alanine[e]			ALLMETSIN[e]									1
#			NH3[e];Orthophosphate[e]			D-Glucose[c]	1
#	plus15	Gluconeogenesis from fatty acid: hexadecanoate	Oxygen[e];Hexadecanoic acid[e]			ALLMETSIN[e]									1
#			NH3[e];Orthophosphate[e];H2O[e]			D-Glucose[c]	1
#	plus16	Gluconeogenesis from ribose - might fail or not depending on the directionalities in the glycolysis pathway	Oxygen[e];H2O[e];D-Ribose 5-phosphate[c]			ALLMETSIN[e]										1
#			NH3[e];Orthophosphate[e]			D-Glucose[c]	1
#	plus17	Gluconeogenesis from GABa	Oxygen[e];4-Aminobutanoate[e]			ALLMETSIN[e]									1
#			NH3[e];Orthophosphate[e];H2O[e]			D-Glucose[c]	1
#	plus18	Gluconeogenesis from glutamine	Oxygen[e];L-Glutamine[e]			ALLMETSIN[e]
#			NH3[e];Orthophosphate[e];H2O[e]			D-Glucose[c]	1
#	64	Palmitoate de novo synthesis	Oxygen[e];D-Glucose[e]			ALLMETSIN[e]
#						Hexadecanoic acid[c]	1
#	65	Stearate de novo synthesis	Oxygen[e];D-Glucose[e]			ALLMETSIN[e]
#						Octadecanoic acid[c]	1
#	66	Oleate de novo synthesis	Oxygen[e];D-Glucose[e]			ALLMETSIN[e]
#			Acetate[e]			(9Z)-Octadecenoic acid[c]	1
#	plus19	Linolenate de novo synthesis	Oxygen[e];D-Glucose[e]			ALLMETSIN[e]
#						(9Z,12Z,15Z)-Octadecatrienoic acid[c]	1
#	67	Linoleate de novo synthesis	Oxygen[e];D-Glucose[e]			ALLMETSIN[e]									1
#						Linoleate[c]	1
#	68	Tetradecanoic acid de novo synthesis	Oxygen[e];D-Glucose[e]			ALLMETSIN[e]
#						Tetradecanoic acid[c]	1
#	plus20	gamma-Linolenate de novo synthesis	Oxygen[e];D-Glucose[e];Linoleate[e]			ALLMETSIN[e]
#						(9Z,12Z,15Z)-Octadecatrienoic acid[c]	1
#	plus21	Arachidonate de novo synthesis	Oxygen[e];D-Glucose[e];Linoleate[e]			ALLMETSIN[e]
#						(5Z,8Z,11Z,14Z)-Icosatetraenoic acid[c]	1
#	plus22	Beta-oxidation to acetyl-CoA: Palmitate	Hexadecanoic acid[e]	1	1	ALLMETSIN[e]
#			Oxygen[e];CoA[r]			Acetyl-CoA[r]	1
#	plus23	Beta-oxidation to acetyl-CoA: Palmitoleate	(9Z)-Hexadecenoic acid[e]	1	1	ALLMETSIN[e]
#			Oxygen[e];CoA[r]			Acetyl-CoA[r]	1
#	plus24	Beta-oxidation to acetyl-CoA: Stearate	Octadecanoic acid[e]	1	1	ALLMETSIN[e]
#			Oxygen[e];CoA[r]			Acetyl-CoA[r]	1
#	plus25	Beta-oxidation to acetyl-CoA: Oleate	(9Z)-Octadecenoic acid[e]	1	1	ALLMETSIN[e]
#			Oxygen[e];CoA[r]			Acetyl-CoA[r]	1
#	plus26	Beta-oxidation to acetyl-CoA: Linolenate	(9Z,12Z,15Z)-Octadecatrienoic acid[e]	1	1	ALLMETSIN[e]
#			Oxygen[e];CoA[r]			Acetyl-CoA[r]	1
#	plus27	Beta-oxidation to acetyl-CoA: Linoleate	Linoleate[e]	1	1	ALLMETSIN[e]
#			Oxygen[e];CoA[r]			Acetyl-CoA[r]	1
#	plus28	Beta-oxidation to acetyl-CoA: gamma-Linolenate	(9Z,12Z,15Z)-Octadecatrienoic acid[e]	1	1	ALLMETSIN[e]
#			Oxygen[e];CoA[r]			Acetyl-CoA[r]	1
#	plus29	Beta-oxidation to acetyl-CoA: Arachidonate	(5Z,8Z,11Z,14Z)-Icosatetraenoic acid[e]	1	1	ALLMETSIN[e]
#			Oxygen[e];CoA[r]			Acetyl-CoA[r]	1
#	64B	FAS II: Hexadecanoic acid synthesis	Malonyl-CoA[a];NADH[a]			ALLMETSIN[a]
#			Acetyl-CoA[a];H+[a];NADPH[a]			Hexadecanoic acid[c]	1	1
#	plus30	FAS II: (9Z)-Hexadecenoic acid synthesis	Malonyl-[acyl-carrier protein][a];NADH[a]			NAD+[a];CO2[a];H2O[a];NADP+[a];CoA[a]
#			Acetyl-[acyl-carrier protein][a];H+[a];NADPH[a]			(9Z)-Hexadecenoic acid[a]	1	1
#	65B	FAS II: Octadecanoic acid synthesis	Malonyl-[acyl-carrier protein][a];NADH[a]			ALLMETSIN[a]
#			Acetyl-[acyl-carrier protein][a];H+[a];NADPH[a]			Octadecanoic acid[a]	1	1
#	66B	FAS II: (9Z)-Octadecenoic acid synthesis	Malonyl-[acyl-carrier protein][a];NADH[a]			NAD+[a];CO2[a];H2O[a];NADP+[a];CoA[a]
#			Acetyl-[acyl-carrier protein][a];H+[a];NADPH[a]			(9Z)-Octadecenoic acid[a]	1	1
#	64C	FAS II: Hexadecanoic acid degradation	Hexadecanoic acid[a]	1	1	Malonyl-[acyl-carrier protein][a];Acetyl-[acyl-carrier protein][a]	1	1							1
#			NAD+[a];CO2[a];H2O[a];NADP+[a]			H+[a];NADPH[a];NADH[a]
#	plus30B	FAS II: (9Z)-Hexadecenoic acid degradation	(9Z)-Hexadecenoic acid[a]	1	1	Malonyl-[acyl-carrier protein][a];Acetyl-[acyl-carrier protein][a]	1	1							1
#			NAD+[a];CO2[a];H2O[a];NADP+[a]			H+[a];NADPH[a];NADH[a]
#	65C	FAS II: Octadecanoic acid degradation	Octadecanoic acid[a]	1	1	Malonyl-[acyl-carrier protein][a];Acetyl-[acyl-carrier protein][a]	1	1							1
#			NAD+[a];CO2[a];H2O[a];NADP+[a]			H+[a];NADPH[a];NADH[a]
#	66C	FAS II: (9Z)-Octadecenoic acid degradation	(9Z)-Octadecenoic acid[a]	1	1	Malonyl-[acyl-carrier protein][a];Acetyl-[acyl-carrier protein][a]	1	1							1
#			NAD+[a];CO2[a];H2O[a];NADP+[a]			H+[a];NADPH[a];NADH[a]
#	plus31	Hexadecanoyl-ACP synthesis in apicoplast from hexadecanoic acid, glucose and inorganic compounds	Oxygen[e];D-Glucose[e];NH3[e];Orthophosphate[e]			ALLMETSIN[e]
#			Hexadecanoic acid[e];Acyl-carrier protein[a]			Hexadecanoyl-[acp][a]	1
#	plus32	Palmitoyl-CoA synthesis in endoplasmic reticulum from hexadecanoic acid, glucose and inorganic compounds	Oxygen[e];D-Glucose[e];NH3[e];Orthophosphate[e]			ALLMETSIN[e]
#			Hexadecanoic acid[e];CoA[r]			Palmitoyl-CoA[r]	1
#	plus33	Complete oxidation: ethanol	Ethanol[e]	1	1	CO2[c];H2O[c]									1
#			Oxygen[e]
#	plus34	Complete oxidation: hexadecanoate	Hexadecanoic acid[e]	1	1	CO2[c];H2O[c]									1
#			Oxygen[e]
#	plus35	Complete oxidation: glutamine	L-Glutamine[e]	1	1	CO2[c];H2O[c]									1
#			Oxygen[e]			NH3[c]
#	plus36	Complete oxidation: GABa	4-aminobutanoate[e]	1	1	CO2[c];H2O[c]									1
#			Oxygen[e]			NH3[c]
#	plus37	Complete oxidation: propanoate+OA	Propanoate[e]	1	1	CO2[c];H2O[c]									1
#			Oxygen[e]
#	plus38	Complete oxidation: glucose	D-Glucose[e]	1	1	CO2[c];H2O[c]									1
#			Oxygen[e]
#	plus39	Degradation to pyruvate: proptionate+OA	Oxygen[e];NH3[e];Orthophosphate[e]			ALLMETSIN[e]
#			Propanoate[e];H2O[e];Oxaloacetate[e]			Pyruvate[c]	1
#	plus40	Degradation to pyruvate: ribose	Oxygen[e];NH3[e];Orthophosphate[e]			ALLMETSIN[e]
#			D-Ribose 5-phosphate[c]	1	1	Pyruvate[c]	1
#	plus41	Degradation to pyruvate: ethanol	Oxygen[e];NH3[e];Orthophosphate[e]			ALLMETSIN[e]									1
#			Ethanol[e]	1	1	Pyruvate[c]	1
#	plus42	Degradation to pyruvate: glycerol	Oxygen[e];NH3[e];Orthophosphate[e]			ALLMETSIN[e]									1
#			Glycerol[e]	1	1	Pyruvate[c]	1
#	plus43	Degradation to pyruvate: galactose	Oxygen[e];NH3[e];Orthophosphate[e]			ALLMETSIN[e]									1
#			D-Galactose[e]	1	1	Pyruvate[c]	1
#	plus44	Degradation to pyruvate: mannose	Oxygen[e];NH3[e];Orthophosphate[e]			ALLMETSIN[e]
#			D-Mannose[e]	1	1	Pyruvate[c]	1
#	plus45	Degradation to pyruvate: fructose	Oxygen[e];NH3[e];Orthophosphate[e]			ALLMETSIN[e]
#			D-Fructose[e]	1	1	Pyruvate[c]	1
#	plus46	Degradation to pyruvate: glutamine	Oxygen[e];NH3[e];Orthophosphate[e]			ALLMETSIN[e]									1
#			L-Glutamine[e]	1	1	Pyruvate[c]	1
#	plus47	Degradation to pyruvate: HEME	Oxygen[e];NH3[e];Orthophosphate[e]			ALLMETSIN[e]									1
#			Heme[e]	1	1	Pyruvate[c]	1
#	69	Sphingomyelin synthesis from choline, sphingosine and DAG/TAG	D-Glucose[e];Oxygen[e];NH3[e];Orthophosphate[e]			ALLMETSIN[e]
#			Choline[e];Sphingosine[e];1,2-Diacyl-sn-glycerol[e]			Sphingomyelin[c]	1
#	69B	Sphingosine de novo synthesis from glucose and inorganic compounds	D-Glucose[e];Oxygen[e];NH3[e];Orthophosphate[e]			ALLMETSIN[e]									1
#			Fatty acid[c];Acyl-carrier protein[c]			Sphingosine[c]	1
#	69	Sphingomyelin synthesis from serine and through palmitoyl-CoA and acyl-CoA and PC(could be further improved…)	D-Glucose[e];Oxygen[e];NH3[e];Orthophosphate[e]			ALLMETSIN[e]
#			L-Serine[e]			Sphingomyelin[c]	1
#			Choline[e];1,2-Diacyl-sn-glycerol[e]
#	plus48	Degradation to pyruvate and Ammonia: Alanine	L-Alanine[e]		1	ALLMETSIN[e]									1
#			Oxygen[e]			Pyruvate[c];NH3[c]	1
#	plus49	Degradation to pyruvate and Ammonia: Arginine	L-Arginine[e]		1	ALLMETSIN[e]									1
#			Oxygen[e]			Pyruvate[c];NH3[c]	1
#	plus50	Degradation to pyruvate and Ammonia: Asparagine	L-Asparagine[e]		1	ALLMETSIN[e]									1
#			Oxygen[e]			Pyruvate[c];NH3[c]	1
#	plus51	Degradation to pyruvate and Ammonia: Aspartate	L-Aspartate[e]		1	ALLMETSIN[e]
#			Oxygen[e]			Pyruvate[c];NH3[c]	1
#	plus52	Degradation to pyruvate and Ammonia: Cysteine	L-Cysteine[e]		1	ALLMETSIN[e]									1
#			Oxygen[e]			Pyruvate[c];NH3[c]	1
#	plus53	Degradation to pyruvate and Ammonia: Glutamate	L-Glutamate[e]		1	ALLMETSIN[e]									1
#			Oxygen[e]			Pyruvate[c];NH3[c]	1
#	plus54	Degradation to pyruvate and Ammonia: Glycine	Glycine[e]		1	ALLMETSIN[e]									1
#			Oxygen[e]			Pyruvate[c];NH3[c]	1
#	plus55	Degradation to pyruvate and Ammonia: Histidine	L-Histidine[e]		1	ALLMETSIN[e]									1
#			Oxygen[e]			Pyruvate[c];NH3[c]	1
#	plus56	Degradation to pyruvate and Ammonia: Isoleucine	L-Isoleucine[e]		1	ALLMETSIN[e]									1
#			Oxygen[e]			Pyruvate[c];NH3[c]	1
#	plus57	Degradation to pyruvate and Ammonia: Glutamine	L-Glutamine[e]		1	ALLMETSIN[e]									1
#			Oxygen[e]			Pyruvate[c];NH3[c]	1
#	plus58	Degradation to pyruvate and Ammonia: Leucine	L-Leucine[e]		1	ALLMETSIN[e]									1
#			Oxygen[e]			Pyruvate[c];NH3[c]	1
#	plus59	Degradation to pyruvate and Ammonia: Lysine	L-Lysine[e]		1	ALLMETSIN[e]									1
#			Oxygen[e]			Pyruvate[c];NH3[c]	1
#	plus60	Degradation to pyruvate and Ammonia: Methionine	L-Methionine[e]		1	ALLMETSIN[e]									1
#			Oxygen[e]			Pyruvate[c];NH3[c]	1
#	plus61	Degradation to pyruvate and Ammonia: Phenylalanine	L-Phenylalanine[e]		1	ALLMETSIN[e]									1
#			Oxygen[e]			Pyruvate[c];NH3[c]	1
#	plus62	Degradation to pyruvate and Ammonia: Proline	L-Proline[e]		1	ALLMETSIN[e]									1
#			Oxygen[e]			Pyruvate[c];NH3[c]	1
#	plus63	Degradation to pyruvate and Ammonia: Serine	L-Serine[e]		1	ALLMETSIN[e]									1
#			Oxygen[e]			Pyruvate[c];NH3[c]	1
#	plus64	Degradation to pyruvate and Ammonia: Threonine	L-Threonine[e]		1	ALLMETSIN[e]									1
#			Oxygen[e]			Pyruvate[c];NH3[c]	1
#	plus65	Degradation to pyruvate and Ammonia: Tryptophan	L-Tryptophan[e]		1	ALLMETSIN[e]									1
#			Oxygen[e]			Pyruvate[c];NH3[c]	1
#	plus66	Degradation to pyruvate and Ammonia: Tyrosine	L-Tyrosine[e]		1	ALLMETSIN[e]									1
#			Oxygen[e]			Pyruvate[c];NH3[c]	1
#	plus67	Degradation to pyruvate and Ammonia: Valine	L-Valine[e]		1	ALLMETSIN[e]									1
#			Oxygen[e]			Pyruvate[c];NH3[c]	1
#	plus68	Degradation to pyruvate and Ammonia: Homocysteine	L-Homocysteine[e]		1	ALLMETSIN[e]									1
#			Oxygen[e]			Pyruvate[c];NH3[c]	1
#	plus69	Degradation to pyruvate and Ammonia: Ornithine	L-Ornithine[e]		1	ALLMETSIN[e]									1
#			Oxygen[e]			Pyruvate[c];NH3[c]	1
#	plus70	Degradation to pyruvate and Ammonia: beta-Alanine	beta-Alanine[e]		1	ALLMETSIN[e]									1
#			Oxygen[e]			Pyruvate[c];NH3[c]	1
#	plus71	beta-Alanine de novo synthesis (minimal substrates, minimal excretion) (toxo)	Oxygen[e];D-Glucose[e];NH3[e];Orthophosphate[e]			H2O[c];CO2[c]									1
#						beta-Alanine[c]	1
#	other	TCA check: glutamine into malate (through 2-oxoglutarate, so as defined in 2015 by Ke et al.)	Oxygen[e];NH3[e];Orthophosphate[e]			ALLMETSIN[e];ALLMETSIN[m]
#			L-Glutamine[m]			(S)-Malate[m]	1
#	other2	TCA check: glucose into malate (through Acetyl-CoA)	Oxygen[e];NH3[e];Orthophosphate[e]			ALLMETSIN[e];ALLMETSIN[m]
#			D-Glucose[e]			(S)-Malate[m]	1
#	other3	Double KO KDH (1.2.4.2) and SCS (6.2.1.5) should prevent usage of glutamine in TCA: 2015, Ke et al.	Oxygen[e];NH3[e];Orthophosphate[e]			ALLMETSIN[e];ALLMETSIN[m]									1
#			L-Glutamine[m]			(S)-Malate[m]	1
#	other4	Double KO KDH (1.2.4.2) and IDH (1.1.1.42) should prevent usage of glutamine in TCA: 2015, Ke et al.	Oxygen[e];NH3[e];Orthophosphate[e]			ALLMETSIN[e];ALLMETSIN[m]									1
#			L-Glutamine[m]			(S)-Malate[m]	1
#	other5	Double KO SCS (6.2.1.5) and SDH (1.3.5.1 and 1.3.5.4) should prevent ATP generation in mitochondrion	Oxygen[e];NH3[e];Orthophosphate[e];Hypoxanthine[e]			ALLMETSIN[e];ALLMETSIN[m]									1
#			L-Glutamine[m];D-Glucose[e]			ATP[m]	1
#	500	Apoprotein synthesis in apicoplast	ALLMETSIN[e]			ALLMETSIN[e]										1
#						Apoprotein[a]	0.02
#	70	Menaquinone synthesis from glucose, 4-hydroxybenzoate, hypoxanthine, methionine and inorganic compounds (we provide IPP and farnesyldiP as precursors)	Oxygen[e];D-Glucose[e];NH3[e];Orthophosphate[e]			ALLMETSIN[e]
#			2-Succinylbenzoate[e];L-Methionine[e]			Menaquinone-4[m]	1
#	70B	2-Succinylbenzoate production	Oxygen[e];D-Glucose[e];NH3[e];Orthophosphate[e]			ALLMETSIN[e]
#			Chorismate[e]			2-Succinylbenzoate[c]	1
#	70C	Chorismate production thtough shikimate pathway	Oxygen[e];D-Glucose[e];NH3[e];Orthophosphate[e]			ALLMETSIN[e]
#						Chorismate[c]	1

## Sheet: S3.2
Genes in iPbe	PlasmoGEM phenotypes for blood stage development of P. berghei	PlasmoGEM phenotypes for liver stage development of P. berghei	iPbe essential genes (118)	Essential genes at minimal medium (99)	Essential genes at minimal secretion (43)	Essential genes with metabolomics data integrated (8)	Essential genes with gene expression data integrated (87)	Essential genes with gene expression data integrated when no regulation between isoenzymes is allowed (95-87)	iPbe-blood: essential genes based on 10% threshold (final) (160)	iPbe-blood: growth rate upon KO / growth rate WT (values for essential classification of previous colum)	iPbe-liver: essential genes based on 10% threshold (final) (178)	iPbe-liver: growth rate upon KO / growth rate WT (values for essential classification of previous colum)	GPR associated	Rxns associated	E.C. associated	Reaction formulas	Metabolic subsystem	Aid to interpret this table
PBANKA_0102100	Slow	Dispensable	FALSE	TRUE	TRUE	FALSE	FALSE	FALSE	TRUE	0.0263039	FALSE	0.352665	(PBANKA_0102100)	R01868Men_c|R01868_c	1.3.5.2	(S)-Dihydroorotate + Menaquinone-4 <=> Orotate + Menaquinol-4|(S)-Dihydroorotate + Ubiquinone-8 <=> Orotate + Ubiquinol-8	Pyrimidine biosynthesis	Predicted as essential for growth in the blood stages uniquely
PBANKA_0102500	no info	no info	TRUE	FALSE	FALSE	FALSE	FALSE	FALSE	TRUE	0	TRUE	0	(PBANKA_0203800 and PBANKA_0102500 and PBANKA_0942900)	R03660_c	6.1.1.20	ATP + L-Phenylalanine + H+ + tRNA(Phe) <=> Diphosphate + AMP + L-Phenylalanyl-tRNA(Phe)	Aminoacyl-tRNA biosynthesis	Predicted as essential for growth in the blood and liver stages
PBANKA_0104400	no info	no info	FALSE	FALSE	FALSE	FALSE	FALSE	FALSE	FALSE	1	FALSE	0.352665	(PBANKA_1142400 or PBANKA_0104400)	R00156_c|R00330_c|R00570_c|R00722_c|R01137_c|R01857_c|R02093_c|R02326_c|R02331_c|R03530_c	2.7.4.6	ATP + CDP <=> ADP + CTP|ATP + GDP <=> ADP + GTP|ATP + IDP <=> ADP + ITP|ATP + UDP <=> ADP + UTP|ATP + dADP <=> ADP + dATP|ATP + dCDP <=> ADP + dCTP|ATP + dGDP <=> ADP + dGTP|ATP + dIDP <=> ADP + dITP|ATP + dTDP <=> ADP + dTTP|ATP + dUDP <=> ADP + dUTP	Purine metabolism|Pyrimidine metabolism
PBANKA_0105900	Dispensable	Slow	FALSE	TRUE	FALSE	FALSE	FALSE	FALSE	FALSE	1	TRUE	0	(PBANKA_0105900)	R03197_a|R04972_a	4.1.1.37	4 H+ + Uroporphyrinogen I <=> 4 CO2 + Coproporphyrinogen I|4 H+ + Uroporphyrinogen III <=> 4 CO2 + Coproporphyrinogen III	Heme biosynthesis	Predicted as essential for growth in the liver stages uniquely
PBANKA_0106100	Essential	no info	TRUE	FALSE	FALSE	FALSE	FALSE	FALSE	TRUE	0	TRUE	0	(PBANKA_0106100)	R05611_m|R05615_m|R05616_m|R05617_m|R07273_m|R07456_m	2.5.1.-|2.5.1.39|2.5.1.74|4.3.3.6	4-Hydroxybenzoate + all-trans-Hexaprenyl diphosphate <=> Diphosphate + 3-Hexaprenyl-4-hydroxybenzoate|4-Hydroxybenzoate + all-trans-Nonaprenyl diphosphate <=> Diphosphate + 3-Nonaprenyl-4-hydroxybenzoate|4-Hydroxybenzoate + all-trans-Octaprenyl diphosphate <=> Diphosphate + 3-Octaprenyl-4-hydroxybenzoate|Diphosphate + all-trans-Octaprenyl diphosphate <=> Isopentenyl diphosphate + all-trans-Heptap…	Pyridoxal5P (vit B6) metabolism|Ubiquinone and other terpenoid-quinone biosynthesis	Predicted as essential for growth in the blood and liver stages
PBANKA_0107400	Dispensable	Dispensable	FALSE	FALSE	FALSE	FALSE	TRUE	TRUE	FALSE	1	FALSE	0.352665	(PBANKA_0107400)	R00667_c	2.6.1.13	2-Oxoglutarate + L-Ornithine <=> L-Glutamate + L-Glutamate 5-semialdehyde	Arginine and proline metabolism
PBANKA_0108000	no info	no info	TRUE	FALSE	FALSE	FALSE	FALSE	FALSE	TRUE	0	TRUE	0	(PBANKA_0108000)	R02030_c|R07390_c	2.7.8.-	2 Phosphatidylglycerol <=> Glycerol + Cardiolipin|CDP-diacylglycerol + Phosphatidylglycerol <=> CMP + Cardiolipin	Glycerophospholipid metabolism	Predicted as essential for growth in the blood and liver stages
PBANKA_0109100	Essential	no info	FALSE	TRUE	FALSE	FALSE	TRUE	TRUE	TRUE	0	TRUE	0	(PBANKA_0109100)	R01067_c|R01067_n|R01440_c|R01641_c|R01641_n|R06590_c|R06590_n	2.2.1.1|2.2.1.3	D-Fructose 6-phosphate + D-Glyceraldehyde 3-phosphate <=> D-Xylulose 5-phosphate + D-Erythrose 4-phosphate|D-Glyceraldehyde 3-phosphate + Sedoheptulose 7-phosphate <=> D-Ribose 5-phosphate + D-Xylulose 5-phosphate|D-Ribose 5-phosphate + Aminofructose 6-phosphate <=> Sedoheptulose 7-phosphate + Iminoerythrose 4-phosphate|Formaldehyde + D-Xylulose 5-phosphate <=> D-Glyceraldehyde 3-phosphate + Glyc…	Carbon metabolism|Pentose phosphate pathway (PPP)	Predicted as essential for growth in the blood and liver stages
PBANKA_0202300	Insufficient data	no info	TRUE	FALSE	FALSE	FALSE	FALSE	FALSE	TRUE	0	TRUE	0	(PBANKA_0202300)	R00158_c|R00158_r|R00512_c|R01665_c	2.7.4.14 2.7.4.25|2.7.4.4 2.7.4.14 2.7.4.22	ATP + CMP <=> ADP + CDP|ATP + UMP <=> ADP + UDP|ATP + dCMP <=> ADP + dCDP	Pyrimidine metabolism	Predicted as essential for growth in the blood and liver stages
PBANKA_0203100	Essential	no info	TRUE	FALSE	FALSE	FALSE	FALSE	FALSE	TRUE	0	TRUE	0	(PBANKA_0203100)	R03469_c	2.7.1.68	ATP + 1-Phosphatidyl-1D-myo-inositol 4-phosphate <=> ADP + 1-Phosphatidyl-D-myo-inositol 4,5-bisphosphate	Inositol phosphate (vit B8) metabolism	Predicted as essential for growth in the blood and liver stages
PBANKA_0203800	Essential	no info	TRUE	FALSE	FALSE	FALSE	FALSE	FALSE	TRUE	0	TRUE	0	(PBANKA_0203800 and PBANKA_0102500 and PBANKA_0942900)	R03660_c	6.1.1.20	ATP + L-Phenylalanine + H+ + tRNA(Phe) <=> Diphosphate + AMP + L-Phenylalanyl-tRNA(Phe)	Aminoacyl-tRNA biosynthesis	Predicted as essential for growth in the blood and liver stages
PBANKA_0204300	no info	no info	FALSE	FALSE	FALSE	FALSE	FALSE	FALSE	FALSE	1	FALSE	0.352665	(PBANKA_0820900 or PBANKA_0104700 or PBANKA_0204300)|(PBANKA_0820900 or PBANKA_0204300)	R07758_r|R09419_r	2.3.1.199	Acyl-CoA + H+ + Malonyl-CoA <=> CoA + CO2 + 3-Oxoacyl-CoA|H+ + Malonyl-CoA + Palmitoyl-CoA <=> CoA + CO2 + 3-Oxostearoyl-CoA	Fatty acid metabolism / FAE
PBANKA_0208700	no info	no info	TRUE	FALSE	FALSE	FALSE	FALSE	FALSE	TRUE	0	TRUE	0	(PBANKA_0208700)	R05884_a|R08210_a	1.17.1.2	2 H+ + 2 Reduced ferredoxin + 1-Hydroxy-2-methyl-2-butenyl 4-diphosphate + [4Fe-4S] iron-sulfur cluster <=> H2O + Isopentenyl diphosphate + 2 Oxidized ferredoxin + [2Fe-2S] iron-sulfur cluster + 2 Fe2+|H2O + 2 Oxidized ferredoxin + Dimethylallyl diphosphate + [2Fe-2S] iron-sulfur cluster + 2 Fe2+ <=> 2 H+ + 2 Reduced ferredoxin + 1-Hydroxy-2-methyl-2-butenyl 4-diphosphate + [4Fe-4S] iron-sulfur c…	Isoprenoid metabolism	Predicted as essential for growth in the blood and liver stages
PBANKA_0210200	Essential	no info	TRUE	FALSE	FALSE	FALSE	FALSE	FALSE	TRUE	0	TRUE	0	(PBANKA_0210200)	R05577_c	6.1.1.12 6.1.1.23	ATP + L-Aspartate + H+ + tRNA(Asp) <=> Diphosphate + AMP + L-Aspartyl-tRNA(Asp)	Aminoacyl-tRNA biosynthesis	Predicted as essential for growth in the blood and liver stages
PBANKA_0211300	Essential	no info	TRUE	FALSE	FALSE	FALSE	FALSE	FALSE	TRUE	0	TRUE	0	(PBANKA_0211300 and putative_PBANKA_1409500)	R07460_m	2.8.1.7	L-Cysteine + [Enzyme]-cysteine <=> L-Alanine + [Enzyme]-S-sulfanylcysteine	Thiamine (vit B1) metabolism	Predicted as essential for growth in the blood and liver stages
PBANKA_0213200	no info	no info	FALSE	FALSE	FALSE	FALSE	FALSE	FALSE	FALSE	1	FALSE	0.352665	(PBANKA_0213200 or PBANKA_1304400)	R02422_c	3.5.3.4	H2O + Allantoate <=> Urea + (-)-Ureidoglycolate	Purine metabolism
PBANKA_0300800	Essential	no info	TRUE	FALSE	FALSE	FALSE	FALSE	FALSE	TRUE	0	TRUE	0	(PBANKA_0300800)	R09247_c|R09247_m|R09248_c|R09248_m|R09249_c|R09249_m	2.5.1.30|2.5.1.90|2.5.1.91	4 Isopentenyl diphosphate + trans,trans-Farnesyl diphosphate <=> 4 Diphosphate + all-trans-Heptaprenyl diphosphate|5 Isopentenyl diphosphate + trans,trans-Farnesyl diphosphate <=> 5 Diphosphate + all-trans-Octaprenyl diphosphate|7 Isopentenyl diphosphate + trans,trans-Farnesyl diphosphate <=> 7 Diphosphate + all-trans-Decaprenyl diphosphate|trans,trans-Farnesyl diphosphate + 4 Isopentenyl diphosp…	Terpenoid backbone biosynthesis	Predicted as essential for growth in the blood and liver stages
PBANKA_0302300	Slow	Dispensable	FALSE	TRUE	TRUE	FALSE	FALSE	FALSE	TRUE	0	TRUE	0	(PBANKA_0302300)	R00355_c|R00694_c|R00734_c|R00896_c|R02433_c|R02619_c|R05052_c	2.6.1.1|2.6.1.1 2.6.1.23|2.6.1.1 2.6.1.5 2.6.1.9 2.6.1.57	2-Oxoglutarate + 3-Sulfino-L-alanine <=> L-Glutamate + 3-Sulfinylpyruvate|2-Oxoglutarate + L-Aspartate <=> L-Glutamate + Oxaloacetate|2-Oxoglutarate + L-Cysteate <=> L-Glutamate + 3-Sulfopyruvate|2-Oxoglutarate + L-Cysteine <=> DL-Glutamate + Mercaptopyruvate|2-Oxoglutarate + L-Phenylalanine <=> L-Glutamate + Phenylpyruvate|2-Oxoglutarate + L-Tyrosine <=> L-Glutamate + 3-(4-Hydroxyphenyl)pyruvate…	Alanine, aspartate and glutamate metabolism|Arginine and proline metabolism|Cysteine and methionine metabolism|Phenylalanine metabolism|Ubiquinone and other terpenoid-quinone biosynthesis	Predicted as essential for growth in the blood and liver stages
PBANKA_0302700	Essential	no info	TRUE	FALSE	FALSE	FALSE	FALSE	FALSE	TRUE	0	TRUE	0	(PBANKA_0302700)	R04983_m|R04990_m|R04993_m	2.1.1.163|2.1.1.201	S-Adenosyl-L-methionine + 2-Demethylmenaquinone <=> S-Adenosyl-L-homocysteine + Menaquinone-4|S-Adenosyl-L-methionine + 2-Hexaprenyl-6-methoxy-1,4-benzoquinone <=> S-Adenosyl-L-homocysteine + H+ + 2-Hexaprenyl-3-methyl-6-methoxy-1,4-benzoquinone|S-Adenosyl-L-methionine + 2-Octaprenyl-6-methoxy-1,4-benzoquinone <=> S-Adenosyl-L-homocysteine + H+ + 2-Octaprenyl-3-methyl-6-methoxy-1,4-benzoquinone	Ubiquinone and other terpenoid-quinone biosynthesis	Predicted as essential for growth in the blood and liver stages
PBANKA_0304300	Essential	no info	FALSE	FALSE	FALSE	FALSE	FALSE	FALSE	FALSE	0.666667	FALSE	0.23511	(PBANKA_0304300)	R01083_c|R04559_c	4.3.2.2	1-(5-Phosphoribosyl)-5-amino-4-(N-succinocarboxamide)-imidazole <=> Fumarate + 1-(5-Phosphoribosyl)-5-amino-4-imidazolecarboxamide|N6-(1,2-Dicarboxyethyl)-AMP <=> AMP + Fumarate	Purine metabolism
PBANKA_0308200	Slow	Essential	FALSE	TRUE	FALSE	FALSE	TRUE	TRUE	FALSE	1	TRUE	0	(PBANKA_0308200)	R10707_a	2.3.1.180	Acetyl-CoA + H+ + Malonyl-[acyl-carrier protein] <=> CoA + CO2 + Acetoacetyl-[acp]	Fatty acid metabolism / FASII	Predicted as essential for growth in the liver stages uniquely
PBANKA_0308600	Slow	Dispensable	FALSE	FALSE	FALSE	FALSE	FALSE	FALSE	FALSE	1	FALSE	0.352665	(PBANKA_0308600 or PBANKA_1109200)	R03648_c	6.1.1.22	ATP + H+ + L-Asparagine + tRNA(Asn) <=> Diphosphate + AMP + L-Asparaginyl-tRNA(Asn)	Aminoacyl-tRNA biosynthesis
PBANKA_0312700	Dispensable	Slow	FALSE	FALSE	FALSE	FALSE	FALSE	FALSE	FALSE	1	FALSE	0.352665	(PBANKA_0312700 or PBANKA_0710800 or PBANKA_0942700 or PBANKA_0609800 or PBANKA_1014800 or PBANKA_0514100 or PBANKA_0818600 or PBANKA_1140200 or PBANKA_1446300 or PBANKA_1024100 or PBANKA_1444500 or PBANKA_1344100 or PBANKA_0908500 or PBANKA_0416500)|(PBANKA_1123500 or PBANKA_0312700 or PBANKA_0508100 or PBANKA_0710800 or PBANKA_0942700 or PBANKA_0522900 or PBANKA_1303000 or PBANKA_1346000 or PBA…	R00086_c|R00086_n	3.6.1.3 3.6.1.5 3.6.1.8 3.6.1.15	H2O + ATP <=> ADP + Orthophosphate + H+	Purine metabolism
PBANKA_0402300	Slow	Dispensable	FALSE	TRUE	TRUE	FALSE	TRUE	TRUE	FALSE	1	FALSE	0.352665	(PBANKA_0402300)	R02569_m|R02662_m|R03174_m|R04097_m|R10998_m	2.3.1.12|2.3.1.168	2-Methylpropanoyl-CoA + Enzyme N6-(dihydrolipoyl)lysine <=> CoA + [Dihydrolipoyllysine-residue (2-methylpropanoyl)transferase] S-(2-methylpropanoyl)dihydrolipoyllysine|3-Methylbutanoyl-CoA + Enzyme N6-(dihydrolipoyl)lysine <=> CoA + [Dihydrolipoyllysine-residue (2-methylpropanoyl)transferase] S-(3-methylbutanoyl)dihydrolipoyllysine|Acetyl-CoA + Enzyme N6-(dihydrolipoyl)lysine <=> CoA + [Dihydroli…	Citrate cycle (TCA cycle)|Propanoate metabolism|Valine, leucine and isoleucine degradation
PBANKA_0404800	Slow	Dispensable	TRUE	FALSE	FALSE	FALSE	FALSE	FALSE	TRUE	0	TRUE	0	(PBANKA_0404800)	R00848_a|R00848_m	1.1.5.3	FAD + sn-Glycerol 3-phosphate <=> Glycerone phosphate + FADH2|sn-Glycerol 3-phosphate + FAD <=> Glycerone phosphate + FADH2	Glycerophospholipid metabolism	Predicted as essential for growth in the blood and liver stages
PBANKA_0407600	Slow	Dispensable	FALSE	TRUE	TRUE	FALSE	TRUE	TRUE	FALSE	1	FALSE	0.352665	(PBANKA_0407600)	R00578_c	6.3.5.4	H2O + ATP + L-Aspartate + L-Glutamine <=> Diphosphate + AMP + L-Glutamate + L-Asparagine	Alanine, aspartate and glutamate metabolism
PBANKA_0409200	Essential	no info	TRUE	FALSE	FALSE	FALSE	FALSE	FALSE	TRUE	0	TRUE	0	(PBANKA_0409200)	R03665_a	6.1.1.9	ATP + H+ + L-Valine + tRNA(Val) <=> Diphosphate + AMP + L-Valyl-tRNA(Val)	Aminoacyl-tRNA biosynthesis	Predicted as essential for growth in the blood and liver stages
PBANKA_0414400	no info	no info	FALSE	FALSE	FALSE	FALSE	TRUE	TRUE	TRUE	0	TRUE	0	(PBANKA_0414400)	Tc2eC00186_c|Tc2eC00256_c		H+ + (R)-Lactate <=> H+ + (R)-Lactate|H+ + (S)-Lactate <=> H+ + (S)-Lactate	Transport between c and e	Predicted as essential for growth in the blood and liver stages
PBANKA_0414800	no info	no info	FALSE	TRUE	FALSE	FALSE	TRUE	TRUE	TRUE	0	TRUE	0	(PBANKA_0414800)	R00551_c	3.5.3.1	H2O + L-Arginine <=> L-Ornithine + Urea	Arginine and proline metabolism	Predicted as essential for growth in the blood and liver stages
PBANKA_0505000	Dispensable	Essential	FALSE	TRUE	FALSE	FALSE	TRUE	TRUE	FALSE	1	TRUE	0	(PBANKA_0505000)	R02569_a	2.3.1.12	Acetyl-CoA + Enzyme N6-(dihydrolipoyl)lysine <=> CoA + [Dihydrolipoyllysine-residue acetyltransferase] S-acetyldihydrolipoyllysine	Isoprenoid metabolism	Predicted as essential for growth in the liver stages uniquely
PBANKA_0505800	no info	no info	FALSE	FALSE	FALSE	FALSE	TRUE	TRUE	FALSE	1	FALSE	0.352665	(PBANKA_0505800)	R01066_c	4.1.2.4	2-Deoxy-D-ribose 5-phosphate <=> Acetaldehyde + D-Glyceraldehyde 3-phosphate	Pentose phosphate pathway (PPP)
PBANKA_0506700	no info	no info	FALSE	TRUE	TRUE	FALSE	TRUE	TRUE	FALSE	1	FALSE	0.352665	(PBANKA_0506700)	R00351_m	2.3.3.1 2.3.3.3	CoA + H+ + Citrate <=> H2O + Acetyl-CoA + Oxaloacetate	Citrate cycle (TCA cycle)
PBANKA_0507000	Essential	no info	TRUE	FALSE	FALSE	FALSE	FALSE	FALSE	TRUE	0	TRUE	0	(PBANKA_0507000)	R08689_a|R10859_a	1.17.7.1|1.17.7.3	2 Reduced ferredoxin + 2-C-Methyl-D-erythritol 2,4-cyclodiphosphate + [4Fe-4S] iron-sulfur cluster <=> H2O + 2 Oxidized ferredoxin + 1-Hydroxy-2-methyl-2-butenyl 4-diphosphate + [2Fe-2S] iron-sulfur cluster + 2 Fe2+|H2O + 1-Hydroxy-2-methyl-2-butenyl 4-diphosphate + Oxidized flavodoxin + [4Fe-4S] iron-sulfur cluster <=> 2-C-Methyl-D-erythritol 2,4-cyclodiphosphate + Reduced flavodoxin + [2Fe-2S] …	Isoprenoid metabolism|Terpenoid backbone biosynthesis	Predicted as essential for growth in the blood and liver stages
PBANKA_0507400	Slow	Dispensable	FALSE	TRUE	FALSE	TRUE	TRUE	TRUE	TRUE	0.0263039	TRUE	0	(PBANKA_0507400)	R00965_c	4.1.1.23	H+ + Orotidine 5-phosphate <=> CO2 + UMP	Pyrimidine biosynthesis	Predicted as essential for growth in the blood and liver stages
PBANKA_0508100	Essential	no info	FALSE	FALSE	FALSE	FALSE	FALSE	FALSE	FALSE	1	FALSE	0.352665	(PBANKA_1123500 or PBANKA_0312700 or PBANKA_0508100 or PBANKA_0710800 or PBANKA_0942700 or PBANKA_0522900 or PBANKA_1303000 or PBANKA_1346000 or PBANKA_0612800)	R00086_n	3.6.1.3 3.6.1.5 3.6.1.8 3.6.1.15	H2O + ATP <=> ADP + Orthophosphate + H+	Purine metabolism
PBANKA_0509300	Slow	Dispensable	FALSE	TRUE	FALSE	FALSE	FALSE	FALSE	FALSE	0.27382	FALSE	0.0901288	(PBANKA_0509300)	R00768_c	2.6.1.16	L-Glutamine + D-Fructose 6-phosphate <=> L-Glutamate + D-Glucosamine 6-phosphate	Alanine, aspartate and glutamate metabolism
PBANKA_0512200	Dispensable	Slow	FALSE	TRUE	FALSE	FALSE	FALSE	FALSE	FALSE	1	TRUE	0	(PBANKA_0512200)	R03222_m	1.3.3.4	3 Oxygen + Protoporphyrinogen IX <=> 3 Hydrogen peroxide + Protoporphyrin	Heme biosynthesis	Predicted as essential for growth in the liver stages uniquely
PBANKA_0513600	Dispensable	Dispensable	FALSE	FALSE	FALSE	FALSE	TRUE	TRUE	FALSE	1	FALSE	0.352665	(PBANKA_0513600)	R01560_c|R02556_c	3.5.4.4	H2O + H+ + Adenosine <=> NH4+ + Inosine|H2O + H+ + Deoxyadenosine <=> NH4+ + Deoxyinosine	Purine metabolism
PBANKA_0514100	Essential	no info	FALSE	FALSE	FALSE	FALSE	FALSE	FALSE	FALSE	1	FALSE	0.352665	(PBANKA_0312700 or PBANKA_0710800 or PBANKA_0942700 or PBANKA_0609800 or PBANKA_1014800 or PBANKA_0514100 or PBANKA_0818600 or PBANKA_1140200 or PBANKA_1446300 or PBANKA_1024100 or PBANKA_1444500 or PBANKA_1344100 or PBANKA_0908500 or PBANKA_0416500)	R00086_c	3.6.1.3 3.6.1.5 3.6.1.8 3.6.1.15	H2O + ATP <=> ADP + Orthophosphate + H+	Purine metabolism
PBANKA_0516200	no info	no info	TRUE	FALSE	FALSE	FALSE	FALSE	FALSE	TRUE	0	TRUE	0	(PBANKA_0516200 and PBANKA_0812100 and PBANKA_1118100.2 and PBANKA_0836100)	R05916_c	2.4.1.198	UDP-N-acetyl-D-glucosamine + 1-Phosphatidyl-D-myo-inositol <=> UDP + G00143	Glycosylphosphatidylinositol(GPI)-anchor biosynthesis	Predicted as essential for growth in the blood and liver stages
PBANKA_0516900	Essential	no info	FALSE	TRUE	FALSE	FALSE	TRUE	TRUE	TRUE	0	TRUE	0	(PBANKA_0516900)	R00178_c|R00670_c	4.1.1.17|4.1.1.50	L-Ornithine + H+ <=> CO2 + Putrescine|S-Adenosyl-L-methionine + H+ <=> CO2 + S-Adenosylmethioninamine	Cysteine and methionine metabolism|Glutathione metabolism	Predicted as essential for growth in the blood and liver stages
PBANKA_0518200	Dispensable	Essential	FALSE	FALSE	FALSE	FALSE	FALSE	FALSE	FALSE	1	FALSE	0.352665	(PBANKA_0518200 and PBANKA_1428800)	R02164Men_m|R02164uqh8_m	1.3.5.1 1.3.5.4	Succinate + Menaquinone-4 <=> Fumarate + Menaquinol-4|Succinate + Ubiquinone-8 <=> Fumarate + Ubiquinol-8	ETC
PBANKA_0518700	no info	no info	TRUE	FALSE	FALSE	FALSE	FALSE	FALSE	TRUE	0	TRUE	0	(PBANKA_0518700)	R03659_c|R04773_c	6.1.1.10	ATP + L-Methionine + H+ + tRNA(Met) <=> Diphosphate + AMP + L-Methionyl-tRNA|ATP + tRNA(Met) + L-Selenomethionine <=> Diphosphate + AMP + Selenomethionyl-tRNA(Met)	Aminoacyl-tRNA biosynthesis	Predicted as essential for growth in the blood and liver stages
PBANKA_0520000	Essential	no info	TRUE	FALSE	FALSE	FALSE	FALSE	FALSE	TRUE	0	TRUE	0	(PBANKA_0520000)	R00200_a|R00430_a|R01138_a|R01858_a|R02320_a	2.7.1.40	ATP + Pyruvate <=> ADP + Phosphoenolpyruvate|Pyruvate + GTP <=> GDP + Phosphoenolpyruvate|Pyruvate + Nucleoside triphosphate <=> Phosphoenolpyruvate + NDP|Pyruvate + dATP <=> Phosphoenolpyruvate + dADP|Pyruvate + dGTP <=> Phosphoenolpyruvate + dGDP	Isoprenoid metabolism|Purine metabolism	Predicted as essential for growth in the blood and liver stages
PBANKA_0520200	Slow	Dispensable	FALSE	FALSE	TRUE	FALSE	FALSE	FALSE	FALSE	1	FALSE	0.352665	(PBANKA_0520200)	Tc2mC00002_c		ATP + ADP <=> ADP + ATP	Transport between c and m
PBANKA_0521600	no info	no info	FALSE	FALSE	FALSE	FALSE	FALSE	FALSE	FALSE	1	FALSE	0.352665	(PBANKA_0521600)	R01625_c	2.7.8.7 2.7.8.-	CoA + Apo-[acyl-carrier-protein] <=> Adenosine 3,5-bisphosphate + Acyl-carrier protein	Pantothenate (vit B5) metabolism / CoA biosynthesis
PBANKA_0522400	Dispensable	Essential	FALSE	TRUE	FALSE	FALSE	TRUE	TRUE	FALSE	1	TRUE	0	(PBANKA_0522400)	R02352_r|R02353_r|R04681_r|R04682_r|R07759_r|R08945_r|R08980_r	1.1.1.330|1.1.1.51 1.1.1.62|1.1.1.62	NAD+ + Estradiol-17beta <=> NADH + H+ + Estrone|NAD+ + Estriol <=> NADH + H+ + 16alpha-Hydroxyestrone|NADH + H+ + 11beta-Hydroxyandrost-4-ene-3,17-dione <=> NAD+ + 11beta,17beta-Dihydroxy-4-androsten-3-one|NADP+ + Estradiol-17beta <=> NADPH + H+ + Estrone|NADP+ + Estriol <=> NADPH + H+ + 16alpha-Hydroxyestrone|NADPH + H+ + 11beta-Hydroxyandrost-4-ene-3,17-dione <=> NADP+ + 11beta,17beta-Dihydroxy…	Fatty acid metabolism / FAE|Steroid metabolism	Predicted as essential for growth in the liver stages uniquely
PBANKA_0522900	Essential	no info	FALSE	FALSE	FALSE	FALSE	FALSE	FALSE	FALSE	1	FALSE	0.352665	(PBANKA_1123500 or PBANKA_0312700 or PBANKA_0508100 or PBANKA_0710800 or PBANKA_0942700 or PBANKA_0522900 or PBANKA_1303000 or PBANKA_1346000 or PBANKA_0612800)	R00086_n	3.6.1.3 3.6.1.5 3.6.1.8 3.6.1.15	H2O + ATP <=> ADP + Orthophosphate + H+	Purine metabolism
PBANKA_0603800	Dispensable	Dispensable	FALSE	FALSE	FALSE	FALSE	FALSE	FALSE	FALSE	1	FALSE	0.352665	(PBANKA_0603800)	R08224_c	2.9.1.2	H2O + Selenophosphoric acid + O-Phosphoseryl-tRNA(Sec) <=> 2 Orthophosphate + L-Selenocysteinyl-tRNA(Sec)	Aminoacyl-tRNA biosynthesis
PBANKA_0604400	Dispensable	Dispensable	FALSE	FALSE	FALSE	FALSE	FALSE	FALSE	FALSE	1	FALSE	0.352665	(PBANKA_0604400)	R01736_a	3.1.2.6	H2O + (R)-S-Lactoylglutathione <=> Glutathione + H+ + (R)-Lactate	Pyruvate metabolism
PBANKA_0606100	Dispensable	Dispensable	FALSE	FALSE	FALSE	FALSE	FALSE	FALSE	FALSE	1	FALSE	0.352665	(PBANKA_0606100)	R01122_a	2.5.1.75	tRNA + Dimethylallyl diphosphate <=> Diphosphate + tRNA containing 6-isopentenyladenosine	Aminoacyl-tRNA biosynthesis
PBANKA_0607900	no info	no info	FALSE	FALSE	FALSE	FALSE	FALSE	FALSE	FALSE	1	FALSE	0.352665	(PBANKA_1419800) or (PBANKA_1419900) or (PBANKA_0607900) or (PBANKA_1333700)	R00191_c|R01234_c	3.1.4.17 3.1.4.35|3.1.4.17 3.1.4.53	H2O + 3,5-Cyclic AMP <=> AMP|H2O + 3,5-Cyclic GMP <=> GMP	Purine metabolism
PBANKA_0608000	Dispensable	Slow	FALSE	TRUE	FALSE	FALSE	FALSE	FALSE	FALSE	1	TRUE	0	(PBANKA_0608000)	R00084_a	2.5.1.61	H2O + 4 Porphobilinogen <=> 4 NH4+ + Hydroxymethylbilane	Heme biosynthesis	Predicted as essential for growth in the liver stages uniquely
PBANKA_0609300	Essential	no info	TRUE	FALSE	FALSE	FALSE	FALSE	FALSE	TRUE	0	TRUE	0	(PBANKA_0609300)	R05919_r		Dolichyl phosphate D-mannose + G00145 <=> Dolichyl phosphate + G00146	Glycosylphosphatidylinositol(GPI)-anchor biosynthesis	Predicted as essential for growth in the blood and liver stages
PBANKA_0609800	no info	no info	FALSE	FALSE	FALSE	FALSE	FALSE	FALSE	FALSE	1	FALSE	0.352665	(PBANKA_0312700 or PBANKA_0710800 or PBANKA_0942700 or PBANKA_0609800 or PBANKA_1014800 or PBANKA_0514100 or PBANKA_0818600 or PBANKA_1140200 or PBANKA_1446300 or PBANKA_1024100 or PBANKA_1444500 or PBANKA_1344100 or PBANKA_0908500 or PBANKA_0416500)	R00086_c	3.6.1.3 3.6.1.5 3.6.1.8 3.6.1.15	H2O + ATP <=> ADP + Orthophosphate + H+	Purine metabolism
PBANKA_0610500	no info	no info	FALSE	FALSE	FALSE	FALSE	TRUE	TRUE	TRUE	0	FALSE	0.352665	(PBANKA_0610500)	R00274_a|R07034_a|R07035_a	1.11.1.9	2 Glutathione + 15(S)-HPETE <=> H2O + Glutathione disulfide + (15S)-15-Hydroxy-5,8,11-cis-13-trans-eicosatetraenoate|2 Glutathione + 5(S)-HPETE <=> H2O + Glutathione disulfide + 5(S)-HETE|Hydrogen peroxide + 2 Glutathione <=> 2 H2O + Glutathione disulfide	Redox metabolism	Predicted as essential for growth in the blood stages uniquely
PBANKA_0611100	Dispensable	Dispensable	FALSE	FALSE	FALSE	FALSE	FALSE	FALSE	FALSE	1	FALSE	0.352665	(PBANKA_0611100)	R00229_c|R00920_c|R10758_c	6.2.1.-|6.2.1.13	ATP + CoA + 4-Hydroxybutanoic acid <=> ADP + Orthophosphate + 4-Hydroxybutyryl-CoA|ATP + CoA + Acetate <=> ADP + Orthophosphate + Acetyl-CoA|ATP + CoA + Propanoate <=> ADP + Orthophosphate + Propanoyl-CoA	Carbon metabolism|Propanoate metabolism|Pyruvate metabolism
PBANKA_0611600	Essential	no info	TRUE	FALSE	FALSE	FALSE	FALSE	FALSE	TRUE	0	TRUE	0	(PBANKA_0611600 and PBANKA_1036600)	R02017_c|R02018_c|R02019_c|R02024_c|R08363_c|R08364_c	1.17.4.1	H2O + Thioredoxin disulfide + dCDP <=> CDP + Thioredoxin|H2O + Thioredoxin disulfide + dGDP <=> GDP + Thioredoxin|H2O + Trypanothione disulfide + 2-Deoxyribonucleoside diphosphate <=> Trypanothione + Ribonucleoside diphosphate|H2O + dADP + Thioredoxin disulfide <=> ADP + Thioredoxin|Ribonucleoside diphosphate + Tryparedoxin <=> H2O + 2-Deoxyribonucleoside diphosphate + Tryparedoxin disulfide|UDP …	Purine metabolism	Predicted as essential for growth in the blood and liver stages
PBANKA_0612800	no info	no info	FALSE	FALSE	FALSE	FALSE	FALSE	FALSE	FALSE	1	FALSE	0.352665	(PBANKA_1123500 or PBANKA_0312700 or PBANKA_0508100 or PBANKA_0710800 or PBANKA_0942700 or PBANKA_0522900 or PBANKA_1303000 or PBANKA_1346000 or PBANKA_0612800)	R00086_n	3.6.1.3 3.6.1.5 3.6.1.8 3.6.1.15	H2O + ATP <=> ADP + Orthophosphate + H+	Purine metabolism
PBANKA_0614300	Slow	Dispensable	TRUE	FALSE	FALSE	FALSE	FALSE	FALSE	TRUE	0	TRUE	0	(PBANKA_0614300 and putative_PBANKA_0303800)|(PBANKA_0614300)	R07460_a|R09366_a	4.4.1.1 4.4.1.13	H2O + Se-Methyl-L-selenocysteine <=> NH4+ + Pyruvate + Methaneselenol|L-Cysteine + [Enzyme]-cysteine <=> L-Alanine + [Enzyme]-S-sulfanylcysteine	FeS cluster biosynthesis|Selenocompound metabolism	Predicted as essential for growth in the blood and liver stages
PBANKA_0615400	Dispensable	Dispensable	FALSE	FALSE	FALSE	FALSE	FALSE	FALSE	FALSE	1	FALSE	0.352665	(PBANKA_0615400 or PBANKA_1431700)	R03662_c|R08218_c	6.1.1.11	ATP + L-Serine + tRNA(Sec) <=> Diphosphate + AMP + L-Seryl-tRNA(Sec)|ATP + L-Serine + tRNA(Ser) <=> Diphosphate + AMP + L-Seryl-tRNA(Ser)	Aminoacyl-tRNA biosynthesis
PBANKA_0617900	no info	no info	FALSE	FALSE	TRUE	FALSE	FALSE	FALSE	FALSE	1	FALSE	0.352665	(PBANKA_0617900 or putative_PBANKA_1122100)|(PBANKA_0617900)	R00095_m|R00787_m|R00789_m|R01195_m|R02000_m|R05875_m|R06782_m|R06783_m	1.14.12.19|1.18.1.1 1.18.1.3 1.18.1.4|1.18.1.2|1.18.1.3|1.6.5.4|1.7.1.4|1.7.1.4 1.7.1.15	2 H2O + 3 NAD+ + NH4+ <=> 3 NADH + 5 H+ + Nitrite|2 H2O + 3 NADP+ + NH4+ <=> 3 NADPH + 5 H+ + Nitrite|NAD+ + 2 Ascorbate <=> NADH + 3 H+ + 2 Monodehydroascorbate|NAD+ + 2 Reduced rubredoxin <=> NADH + H+ + 2 Oxidized rubredoxin|NAD+ + H+ + Reduced ferredoxin + [4Fe-4S] iron-sulfur cluster <=> NADH + Oxidized ferredoxin + 2 Fe2+ + [2Fe-2S] iron-sulfur cluster|NADH + Oxygen + H+ + Phenylpropanoate …	Ascorbate and aldarate metabolism|Fatty acid degradation|Nitrogen metabolism|Phenylalanine metabolism|Redox metabolism
PBANKA_0621800	Slow	Dispensable	FALSE	TRUE	FALSE	FALSE	FALSE	FALSE	FALSE	1	FALSE	0.352665	(PBANKA_0621800)	R04988_m|R05614_m	2.1.1.222|2.1.1.64	S-Adenosyl-L-methionine + 2-Octaprenyl-3-methyl-5-hydroxy-6-methoxy-1,4-benzoquinone <=> S-Adenosyl-L-homocysteine + Ubiquinone-8|S-Adenosyl-L-methionine + 2-Octaprenyl-6-hydroxyphenol <=> S-Adenosyl-L-homocysteine + H+ + 2-Octaprenyl-6-methoxyphenol	Ubiquinone and other terpenoid-quinone biosynthesis
PBANKA_0702500	Essential	no info	TRUE	FALSE	FALSE	FALSE	FALSE	FALSE	TRUE	0	TRUE	0	(PBANKA_0702500)	R03657_a	6.1.1.4	ATP + H+ + L-Leucine + tRNA(Leu) <=> Diphosphate + AMP + L-Leucyl-tRNA	Aminoacyl-tRNA biosynthesis	Predicted as essential for growth in the blood and liver stages
PBANKA_0702900	Essential	no info	FALSE	FALSE	FALSE	FALSE	FALSE	FALSE	FALSE	1	FALSE	0.352665	(PBANKA_1128500 or PBANKA_0702900 or PBANKA_1001600)	R03875_n|R03938_n|R04866_n|R04867_n	2.1.1.43|2.1.1.43 2.1.1.59 2.1.1.60	S-Adenosyl-L-methionine + Histone-L-lysine <=> S-Adenosyl-L-homocysteine + Histone N6-methyl-L-lysine|S-Adenosyl-L-methionine + Protein N6,N6-dimethyl-L-lysine <=> S-Adenosyl-L-homocysteine + Protein N6,N6,N6-trimethyl-L-lysine|S-Adenosyl-L-methionine + Protein N6-methyl-L-lysine <=> S-Adenosyl-L-homocysteine + Protein N6,N6-dimethyl-L-lysine + H+|S-Adenosyl-L-methionine + Protein lysine <=> S-Ad…	Histone metabolism|Lysine degradation
PBANKA_0704200	no info	no info	FALSE	FALSE	FALSE	FALSE	FALSE	FALSE	FALSE	1	FALSE	0.352665	(PBANKA_0704200)	R06447_c|R08528_c|R09730_c	2.5.1.31|2.5.1.68|2.5.1.89	7 Isopentenyl diphosphate + Geranylgeranyl diphosphate <=> 7 Diphosphate + tritrans,heptacis-Undecaprenyl diphosphate|8 Isopentenyl diphosphate + trans,trans-Farnesyl diphosphate <=> 8 Diphosphate + di-trans,poly-cis-Undecaprenyl diphosphate|Isopentenyl diphosphate + Geranyl diphosphate <=> Diphosphate + 2-cis,6-trans-Farnesyl diphosphate	Terpenoid backbone biosynthesis
PBANKA_0707000	Dispensable	Essential	FALSE	TRUE	FALSE	FALSE	TRUE	TRUE	FALSE	1	TRUE	0	(PBANKA_0707000)	R07766_a|R07769_a	2.3.1.181	Lipoyl-[acp] + Apoprotein <=> Acyl-carrier protein + Protein N6-(lipoyl)lysine|Octanoyl-[acp] + Apoprotein <=> Acyl-carrier protein + Protein N6-(octanoyl)lysine	Lipoic acid metabolism	Predicted as essential for growth in the liver stages uniquely
PBANKA_0710100	Dispensable	Dispensable	FALSE	FALSE	TRUE	FALSE	TRUE	TRUE	FALSE	1	FALSE	0.352665	(PBANKA_0710100 and PBANKA_1419100) or (PBANKA_1446900)|(PBANKA_0710100)	R00621_m|R01933_m|R01940_m|R03316_m|R08549_m	1.2.4.2|1.2.4.2 1.8.1.4 2.3.1.61	2-Oxoadipate + Enzyme N6-(lipoyl)lysine <=> CO2 + [Dihydrolipoyllysine-residue succinyltransferase] S-glutaryldihydrolipoyllysine|2-Oxoglutarate + Thiamin diphosphate + H+ <=> CO2 + 3-Carboxy-1-hydroxypropyl-ThPP|3-Carboxy-1-hydroxypropyl-ThPP + Enzyme N6-(lipoyl)lysine <=> Thiamin diphosphate + [Dihydrolipoyllysine-residue succinyltransferase] S-succinyldihydrolipoyllysine|NAD+ + CoA + 2-Oxoadip…	Citrate cycle (TCA cycle)|Lysine degradation
PBANKA_0710600	no info	no info	TRUE	FALSE	FALSE	FALSE	FALSE	FALSE	TRUE	0	TRUE	0	(PBANKA_0710600)	R01801_r	2.7.8.5	sn-Glycerol 3-phosphate + CDP-diacylglycerol <=> CMP + Phosphatidylglycerophosphate	Glycerophospholipid metabolism	Predicted as essential for growth in the blood and liver stages
PBANKA_0710800	Essential	no info	FALSE	FALSE	FALSE	FALSE	FALSE	FALSE	FALSE	1	FALSE	0.352665	(PBANKA_0312700 or PBANKA_0710800 or PBANKA_0942700 or PBANKA_0609800 or PBANKA_1014800 or PBANKA_0514100 or PBANKA_0818600 or PBANKA_1140200 or PBANKA_1446300 or PBANKA_1024100 or PBANKA_1444500 or PBANKA_1344100 or PBANKA_0908500 or PBANKA_0416500)|(PBANKA_1123500 or PBANKA_0312700 or PBANKA_0508100 or PBANKA_0710800 or PBANKA_0942700 or PBANKA_0522900 or PBANKA_1303000 or PBANKA_1346000 or PBA…	R00086_c|R00086_n	3.6.1.3 3.6.1.5 3.6.1.8 3.6.1.15	H2O + ATP <=> ADP + Orthophosphate + H+	Purine metabolism
PBANKA_0714900	Dispensable	Slow	FALSE	TRUE	FALSE	FALSE	TRUE	TRUE	FALSE	1	TRUE	0	(PBANKA_0714900)	R01698_a|R03815_a|R07618_a|R08549_a	1.2.4.2 1.8.1.4 2.3.1.61|1.8.1.4	NAD+ + CoA + 2-Oxoglutarate <=> NADH + CO2 + Succinyl-CoA|NAD+ + Dihydrolipoamide <=> NADH + H+ + Lipoamide|NAD+ + Dihydrolipoylprotein <=> NADH + H+ + Lipoylprotein|NAD+ + Enzyme N6-(dihydrolipoyl)lysine <=> NADH + H+ + Enzyme N6-(lipoyl)lysine	Glycine, serine and threonine metabolism|Isoprenoid metabolism|Propanoate metabolism	Predicted as essential for growth in the liver stages uniquely
PBANKA_0717600	Slow	Dispensable	TRUE	FALSE	FALSE	FALSE	FALSE	FALSE	TRUE	0	TRUE	0	(PBANKA_0717600)	GAK_m	2.7.4.10	AMP + GTP <=> ADP + GDP	Purine metabolism	Predicted as essential for growth in the blood and liver stages
PBANKA_0718100	Slow	Dispensable	TRUE	FALSE	FALSE	FALSE	FALSE	FALSE	TRUE	0	TRUE	0	(PBANKA_0718100 and PBANKA_1127500)	R03905_c|R04212_c	6.3.5.6|6.3.5.7	ADP + Orthophosphate + L-Glutamate + Glutaminyl-tRNA <=> H2O + ATP + L-Glutamine + L-Glutamyl-tRNA(Gln)|ADP + Orthophosphate + L-Glutamate + L-Asparaginyl-tRNA(Asn) <=> H2O + ATP + L-Glutamine + L-Aspartyl-tRNA(Asn)	Aminoacyl-tRNA biosynthesis	Predicted as essential for growth in the blood and liver stages
PBANKA_0719300	no info	no info	TRUE	FALSE	FALSE	FALSE	FALSE	FALSE	TRUE	0	TRUE	0	(PBANKA_0719300)	R00936_c|R00937_c|R00939_c|R00940_c|R02101_c|R02235_c|R02236_c	1.5.1.3|2.1.1.45	2 NAD+ + Tetrahydrofolate <=> 2 NADH + 2 H+ + Folate|2 NADP+ + Tetrahydrofolate <=> 2 NADPH + 2 H+ + Folate|5,10-Methylenetetrahydrofolate + dUMP <=> dTMP + Dihydrofolate|NAD+ + Dihydrofolate <=> NADH + H+ + Folate|NAD+ + Tetrahydrofolate <=> NADH + H+ + Dihydrofolate|NADP+ + Dihydrofolate <=> NADPH + H+ + Folate|NADP+ + Tetrahydrofolate <=> NADPH + H+ + Dihydrofolate	Folate biosynthesis	Predicted as essential for growth in the blood and liver stages
PBANKA_0806500	Dispensable	Slow	FALSE	FALSE	TRUE	FALSE	FALSE	FALSE	FALSE	1	FALSE	0.352665	(PBANKA_0806500)	R01015_c	5.3.1.1	D-Glyceraldehyde 3-phosphate <=> Glycerone phosphate	Glycolysis
PBANKA_0809300	Essential	no info	FALSE	FALSE	FALSE	FALSE	FALSE	FALSE	FALSE	1	FALSE	0.352665	(PBANKA_0809300)	R00653_a	3.5.1.31	H2O + N-Formyl-L-methionine <=> Formate + L-Methionine	Cysteine and methionine metabolism
PBANKA_0810400	no info	no info	TRUE	FALSE	FALSE	FALSE	FALSE	FALSE	TRUE	0	TRUE	0	(PBANKA_0810400)	R09295_r	2.4.1.221	Protein serine + GDP-L-fucose <=> GDP + Fucosylated protein	N-Glycan biosynthesis	Predicted as essential for growth in the blood and liver stages
PBANKA_0811600	no info	no info	FALSE	FALSE	FALSE	FALSE	FALSE	FALSE	FALSE	1	FALSE	0.352665	(PBANKA_0811600)	R03595_c	2.7.9.3	H2O + ATP + Selenide <=> Orthophosphate + AMP + 2 H+ + Selenophosphoric acid	Selenocompound metabolism
PBANKA_0812100	Essential	no info	TRUE	FALSE	FALSE	FALSE	FALSE	FALSE	TRUE	0	TRUE	0	(PBANKA_0516200 and PBANKA_0812100 and PBANKA_1118100.2 and PBANKA_0836100)	R05916_c	2.4.1.198	UDP-N-acetyl-D-glucosamine + 1-Phosphatidyl-D-myo-inositol <=> UDP + G00143	Glycosylphosphatidylinositol(GPI)-anchor biosynthesis	Predicted as essential for growth in the blood and liver stages
PBANKA_0814900	Essential	no info	TRUE	FALSE	FALSE	FALSE	FALSE	FALSE	TRUE	0	TRUE	0	(PBANKA_0814900)	R03646_a	6.1.1.19	ATP + L-Arginine + H+ + tRNA(Arg) <=> Diphosphate + AMP + L-Arginyl-tRNA(Arg)	Aminoacyl-tRNA biosynthesis	Predicted as essential for growth in the blood and liver stages
PBANKA_0815000	no info	no info	FALSE	FALSE	FALSE	FALSE	FALSE	FALSE	FALSE	1	FALSE	0.352665	(PBANKA_0815000)	R01055_a	3.2.-.- 4.2.1.70	Uracil + D-Ribose 5-phosphate <=> H2O + Pseudouridine 5-phosphate	Pyrimidine metabolism
PBANKA_0816400	Essential	no info	FALSE	TRUE	FALSE	FALSE	TRUE	TRUE	TRUE	0	TRUE	0	(PBANKA_0816400 or putative_PBANKA_0919900)|(PBANKA_0816400)	R00756_c|R00767_c|R00769_c|R00770_c|R01843_c|R02073_c|R03236_c|R03237_c|R03238_c|R03239_c	2.7.1.11|2.7.1.11 2.7.1.56 2.7.1.144|2.7.1.90	ATP + D-Fructose 6-phosphate <=> ADP + D-Fructose 1,6-bisphosphate|ATP + D-Tagatose 6-phosphate <=> ADP + D-Tagatose 1,6-bisphosphate|ATP + Sedoheptulose 7-phosphate <=> ADP + Sedoheptulose 1,7-bisphosphate|CTP + D-Fructose 6-phosphate <=> CDP + D-Fructose 1,6-bisphosphate|CTP + D-Tagatose 6-phosphate <=> CDP + D-Tagatose 1,6-bisphosphate|Diphosphate + D-Fructose 6-phosphate <=> Orthophosphate + …	Amino sugar and nucleotide sugar metabolism|Pentose phosphate pathway (PPP)	Predicted as essential for growth in the blood and liver stages *(see note below this table)
PBANKA_0818600	Essential	no info	FALSE	FALSE	FALSE	FALSE	FALSE	FALSE	FALSE	1	FALSE	0.352665	(PBANKA_0312700 or PBANKA_0710800 or PBANKA_0942700 or PBANKA_0609800 or PBANKA_1014800 or PBANKA_0514100 or PBANKA_0818600 or PBANKA_1140200 or PBANKA_1446300 or PBANKA_1024100 or PBANKA_1444500 or PBANKA_1344100 or PBANKA_0908500 or PBANKA_0416500)	R00086_c	3.6.1.3 3.6.1.5 3.6.1.8 3.6.1.15	H2O + ATP <=> ADP + Orthophosphate + H+	Purine metabolism
PBANKA_0819800	no info	no info	FALSE	TRUE	FALSE	FALSE	FALSE	FALSE	FALSE	1	FALSE	0.352665	(PBANKA_0819800)	R00894_c|R10993_c	6.3.2.2	ATP + L-Glutamate + (S)-2-Aminobutanoate <=> ADP + Orthophosphate + gamma-L-Glutamyl-L-2-aminobutyrate|ATP + L-Glutamate + L-Cysteine <=> ADP + Orthophosphate + H+ + gamma-L-Glutamyl-L-cysteine	Cysteine and methionine metabolism
PBANKA_0821700	Essential	Dispensable	FALSE	TRUE	FALSE	FALSE	TRUE	TRUE	FALSE	1	FALSE	0.352665	(PBANKA_0821700)	R01130_c|R08240_c	1.1.1.205	H2O + NAD+ + 6-Thioinosine-5-monophosphate <=> NADH + H+ + 6-Thioxanthine 5-monophosphate|H2O + NAD+ + IMP <=> NADH + H+ + Xanthosine 5-phosphate	Drug metabolism - other enzymes|Purine metabolism
PBANKA_0823100	no info	no info	FALSE	FALSE	FALSE	FALSE	TRUE	TRUE	TRUE	0	FALSE	0.352665	(PBANKA_0823100)	R00177_c|R04771_c	2.5.1.6	H2O + ATP + L-Selenomethionine <=> Orthophosphate + Diphosphate + Se-Adenosylselenomethionine|Orthophosphate + Diphosphate + S-Adenosyl-L-methionine <=> H2O + ATP + L-Methionine	Cysteine and methionine metabolism|Purine metabolism	Predicted as essential for growth in the blood stages uniquely
PBANKA_0823300	Essential	no info	FALSE	TRUE	FALSE	FALSE	FALSE	FALSE	FALSE	1	FALSE	0.352665	(PBANKA_0823300)	R01716_c	2.6.1.85	L-Glutamine + Chorismate <=> L-Glutamate + 4-Amino-4-deoxychorismate	Folate biosynthesis
PBANKA_0823400	Essential	no info	FALSE	FALSE	FALSE	FALSE	TRUE	TRUE	TRUE	0	TRUE	0	(PBANKA_0823400)	R01512_c	2.7.2.3	ATP + H+ + 3-Phospho-D-glycerate <=> ADP + 3-Phospho-D-glyceroyl phosphate	Glycolysis	Predicted as essential for growth in the blood and liver stages
PBANKA_0823800	Dispensable	Essential	FALSE	TRUE	FALSE	FALSE	TRUE	TRUE	FALSE	1	TRUE	0	(PBANKA_0823800)	R01977_a|R02352_a|R02353_a|R04533_a|R04534_a|R04536_a|R04543_a|R04566_a|R04681_a|R04682_a|R04953_a|R04964_a|R07759_a|R07763_a|R08945_a|R08980_a	1.1.1.100|1.1.1.100 2.3.1.85 2.3.1.86|1.1.1.330|1.1.1.36|1.1.1.51 1.1.1.62|1.1.1.62	NAD+ + Estradiol-17beta <=> NADH + H+ + Estrone|NAD+ + Estriol <=> NADH + H+ + 16alpha-Hydroxyestrone|NADH + H+ + 11beta-Hydroxyandrost-4-ene-3,17-dione <=> NAD+ + 11beta,17beta-Dihydroxy-4-androsten-3-one|NADP+ + (3R)-3-Hydroxybutanoyl-[acyl-carrier protein] <=> NADPH + H+ + Acetoacetyl-[acp]|NADP+ + (3R)-3-Hydroxydecanoyl-[acyl-carrier protein] <=> NADPH + H+ + 3-Oxodecanoyl-[acp]|NADP+ + (3R)-…	Fatty acid metabolism / FASII|Steroid metabolism	Predicted as essential for growth in the liver stages uniquely
PBANKA_0824100	Essential	no info	FALSE	FALSE	FALSE	FALSE	FALSE	FALSE	FALSE	1	FALSE	0.352665	(PBANKA_0824100)	R00557_m	1.14.13.39 1.14.13.165	3 NADPH + 4 Oxygen + H+ + 2 L-Arginine <=> 4 H2O + 3 NADP+ + 2 L-Citrulline + 2 Nitric oxide	Arginine and proline metabolism
PBANKA_0824500	Slow	Dispensable	FALSE	TRUE	FALSE	FALSE	FALSE	FALSE	FALSE	1	FALSE	0.352665	(PBANKA_0824500)	R07770_a|R07771_a	2.7.7.63	ATP + H+ + Lipoate <=> Diphosphate + Lipoyl-AMP|Lipoyl-AMP + Apoprotein <=> AMP + Protein N6-(lipoyl)lysine	Lipoic acid metabolism
PBANKA_0824700	no info	no info	FALSE	FALSE	TRUE	FALSE	FALSE	FALSE	FALSE	1	FALSE	0.352665	(PBANKA_0824700)|(PBANKA_1023400 or PBANKA_0824700)	R00094_c|R00094_m|R00094_r|R00115_c|R00115_m|R00115_r|R02016_c|R02016_m|R02016_r|R03596_c|R03596_m|R03596_r|R09372_c|R09372_m|R09372_r	1.8.1.7|1.8.1.9	2 NADPH + 2 H+ + Methylselenic acid <=> 2 H2O + 2 NADP+ + Methaneselenol|3 H2O + 3 NADP+ + Selenide <=> 3 NADPH + 5 H+ + Selenite|NAD+ + 2 Glutathione <=> NADH + H+ + Glutathione disulfide|NADPH + H+ + Glutathione disulfide <=> NADP+ + 2 Glutathione|NADPH + H+ + Thioredoxin disulfide <=> NADP+ + Thioredoxin	Pyrimidine metabolism|Redox metabolism|Selenocompound metabolism
PBANKA_0825200	Dispensable	Dispensable	FALSE	FALSE	FALSE	FALSE	FALSE	FALSE	FALSE	1	FALSE	0.352665	(PBANKA_0825200)	R00616_c|R00619_c	2.7.4.15 2.7.6.2|2.7.6.2	ATP + Thiamin diphosphate <=> ADP + Thiamin triphosphate|ATP + Thiamine <=> AMP + Thiamin diphosphate	Thiamine (vit B1) metabolism
PBANKA_0826100	no info	no info	TRUE	FALSE	FALSE	FALSE	FALSE	FALSE	TRUE	0	TRUE	0	(PBANKA_0826100)	R03661_a	6.1.1.15	ATP + H+ + L-Proline + tRNA(Pro) <=> Diphosphate + AMP + L-Prolyl-tRNA(Pro)	Aminoacyl-tRNA biosynthesis	Predicted as essential for growth in the blood and liver stages
PBANKA_0827500	Slow	Dispensable	FALSE	TRUE	FALSE	TRUE	FALSE	FALSE	FALSE	1	FALSE	0.352665	(PBANKA_0827500)	R00257_c	6.3.5.1	H2O + ATP + L-Glutamine + Deamino-NAD+ <=> NAD+ + Diphosphate + AMP + L-Glutamate	Nicotinate and nicotinamide (vit B3) metabolism
PBANKA_0828100	no info	no info	FALSE	FALSE	TRUE	FALSE	FALSE	FALSE	FALSE	1	FALSE	0.352665	(PBANKA_0828100)	R01082_c|R01082_m	4.2.1.2	(S)-Malate <=> H2O + Fumarate	Citrate cycle (TCA cycle)|Pyruvate metabolism
PBANKA_0828700	Essential	no info	FALSE	TRUE	FALSE	FALSE	TRUE	TRUE	TRUE	0	TRUE	0	(PBANKA_0828700)	R02055_r	4.1.1.65	H+ + Phosphatidylserine <=> CO2 + Phosphatidylethanolamine	Glycerophospholipid metabolism	Predicted as essential for growth in the blood and liver stages
PBANKA_0834800	no info	no info	TRUE	FALSE	FALSE	FALSE	FALSE	FALSE	TRUE	0	TRUE	0	(PBANKA_0834800)	R03655_a	6.1.1.21	ATP + H+ + L-Histidine + tRNA(His) <=> Diphosphate + AMP + L-Histidyl-tRNA(His)	Aminoacyl-tRNA biosynthesis	Predicted as essential for growth in the blood and liver stages
PBANKA_0906600	Slow	Slow	FALSE	TRUE	FALSE	FALSE	FALSE	FALSE	FALSE	1	TRUE	0	(PBANKA_0906600)	R03220_c	1.3.3.3	Oxygen + 2 H+ + Coproporphyrinogen III <=> 2 H2O + 2 CO2 + Protoporphyrinogen IX	Heme biosynthesis	Predicted as essential for growth in the liver stages uniquely
PBANKA_0907400	no info	no info	TRUE	FALSE	FALSE	FALSE	FALSE	FALSE	TRUE	0	TRUE	0	(PBANKA_0907400)	R01009_r	2.4.1.83	GDP-mannose + Dolichyl phosphate <=> GDP + Dolichyl phosphate D-mannose	N-Glycan biosynthesis	Predicted as essential for growth in the blood and liver stages
PBANKA_0908500	Dispensable	Dispensable	FALSE	FALSE	FALSE	FALSE	FALSE	FALSE	FALSE	1	FALSE	0.352665	(PBANKA_0312700 or PBANKA_0710800 or PBANKA_0942700 or PBANKA_0609800 or PBANKA_1014800 or PBANKA_0514100 or PBANKA_0818600 or PBANKA_1140200 or PBANKA_1446300 or PBANKA_1024100 or PBANKA_1444500 or PBANKA_1344100 or PBANKA_0908500 or PBANKA_0416500)	R00086_c	3.6.1.3 3.6.1.5 3.6.1.8 3.6.1.15	H2O + ATP <=> ADP + Orthophosphate + H+	Purine metabolism
PBANKA_0910300	Slow	Dispensable	FALSE	FALSE	FALSE	FALSE	FALSE	FALSE	FALSE	1	FALSE	0.352665	(PBANKA_0910300 or PBANKA_1136700)	R00434_c	4.6.1.1 4.6.1.2	GTP <=> Diphosphate + 3,5-Cyclic GMP	Purine metabolism
PBANKA_0912700	Essential	no info	FALSE	TRUE	FALSE	FALSE	TRUE	TRUE	FALSE	1	TRUE	0	(PBANKA_0912700)	R07761_r	1.3.1.38	NADPH + H+ + (2E)-Octadecenoyl-CoA <=> NADP+ + Stearoyl-CoA	Fatty acid metabolism / FAE	Predicted as essential for growth in the liver stages uniquely
PBANKA_0918200	Slow	Essential	FALSE	TRUE	TRUE	TRUE	FALSE	FALSE	TRUE	0.0202829	TRUE	0	(PBANKA_0918200)	R08193_c	5.4.2.3	N-Acetyl-D-glucosamine 6-phosphate <=> N-Acetyl-alpha-D-glucosamine 1-phosphate	Amino sugar and nucleotide sugar metabolism	Predicted as essential for growth in the blood and liver stages *(see note below this table)
PBANKA_0919300	Essential	no info	TRUE	FALSE	FALSE	FALSE	FALSE	FALSE	TRUE	0	TRUE	0	(PBANKA_0919300)	R01153_c|R01920_c|R02869_c|R08359_c	2.1.1.53|2.5.1.16|2.5.1.16 2.5.1.22	Putrescine + S-Adenosylmethioninamine <=> H+ + 5-Methylthioadenosine + Spermidine|S-Adenosyl-L-methionine + Putrescine <=> S-Adenosyl-L-homocysteine + H+ + N-Methylputrescine|S-Adenosylmethioninamine + Cadaverine <=> H+ + 5-Methylthioadenosine + Aminopropylcadaverine|Spermidine + S-Adenosylmethioninamine <=> H+ + 5-Methylthioadenosine + Spermine	Glutathione metabolism	Predicted as essential for growth in the blood and liver stages
PBANKA_0919800	Essential	no info	TRUE	FALSE	FALSE	FALSE	FALSE	FALSE	TRUE	0	TRUE	0	(PBANKA_0919800)	R01658_c|R02003_c|R02061_c	2.5.1.1|2.5.1.10|2.5.1.29	Isopentenyl diphosphate + Dimethylallyl diphosphate <=> Diphosphate + Geranyl diphosphate|Isopentenyl diphosphate + Geranyl diphosphate <=> Diphosphate + trans,trans-Farnesyl diphosphate|Isopentenyl diphosphate + trans,trans-Farnesyl diphosphate <=> Diphosphate + Geranylgeranyl diphosphate	Terpenoid backbone biosynthesis	Predicted as essential for growth in the blood and liver stages
PBANKA_0922300	Essential	no info	TRUE	FALSE	FALSE	FALSE	FALSE	FALSE	TRUE	0	TRUE	0	(PBANKA_0922300)	R03663_a|R03663_c	6.1.1.3	ATP + L-Threonine + tRNA(Thr) <=> Diphosphate + AMP + L-Threonyl-tRNA(Thr)	Aminoacyl-tRNA biosynthesis	Predicted as essential for growth in the blood and liver stages
PBANKA_0923700	Slow	Dispensable	FALSE	FALSE	FALSE	FALSE	FALSE	FALSE	FALSE	1	FALSE	0.352665	(PBANKA_0923700)	R01468_c|R01468_r	2.7.1.82	ATP + Ethanolamine <=> ADP + Ethanolamine phosphate	Glycerophospholipid metabolism
PBANKA_0923800	Essential	no info	FALSE	TRUE	FALSE	FALSE	TRUE	TRUE	FALSE	1	TRUE	0	(PBANKA_0923800 and PBANKA_1310100)	R00014_a|R01699_a|R03270_a	1.2.4.1|1.2.4.1 2.2.1.6 4.1.1.1	2-(alpha-Hydroxyethyl)thiamine diphosphate + Enzyme N6-(lipoyl)lysine <=> Thiamin diphosphate + [Dihydrolipoyllysine-residue acetyltransferase] S-acetyldihydrolipoyllysine|Pyruvate + H+ + Enzyme N6-(lipoyl)lysine <=> CO2 + [Dihydrolipoyllysine-residue acetyltransferase] S-acetyldihydrolipoyllysine|Pyruvate + Thiamin diphosphate + H+ <=> CO2 + 2-(alpha-Hydroxyethyl)thiamine diphosphate	Isoprenoid metabolism	Predicted as essential for growth in the liver stages uniquely
PBANKA_0924900	Essential	no info	FALSE	FALSE	FALSE	FALSE	FALSE	FALSE	FALSE	1	FALSE	0.352665	(PBANKA_1133300) or (PBANKA_1133400) or (PBANKA_0924900)	R00529_c|R04929_c	2.7.7.4	ATP + Selenate <=> Diphosphate + Adenylylselenate|ATP + Sulfate + H+ <=> Diphosphate + Adenylyl sulfate	Purine metabolism|Selenocompound metabolism
PBANKA_0927800	Essential	no info	TRUE	FALSE	FALSE	FALSE	FALSE	FALSE	TRUE	0	TRUE	0	(PBANKA_0927800)	R09382_c|R09383_c|R09384_c|R09386_c	2.7.7.72	ATP + 2 CTP + tRNA precursor <=> 3 Diphosphate + tRNA with a 3 CCA end|ATP + tRNA with a 3 CC end <=> Diphosphate + tRNA with a 3 CCA end|CTP + tRNA precursor <=> Diphosphate + tRNA with a 3 cytidine|CTP + tRNA with a 3 cytidine <=> Diphosphate + tRNA with a 3 CC end	Aminoacyl-tRNA biosynthesis	Predicted as essential for growth in the blood and liver stages
PBANKA_0928100	Essential	no info	FALSE	TRUE	TRUE	FALSE	TRUE	TRUE	TRUE	0	TRUE	0	(PBANKA_0928100)	R01516_c|R01518_c|R01662_c	3.1.3.13|5.4.2.11 5.4.2.12|5.4.2.4	2-Phospho-D-glycerate <=> 3-Phospho-D-glycerate|3-Phospho-D-glyceroyl phosphate <=> H+ + 2,3-Bisphospho-D-glycerate|H2O + 2,3-Bisphospho-D-glycerate <=> Orthophosphate + H+ + 3-Phospho-D-glycerate	Glycolysis	Predicted as essential for growth in the blood and liver stages
PBANKA_0930500	no info	no info	TRUE	FALSE	FALSE	FALSE	FALSE	FALSE	TRUE	0	TRUE	0	(PBANKA_0930500)|(PBANKA_1222800 or PBANKA_0930500)	R02918_a|R02918_c	6.1.1.1	ATP + H+ + L-Tyrosine + tRNA(Tyr) <=> Diphosphate + AMP + L-Tyrosyl-tRNA(Tyr)	Aminoacyl-tRNA biosynthesis	Predicted as essential for growth in the blood and liver stages
PBANKA_0931400	Essential	no info	TRUE	FALSE	FALSE	FALSE	FALSE	FALSE	TRUE	0	TRUE	0	(PBANKA_0931400)	R05976_r	2.4.99.18	Protein asparagine + G00008 <=> Dolichyl diphosphate + N-Glycan	N-Glycan biosynthesis	Predicted as essential for growth in the blood and liver stages
PBANKA_0931800	no info	no info	FALSE	TRUE	FALSE	FALSE	FALSE	FALSE	FALSE	1	FALSE	0.352665	(PBANKA_0931800 and PBANKA_1120200)	R07456_c	4.3.3.6	L-Glutamine + D-Glyceraldehyde 3-phosphate + D-Ribulose 5-phosphate <=> 3 H2O + Orthophosphate + Pyridoxal phosphate + L-Glutamate + 2 H+	Pyridoxal5P (vit B6) metabolism
PBANKA_0932900	Dispensable	Essential	FALSE	FALSE	FALSE	FALSE	FALSE	FALSE	FALSE	1	FALSE	0.352665	(PBANKA_0932900) or (PBANKA_1431900)	R00842_a|R00842_c	1.1.1.8 1.1.1.94	NAD+ + sn-Glycerol 3-phosphate <=> NADH + H+ + Glycerone phosphate	Glycerophospholipid metabolism
PBANKA_0938500	Slow	Slow	TRUE	FALSE	FALSE	FALSE	FALSE	FALSE	TRUE	0	TRUE	0	(PBANKA_0938500 and PBANKA_1013200)	R00405_m|R00432_m|R00727_m|R02404_m	6.2.1.4|6.2.1.5	ATP + CoA + Itaconate <=> ADP + Orthophosphate + Itaconyl-CoA|ATP + CoA + Succinate <=> ADP + Orthophosphate + Succinyl-CoA|CoA + Succinate + GTP <=> Orthophosphate + GDP + Succinyl-CoA|CoA + Succinate + ITP <=> Orthophosphate + Succinyl-CoA + IDP	C5-Branched dibasic acid metabolism|Citrate cycle (TCA cycle)	Predicted as essential for growth in the blood and liver stages
PBANKA_0942700	Essential	no info	FALSE	FALSE	FALSE	FALSE	FALSE	FALSE	FALSE	1	FALSE	0.352665	(PBANKA_0312700 or PBANKA_0710800 or PBANKA_0942700 or PBANKA_0609800 or PBANKA_1014800 or PBANKA_0514100 or PBANKA_0818600 or PBANKA_1140200 or PBANKA_1446300 or PBANKA_1024100 or PBANKA_1444500 or PBANKA_1344100 or PBANKA_0908500 or PBANKA_0416500)|(PBANKA_1123500 or PBANKA_0312700 or PBANKA_0508100 or PBANKA_0710800 or PBANKA_0942700 or PBANKA_0522900 or PBANKA_1303000 or PBANKA_1346000 or PBA…	R00086_c|R00086_n	3.6.1.3 3.6.1.5 3.6.1.8 3.6.1.15	H2O + ATP <=> ADP + Orthophosphate + H+	Purine metabolism
PBANKA_0942900	Essential	no info	TRUE	FALSE	FALSE	FALSE	FALSE	FALSE	TRUE	0	TRUE	0	(PBANKA_0203800 and PBANKA_0102500 and PBANKA_0942900)	R03660_c	6.1.1.20	ATP + L-Phenylalanine + H+ + tRNA(Phe) <=> Diphosphate + AMP + L-Phenylalanyl-tRNA(Phe)	Aminoacyl-tRNA biosynthesis	Predicted as essential for growth in the blood and liver stages
PBANKA_1001600	Slow	Slow	FALSE	FALSE	FALSE	FALSE	FALSE	FALSE	FALSE	1	FALSE	0.352665	(PBANKA_1128500 or PBANKA_0702900 or PBANKA_1001600)	R03875_n|R03938_n|R04866_n|R04867_n	2.1.1.43|2.1.1.43 2.1.1.59 2.1.1.60	S-Adenosyl-L-methionine + Histone-L-lysine <=> S-Adenosyl-L-homocysteine + Histone N6-methyl-L-lysine|S-Adenosyl-L-methionine + Protein N6,N6-dimethyl-L-lysine <=> S-Adenosyl-L-homocysteine + Protein N6,N6,N6-trimethyl-L-lysine|S-Adenosyl-L-methionine + Protein N6-methyl-L-lysine <=> S-Adenosyl-L-homocysteine + Protein N6,N6-dimethyl-L-lysine + H+|S-Adenosyl-L-methionine + Protein lysine <=> S-Ad…	Histone metabolism|Lysine degradation
PBANKA_1003400	no info	no info	FALSE	FALSE	FALSE	FALSE	FALSE	FALSE	FALSE	1	FALSE	0.352665	(PBANKA_1003400)	R00462_c	4.1.1.18	L-Lysine + H+ <=> CO2 + Cadaverine	Lysine degradation
PBANKA_1004000	no info	no info	FALSE	FALSE	FALSE	FALSE	TRUE	TRUE	FALSE	1	FALSE	0.352665	(PBANKA_1004000)	R01736_c	3.1.2.6	H2O + (R)-S-Lactoylglutathione <=> Glutathione + H+ + (R)-Lactate	Pyruvate metabolism
PBANKA_1007100	Dispensable	Dispensable	FALSE	TRUE	FALSE	FALSE	FALSE	FALSE	FALSE	1	FALSE	0.352665	(PBANKA_1007100)	R02978_c|R02978_r	1.1.1.102	NADP+ + Sphinganine <=> NADPH + H+ + 3-Dehydrosphinganine	Sphingolipid metabolism
PBANKA_1008800	Essential	no info	FALSE	TRUE	FALSE	FALSE	TRUE	TRUE	TRUE	0	FALSE	0.352665	(PBANKA_1008800)	R02740_c	5.3.1.9	D-Glucose 6-phosphate <=> D-Fructose 6-phosphate	Glycolysis	Predicted as essential for growth in the blood stages uniquely
PBANKA_1009500	Slow	Dispensable	FALSE	FALSE	FALSE	FALSE	FALSE	FALSE	FALSE	1	FALSE	0.352665	(PBANKA_1009500)	R00093_c|R00114_c	1.4.1.13|1.4.1.14	NAD+ + 2 L-Glutamate <=> NADH + 2-Oxoglutarate + L-Glutamine + H+|NADP+ + 2 L-Glutamate <=> NADPH + 2-Oxoglutarate + L-Glutamine + H+	Alanine, aspartate and glutamate metabolism
PBANKA_1009800	Essential	no info	FALSE	FALSE	FALSE	FALSE	FALSE	FALSE	FALSE	1	FALSE	0.352665	(PBANKA_MIT01800 and PBANKA_1013800 and PBANKA_MIT01100 and PBANKA_1009800)	R00081_c	1.9.3.1	Oxygen + 6 H+ + 4 Ferrocytochrome c + [4Fe-4S] iron-sulfur cluster <=> 2 H+ + 2 H2O + 2 Fe2+ + 4 Ferricytochrome c + [2Fe-2S] iron-sulfur cluster	ETC
PBANKA_1013200	no info	no info	TRUE	FALSE	FALSE	FALSE	FALSE	FALSE	TRUE	0	TRUE	0	(PBANKA_0938500 and PBANKA_1013200)	R00405_m|R00432_m|R00727_m|R02404_m	6.2.1.4|6.2.1.5	ATP + CoA + Itaconate <=> ADP + Orthophosphate + Itaconyl-CoA|ATP + CoA + Succinate <=> ADP + Orthophosphate + Succinyl-CoA|CoA + Succinate + GTP <=> Orthophosphate + GDP + Succinyl-CoA|CoA + Succinate + ITP <=> Orthophosphate + Succinyl-CoA + IDP	C5-Branched dibasic acid metabolism|Citrate cycle (TCA cycle)	Predicted as essential for growth in the blood and liver stages
PBANKA_1014000	Slow	Dispensable	FALSE	FALSE	FALSE	FALSE	TRUE	TRUE	FALSE	1	FALSE	0.352665	(PBANKA_1014000)	R00243_a|R00248_a	1.4.1.2 1.4.1.3|1.4.1.3 1.4.1.4 1.4.1.13	H2O + NAD+ + L-Glutamate <=> NADH + NH4+ + 2-Oxoglutarate + H+|H2O + NADP+ + L-Glutamate <=> NADPH + NH4+ + 2-Oxoglutarate + H+	Alanine, aspartate and glutamate metabolism
PBANKA_1014100	Dispensable	Dispensable	FALSE	FALSE	FALSE	FALSE	FALSE	FALSE	FALSE	1	FALSE	0.352665	(PBANKA_1014100)	R00021_c|R10086_c	1.4.7.1	2 L-Glutamate + 2 Oxidized ferredoxin <=> 2-Oxoglutarate + L-Glutamine + 2 H+ + 2 Reduced ferredoxin|H2O + L-Glutamate + 2 Oxidized ferredoxin <=> NH4+ + 2-Oxoglutarate + 2 H+ + 2 Reduced ferredoxin	Redox metabolism
PBANKA_1014400	Dispensable	Dispensable	FALSE	FALSE	FALSE	FALSE	FALSE	FALSE	FALSE	1	FALSE	0.352665	(PBANKA_1014400)	R05799_c|R08964_c	2.7.4.24	ATP + 5-PP-InsP5 <=> ADP + 1D-myo-Inositol bisdiphosphate tetrakisphosphate|ATP + Phytic acid <=> ADP + 1-Diphosinositol pentakisphosphate	Inositol phosphate (vit B8) metabolism
PBANKA_1014800	Slow	Dispensable	FALSE	FALSE	FALSE	FALSE	FALSE	FALSE	FALSE	1	FALSE	0.352665	(PBANKA_0312700 or PBANKA_0710800 or PBANKA_0942700 or PBANKA_0609800 or PBANKA_1014800 or PBANKA_0514100 or PBANKA_0818600 or PBANKA_1140200 or PBANKA_1446300 or PBANKA_1024100 or PBANKA_1444500 or PBANKA_1344100 or PBANKA_0908500 or PBANKA_0416500)	R00086_c	3.6.1.3 3.6.1.5 3.6.1.8 3.6.1.15	H2O + ATP <=> ADP + Orthophosphate + H+	Purine metabolism
PBANKA_1017900	no info	no info	FALSE	TRUE	TRUE	FALSE	FALSE	FALSE	FALSE	1	FALSE	0.352665	(PBANKA_1017900)	R00345_c	4.1.1.31	Orthophosphate + Oxaloacetate + 2 H+ <=> H2O + CO2 + Phosphoenolpyruvate	Pyruvate metabolism
PBANKA_1022300	Slow	Dispensable	FALSE	TRUE	TRUE	FALSE	FALSE	FALSE	FALSE	0.159015	FALSE	0.056079	(PBANKA_1022300)	R00885_c	2.7.7.13	GTP + D-Mannose 1-phosphate <=> Diphosphate + GDP-mannose	Amino sugar and nucleotide sugar metabolism
PBANKA_1022800	Essential	no info	TRUE	FALSE	FALSE	FALSE	FALSE	FALSE	TRUE	0	TRUE	0	(PBANKA_1022800)	R03654_a|R03654_c	6.1.1.14	ATP + Glycine + H+ + tRNA(Gly) <=> Diphosphate + AMP + Glycyl-tRNA(Gly)	Aminoacyl-tRNA biosynthesis	Predicted as essential for growth in the blood and liver stages
PBANKA_1023400	Dispensable	Slow	FALSE	FALSE	FALSE	FALSE	FALSE	FALSE	FALSE	1	FALSE	0.352665	(PBANKA_1023400 or PBANKA_0824700)|(PBANKA_1023400)	R00094_a|R00094_c|R00094_r|R00115_a|R00115_c|R00115_r|R02016_c|R02016_r|R03596_c|R03596_r|R09372_c|R09372_r	1.8.1.7|1.8.1.9	2 NADPH + 2 H+ + Methylselenic acid <=> 2 H2O + 2 NADP+ + Methaneselenol|3 H2O + 3 NADP+ + Selenide <=> 3 NADPH + 5 H+ + Selenite|NAD+ + 2 Glutathione <=> NADH + H+ + Glutathione disulfide|NADPH + H+ + Glutathione disulfide <=> NADP+ + 2 Glutathione|NADPH + H+ + Thioredoxin disulfide <=> NADP+ + Thioredoxin	Pyrimidine metabolism|Redox metabolism|Selenocompound metabolism
PBANKA_1024100	Dispensable	Dispensable	FALSE	FALSE	FALSE	FALSE	FALSE	FALSE	FALSE	1	FALSE	0.352665	(PBANKA_0312700 or PBANKA_0710800 or PBANKA_0942700 or PBANKA_0609800 or PBANKA_1014800 or PBANKA_0514100 or PBANKA_0818600 or PBANKA_1140200 or PBANKA_1446300 or PBANKA_1024100 or PBANKA_1444500 or PBANKA_1344100 or PBANKA_0908500 or PBANKA_0416500)	R00086_c	3.6.1.3 3.6.1.5 3.6.1.8 3.6.1.15	H2O + ATP <=> ADP + Orthophosphate + H+	Purine metabolism
PBANKA_1025900	Essential	no info	TRUE	FALSE	FALSE	FALSE	FALSE	FALSE	TRUE	0	TRUE	0	(PBANKA_1025900)	R03658_a	6.1.1.6	ATP + L-Lysine + tRNA(Lys) <=> Diphosphate + AMP + L-Lysyl-tRNA	Aminoacyl-tRNA biosynthesis	Predicted as essential for growth in the blood and liver stages
PBANKA_1026200	Insufficient data	Dispensable	FALSE	FALSE	FALSE	FALSE	TRUE	TRUE	FALSE	1	FALSE	0.352665	(PBANKA_1026200)	R00248_c	1.4.1.3 1.4.1.4 1.4.1.13	H2O + NADP+ + L-Glutamate <=> NADPH + NH4+ + 2-Oxoglutarate + H+	Alanine, aspartate and glutamate metabolism
PBANKA_1027000	no info	no info	FALSE	TRUE	FALSE	FALSE	FALSE	FALSE	FALSE	1	FALSE	0.352665	(PBANKA_1027000)	R00371_c|R00371_r|R01281_c|R01281_r|R03210_c|R03210_r|R10124_c	2.3.1.29|2.3.1.47|2.3.1.50	Acetyl-CoA + Glycine <=> CoA + L-2-Amino-3-oxobutanoic acid|L-Alanine + H+ + 6-Carboxyhexanoyl-CoA <=> CoA + CO2 + 8-Amino-7-oxononanoate|L-Alanine + Pimeloyl-[acyl-carrier protein] <=> CO2 + Acyl-carrier protein + 8-Amino-7-oxononanoate|L-Serine + H+ + Palmitoyl-CoA <=> CoA + CO2 + 3-Dehydrosphinganine	Alanine, aspartate and glutamate metabolism|Glycine, serine and threonine metabolism|Sphingolipid metabolism
PBANKA_1028200	no info	no info	FALSE	TRUE	FALSE	FALSE	FALSE	FALSE	FALSE	1	FALSE	0.352665	(PBANKA_1028200)	R04987_m|R04989_m|R06146_m	1.14.13.-	NADPH + Oxygen + 2-Octaprenyl-3-methyl-6-methoxy-1,4-benzoquinone <=> H2O + NADP+ + 2-Octaprenyl-3-methyl-5-hydroxy-6-methoxy-1,4-benzoquinone|NADPH + Oxygen + 2-Octaprenyl-6-methoxyphenol <=> H2O + NADP+ + 2-Octaprenyl-6-methoxy-1,4-benzoquinone|NADPH + Oxygen + H+ + 2-Octaprenylphenol <=> H2O + NADP+ + 2-Octaprenyl-6-hydroxyphenol	Ubiquinone and other terpenoid-quinone biosynthesis
PBANKA_1032300	Essential	no info	TRUE	FALSE	FALSE	FALSE	FALSE	FALSE	TRUE	0	TRUE	0	(PBANKA_1032300)	R00571_c|R00573_c	6.3.4.2	ATP + NH4+ + UTP <=> ADP + Orthophosphate + CTP + 2 H+|H2O + ATP + L-Glutamine + UTP <=> ADP + Orthophosphate + L-Glutamate + CTP + 2 H+	Pyrimidine metabolism	Predicted as essential for growth in the blood and liver stages
PBANKA_1032600	Essential	no info	TRUE	FALSE	FALSE	FALSE	FALSE	FALSE	TRUE	0	TRUE	0	(PBANKA_1032600)	R01799_c|R01799_r	2.7.7.41	CTP + Phosphatidate <=> CDP-diacylglycerol + Diphosphate|CTP + Phosphatidate <=> Diphosphate + CDP-diacylglycerol	Glycerophospholipid metabolism	Predicted as essential for growth in the blood and liver stages
PBANKA_1036600	Essential	no info	TRUE	FALSE	FALSE	FALSE	FALSE	FALSE	TRUE	0	TRUE	0	(PBANKA_0611600 and PBANKA_1036600)	R02017_c|R02018_c|R02019_c|R02024_c|R08363_c|R08364_c	1.17.4.1	H2O + Thioredoxin disulfide + dCDP <=> CDP + Thioredoxin|H2O + Thioredoxin disulfide + dGDP <=> GDP + Thioredoxin|H2O + Trypanothione disulfide + 2-Deoxyribonucleoside diphosphate <=> Trypanothione + Ribonucleoside diphosphate|H2O + dADP + Thioredoxin disulfide <=> ADP + Thioredoxin|Ribonucleoside diphosphate + Tryparedoxin <=> H2O + 2-Deoxyribonucleoside diphosphate + Tryparedoxin disulfide|UDP …	Purine metabolism	Predicted as essential for growth in the blood and liver stages
PBANKA_1039900	no info	no info	FALSE	FALSE	FALSE	FALSE	FALSE	FALSE	FALSE	1	FALSE	0.352665	(PBANKA_1039900)	R03409_c	3.6.1.11 3.6.1.40	H2O + Guanosine 3-diphosphate 5-triphosphate <=> Orthophosphate + H+ + Guanosine 3,5-bis(diphosphate)	Purine metabolism
PBANKA_1040100	Slow	Dispensable	FALSE	FALSE	FALSE	FALSE	FALSE	FALSE	FALSE	1	FALSE	0.352665	(PBANKA_1040100)	R01021_c|R01021_r	2.7.1.32	ATP + Choline <=> ADP + Choline phosphate	Glycerophospholipid metabolism
PBANKA_1102800	Essential	no info	TRUE	FALSE	FALSE	FALSE	FALSE	FALSE	TRUE	0	TRUE	0	(PBANKA_1102800)	R05634_a	2.7.1.148	ATP + 4-(Cytidine 5-diphospho)-2-C-methyl-D-erythritol <=> ADP + 2-Phospho-4-(cytidine 5-diphospho)-2-C-methyl-D-erythritol	Isoprenoid metabolism	Predicted as essential for growth in the blood and liver stages
PBANKA_1104200	Slow	Slow	FALSE	TRUE	TRUE	FALSE	TRUE	TRUE	FALSE	1	FALSE	0.352665	(PBANKA_1104200 and PBANKA_1411100)	R00014_m|R01699_m|R03270_m|R07599_m|R07600_m|R07601_m|R07602_m|R07603_m|R07604_m|R10996_m|R10997_m	1.2.4.1|1.2.4.1; 1.2.4.1 2.2.1.6 4.1.1.1|1.2.4.4	Enzyme N6-(lipoyl)lysine + 2-(alpha-Hydroxyethyl)thiamine diphosphate <=> Thiamin diphosphate + [Dihydrolipoyllysine-residue acetyltransferase] S-acetyldihydrolipoyllysine|Enzyme N6-(lipoyl)lysine + 2-(alpha-Hydroxypropyl)thiamine diphosphate <=> Thiamin diphosphate + Enzyme N6-(S-propyldihydrolipoyl)lysine|Enzyme N6-(lipoyl)lysine + 2-Methyl-1-hydroxybutyl-ThPP <=> Thiamin diphosphate + [Dihydro…	Citrate cycle (TCA cycle)|Propanoate metabolism|Valine, leucine and isoleucine degradation
PBANKA_1107900	no info	no info	TRUE	FALSE	FALSE	FALSE	FALSE	FALSE	TRUE	0	TRUE	0	(PBANKA_1107900) or (PBANKA_1107900 and PBANKA_1244600)	Tc2aC00074_c|Tc2aC00111_c		Glycerone phosphate + Orthophosphate <=> Orthophosphate + Glycerone phosphate|Phosphoenolpyruvate + Orthophosphate <=> Orthophosphate + Phosphoenolpyruvate	Transport between c and a	Predicted as essential for growth in the blood and liver stages
PBANKA_1109200	Essential	no info	TRUE	FALSE	FALSE	FALSE	FALSE	FALSE	TRUE	0	TRUE	0	(PBANKA_0308600 or PBANKA_1109200)|(PBANKA_1109200)	R03648_a|R03648_c	6.1.1.22	ATP + H+ + L-Asparagine + tRNA(Asn) <=> Diphosphate + AMP + L-Asparaginyl-tRNA(Asn)	Aminoacyl-tRNA biosynthesis	Predicted as essential for growth in the blood and liver stages
PBANKA_1109400	Essential	no info	FALSE	FALSE	FALSE	FALSE	FALSE	TRUE	FALSE	1	FALSE	0.352665	(PBANKA_1109400 or PBANKA_0722000)	R03361_c	2.7.1.67	ATP + 1-Phosphatidyl-D-myo-inositol <=> ADP + 1-Phosphatidyl-1D-myo-inositol 4-phosphate	Inositol phosphate (vit B8) metabolism
PBANKA_1110700	no info	no info	FALSE	TRUE	FALSE	FALSE	TRUE	TRUE	FALSE	1	TRUE	0	(PBANKA_1110700 and PBANKA_1143400)|(PBANKA_1110700)	R02222_r|rat021526_r	1.14.19.-|1.14.19.1	NADH + Oxygen + H+ + (9Z)-Octadecenoic acid <=> 2 H2O + NAD+ + Linoleate|Oxygen + 2 H+ + Stearoyl-CoA + 2 Ferrocytochrome b5 <=> 2 H2O + Oleoyl-CoA + 2 Ferricytochrome b5	Fatty acid metabolism / FAE	Predicted as essential for growth in the liver stages uniquely
PBANKA_1111400	no info	no info	FALSE	TRUE	FALSE	FALSE	TRUE	TRUE	TRUE	0	TRUE	0	(PBANKA_1111400)	R07324_c	5.5.1.4	D-Glucose 6-phosphate <=> 1D-myo-Inositol 3-phosphate	Inositol phosphate (vit B8) metabolism	Predicted as essential for growth in the blood and liver stages
PBANKA_1111800	Dispensable	Dispensable	FALSE	TRUE	FALSE	FALSE	FALSE	FALSE	FALSE	1	FALSE	0.352665	(PBANKA_1111800)	R00497_c|R10994_c	6.3.2.3	ATP + Glycine + gamma-L-Glutamyl-L-2-aminobutyrate <=> ADP + Orthophosphate + Ophthalmate|ATP + Glycine + gamma-L-Glutamyl-L-cysteine <=> ADP + Orthophosphate + Glutathione + H+	Cysteine and methionine metabolism
PBANKA_1112400	no info	no info	FALSE	TRUE	FALSE	TRUE	TRUE	TRUE	TRUE	0.0263039	TRUE	0	(PBANKA_1112400)	R01870_c	2.4.2.10	Diphosphate + Orotidine 5-phosphate <=> 5-Phospho-alpha-D-ribose 1-diphosphate + Orotate	Pyrimidine biosynthesis	Predicted as essential for growth in the blood and liver stages
PBANKA_1113000	Essential	no info	FALSE	TRUE	FALSE	FALSE	TRUE	TRUE	TRUE	0	TRUE	0	(PBANKA_1113000)	R01561_c|R01863_c|R01876_c|R01969_c|R02147_c|R02294_c|R02295_c|R02297_c|R02484_c|R02557_c|R02748_c|R08229_c|R08368_c|R10244_c	2.4.2.1|2.4.2.1 2.4.2.-|2.4.2.1 2.4.2.15|2.4.2.1 2.4.2.2 2.4.2.3 2.4.2.4|2.4.2.1 2.4.2.4|2.4.2.2 2.4.2.3|2.4.2.3	Orthophosphate + H+ + Adenosine <=> Adenine + alpha-D-Ribose 1-phosphate|Orthophosphate + H+ + Deoxyadenosine <=> Adenine + 2-Deoxy-D-ribose 1-phosphate|Orthophosphate + H+ + Deoxyguanosine <=> Guanine + 2-Deoxy-D-ribose 1-phosphate|Orthophosphate + H+ + Deoxyinosine <=> Hypoxanthine + 2-Deoxy-D-ribose 1-phosphate|Orthophosphate + H+ + Deoxyuridine <=> Uracil + 2-Deoxy-D-ribose 1-phosphate|Orthop…	Drug metabolism - other enzymes|Nicotinate and nicotinamide (vit B3) metabolism|Purine metabolism|Pyrimidine metabolism	Predicted as essential for growth in the blood and liver stages
PBANKA_1114000	no info	no info	TRUE	FALSE	FALSE	FALSE	FALSE	FALSE	TRUE	0	TRUE	0	(PBANKA_1114000)	R05577_a	6.1.1.12 6.1.1.23	ATP + L-Aspartate + H+ + tRNA(Asp) <=> Diphosphate + AMP + L-Aspartyl-tRNA(Asp)	Aminoacyl-tRNA biosynthesis	Predicted as essential for growth in the blood and liver stages
PBANKA_1114200	Essential	no info	FALSE	TRUE	FALSE	FALSE	FALSE	FALSE	FALSE	0.434252	FALSE	0.162582	(PBANKA_1114200)	R01056_c	5.3.1.6	D-Ribose 5-phosphate <=> D-Ribulose 5-phosphate	Pentose phosphate pathway (PPP)
PBANKA_1114900	Essential	no info	TRUE	FALSE	FALSE	FALSE	FALSE	FALSE	TRUE	0	TRUE	0	(PBANKA_1114900)	R03362_c	2.7.1.137	ATP + 1-Phosphatidyl-D-myo-inositol <=> ADP + 1-Phosphatidyl-1D-myo-inositol 3-phosphate	Inositol phosphate (vit B8) metabolism	Predicted as essential for growth in the blood and liver stages
PBANKA_1116300	Slow	Dispensable	FALSE	FALSE	FALSE	FALSE	FALSE	FALSE	FALSE	1	FALSE	0.352665	(PBANKA_1116300)	R00360_m|R00361_m|R01257_m	1.1.5.4	(S)-Malate + Ubiquinone-8 <=> Oxaloacetate + Ubiquinol-8|FAD + (S)-Malate <=> Oxaloacetate + FADH2|Oxygen + (S)-Malate <=> Hydrogen peroxide + Oxaloacetate	Citrate cycle (TCA cycle)
PBANKA_1117700	Slow	Slow	FALSE	FALSE	FALSE	FALSE	TRUE	TRUE	TRUE	0	TRUE	0	(PBANKA_1117700)	R00342_c|R07136_c	1.1.1.37 1.1.1.299|1.1.1.37 1.1.1.337	NAD+ + (2R)-3-Sulfolactate <=> NADH + H+ + 3-Sulfopyruvate|NAD+ + (S)-Malate <=> NADH + Oxaloacetate + H+	Cysteine and methionine metabolism|Pyruvate metabolism	Predicted as essential for growth in the blood and liver stages
PBANKA_1118700	Dispensable	Dispensable	FALSE	FALSE	FALSE	FALSE	FALSE	FALSE	FALSE	1	FALSE	0.352665	(PBANKA_1118700)	R03383_c|R04030_c	6.2.1.-|6.2.1.26	ATP + CoA + H+ + 2-Succinylbenzoate <=> Diphosphate + AMP + 2-Succinylbenzoyl-CoA|ATP + CoA + H+ + Methylmalonate <=> Diphosphate + AMP + (R)-Methylmalonyl-CoA	Ubiquinone and other terpenoid-quinone biosynthesis|Valine, leucine and isoleucine degradation
PBANKA_1120200	Dispensable	Dispensable	FALSE	TRUE	FALSE	FALSE	FALSE	FALSE	FALSE	1	FALSE	0.352665	(PBANKA_0931800 and PBANKA_1120200)	R07456_c	4.3.3.6	L-Glutamine + D-Glyceraldehyde 3-phosphate + D-Ribulose 5-phosphate <=> 3 H2O + Orthophosphate + Pyridoxal phosphate + L-Glutamate + 2 H+	Pyridoxal5P (vit B6) metabolism
PBANKA_1121700	Essential	no info	TRUE	FALSE	FALSE	FALSE	FALSE	FALSE	TRUE	0	TRUE	0	(PBANKA_1121700)	R03657_c	6.1.1.4	ATP + H+ + L-Leucine + tRNA(Leu) <=> Diphosphate + AMP + L-Leucyl-tRNA	Aminoacyl-tRNA biosynthesis	Predicted as essential for growth in the blood and liver stages
PBANKA_1121900	Dispensable	Dispensable	FALSE	TRUE	FALSE	FALSE	TRUE	TRUE	FALSE	1	FALSE	0.352665	(PBANKA_1121900)	R01714_c	4.2.3.5	5-O-(1-Carboxyvinyl)-3-phosphoshikimate <=> Orthophosphate + H+ + Chorismate	Shikimate pathway
PBANKA_1122900	Essential	no info	FALSE	FALSE	TRUE	FALSE	TRUE	TRUE	FALSE	1	FALSE	0.352665	(PBANKA_1122900)	R00299_c|R00867_c|R01326_c|R01961_c	2.7.1.1 2.7.1.2|2.7.1.1 2.7.1.4|2.7.1.1 2.7.1.7|2.7.1.1 2.7.1.8	ATP + D-Fructose <=> ADP + D-Fructose 6-phosphate|ATP + D-Glucosamine <=> ADP + D-Glucosamine 6-phosphate|ATP + D-Glucose <=> ADP + D-Glucose 6-phosphate|ATP + D-Mannose <=> ADP + D-Mannose 6-phosphate	Amino sugar and nucleotide sugar metabolism|Glycolysis
PBANKA_1123500	Essential	no info	FALSE	FALSE	FALSE	FALSE	FALSE	FALSE	FALSE	1	FALSE	0.352665	(PBANKA_1123500 or PBANKA_0312700 or PBANKA_0508100 or PBANKA_0710800 or PBANKA_0942700 or PBANKA_0522900 or PBANKA_1303000 or PBANKA_1346000 or PBANKA_0612800)	R00086_n	3.6.1.3 3.6.1.5 3.6.1.8 3.6.1.15	H2O + ATP <=> ADP + Orthophosphate + H+	Purine metabolism
PBANKA_1123600	Essential	no info	TRUE	FALSE	FALSE	FALSE	FALSE	FALSE	TRUE	0	TRUE	0	(PBANKA_1123600)	R05917_c	3.5.1.89	H2O + G00143 <=> Acetate + G00144	Glycosylphosphatidylinositol(GPI)-anchor biosynthesis	Predicted as essential for growth in the blood and liver stages
PBANKA_1124900	Slow	Dispensable	FALSE	FALSE	FALSE	FALSE	FALSE	FALSE	FALSE	1	FALSE	0.352665	(PBANKA_1124900)	R08379_c|R08383_c	1.1.1.-|1.1.1.300 1.1.1.-	NADP+ + 9-cis-Retinol <=> NADPH + H+ + 9-cis-Retinal|NADP+ + Retinol <=> NADPH + H+ + Retinal	Retinol metabolism
PBANKA_1125100	Dispensable	Slow	FALSE	TRUE	FALSE	FALSE	TRUE	TRUE	FALSE	1	TRUE	0	(PBANKA_1125100)	R04355_a|R04726_a|R04952_a|R04957_a|R04960_a|R04963_a|R04968_a|R07762_a|R10115_a|R10119_a	2.3.1.41 2.3.1.179|2.3.1.41 2.3.1.179 2.3.1.199|2.3.1.41 2.3.1.85 2.3.1.86 2.3.1.179	H+ + Malonyl-[acyl-carrier protein] + Acetyl-[acyl-carrier protein] <=> CO2 + Acyl-carrier protein + Acetoacetyl-[acp]|H+ + Malonyl-[acyl-carrier protein] + Butyryl-[acp] <=> CO2 + Acyl-carrier protein + 3-Oxohexanoyl-[acp]|H+ + Malonyl-[acyl-carrier protein] + Decanoyl-[acp] <=> CO2 + Acyl-carrier protein + 3-Oxododecanoyl-[acp]|H+ + Malonyl-[acyl-carrier protein] + Dodecanoyl-[acyl-carrier prot…	Fatty acid metabolism / FASII	Predicted as essential for growth in the liver stages uniquely
PBANKA_1125600	Essential	no info	FALSE	FALSE	FALSE	FALSE	TRUE	TRUE	TRUE	0	TRUE	0	(PBANKA_1125600)	R00200_c|R00430_c|R01138_c|R01858_c|R02320_c	2.7.1.40	ATP + Pyruvate <=> ADP + Phosphoenolpyruvate|Pyruvate + GTP <=> GDP + Phosphoenolpyruvate|Pyruvate + Nucleoside triphosphate <=> Phosphoenolpyruvate + NDP|Pyruvate + dATP <=> Phosphoenolpyruvate + dADP|Pyruvate + dGTP <=> Phosphoenolpyruvate + dGDP	Glycolysis|Purine metabolism	Predicted as essential for growth in the blood and liver stages
PBANKA_1126500	Essential	no info	FALSE	FALSE	FALSE	FALSE	TRUE	TRUE	TRUE	0	FALSE	0.352665	(PBANKA_1126500)	R00235_c|R00236_c|R00316_c|R00926_c|R01354_c	6.2.1.1|6.2.1.1 6.2.1.17	ATP + Acetate + H+ <=> Diphosphate + Acetyl adenylate|ATP + CoA + Acetate + H+ <=> Diphosphate + AMP + Acetyl-CoA|ATP + H+ + Propanoate <=> Diphosphate + Propionyladenylate|CoA + Acetyl adenylate <=> AMP + Acetyl-CoA|CoA + Propionyladenylate <=> AMP + Propanoyl-CoA	Propanoate metabolism|Pyruvate metabolism	Predicted as essential for growth in the blood stages uniquely
PBANKA_1127000	Essential	no info	FALSE	FALSE	FALSE	FALSE	TRUE	TRUE	TRUE	0	TRUE	0	(PBANKA_1127000 and PBANKA_1360500)|(PBANKA_1127000)	R01321_c|R01321_r|R02057&R02038_r|R02057_c|R04321_c|R04321_r|R04920_c|R04920_r|R04922_c|R04922_r|R06364_c|R06364_r|R07384_c|R07384_r|R07389_c|R07389_r	2.7.8.1|2.7.8.1+2.7.7.14|2.7.8.2	1,2-Diacyl-sn-glycerol + CMP-2-aminoethylphosphonate <=> CMP + Diacylglyceryl-2-aminoethylphosphonate|1,2-Diacyl-sn-glycerol + CMP-N-trimethyl-2-aminoethylphosphonate <=> CMP + Diacylglyceryl-N-trimethyl-2-aminoethylphosphonate|1,2-Diacyl-sn-glycerol + CTP + Ethanolamine phosphate <=> CMP + H+ + Phosphatidylethanolamine + Diphosphate|CDP-choline + 1,2-Diacyl-sn-glycerol <=> CMP + Phosphatidylchol…	Ether lipid metabolism|Glycerophospholipid metabolism|Phosphonate and phosphinate metabolism	Predicted as essential for growth in the blood and liver stages
PBANKA_1127500	Essential	no info	TRUE	FALSE	FALSE	FALSE	FALSE	FALSE	TRUE	0	TRUE	0	(PBANKA_0718100 and PBANKA_1127500)	R03905_c|R04212_c	6.3.5.6|6.3.5.7	ADP + Orthophosphate + L-Glutamate + Glutaminyl-tRNA <=> H2O + ATP + L-Glutamine + L-Glutamyl-tRNA(Gln)|ADP + Orthophosphate + L-Glutamate + L-Asparaginyl-tRNA(Asn) <=> H2O + ATP + L-Glutamine + L-Aspartyl-tRNA(Asn)	Aminoacyl-tRNA biosynthesis	Predicted as essential for growth in the blood and liver stages
PBANKA_1127700	no info	no info	TRUE	FALSE	FALSE	FALSE	FALSE	FALSE	TRUE	0	TRUE	0	(PBANKA_1127700)	R01271_c|R01724_c	2.4.2.12|6.3.4.21	Diphosphate + Nicotinamide D-ribonucleotide <=> H+ + 5-Phospho-alpha-D-ribose 1-diphosphate + Nicotinamide|Diphosphate + Nicotinate D-ribonucleotide <=> H+ + 5-Phospho-alpha-D-ribose 1-diphosphate + Nicotinate	Nicotinate and nicotinamide (vit B3) metabolism	Predicted as essential for growth in the blood and liver stages
PBANKA_1128100	Dispensable	Slow	FALSE	FALSE	FALSE	FALSE	FALSE	FALSE	FALSE	1	FALSE	0.352665	(PBANKA_1128100)	R02746_c	3.1.1.5	H2O + 1-Acyl-sn-glycero-3-phosphocholine <=> H+ + Fatty acid + sn-glycero-3-Phosphocholine	Glycerophospholipid metabolism
PBANKA_1128500	Essential	no info	FALSE	FALSE	FALSE	FALSE	FALSE	FALSE	FALSE	1	FALSE	0.352665	(PBANKA_1128500 or PBANKA_0702900 or PBANKA_1001600)	R03875_n|R03938_n|R04866_n|R04867_n	2.1.1.43|2.1.1.43 2.1.1.59 2.1.1.60	S-Adenosyl-L-methionine + Histone-L-lysine <=> S-Adenosyl-L-homocysteine + Histone N6-methyl-L-lysine|S-Adenosyl-L-methionine + Protein N6,N6-dimethyl-L-lysine <=> S-Adenosyl-L-homocysteine + Protein N6,N6,N6-trimethyl-L-lysine|S-Adenosyl-L-methionine + Protein N6-methyl-L-lysine <=> S-Adenosyl-L-homocysteine + Protein N6,N6-dimethyl-L-lysine + H+|S-Adenosyl-L-methionine + Protein lysine <=> S-Ad…	Histone metabolism|Lysine degradation
PBANKA_1131100	no info	no info	FALSE	FALSE	FALSE	FALSE	FALSE	FALSE	FALSE	0.666667	FALSE	0.23511	(PBANKA_1131100)	R01135_c	6.3.4.4	GTP + L-Aspartate + IMP <=> Orthophosphate + GDP + 2 H+ + N6-(1,2-Dicarboxyethyl)-AMP	Purine metabolism
PBANKA_1133300	no info	no info	FALSE	FALSE	FALSE	FALSE	FALSE	FALSE	FALSE	1	FALSE	0.352665	(PBANKA_1133300) or (PBANKA_1133400) or (PBANKA_0924900)	R00529_c|R04929_c	2.7.7.4	ATP + Selenate <=> Diphosphate + Adenylylselenate|ATP + Sulfate + H+ <=> Diphosphate + Adenylyl sulfate	Purine metabolism|Selenocompound metabolism
PBANKA_1133400	Slow	Dispensable	FALSE	FALSE	FALSE	FALSE	FALSE	FALSE	FALSE	1	FALSE	0.352665	(PBANKA_1133300) or (PBANKA_1133400) or (PBANKA_0924900)	R00529_c|R04929_c	2.7.7.4	ATP + Selenate <=> Diphosphate + Adenylylselenate|ATP + Sulfate + H+ <=> Diphosphate + Adenylyl sulfate	Purine metabolism|Selenocompound metabolism
PBANKA_1133500	no info	no info	TRUE	FALSE	FALSE	FALSE	FALSE	FALSE	TRUE	0	TRUE	0	(PBANKA_1133500)	R03651_a|R05578_a	6.1.1.17 6.1.1.24|6.1.1.24	ATP + L-Glutamate + H+ + tRNA(Glu) <=> Diphosphate + AMP + L-Glutamyl-tRNA(Glu)|ATP + L-Glutamate + tRNA(Gln) <=> Diphosphate + AMP + L-Glutamyl-tRNA(Gln)	Aminoacyl-tRNA biosynthesis	Predicted as essential for growth in the blood and liver stages
PBANKA_1134200	Dispensable	Dispensable	FALSE	TRUE	FALSE	FALSE	TRUE	TRUE	FALSE	1	FALSE	0.352665	(PBANKA_1134200)	R01248_c|R01251_c|R03291_c|R03293_c	1.5.1.2	NAD+ + L-Proline <=> NADH + H+ + (S)-1-Pyrroline-5-carboxylate|NAD+ + trans-4-Hydroxy-L-proline <=> NADH + H+ + L-1-Pyrroline-3-hydroxy-5-carboxylate|NADP+ + L-Proline <=> NADPH + H+ + (S)-1-Pyrroline-5-carboxylate|NADP+ + trans-4-Hydroxy-L-proline <=> NADPH + H+ + L-1-Pyrroline-3-hydroxy-5-carboxylate	Arginine and proline metabolism
PBANKA_1135400	Essential	no info	TRUE	FALSE	FALSE	FALSE	FALSE	FALSE	TRUE	0	TRUE	0	(PBANKA_1135400)	R00549_c	2.7.1.26	ATP + Riboflavin <=> ADP + FMN	Riboflavin (vit B2) metabolism	Predicted as essential for growth in the blood and liver stages
PBANKA_1136700	Slow	no info	FALSE	FALSE	FALSE	FALSE	FALSE	FALSE	FALSE	1	FALSE	0.352665	(PBANKA_0910300 or PBANKA_1136700)	R00434_c	4.6.1.1 4.6.1.2	GTP <=> Diphosphate + 3,5-Cyclic GMP	Purine metabolism
PBANKA_1140200	no info	no info	FALSE	FALSE	FALSE	FALSE	FALSE	FALSE	FALSE	1	FALSE	0.352665	(PBANKA_0312700 or PBANKA_0710800 or PBANKA_0942700 or PBANKA_0609800 or PBANKA_1014800 or PBANKA_0514100 or PBANKA_0818600 or PBANKA_1140200 or PBANKA_1446300 or PBANKA_1024100 or PBANKA_1444500 or PBANKA_1344100 or PBANKA_0908500 or PBANKA_0416500)	R00086_c	3.6.1.3 3.6.1.5 3.6.1.8 3.6.1.15	H2O + ATP <=> ADP + Orthophosphate + H+	Purine metabolism
PBANKA_1140700	no info	no info	FALSE	TRUE	FALSE	FALSE	FALSE	FALSE	FALSE	1	TRUE	0	(PBANKA_1140700)	R00310_m	4.99.1.1	Protoporphyrin + Fe2+ <=> Heme + 2 H+	Heme biosynthesis	Predicted as essential for growth in the liver stages uniquely
PBANKA_1141300	Dispensable	Dispensable	FALSE	FALSE	FALSE	FALSE	FALSE	FALSE	FALSE	1	FALSE	0.352665	(PBANKA_1141300 or PBANKA_1357000)	R02300_m|R04125_m	2.1.2.10	H2O + 5,10-Methenyltetrahydrofolate <=> H+ + 5-Formyltetrahydrofolate|Tetrahydrofolate + S-Aminomethyldihydrolipoylprotein <=> NH4+ + 5,10-Methylenetetrahydrofolate + Dihydrolipoylprotein	Folate biosynthesis
PBANKA_1142700	no info	no info	FALSE	FALSE	FALSE	TRUE	FALSE	FALSE	FALSE	1	FALSE	0.352665	(PBANKA_1142700)	R07376_r|R07377_r	|2.7.8.29	L-Serine + Phosphatidylcholine <=> H+ + Choline + Phosphatidylserine|L-Serine + Phosphatidylethanolamine <=> Phosphatidylserine + Ethanolamine	Glycerophospholipid metabolism
PBANKA_1143400	Dispensable	Essential	FALSE	TRUE	FALSE	FALSE	TRUE	TRUE	FALSE	1	TRUE	0	(PBANKA_1110700 and PBANKA_1143400)|(PBANKA_1143400)	R00100_c|R00100_r|rat021526_r	1.14.19.-|1.6.2.2	NADH + 2 Ferricytochrome b5 <=> NAD+ + H+ + 2 Ferrocytochrome b5|NADH + Oxygen + H+ + (9Z)-Octadecenoic acid <=> 2 H2O + NAD+ + Linoleate	Fatty acid metabolism / FAE|Redox metabolism	Predicted as essential for growth in the liver stages uniquely
PBANKA_1143600	Essential	no info	TRUE	FALSE	FALSE	FALSE	FALSE	FALSE	TRUE	0	TRUE	0	(PBANKA_1143600)	R03038_a|R03038_c	6.1.1.7	ATP + L-Alanine + H+ + tRNA(Ala) <=> Diphosphate + AMP + L-Alanyl-tRNA	Aminoacyl-tRNA biosynthesis	Predicted as essential for growth in the blood and liver stages
PBANKA_1203300	no info	no info	TRUE	FALSE	FALSE	FALSE	FALSE	FALSE	TRUE	0	TRUE	0	(PBANKA_1203300)	R03659_a|R04773_a	6.1.1.10	ATP + L-Methionine + H+ + tRNA(Met) <=> Diphosphate + AMP + L-Methionyl-tRNA|ATP + tRNA(Met) + L-Selenomethionine <=> Diphosphate + AMP + Selenomethionyl-tRNA(Met)	Aminoacyl-tRNA biosynthesis	Predicted as essential for growth in the blood and liver stages
PBANKA_1207200	Essential	no info	FALSE	FALSE	FALSE	FALSE	TRUE	TRUE	TRUE	0	TRUE	0	(PBANKA_1207200 or PBANKA_0202800)|(PBANKA_1207200)	R00127_c|R00157_c|R01547_c	2.7.4.10|2.7.4.3|2.7.4.3 2.7.4.11	AMP + UTP <=> ADP + UDP|ATP + AMP <=> 2 ADP|ATP + dAMP <=> ADP + dADP	Purine metabolism|Pyrimidine metabolism	Predicted as essential for growth in the blood and liver stages
PBANKA_1210800	Slow	Dispensable	TRUE	FALSE	FALSE	FALSE	FALSE	FALSE	TRUE	0	TRUE	0	(PBANKA_1210800)	R00190_c|R01132_c|R01229_c|R02142_c|R08237_c|R08238_c|R08245_c	2.4.2.7 2.4.2.8|2.4.2.7 2.4.2.8 2.4.2.22|2.4.2.8|2.4.2.8 2.4.2.22	5-Phospho-alpha-D-ribose 1-diphosphate + 6-Mercaptopurine <=> Diphosphate + 6-Thioinosine-5-monophosphate|5-Phospho-alpha-D-ribose 1-diphosphate + 6-Methylmercaptopurine <=> Diphosphate + 6-Methylthiopurine 5-monophosphate ribonucleotide|5-Phospho-alpha-D-ribose 1-diphosphate + Thioguanine <=> Diphosphate + 6-Thioguanosine monophosphate|Diphosphate + AMP <=> 5-Phospho-alpha-D-ribose 1-diphosphate…	Drug metabolism - other enzymes|Purine metabolism	Predicted as essential for growth in the blood and liver stages
PBANKA_1210900	Dispensable	Slow	FALSE	FALSE	FALSE	FALSE	FALSE	FALSE	FALSE	1	FALSE	0.352665	(PBANKA_1210900 or putative_PBANKA_0715500)	R01057_c|R02749_c|R08639_c	5.4.2.2 5.4.2.5|5.4.2.2 5.4.2.7|5.4.2.7	2-Deoxy-D-ribose 1-phosphate <=> 2-Deoxy-D-ribose 5-phosphate|D-Glucose 1-phosphate <=> D-Glucose 6-phosphate|alpha-D-Ribose 1-phosphate <=> D-Ribose 5-phosphate	Glycolysis|Pentose phosphate pathway (PPP)
PBANKA_1211000	Slow	Dispensable	FALSE	TRUE	FALSE	FALSE	FALSE	FALSE	FALSE	1	FALSE	0.352665	(PBANKA_1211000)	R01230_c|R01231_c|R08244_c	6.3.5.2	ATP + NH4+ + Xanthosine 5-phosphate <=> Diphosphate + AMP + H+ + GMP|H2O + ATP + L-Glutamine + 6-Thioxanthine 5-monophosphate <=> Diphosphate + AMP + L-Glutamate + H+ + 6-Thioguanosine monophosphate|H2O + ATP + L-Glutamine + Xanthosine 5-phosphate <=> Diphosphate + AMP + L-Glutamate + H+ + GMP	Drug metabolism - other enzymes|Purine metabolism
PBANKA_1211900	Essential	no info	TRUE	FALSE	FALSE	FALSE	FALSE	FALSE	TRUE	0	TRUE	0	(PBANKA_1211900)	R03332_c|R03435_c|R10952_c	3.1.4.11|3.1.4.3 3.1.4.11 4.6.1.13	H2O + 1-Phosphatidyl-1D-myo-inositol 4-phosphate <=> 1,2-Diacyl-sn-glycerol + 1D-myo-Inositol 1,4-bisphosphate|H2O + 1-Phosphatidyl-D-myo-inositol 4,5-bisphosphate <=> 1,2-Diacyl-sn-glycerol + D-myo-Inositol 1,4,5-trisphosphate|H2O + 1-Phosphatidyl-D-myo-inositol <=> 1,2-Diacyl-sn-glycerol + Inositol 1-phosphate	Inositol phosphate (vit B8) metabolism	Predicted as essential for growth in the blood and liver stages
PBANKA_1212400	Dispensable	Dispensable	FALSE	TRUE	FALSE	FALSE	FALSE	FALSE	FALSE	1	FALSE	0.352665	(PBANKA_1212400)	R05692_c	1.1.1.271	NADP+ + GDP-L-fucose <=> NADPH + H+ + GDP-4-dehydro-6-deoxy-D-mannose	Amino sugar and nucleotide sugar metabolism
PBANKA_1213400	Dispensable	Dispensable	TRUE	FALSE	FALSE	FALSE	FALSE	FALSE	TRUE	0	TRUE	0	(PBANKA_1213400)	R00161_c	2.7.7.2	ATP + FMN <=> Diphosphate + FAD	Riboflavin (vit B2) metabolism	Predicted as essential for growth in the blood and liver stages
PBANKA_1213600	no info	no info	TRUE	FALSE	FALSE	FALSE	FALSE	FALSE	TRUE	0	TRUE	0	(PBANKA_1213600)	R03650_a|R03650_c	6.1.1.16	ATP + H+ + L-Cysteine + tRNA(Cys) <=> Diphosphate + AMP + L-Cysteinyl-tRNA(Cys)	Aminoacyl-tRNA biosynthesis	Predicted as essential for growth in the blood and liver stages
PBANKA_1214300	Essential	no info	FALSE	TRUE	TRUE	FALSE	TRUE	TRUE	TRUE	0	TRUE	0	(PBANKA_1214300)	R00658_c	4.2.1.11	2-Phospho-D-glycerate <=> H2O + Phosphoenolpyruvate	Glycolysis	Predicted as essential for growth in the blood and liver stages
PBANKA_1216200	Essential	no info	FALSE	TRUE	FALSE	FALSE	FALSE	FALSE	TRUE	0	TRUE	0	(PBANKA_1216200)	R02251_c|R02251_r	2.3.1.20	CoA + Triacylglycerol <=> 1,2-Diacyl-sn-glycerol + Acyl-CoA|CoA + Triacylglycerol <=> Acyl-CoA + 1,2-Diacyl-sn-glycerol	Glycerolipid metabolism	Predicted as essential for growth in the blood and liver stages
PBANKA_1217300	Essential	no info	TRUE	FALSE	FALSE	FALSE	FALSE	FALSE	TRUE	0	TRUE	0	(PBANKA_1217300)	R05969_r	2.7.8.15	Dolichyl phosphate + UDP-N-acetyl-D-glucosamine <=> N-Acetyl-D-glucosaminyldiphosphodolichol + UMP	N-Glycan biosynthesis	Predicted as essential for growth in the blood and liver stages
PBANKA_1222800	no info	no info	FALSE	FALSE	FALSE	FALSE	FALSE	FALSE	FALSE	1	FALSE	0.352665	(PBANKA_1222800 or PBANKA_0930500)	R02918_c	6.1.1.1	ATP + H+ + L-Tyrosine + tRNA(Tyr) <=> Diphosphate + AMP + L-Tyrosyl-tRNA(Tyr)	Aminoacyl-tRNA biosynthesis
PBANKA_1228000	no info	no info	FALSE	FALSE	FALSE	FALSE	TRUE	TRUE	FALSE	1	FALSE	0.352665	(PBANKA_1228000)	R00602_c|R02596_c|R03919_c|R04007_c|R07443_c	1.11.1.6 1.11.1.7 1.11.1.21|1.11.1.7 1.11.1.21	4-Coumaryl alcohol <=> p-Hydroxyphenyl lignin|5-Hydroxyconiferyl alcohol <=> 5-Hydroxy-guaiacyl lignin|Coniferyl alcohol <=> Guaiacyl lignin|Hydrogen peroxide + Methanol <=> 2 H2O + Formaldehyde|Sinapyl alcohol <=> Syringyl lignin	Methane metabolism|Phenylpropanoid biosynthesis
PBANKA_1229800	no info	no info	FALSE	TRUE	FALSE	FALSE	TRUE	TRUE	FALSE	1	TRUE	0	(PBANKA_1229800)	R01404_a|R04429_a|R04430_a|R04724_a|R04725_a|R04955_a|R04956_a|R04958_a|R04959_a|R04961_a|R04962_a|R04966_a|R04967_a|R04969_a|R04970_a|R07765_a|R10118_a|R10122_a	1.3.1.10|1.3.1.10 1.3.1.39 1.3.1.104|1.3.1.10 1.3.1.39 1.3.1.104 2.3.1.85|1.3.1.9 2.3.1.86|1.3.1.93	NAD+ + Butyryl-[acp] <=> NADH + H+ + But-2-enoyl-[acyl-carrier protein]|NAD+ + Decanoyl-[acp] <=> NADH + H+ + trans-Dec-2-enoyl-[acp]|NAD+ + Dodecanoyl-[acyl-carrier protein] <=> NADH + H+ + trans-Dodec-2-enoyl-[acp]|NAD+ + Hexadecanoyl-[acp] <=> NADH + H+ + trans-Hexadec-2-enoyl-[acp]|NAD+ + Hexanoyl-[acp] <=> NADH + H+ + trans-Hex-2-enoyl-[acp]|NAD+ + Octanoyl-[acp] <=> NADH + H+ + trans-Oct-2-…	Fatty acid metabolism / FASII	Predicted as essential for growth in the liver stages uniquely
PBANKA_1232300	Dispensable	Dispensable	FALSE	TRUE	FALSE	TRUE	TRUE	TRUE	FALSE	0.107407	FALSE	0.0454545	(PBANKA_1232300)	R00289_c|R00502_c|R01381_c|R03077_c|R08845_c	2.7.7.10 2.7.7.64|2.7.7.44 2.7.7.64|2.7.7.64|2.7.7.9 2.7.7.64	UTP + D-Glucose 1-phosphate <=> Diphosphate + UDP-glucose|UTP + D-Glucuronate 1-phosphate <=> Diphosphate + UDP-glucuronate|UTP + alpha-D-Aldose 1-phosphate <=> Diphosphate + UDP-sugar|UTP + alpha-D-Galactose 1-phosphate <=> Diphosphate + UDP-D-galactose|UTP + beta-L-Arabinose 1-phosphate <=> Diphosphate + UDP-L-arabinose	Amino sugar and nucleotide sugar metabolism
PBANKA_1234100	no info	no info	TRUE	FALSE	FALSE	FALSE	FALSE	FALSE	TRUE	0	TRUE	0	(PBANKA_1234100)	R07411_m	2.5.1.-	H2O + Heme + trans,trans-Farnesyl diphosphate <=> Diphosphate + Heme O	Ubiquinone and other terpenoid-quinone biosynthesis	Predicted as essential for growth in the blood and liver stages
PBANKA_1235600	Slow	Dispensable	FALSE	TRUE	FALSE	FALSE	TRUE	TRUE	FALSE	0.573535	FALSE	0.242718	(PBANKA_1235600)	R00192_c|R04936_c	3.3.1.1	H2O + S-Adenosyl-L-homocysteine <=> L-Homocysteine + Adenosine|H2O + Se-Adenosyl-L-selenohomocysteine <=> Adenosine + Selenohomocysteine	Purine metabolism
PBANKA_1236100	no info	no info	FALSE	FALSE	FALSE	FALSE	FALSE	FALSE	FALSE	1	FALSE	0.352665	(PBANKA_1236100)	R01055_m	3.2.-.- 4.2.1.70	Uracil + D-Ribose 5-phosphate <=> H2O + Pseudouridine 5-phosphate	Pyrimidine metabolism
PBANKA_1239900	no info	no info	FALSE	TRUE	FALSE	FALSE	TRUE	TRUE	TRUE	0	TRUE	0	(PBANKA_1239900 or PBANKA_0311800)|(PBANKA_1239900)	R01280_c|R01280_r	6.2.1.3	ATP + CoA + H+ + Hexadecanoic acid <=> Diphosphate + AMP + Palmitoyl-CoA|ATP + CoA + H+ + Hexadecanoic acid <=> Palmitoyl-CoA + Diphosphate + AMP	Fatty acid degradation|Fatty acid metabolism / FAE	Predicted as essential for growth in the blood and liver stages
PBANKA_1244600	Essential	no info	FALSE	FALSE	FALSE	FALSE	FALSE	FALSE	FALSE	1	FALSE	0.352665	(PBANKA_1107900) or (PBANKA_1107900 and PBANKA_1244600)	Tc2aC00074_c|Tc2aC00111_c		Glycerone phosphate + Orthophosphate <=> Orthophosphate + Glycerone phosphate|Phosphoenolpyruvate + Orthophosphate <=> Orthophosphate + Phosphoenolpyruvate	Transport between c and a
PBANKA_1303000	Dispensable	Dispensable	FALSE	FALSE	FALSE	FALSE	FALSE	FALSE	FALSE	1	FALSE	0.352665	(PBANKA_1123500 or PBANKA_0312700 or PBANKA_0508100 or PBANKA_0710800 or PBANKA_0942700 or PBANKA_0522900 or PBANKA_1303000 or PBANKA_1346000 or PBANKA_0612800)	R00086_n	3.6.1.3 3.6.1.5 3.6.1.8 3.6.1.15	H2O + ATP <=> ADP + Orthophosphate + H+	Purine metabolism
PBANKA_1303800	Essential	no info	TRUE	FALSE	FALSE	FALSE	FALSE	FALSE	TRUE	0	TRUE	0	(PBANKA_1303800)	R01015_a	5.3.1.1	D-Glyceraldehyde 3-phosphate <=> Glycerone phosphate	Isoprenoid metabolism	Predicted as essential for growth in the blood and liver stages
PBANKA_1304100	Essential	no info	FALSE	TRUE	FALSE	FALSE	FALSE	FALSE	FALSE	1	TRUE	0	(PBANKA_1304100)	R00036_a	4.2.1.24	2 5-Aminolevulinate <=> 2 H2O + H+ + Porphobilinogen	Heme biosynthesis	Predicted as essential for growth in the liver stages uniquely
PBANKA_1304400	Dispensable	Dispensable	FALSE	FALSE	FALSE	FALSE	FALSE	FALSE	FALSE	1	FALSE	0.352665	(PBANKA_0213200 or PBANKA_1304400)	R02422_c	3.5.3.4	H2O + Allantoate <=> Urea + (-)-Ureidoglycolate	Purine metabolism
PBANKA_1307600	Essential	no info	TRUE	FALSE	FALSE	FALSE	FALSE	FALSE	TRUE	0	TRUE	0	(PBANKA_1307600)	R00130_c	2.7.1.24	ATP + Dephospho-CoA <=> ADP + CoA	Pantothenate (vit B5) metabolism / CoA biosynthesis	Predicted as essential for growth in the blood and liver stages
PBANKA_1308600	Essential	no info	FALSE	TRUE	TRUE	FALSE	TRUE	TRUE	TRUE	0	TRUE	0	(PBANKA_1308600)	R01068_c|R01829_c|R02568_c	4.1.2.13	D-Fructose 1,6-bisphosphate <=> Glycerone phosphate + D-Glyceraldehyde 3-phosphate|D-Fructose 1-phosphate <=> Glycerone phosphate + D-Glyceraldehyde|Sedoheptulose 1,7-bisphosphate <=> Glycerone phosphate + D-Erythrose 4-phosphate	Amino sugar and nucleotide sugar metabolism|Glycolysis|Pentose phosphate pathway (PPP)	Predicted as essential for growth in the blood and liver stages *(see note below this table)
PBANKA_1308900	Essential	no info	TRUE	FALSE	FALSE	FALSE	FALSE	FALSE	TRUE	0	TRUE	0	(PBANKA_1308900)	R03655_c	6.1.1.21	ATP + H+ + L-Histidine + tRNA(His) <=> Diphosphate + AMP + L-Histidyl-tRNA(His)	Aminoacyl-tRNA biosynthesis	Predicted as essential for growth in the blood and liver stages
PBANKA_1309900	Slow	Dispensable	FALSE	TRUE	FALSE	FALSE	TRUE	TRUE	FALSE	1	FALSE	0.352665	(PBANKA_1309900)	R00899_c|R04951_c	3.4.11.1 3.4.11.2 3.4.11.23 3.4.13.-	H2O + Cys-Gly <=> Glycine + L-Cysteine|H2O + R-S-Cysteinylglycine <=> Glycine + S-Substituted L-cysteine	Cysteine and methionine metabolism
PBANKA_1310100	no info	no info	FALSE	TRUE	FALSE	FALSE	TRUE	TRUE	FALSE	1	TRUE	0	(PBANKA_0923800 and PBANKA_1310100)	R00014_a|R01699_a|R03270_a	1.2.4.1|1.2.4.1 2.2.1.6 4.1.1.1	2-(alpha-Hydroxyethyl)thiamine diphosphate + Enzyme N6-(lipoyl)lysine <=> Thiamin diphosphate + [Dihydrolipoyllysine-residue acetyltransferase] S-acetyldihydrolipoyllysine|Pyruvate + H+ + Enzyme N6-(lipoyl)lysine <=> CO2 + [Dihydrolipoyllysine-residue acetyltransferase] S-acetyldihydrolipoyllysine|Pyruvate + Thiamin diphosphate + H+ <=> CO2 + 2-(alpha-Hydroxyethyl)thiamine diphosphate	Isoprenoid metabolism	Predicted as essential for growth in the liver stages uniquely
PBANKA_1314600	Essential	no info	FALSE	FALSE	FALSE	FALSE	FALSE	FALSE	FALSE	1	FALSE	0.352665	(PBANKA_1314600)	R00238_m|R01177_m	2.3.1.9|2.3.1.9 2.3.1.16	2 Acetyl-CoA <=> CoA + Acetoacetyl-CoA|Acetyl-CoA + Butanoyl-CoA <=> CoA + 3-Oxohexanoyl-CoA	Fatty acid degradation
PBANKA_1317200	Dispensable	Slow	FALSE	FALSE	FALSE	FALSE	FALSE	FALSE	FALSE	1	FALSE	0.352665	(PBANKA_1317200)	R00112_c	1.6.1.1 1.6.1.2 1.6.1.3	NAD+ + NADPH <=> NADH + NADP+	Nicotinate and nicotinamide (vit B3) metabolism
PBANKA_1317500	Slow	Dispensable	FALSE	FALSE	FALSE	FALSE	TRUE	TRUE	FALSE	1	FALSE	0.352665	(PBANKA_1317500)	R00835_c|R02035_c|R10907_c	1.1.1.363 1.1.1.388|1.1.1.49 1.1.1.363|3.1.1.31	H2O + D-Glucono-1,5-lactone 6-phosphate <=> H+ + 6-Phospho-D-gluconate|NAD+ + D-Glucose 6-phosphate <=> NADH + H+ + D-Glucono-1,5-lactone 6-phosphate|NADP+ + D-Glucose 6-phosphate <=> NADPH + H+ + D-Glucono-1,5-lactone 6-phosphate	Pentose phosphate pathway (PPP)
PBANKA_1318400	Essential	no info	FALSE	FALSE	FALSE	FALSE	TRUE	TRUE	FALSE	1	FALSE	0.352665	(PBANKA_1318400)	R01528_c|R10221_c	1.1.1.343 1.1.1.351|1.1.1.44 1.1.1.351	NAD+ + 6-Phospho-D-gluconate <=> NADH + CO2 + D-Ribulose 5-phosphate|NADP+ + 6-Phospho-D-gluconate <=> NADPH + CO2 + D-Ribulose 5-phosphate	Pentose phosphate pathway (PPP)
PBANKA_1319600	Essential	no info	FALSE	FALSE	FALSE	FALSE	FALSE	FALSE	FALSE	1	FALSE	0.352665	(PBANKA_1319600)	R01834_r|R02208_r|R02497_r|R08954_r|R10242_r	1.3.1.22|1.3.99.5	NADPH + H+ + 11-Deoxycorticosterone <=> NADP+ + 5alpha-Dihydrodeoxycorticosterone|NADPH + H+ + Androstenedione <=> NADP+ + 5alpha-Androstane-3,17-dione|NADPH + H+ + Progesterone <=> NADP+ + 5alpha-Pregnane-3,20-dione|Reduced acceptor + Androstenedione <=> Acceptor + 5alpha-Androstane-3,17-dione|Reduced acceptor + Testosterone <=> Acceptor + Dihydrotestosterone	Steroid metabolism
PBANKA_1322100	Dispensable	Dispensable	FALSE	TRUE	FALSE	FALSE	FALSE	FALSE	FALSE	1	FALSE	0.352665	(PBANKA_1322100)	R05553_c	4.1.3.38	4-Amino-4-deoxychorismate <=> Pyruvate + H+ + 4-Aminobenzoate	pABA (vit B10) metabolism
PBANKA_1325600	Essential	no info	TRUE	FALSE	FALSE	FALSE	FALSE	FALSE	TRUE	0	TRUE	0	(PBANKA_1325600)	R03665_c	6.1.1.9	ATP + H+ + L-Valine + tRNA(Val) <=> Diphosphate + AMP + L-Valyl-tRNA(Val)	Aminoacyl-tRNA biosynthesis	Predicted as essential for growth in the blood and liver stages
PBANKA_1326400	Essential	no info	FALSE	TRUE	TRUE	FALSE	TRUE	TRUE	TRUE	0	TRUE	0	(PBANKA_1326400)	R01061_c	1.2.1.12 1.2.1.59	NAD+ + Orthophosphate + D-Glyceraldehyde 3-phosphate <=> NADH + 3-Phospho-D-glyceroyl phosphate	Glycolysis	Predicted as essential for growth in the blood and liver stages
PBANKA_1330600	Essential	Dispensable	TRUE	FALSE	FALSE	FALSE	FALSE	FALSE	TRUE	0	TRUE	0	(PBANKA_1330600)	R05688_a	1.1.1.267	NADP+ + 2-C-Methyl-D-erythritol 4-phosphate <=> NADPH + H+ + 1-Deoxy-D-xylulose 5-phosphate	Isoprenoid metabolism	Predicted as essential for growth in the blood and liver stages
PBANKA_1332800	Essential	no info	TRUE	FALSE	FALSE	FALSE	FALSE	FALSE	TRUE	0	TRUE	0	(PBANKA_1332800)	R00742_a|R04385_a|R04386_a	6.3.4.14|6.4.1.2	ATP + Acetyl-CoA + HCO3- <=> ADP + Orthophosphate + H+ + Malonyl-CoA|ATP + HCO3- + Holo-[carboxylase] <=> ADP + Orthophosphate + H+ + Carboxybiotin-carboxyl-carrier protein|Acetyl-CoA + Carboxybiotin-carboxyl-carrier protein <=> Malonyl-CoA + Holo-[carboxylase]	Fatty acid metabolism / FAS II / biotin (vit B7) dependent|Fatty acid metabolism / FASII|Fatty acid metabolism / FASII / biotin (vit B7) dependent	Predicted as essential for growth in the blood and liver stages
PBANKA_1333700	no info	no info	FALSE	FALSE	FALSE	FALSE	FALSE	FALSE	FALSE	1	FALSE	0.352665	(PBANKA_1419800) or (PBANKA_1419900) or (PBANKA_0607900) or (PBANKA_1333700)	R00191_c|R01234_c	3.1.4.17 3.1.4.35|3.1.4.17 3.1.4.53	H2O + 3,5-Cyclic AMP <=> AMP|H2O + 3,5-Cyclic GMP <=> GMP	Purine metabolism
PBANKA_1336100	no info	no info	FALSE	TRUE	TRUE	FALSE	FALSE	FALSE	TRUE	0.0263039	FALSE	0.352665	(PBANKA_1357700 and PBANKA_1336100)	R01397&R01993_c	2.1.3.2+3.5.2.3	L-Aspartate + Carbamoyl phosphate <=> H2O + Orthophosphate + H+ + (S)-Dihydroorotate	Pyrimidine biosynthesis	Predicted as essential for growth in the blood stages uniquely
PBANKA_1338200	Dispensable	Slow	FALSE	TRUE	FALSE	FALSE	TRUE	TRUE	FALSE	1	TRUE	0	(PBANKA_1338200)	R04428_a|R04535_a|R04537_a|R04544_a|R04568_a|R04954_a|R04965_a|R07764_a|R10117_a|R10121_a	2.3.1.85 2.3.1.86 4.2.1.59|4.2.1.134|4.2.1.59	(3R)-3-Hydroxybutanoyl-[acyl-carrier protein] <=> H2O + But-2-enoyl-[acyl-carrier protein]|(3R)-3-Hydroxydecanoyl-[acyl-carrier protein] <=> H2O + trans-Dec-2-enoyl-[acp]|(3R)-3-Hydroxyoctanoyl-[acyl-carrier protein] <=> H2O + trans-Oct-2-enoyl-[acp]|(3R)-3-Hydroxypalmitoyl-[acyl-carrier protein] <=> H2O + trans-Hexadec-2-enoyl-[acp]|(3R)-3-Hydroxytetradecanoyl-[acyl-carrier protein] <=> H2O + tr…	Fatty acid metabolism / FASII	Predicted as essential for growth in the liver stages uniquely
PBANKA_1340000	Essential	no info	FALSE	TRUE	FALSE	FALSE	FALSE	FALSE	FALSE	1	FALSE	0.352665	(PBANKA_1340000)	R00942_c|R02237_c	6.3.2.12 6.3.2.17|6.3.2.17	ATP + L-Glutamate + Dihydropteroate <=> ADP + Orthophosphate + H+ + Dihydrofolate|ATP + L-Glutamate + Tetrahydrofolate <=> ADP + Orthophosphate + H+ + Tetrahydrofolyl-[Glu](2)	Folate biosynthesis
PBANKA_1340100	Essential	no info	FALSE	FALSE	FALSE	FALSE	TRUE	TRUE	TRUE	0	TRUE	0	(PBANKA_1340100)	R00703_c|R03104_c	1.1.1.27	NAD+ + (S)-Lactate <=> NADH + Pyruvate + H+|NAD+ + 3-Mercaptolactate <=> NADH + H+ + Mercaptopyruvate	Cysteine and methionine metabolism|Pyruvate metabolism	Predicted as essential for growth in the blood and liver stages
PBANKA_1340300	no info	no info	FALSE	FALSE	FALSE	FALSE	FALSE	FALSE	FALSE	1	FALSE	0.352665	(PBANKA_1340300 or PBANKA_1343000)	R01049_c	2.7.6.1	ATP + D-Ribose 5-phosphate <=> AMP + 5-Phospho-alpha-D-ribose 1-diphosphate	Pentose phosphate pathway (PPP)
PBANKA_1340400	Dispensable	Dispensable	FALSE	FALSE	FALSE	FALSE	FALSE	FALSE	FALSE	1	FALSE	0.352665	(PBANKA_1340400)	R01000_c	1.1.1.27	NAD+ + 2-Hydroxybutanoic acid <=> NADH + H+ + 2-Oxobutanoate	Propanoate metabolism
PBANKA_1343000	Slow	Dispensable	FALSE	FALSE	FALSE	FALSE	FALSE	FALSE	FALSE	1	FALSE	0.352665	(PBANKA_1340300 or PBANKA_1343000)	R01049_c	2.7.6.1	ATP + D-Ribose 5-phosphate <=> AMP + 5-Phospho-alpha-D-ribose 1-diphosphate	Pentose phosphate pathway (PPP)
PBANKA_1343800	Dispensable	Dispensable	FALSE	FALSE	TRUE	FALSE	FALSE	FALSE	FALSE	1	FALSE	0.352665	(PBANKA_1343800)	R00765_c	3.5.99.6	H2O + D-Glucosamine 6-phosphate <=> NH4+ + D-Fructose 6-phosphate	Amino sugar and nucleotide sugar metabolism
PBANKA_1344100	no info	no info	FALSE	FALSE	FALSE	FALSE	FALSE	FALSE	FALSE	1	FALSE	0.352665	(PBANKA_0312700 or PBANKA_0710800 or PBANKA_0942700 or PBANKA_0609800 or PBANKA_1014800 or PBANKA_0514100 or PBANKA_0818600 or PBANKA_1140200 or PBANKA_1446300 or PBANKA_1024100 or PBANKA_1444500 or PBANKA_1344100 or PBANKA_0908500 or PBANKA_0416500)	R00086_c	3.6.1.3 3.6.1.5 3.6.1.8 3.6.1.15	H2O + ATP <=> ADP + Orthophosphate + H+	Purine metabolism
PBANKA_1344400	no info	no info	FALSE	FALSE	FALSE	FALSE	FALSE	FALSE	FALSE	1	FALSE	0.352665	(PBANKA_1344400)	R00181_c	3.5.4.6 3.5.4.17	H2O + AMP + H+ <=> NH4+ + IMP	Purine metabolism
PBANKA_1346000	Dispensable	Dispensable	FALSE	FALSE	FALSE	FALSE	FALSE	FALSE	FALSE	1	FALSE	0.352665	(PBANKA_1123500 or PBANKA_0312700 or PBANKA_0508100 or PBANKA_0710800 or PBANKA_0942700 or PBANKA_0522900 or PBANKA_1303000 or PBANKA_1346000 or PBANKA_0612800)	R00086_n	3.6.1.3 3.6.1.5 3.6.1.8 3.6.1.15	H2O + ATP <=> ADP + Orthophosphate + H+	Purine metabolism
PBANKA_1346500	Dispensable	Essential	FALSE	TRUE	FALSE	FALSE	TRUE	TRUE	FALSE	1	TRUE	0	(PBANKA_1346500)	R07760_r	4.2.1.134	3-Hydroxyoctadecanoyl-CoA <=> H2O + (2E)-Octadecenoyl-CoA	Fatty acid metabolism / FAE	Predicted as essential for growth in the liver stages uniquely
PBANKA_1346600	Essential	no info	TRUE	FALSE	FALSE	FALSE	FALSE	FALSE	TRUE	0	TRUE	0	(PBANKA_1346600)	R03652_a|R03652_c	6.1.1.18	ATP + L-Glutamine + H+ + tRNA(Gln) <=> Diphosphate + AMP + Glutaminyl-tRNA	Aminoacyl-tRNA biosynthesis	Predicted as essential for growth in the blood and liver stages
PBANKA_1347700	no info	no info	TRUE	FALSE	FALSE	FALSE	FALSE	FALSE	TRUE	0	TRUE	0	(PBANKA_1347700)	R03656_c	6.1.1.5	ATP + H+ + L-Isoleucine + tRNA(Ile) <=> Diphosphate + AMP + L-Isoleucyl-tRNA(Ile)	Aminoacyl-tRNA biosynthesis	Predicted as essential for growth in the blood and liver stages
PBANKA_1350700	Essential	no info	TRUE	FALSE	FALSE	FALSE	FALSE	FALSE	TRUE	0	TRUE	0	(PBANKA_1350700)	R03664_c	6.1.1.2	ATP + L-Tryptophan + H+ + tRNA(Trp) <=> Diphosphate + AMP + L-Tryptophanyl-tRNA(Trp)	Aminoacyl-tRNA biosynthesis	Predicted as essential for growth in the blood and liver stages
PBANKA_1351000	no info	no info	TRUE	FALSE	FALSE	FALSE	FALSE	FALSE	TRUE	0	TRUE	0	(PBANKA_1351000)	R05636_a	2.2.1.7	Pyruvate + H+ + D-Glyceraldehyde 3-phosphate <=> CO2 + 1-Deoxy-D-xylulose 5-phosphate	Isoprenoid metabolism	Predicted as essential for growth in the blood and liver stages
PBANKA_1354700	Essential	no info	TRUE	FALSE	FALSE	FALSE	FALSE	FALSE	TRUE	0	TRUE	0	(PBANKA_1354700)	R05922_r	2.4.1.-	Dolichyl phosphate D-mannose + G00148 <=> Dolichyl phosphate + G00149	Glycosylphosphatidylinositol(GPI)-anchor biosynthesis	Predicted as essential for growth in the blood and liver stages
PBANKA_1355200	Essential	no info	FALSE	TRUE	TRUE	FALSE	TRUE	TRUE	FALSE	1	TRUE	0	(PBANKA_1355200)	R01324_c|R01324_m|R01325_c|R01325_m|R01900_c|R01900_m	4.2.1.3	Citrate + [4Fe-4S] iron-sulfur cluster <=> H2O + cis-Aconitate + 2 Fe2+ + [2Fe-2S] iron-sulfur cluster|Citrate <=> H2O + cis-Aconitate|Citrate <=> Isocitrate|Isocitrate + [4Fe-4S] iron-sulfur cluster <=> H2O + cis-Aconitate + 2 Fe2+ + [2Fe-2S] iron-sulfur cluster|Isocitrate <=> H2O + cis-Aconitate	Citrate cycle (TCA cycle)	Predicted as essential for growth in the liver stages uniquely
PBANKA_1355900	Dispensable	Dispensable	FALSE	FALSE	FALSE	FALSE	TRUE	TRUE	FALSE	1	FALSE	0.352665	(PBANKA_1355900)	R00341_c	4.1.1.49	ATP + Oxaloacetate + H+ <=> ADP + CO2 + Phosphoenolpyruvate	Pyruvate metabolism
PBANKA_1356600	Slow	Essential	FALSE	TRUE	TRUE	TRUE	FALSE	FALSE	TRUE	0.0202829	TRUE	0	(PBANKA_1356600)	R00416_c	2.7.7.23	UTP + N-Acetyl-alpha-D-glucosamine 1-phosphate <=> Diphosphate + UDP-N-acetyl-D-glucosamine	Amino sugar and nucleotide sugar metabolism	Predicted as essential for growth in the blood and liver stages *(see note below this table)
PBANKA_1357500	Dispensable	Slow	FALSE	TRUE	FALSE	FALSE	TRUE	TRUE	FALSE	1	TRUE	0	(PBANKA_1357500)	R07767_a|R07768_a	2.8.1.8	2 S-Adenosyl-L-methionine + Octanoyl-[acp] + [4Fe-4S] iron-sulfur cluster <=> 2 L-Methionine + 2 5-Deoxyadenosine + Lipoyl-[acp] + [2Fe-2S] iron-sulfur cluster + 2 Fe2+|2 S-Adenosyl-L-methionine + Protein N6-(octanoyl)lysine + [4Fe-4S] iron-sulfur cluster <=> 2 L-Methionine + 2 5-Deoxyadenosine + Protein N6-(lipoyl)lysine + [2Fe-2S] iron-sulfur cluster + 2 Fe2+	Lipoic acid metabolism	Predicted as essential for growth in the liver stages uniquely
PBANKA_1357700	Essential	no info	FALSE	TRUE	TRUE	FALSE	FALSE	FALSE	TRUE	0.0263039	FALSE	0.352665	(PBANKA_1357700 and PBANKA_1336100)	R01397&R01993_c	2.1.3.2+3.5.2.3	L-Aspartate + Carbamoyl phosphate <=> H2O + Orthophosphate + H+ + (S)-Dihydroorotate	Pyrimidine biosynthesis	Predicted as essential for growth in the blood stages uniquely
PBANKA_1358600	Slow	Dispensable	FALSE	TRUE	TRUE	FALSE	TRUE	TRUE	FALSE	1	FALSE	0.352665	(PBANKA_1358600)	R00267_m|R00268_m|R01899_m	1.1.1.42	H+ + Oxalosuccinate <=> CO2 + 2-Oxoglutarate|NADP+ + Isocitrate <=> NADPH + CO2 + 2-Oxoglutarate|NADP+ + Isocitrate <=> NADPH + H+ + Oxalosuccinate	Citrate cycle (TCA cycle)
PBANKA_1360500	Slow	Dispensable	FALSE	FALSE	FALSE	FALSE	FALSE	FALSE	FALSE	1	FALSE	0.352665	(PBANKA_1127000 and PBANKA_1360500)|(PBANKA_1360500)	R02038_c|R02057&R02038_r|R04247_c|R04247_r	2.7.7.14|2.7.8.1+2.7.7.14	1,2-Diacyl-sn-glycerol + CTP + Ethanolamine phosphate <=> CMP + H+ + Phosphatidylethanolamine + Diphosphate|CTP + Ethanolamine phosphate <=> Diphosphate + CDP-ethanolamine|CTP + H+ + 2-Aminoethylphosphonate <=> Diphosphate + CMP-2-aminoethylphosphonate|H+ + CTP + 2-Aminoethylphosphonate <=> CMP-2-aminoethylphosphonate + Diphosphate	Glycerophospholipid metabolism|Phosphonate and phosphinate metabolism
PBANKA_1362000	Essential	no info	TRUE	FALSE	FALSE	FALSE	FALSE	FALSE	TRUE	0	TRUE	0	(PBANKA_1362000)	R05578_c	6.1.1.17 6.1.1.24	ATP + L-Glutamate + H+ + tRNA(Glu) <=> Diphosphate + AMP + L-Glutamyl-tRNA(Glu)	Aminoacyl-tRNA biosynthesis	Predicted as essential for growth in the blood and liver stages
PBANKA_1362200	no info	no info	FALSE	FALSE	FALSE	FALSE	FALSE	FALSE	FALSE	1	FALSE	0.352665	(PBANKA_1362200)	R01878_c|R02485_c|R08221_c	3.5.4.5	H2O + H+ + 5-Deoxy-5-fluorocytidine <=> NH4+ + Doxifluridine|H2O + H+ + Cytidine <=> NH4+ + Uridine|H2O + H+ + Deoxycytidine <=> NH4+ + Deoxyuridine	Drug metabolism - other enzymes|Pyrimidine metabolism
PBANKA_1362900	no info	no info	TRUE	FALSE	FALSE	FALSE	FALSE	FALSE	TRUE	0	TRUE	0	(PBANKA_1362900)	R03658_c	6.1.1.6	ATP + L-Lysine + tRNA(Lys) <=> Diphosphate + AMP + L-Lysyl-tRNA	Aminoacyl-tRNA biosynthesis	Predicted as essential for growth in the blood and liver stages
PBANKA_1364300	no info	no info	TRUE	FALSE	FALSE	FALSE	FALSE	FALSE	TRUE	0	TRUE	0	(PBANKA_1364300)	R00847_c|R00847_r	2.7.1.30	ATP + Glycerol <=> ADP + sn-Glycerol 3-phosphate	Glycerolipid metabolism	Predicted as essential for growth in the blood and liver stages
PBANKA_1406700	Essential	no info	FALSE	TRUE	TRUE	FALSE	TRUE	TRUE	TRUE	0	FALSE	0.222124	(PBANKA_1406700)	R00149_c|R00256_c|R00575_c|R01395_c|R10948_c|R10949_c	1.4.1.13 1.4.7.1 3.5.1.2 3.5.1.38|2.7.2.2 6.3.5.5|6.3.4.16|6.3.5.5	ADP + Carbamoyl phosphate <=> ATP + H+ + Carbamate|ATP + HCO3- <=> ADP + Carboxyphosphate|H2O + 2 ATP + CO2 + NH4+ <=> 2 ADP + Orthophosphate + 2 H+ + Carbamoyl phosphate|H2O + 2 ATP + L-Glutamine + HCO3- <=> 2 ADP + Orthophosphate + L-Glutamate + H+ + Carbamoyl phosphate|H2O + L-Glutamine <=> NH4+ + L-Glutamate|NH4+ + Carboxyphosphate <=> Orthophosphate + Carbamate	Alanine, aspartate and glutamate metabolism|Nitrogen metabolism|Pyrimidine biosynthesis|Pyrimidine metabolism	Predicted as essential for growth in the blood stages uniquely
PBANKA_1410500	Dispensable	Essential	FALSE	TRUE	FALSE	FALSE	TRUE	TRUE	FALSE	1	TRUE	0	(PBANKA_1410500)	R01626_a	2.3.1.39 2.3.1.85 2.3.1.86	Malonyl-CoA + Acyl-carrier protein <=> CoA + Malonyl-[acyl-carrier protein]	Fatty acid metabolism / FASII	Predicted as essential for growth in the liver stages uniquely
PBANKA_1411100	Slow	Dispensable	FALSE	TRUE	TRUE	FALSE	TRUE	TRUE	FALSE	1	FALSE	0.352665	(PBANKA_1104200 and PBANKA_1411100)	R00014_m|R01699_m|R03270_m|R07599_m|R07600_m|R07601_m|R07602_m|R07603_m|R07604_m|R10996_m|R10997_m	1.2.4.1|1.2.4.1; 1.2.4.1 2.2.1.6 4.1.1.1|1.2.4.4	Enzyme N6-(lipoyl)lysine + 2-(alpha-Hydroxyethyl)thiamine diphosphate <=> Thiamin diphosphate + [Dihydrolipoyllysine-residue acetyltransferase] S-acetyldihydrolipoyllysine|Enzyme N6-(lipoyl)lysine + 2-(alpha-Hydroxypropyl)thiamine diphosphate <=> Thiamin diphosphate + Enzyme N6-(S-propyldihydrolipoyl)lysine|Enzyme N6-(lipoyl)lysine + 2-Methyl-1-hydroxybutyl-ThPP <=> Thiamin diphosphate + [Dihydro…	Citrate cycle (TCA cycle)|Propanoate metabolism|Valine, leucine and isoleucine degradation
PBANKA_1411600	no info	no info	TRUE	FALSE	FALSE	FALSE	FALSE	FALSE	TRUE	0	TRUE	0	(PBANKA_1411600)	R03940_c	2.1.2.9	10-Formyltetrahydrofolate + L-Methionyl-tRNA <=> H+ + Tetrahydrofolate + N-Formylmethionyl-tRNA	Aminoacyl-tRNA biosynthesis	Predicted as essential for growth in the blood and liver stages
PBANKA_1413100	Essential	no info	TRUE	FALSE	FALSE	FALSE	FALSE	FALSE	TRUE	0	TRUE	0	(PBANKA_1413100)	R07770_m|R07771_m	2.7.7.63	ATP + H+ + Lipoate <=> Diphosphate + Lipoyl-AMP|Lipoyl-AMP + Apoprotein <=> AMP + Protein N6-(lipoyl)lysine	Lipoic acid metabolism	Predicted as essential for growth in the blood and liver stages
PBANKA_1414100	no info	no info	TRUE	FALSE	FALSE	FALSE	FALSE	FALSE	TRUE	0	TRUE	0	(PBANKA_1414100)	R01802_c	2.7.8.11	myo-Inositol + CDP-diacylglycerol <=> CMP + 1-Phosphatidyl-D-myo-inositol	Inositol phosphate (vit B8) metabolism	Predicted as essential for growth in the blood and liver stages
PBANKA_1415100	Essential	no info	FALSE	FALSE	FALSE	FALSE	TRUE	TRUE	TRUE	0	TRUE	0	(PBANKA_1415100)	R01890_c|R01890_r|R02590_c|R02590_r	2.7.7.15	CTP + Choline phosphate <=> CDP-choline + Diphosphate|CTP + Choline phosphate <=> Diphosphate + CDP-choline|CTP + H+ + N-Trimethyl-2-aminoethylphosphonate <=> Diphosphate + CMP-N-trimethyl-2-aminoethylphosphonate|H+ + CTP + N-Trimethyl-2-aminoethylphosphonate <=> CMP-N-trimethyl-2-aminoethylphosphonate + Diphosphate	Glycerophospholipid metabolism|Phosphonate and phosphinate metabolism	Predicted as essential for growth in the blood and liver stages
PBANKA_1416700	no info	no info	FALSE	FALSE	FALSE	FALSE	FALSE	FALSE	FALSE	1	FALSE	0.352665	(PBANKA_1416700)	R00851_a|R09380_a	2.3.1.15	Acyl-CoA + sn-Glycerol 3-phosphate <=> CoA + 1-Acyl-sn-glycerol 3-phosphate|sn-Glycerol 3-phosphate + Acyl-[acyl-carrier protein] <=> Acyl-carrier protein + 1-Acyl-sn-glycerol 3-phosphate	Glycerolipid metabolism|Glycerophospholipid metabolism
PBANKA_1419100	Dispensable	Dispensable	FALSE	FALSE	TRUE	FALSE	TRUE	TRUE	FALSE	1	FALSE	0.352665	(PBANKA_0710100 and PBANKA_1419100) or (PBANKA_1446900)|(PBANKA_1419100)	R01933_m|R02570_m|R02571_m|R08549_m	1.2.4.2 1.8.1.4 2.3.1.61|2.3.1.61	Glutaryl-CoA + Enzyme N6-(dihydrolipoyl)lysine <=> CoA + [Dihydrolipoyllysine-residue succinyltransferase] S-glutaryldihydrolipoyllysine|NAD+ + CoA + 2-Oxoadipate <=> NADH + CO2 + Glutaryl-CoA|NAD+ + CoA + 2-Oxoglutarate <=> NADH + CO2 + Succinyl-CoA|Succinyl-CoA + Enzyme N6-(dihydrolipoyl)lysine <=> CoA + [Dihydrolipoyllysine-residue succinyltransferase] S-succinyldihydrolipoyllysine	Citrate cycle (TCA cycle)|Lysine degradation
PBANKA_1419800	Essential	no info	FALSE	FALSE	FALSE	FALSE	FALSE	FALSE	FALSE	1	FALSE	0.352665	(PBANKA_1419800) or (PBANKA_1419900) or (PBANKA_0607900) or (PBANKA_1333700)	R00191_c|R01234_c	3.1.4.17 3.1.4.35|3.1.4.17 3.1.4.53	H2O + 3,5-Cyclic AMP <=> AMP|H2O + 3,5-Cyclic GMP <=> GMP	Purine metabolism
PBANKA_1419900	no info	no info	FALSE	FALSE	FALSE	FALSE	FALSE	FALSE	FALSE	1	FALSE	0.352665	(PBANKA_1419800) or (PBANKA_1419900) or (PBANKA_0607900) or (PBANKA_1333700)	R00191_c|R01234_c	3.1.4.17 3.1.4.35|3.1.4.17 3.1.4.53	H2O + 3,5-Cyclic AMP <=> AMP|H2O + 3,5-Cyclic GMP <=> GMP	Purine metabolism
PBANKA_1421300	no info	no info	FALSE	FALSE	FALSE	FALSE	FALSE	FALSE	FALSE	1	FALSE	0.352665	(PBANKA_1421300)	R01334_c|R03024_c	3.1.3.1 3.1.3.2 3.1.3.41|3.1.3.18	H2O + 2-Phosphoglycolate <=> Orthophosphate + H+ + Glycolate|H2O + 4-Nitrophenyl phosphate <=> Orthophosphate + H+ + 4-Nitrophenol	Carbon metabolism|Nitrogen metabolism
PBANKA_1423700	Dispensable	Dispensable	FALSE	TRUE	FALSE	FALSE	FALSE	FALSE	FALSE	1	FALSE	0.352665	(PBANKA_1423700)	R00888_c	4.2.1.47	GDP-mannose <=> H2O + GDP-4-dehydro-6-deoxy-D-mannose	Amino sugar and nucleotide sugar metabolism
PBANKA_1426700	Essential	no info	FALSE	TRUE	FALSE	FALSE	FALSE	FALSE	FALSE	1	FALSE	0.352665	(PBANKA_1426700)	R03066_c|R03067_c|R03503_c	2.5.1.15|2.7.6.3	4-Aminobenzoate + 2-Amino-4-hydroxy-6-hydroxymethyl-7,8-dihydropteridine <=> H2O + Dihydropteroate|4-Aminobenzoate + 2-Amino-7,8-dihydro-4-hydroxy-6-(diphosphooxymethyl)pteridine <=> Diphosphate + Dihydropteroate|ATP + 2-Amino-4-hydroxy-6-hydroxymethyl-7,8-dihydropteridine <=> AMP + 2-Amino-7,8-dihydro-4-hydroxy-6-(diphosphooxymethyl)pteridine	Folate biosynthesis|pABA (vit B10) metabolism
PBANKA_1428500	Essential	no info	FALSE	TRUE	FALSE	FALSE	TRUE	TRUE	TRUE	0	TRUE	0	(PBANKA_1428500)	R00851_r|R09380_r	2.3.1.15	Acyl-CoA + sn-Glycerol 3-phosphate <=> CoA + 1-Acyl-sn-glycerol 3-phosphate|sn-Glycerol 3-phosphate + Acyl-[acyl-carrier protein] <=> Acyl-carrier protein + 1-Acyl-sn-glycerol 3-phosphate	Glycerolipid metabolism|Glycerophospholipid metabolism	Predicted as essential for growth in the blood and liver stages
PBANKA_1428800	Dispensable	Essential	FALSE	FALSE	FALSE	FALSE	FALSE	FALSE	FALSE	1	FALSE	0.352665	(PBANKA_0518200 and PBANKA_1428800)	R02164Men_m|R02164uqh8_m	1.3.5.1 1.3.5.4	Succinate + Menaquinone-4 <=> Fumarate + Menaquinol-4|Succinate + Ubiquinone-8 <=> Fumarate + Ubiquinol-8	ETC
PBANKA_1429600	Essential	no info	TRUE	FALSE	FALSE	FALSE	FALSE	FALSE	TRUE	0	TRUE	0	(PBANKA_1429600)	R03661_c	6.1.1.15	ATP + H+ + L-Proline + tRNA(Pro) <=> Diphosphate + AMP + L-Prolyl-tRNA(Pro)	Aminoacyl-tRNA biosynthesis	Predicted as essential for growth in the blood and liver stages
PBANKA_1429900	Essential	no info	TRUE	FALSE	FALSE	FALSE	FALSE	FALSE	TRUE	0	TRUE	0	(PBANKA_1429900)	R05923_r|R08107_r		Phosphatidylethanolamine + G00140 <=> 1,2-Diacyl-sn-glycerol + G00141|Phosphatidylethanolamine + G00149 <=> 1,2-Diacyl-sn-glycerol + Glycosylphosphatidylinositol (GPI)-anchor protein	Glycerophospholipid metabolism|Glycosylphosphatidylinositol(GPI)-anchor biosynthesis	Predicted as essential for growth in the blood and liver stages
PBANKA_1430800	Dispensable	Dispensable	FALSE	FALSE	FALSE	FALSE	TRUE	TRUE	FALSE	1	FALSE	0.352665	(PBANKA_1430800)	R08360_m|R08362_m	1.11.1.15|1.11.1.15 1.11.1.-	ROOH + Tryparedoxin <=> H2O + ROH + Tryparedoxin disulfide|Trypanothione + ROOH <=> H2O + ROH + Trypanothione disulfide	Redox metabolism
PBANKA_1431700	Essential	no info	TRUE	FALSE	FALSE	FALSE	FALSE	FALSE	TRUE	0	TRUE	0	(PBANKA_0615400 or PBANKA_1431700)|(PBANKA_1431700)	R03662_a|R03662_c|R08218_c	6.1.1.11	ATP + L-Serine + tRNA(Sec) <=> Diphosphate + AMP + L-Seryl-tRNA(Sec)|ATP + L-Serine + tRNA(Ser) <=> Diphosphate + AMP + L-Seryl-tRNA(Ser)	Aminoacyl-tRNA biosynthesis	Predicted as essential for growth in the blood and liver stages
PBANKA_1431900	Dispensable	Dispensable	FALSE	FALSE	FALSE	FALSE	FALSE	TRUE	FALSE	1	FALSE	0.352665	(PBANKA_0932900) or (PBANKA_1431900)	R00842_a|R00842_c	1.1.1.8 1.1.1.94	NAD+ + sn-Glycerol 3-phosphate <=> NADH + H+ + Glycerone phosphate	Glycerophospholipid metabolism
PBANKA_1434200	Essential	no info	TRUE	FALSE	FALSE	FALSE	FALSE	FALSE	TRUE	0	TRUE	0	(PBANKA_1434200)	R03646_c	6.1.1.19	ATP + L-Arginine + H+ + tRNA(Arg) <=> Diphosphate + AMP + L-Arginyl-tRNA(Arg)	Aminoacyl-tRNA biosynthesis	Predicted as essential for growth in the blood and liver stages
PBANKA_1435100	no info	no info	FALSE	TRUE	FALSE	FALSE	FALSE	FALSE	FALSE	0.434252	FALSE	0.162582	(PBANKA_1435100)	R01529_c	5.1.3.1	D-Ribulose 5-phosphate <=> D-Xylulose 5-phosphate	Pentose phosphate pathway (PPP)
PBANKA_1439500	Essential	no info	TRUE	FALSE	FALSE	FALSE	FALSE	FALSE	TRUE	0	TRUE	0	(PBANKA_1439500 and PBANKA_0602600)	R02480_m	4.4.1.17	Heme + Apocytochrome c <=> Cytochrome c	Heme biosynthesis	Predicted as essential for growth in the blood and liver stages
PBANKA_1440000	Slow	Dispensable	TRUE	FALSE	FALSE	FALSE	FALSE	FALSE	TRUE	0	TRUE	0	(PBANKA_1440000)	R03656_a	6.1.1.5	ATP + H+ + L-Isoleucine + tRNA(Ile) <=> Diphosphate + AMP + L-Isoleucyl-tRNA(Ile)	Aminoacyl-tRNA biosynthesis	Predicted as essential for growth in the blood and liver stages
PBANKA_1442600	Essential	no info	FALSE	FALSE	FALSE	FALSE	FALSE	FALSE	FALSE	1	FALSE	0.352665	(PBANKA_1442600)	R01055_c	3.2.-.- 4.2.1.70	Uracil + D-Ribose 5-phosphate <=> H2O + Pseudouridine 5-phosphate	Pyrimidine metabolism
PBANKA_1444500	no info	no info	FALSE	FALSE	FALSE	FALSE	FALSE	FALSE	FALSE	1	FALSE	0.352665	(PBANKA_0312700 or PBANKA_0710800 or PBANKA_0942700 or PBANKA_0609800 or PBANKA_1014800 or PBANKA_0514100 or PBANKA_0818600 or PBANKA_1140200 or PBANKA_1446300 or PBANKA_1024100 or PBANKA_1444500 or PBANKA_1344100 or PBANKA_0908500 or PBANKA_0416500)	R00086_c	3.6.1.3 3.6.1.5 3.6.1.8 3.6.1.15	H2O + ATP <=> ADP + Orthophosphate + H+	Purine metabolism
PBANKA_1446300	Essential	no info	FALSE	FALSE	FALSE	FALSE	FALSE	FALSE	FALSE	1	FALSE	0.352665	(PBANKA_0312700 or PBANKA_0710800 or PBANKA_0942700 or PBANKA_0609800 or PBANKA_1014800 or PBANKA_0514100 or PBANKA_0818600 or PBANKA_1140200 or PBANKA_1446300 or PBANKA_1024100 or PBANKA_1444500 or PBANKA_1344100 or PBANKA_0908500 or PBANKA_0416500)	R00086_c	3.6.1.3 3.6.1.5 3.6.1.8 3.6.1.15	H2O + ATP <=> ADP + Orthophosphate + H+	Purine metabolism
PBANKA_1446700	no info	no info	TRUE	FALSE	FALSE	FALSE	FALSE	FALSE	TRUE	0	TRUE	0	(PBANKA_1446700)	R03660_a	6.1.1.20	ATP + L-Phenylalanine + H+ + tRNA(Phe) <=> Diphosphate + AMP + L-Phenylalanyl-tRNA(Phe)	Aminoacyl-tRNA biosynthesis	Predicted as essential for growth in the blood and liver stages
PBANKA_1446900	Slow	Slow	FALSE	FALSE	TRUE	FALSE	TRUE	TRUE	FALSE	1	TRUE	0	(PBANKA_0710100 and PBANKA_1419100) or (PBANKA_1446900)|(PBANKA_1446900)	R01698_m|R01933_m|R03815_m|R07618_m|R08549_m	1.2.4.2 1.8.1.4 2.3.1.61|1.8.1.4	NAD+ + CoA + 2-Oxoadipate <=> NADH + CO2 + Glutaryl-CoA|NAD+ + CoA + 2-Oxoglutarate <=> NADH + CO2 + Succinyl-CoA|NAD+ + Dihydrolipoamide <=> NADH + H+ + Lipoamide|NAD+ + Dihydrolipoylprotein <=> NADH + H+ + Lipoylprotein|NAD+ + Enzyme N6-(dihydrolipoyl)lysine <=> NADH + H+ + Enzyme N6-(lipoyl)lysine	Citrate cycle (TCA cycle)|Glycine, serine and threonine metabolism|Lysine degradation	Predicted as essential for growth in the liver stages uniquely
PBANKA_1450200	no info	no info	FALSE	TRUE	TRUE	FALSE	TRUE	TRUE	TRUE	0	TRUE	0	(PBANKA_1450200)	R00945_a|R00945_c|R00945_m|R09099_a|R09099_c|R09099_m	2.1.2.1	H2O + Glycine + 5,10-Methylenetetrahydrofolate <=> L-Serine + Tetrahydrofolate|L-Serine + 5,6,7,8-Tetrahydromethanopterin <=> H2O + Glycine + 5,10-Methylenetetrahydromethanopterin	Folate biosynthesis|Methane metabolism	Predicted as essential for growth in the blood and liver stages
PBANKA_1453300	Slow	Dispensable	FALSE	FALSE	FALSE	FALSE	FALSE	FALSE	FALSE	1	FALSE	0.352665	(PBANKA_1453300)	R01280_a	6.2.1.3	ATP + CoA + H+ + Hexadecanoic acid <=> Diphosphate + AMP + Palmitoyl-CoA	Fatty acid metabolism / FAE
PBANKA_1454400	Essential	no info	FALSE	FALSE	FALSE	FALSE	FALSE	FALSE	FALSE	1	FALSE	0.352665	(PBANKA_1454400)	R03158_m|R05064_m	3.1.2.4	CoA + H+ + 3-Hydroxypropanoate <=> H2O + 3-Hydroxypropionyl-CoA|H2O + (S)-3-Hydroxyisobutyryl-CoA <=> CoA + H+ + (S)-3-Hydroxyisobutyrate	Propanoate metabolism|Valine, leucine and isoleucine degradation
PBANKA_1459200	Dispensable	Essential	FALSE	TRUE	FALSE	FALSE	FALSE	FALSE	FALSE	1	TRUE	0	(PBANKA_1459200)	R00830_m	2.3.1.37	Glycine + H+ + Succinyl-CoA <=> CoA + CO2 + 5-Aminolevulinate	Heme biosynthesis	Predicted as essential for growth in the liver stages uniquely
PBANKA_1460300	Essential	no info	TRUE	FALSE	FALSE	FALSE	FALSE	FALSE	TRUE	0	TRUE	0	(PBANKA_1460300)	R05921_r	2.4.1.-	Dolichyl phosphate D-mannose + G00147 <=> Dolichyl phosphate + G00148	Glycosylphosphatidylinositol(GPI)-anchor biosynthesis	Predicted as essential for growth in the blood and liver stages
PBANKA_1464200	no info	no info	TRUE	FALSE	FALSE	FALSE	FALSE	FALSE	TRUE	0	TRUE	0	(PBANKA_1464200)	R02094_c|R02098_c	2.7.4.4 2.7.4.9|2.7.4.9 2.7.4.12	ATP + dTMP <=> ADP + dTDP|ATP + dUMP <=> ADP + dUDP	Pyrimidine metabolism	Predicted as essential for growth in the blood and liver stages
PBANKA_1464700	no info	no info	TRUE	FALSE	FALSE	FALSE	FALSE	FALSE	TRUE	0	TRUE	0	(PBANKA_1464700)	R03664_a	6.1.1.2	ATP + L-Tryptophan + H+ + tRNA(Trp) <=> Diphosphate + AMP + L-Tryptophanyl-tRNA(Trp)	Aminoacyl-tRNA biosynthesis	Predicted as essential for growth in the blood and liver stages
PBANKA_MIT01800	no info	no info	FALSE	FALSE	FALSE	FALSE	FALSE	FALSE	FALSE	1	FALSE	0.352665	(PBANKA_MIT01800 and PBANKA_1013800 and PBANKA_MIT01100 and PBANKA_1009800)	R00081_c	1.9.3.1	Oxygen + 6 H+ + 4 Ferrocytochrome c + [4Fe-4S] iron-sulfur cluster <=> 2 H+ + 2 H2O + 2 Fe2+ + 4 Ferricytochrome c + [2Fe-2S] iron-sulfur cluster	ETC
PBANKA_0814300	no info	no info	TRUE	FALSE	FALSE	FALSE	FALSE	FALSE	TRUE	0	TRUE	0	(PBANKA_0814300)	R00104_c	2.7.1.23	ATP + NAD+ <=> NADP+ + ADP	Nicotinate and nicotinamide (vit B3) metabolism	Predicted as essential for growth in the blood and liver stages
PBANKA_1342800	Slow	Dispensable	TRUE	FALSE	FALSE	FALSE	FALSE	FALSE	TRUE	0	TRUE	0	(PBANKA_1342800)	R00137_c|R03005_c	2.7.7.1 2.7.7.18	ATP + Nicotinamide D-ribonucleotide <=> NAD+ + Diphosphate|ATP + Nicotinate D-ribonucleotide <=> Diphosphate + Deamino-NAD+	Nicotinate and nicotinamide (vit B3) metabolism	Predicted as essential for growth in the blood and liver stages
PBANKA_1230800	no info	no info	FALSE	FALSE	FALSE	FALSE	FALSE	FALSE	FALSE	1	FALSE	0.352665	(PBANKA_1230800)	R00174_c|R01909_c|R02493_c	2.7.1.35	ATP + Pyridoxal <=> ADP + Pyridoxal phosphate|ATP + Pyridoxamine <=> ADP + Pyridoxamine phosphate|ATP + Pyridoxine <=> ADP + Pyridoxine phosphate	Pyridoxal5P (vit B6) metabolism
PBANKA_1235300	no info	no info	FALSE	FALSE	FALSE	FALSE	FALSE	FALSE	FALSE	1	FALSE	0.352665	(PBANKA_1235300)	R00184_c|R00969_c|R01232_c|R02805_c	3.6.1.17|3.6.1.17 3.6.1.61	GTP + GMP <=> H2O + P1,P4-Bis(5-guanosyl) tetraphosphate|H2O + P1,P4-Bis(5-adenosyl)tetraphosphate <=> ATP + AMP|H2O + P1,P4-Bis(5-uridyl) tetraphosphate <=> UTP + UMP|H2O + P1,P4-Bis(5-xanthosyl) tetraphosphate <=> Xanthosine 5-phosphate + XTP	Purine metabolism|Pyrimidine metabolism
PBANKA_0611900	Dispensable	Dispensable	FALSE	FALSE	FALSE	FALSE	FALSE	FALSE	FALSE	1	FALSE	0.352665	(PBANKA_0611900)	R00187_c	3.6.1.29	H2O + P1,P3-Bis(5-adenosyl) triphosphate <=> ADP + AMP	Purine metabolism
PBANKA_0823500	Dispensable	Dispensable	FALSE	FALSE	FALSE	FALSE	TRUE	TRUE	FALSE	1	FALSE	0.352665	(PBANKA_0823500)	R00253_c	6.3.1.2	ATP + NH4+ + L-Glutamate <=> ADP + Orthophosphate + L-Glutamine + H+	Alanine, aspartate and glutamate metabolism
PBANKA_0936100	no info	no info	FALSE	FALSE	FALSE	FALSE	FALSE	FALSE	FALSE	1	FALSE	0.352665	(PBANKA_0936100)	R00317_r|R01421_r|R01515_r	3.6.1.7	H2O + 3-Phospho-D-glyceroyl phosphate <=> 2 H+ + Orthophosphate + 3-Phospho-D-glycerate|H2O + Acetyl phosphate <=> Acetate + 2 H+ + Orthophosphate|H2O + Benzoyl phosphate <=> 2 H+ + Orthophosphate + Benzoate	Aminobenzoate degradation|Glycerolipid metabolism|Pyruvate metabolism
PBANKA_0829700	Slow	Dispensable	TRUE	FALSE	FALSE	FALSE	FALSE	FALSE	TRUE	0	TRUE	0	(PBANKA_0829700)	R00332_c|R00332_r|R02090_c	2.7.4.8|2.7.4.8 2.7.4.12	ATP + GMP <=> ADP + GDP|ATP + dGMP <=> ADP + dGDP	Purine metabolism	Predicted as essential for growth in the blood and liver stages
PBANKA_0618300	no info	no info	FALSE	FALSE	FALSE	FALSE	FALSE	FALSE	FALSE	1	FALSE	0.352665	(PBANKA_0618300 or PBANKA_0921300)|(PBANKA_0618300)	R00426_c|R00662_c|R00720_c|R01855_c|R02100_c|R02720_c|R03531_c|R08243_c	3.6.1.19|3.6.1.19 3.6.1.23|3.6.1.19 3.6.1.66|3.6.1.8 3.6.1.19	H2O + 6-Mercaptopurine ribonucleoside triphosphate <=> Diphosphate + 6-Thioinosine-5-monophosphate|H2O + GTP <=> Diphosphate + GMP|H2O + ITP <=> Diphosphate + IMP|H2O + UTP <=> Diphosphate + UMP|H2O + XTP <=> Diphosphate + Xanthosine 5-phosphate|H2O + dGTP <=> Diphosphate + dGMP|H2O + dITP <=> Diphosphate + 2-Deoxyinosine 5-phosphate|H2O + dUTP <=> Diphosphate + dUMP	Drug metabolism - other enzymes|Purine metabolism|Pyrimidine metabolism
PBANKA_1438900	Dispensable	Slow	FALSE	TRUE	FALSE	FALSE	FALSE	FALSE	FALSE	1	FALSE	0.352665	(PBANKA_1438900)	R00428_c|R04639_c|R05046_c|R05048_c	3.5.4.16	2,5-Diaminopyrimidine nucleoside triphosphate <=> 2,5-Diamino-6-(5-triphosphoryl-3,4-trihydroxy-2-oxopentyl)-amino-4-oxopyrimidine|H2O + 7,8-Dihydroneopterin 3-triphosphate <=> 2,5-Diamino-6-(5-triphosphoryl-3,4-trihydroxy-2-oxopentyl)-amino-4-oxopyrimidine|H2O + Formamidopyrimidine nucleoside triphosphate <=> H+ + Formate + 2,5-Diaminopyrimidine nucleoside triphosphate|H2O + GTP <=> Formamidopyr…	Folate biosynthesis
PBANKA_0819000	Essential	no info	FALSE	FALSE	FALSE	FALSE	FALSE	FALSE	FALSE	1	FALSE	0.352665	(PBANKA_0819000)	R00548_c	3.1.3.2	H2O + FMN <=> Orthophosphate + H+ + Riboflavin	Riboflavin (vit B2) metabolism
PBANKA_0815300	Essential	no info	FALSE	FALSE	FALSE	FALSE	FALSE	FALSE	FALSE	1	FALSE	0.352665	(PBANKA_0815300)	R00597_c	2.1.1.228	S-Adenosyl-L-methionine + tRNA guanine <=> S-Adenosyl-L-homocysteine + tRNA containing N1-methylguanine	Aminoacyl-tRNA biosynthesis
PBANKA_1444000	Dispensable	Dispensable	FALSE	TRUE	FALSE	FALSE	TRUE	TRUE	FALSE	1	FALSE	0.352665	(PBANKA_1444000)	R01378_c|R03342_c	5.3.2.1	3-(4-Hydroxyphenyl)pyruvate <=> 2-Hydroxy-3-(4-hydroxyphenyl)propenoate|Phenylpyruvate <=> 2-Hydroxy-3-phenylpropenoate	Phenylalanine metabolism|Tyrosine metabolism
PBANKA_1038300	Dispensable	Dispensable	FALSE	TRUE	FALSE	FALSE	TRUE	TRUE	FALSE	1	FALSE	0.352665	(PBANKA_1038300)	R01496_c|R01496_r|R06517_c|R06517_r	2.3.1.24	Acyl-CoA + Sphinganine <=> CoA + H+ + Dihydroceramide|Acyl-CoA + Sphingosine <=> CoA + H+ + N-Acylsphingosine	Sphingolipid metabolism
PBANKA_0501700	Dispensable	Slow	FALSE	TRUE	TRUE	FALSE	FALSE	FALSE	FALSE	0.159015	FALSE	0.056079	(PBANKA_0501700)	R01818_c	5.4.2.8	D-Mannose 6-phosphate <=> D-Mannose 1-phosphate	Amino sugar and nucleotide sugar metabolism
PBANKA_1228400	Slow	Dispensable	FALSE	TRUE	FALSE	FALSE	TRUE	TRUE	FALSE	0.235342	FALSE	0.0829969	(PBANKA_1228400)	R01819_c	5.3.1.8	D-Mannose 6-phosphate <=> D-Fructose 6-phosphate	Amino sugar and nucleotide sugar metabolism
PBANKA_0401800	Essential	no info	FALSE	FALSE	FALSE	FALSE	FALSE	FALSE	FALSE	1	FALSE	0.352665	(PBANKA_0401800)	R02239_r	3.1.3.4 3.1.3.81	H2O + Phosphatidate <=> H+ + 1,2-Diacyl-sn-glycerol + Orthophosphate	Glycerolipid metabolism
PBANKA_0831200	no info	no info	FALSE	FALSE	FALSE	FALSE	FALSE	FALSE	FALSE	1	FALSE	0.352665	(PBANKA_0831200)	R02240_r	2.7.1.107	ATP + 1,2-Diacyl-sn-glycerol <=> ADP + Phosphatidate	Glycerolipid metabolism
PBANKA_1308200	no info	no info	FALSE	TRUE	FALSE	FALSE	TRUE	TRUE	TRUE	0	TRUE	0	(PBANKA_1308200)	R02241_r|R09381_r	2.3.1.51	Acyl-[acyl-carrier protein] + 1-Acyl-sn-glycerol 3-phosphate <=> Acyl-carrier protein + Phosphatidate|CoA + Phosphatidate <=> Acyl-CoA + 1-Acyl-sn-glycerol 3-phosphate	Glycerolipid metabolism|Glycerophospholipid metabolism	Predicted as essential for growth in the blood and liver stages
PBANKA_1317400	no info	no info	FALSE	FALSE	FALSE	FALSE	TRUE	TRUE	FALSE	1	FALSE	0.352665	(PBANKA_1317400)	R02265_c	5.3.99.3	Prostaglandin H2 <=> Prostaglandin E2	Arachidonic acid metabolism
PBANKA_1023900	Dispensable	Dispensable	FALSE	FALSE	FALSE	FALSE	TRUE	TRUE	FALSE	1	FALSE	0.352665	(PBANKA_1023900)	R02266_c	5.3.99.2	Prostaglandin H2 <=> Prostaglandin D2	Arachidonic acid metabolism
PBANKA_0933900	Dispensable	Dispensable	FALSE	FALSE	FALSE	FALSE	FALSE	FALSE	FALSE	1	FALSE	0.352665	(PBANKA_0933900)	R02530_c	4.4.1.5	(R)-S-Lactoylglutathione <=> Glutathione + Methylglyoxal	Pyruvate metabolism
PBANKA_1461000	Dispensable	Dispensable	FALSE	FALSE	FALSE	FALSE	FALSE	FALSE	FALSE	1	FALSE	0.352665	(PBANKA_1461000)	R02671_n|R02912_n|R03955_n|R04939_n	2.1.1.-	5-Methyltetrahydrofolate + Serotonin <=> Tetrahydrofolate + 5-Methoxytryptamine|S-Adenosyl-L-methionine + 3-Hydroxyanthranilate <=> S-Adenosyl-L-homocysteine + H+ + 3-Methoxyanthranilate|S-Adenosyl-L-methionine + Xanthurenic acid <=> S-Adenosyl-L-homocysteine + H+ + 8-Methoxykynurenate|Se-Adenosylselenomethionine + R <=> Se-Adenosyl-L-selenohomocysteine + CH3-R	Carbon metabolism|Tryptophan metabolism
PBANKA_1022600	Dispensable	Dispensable	FALSE	FALSE	FALSE	FALSE	FALSE	FALSE	FALSE	1	FALSE	0.352665	(PBANKA_1022600 or putative_PBANKA_0611400)	R02971_c|R03018_c|R04391_c	2.7.1.33|2.7.1.33 2.7.1.34	ATP + N-((R)-Pantothenoyl)-L-cysteine <=> ADP + (R)-4-Phosphopantothenoyl-L-cysteine|ATP + Pantetheine <=> ADP + Pantetheine 4-phosphate|ATP + Pantothenate <=> ADP + D-4-Phosphopantothenate	Pantothenate (vit B5) metabolism / CoA biosynthesis
PBANKA_0714700	Dispensable	Dispensable	FALSE	TRUE	FALSE	FALSE	FALSE	FALSE	FALSE	1	FALSE	0.352665	(PBANKA_0714700)	R03269_c	4.1.1.36	H+ + (R)-4-Phosphopantothenoyl-L-cysteine <=> CO2 + Pantetheine 4-phosphate	Pantothenate (vit B5) metabolism / CoA biosynthesis
PBANKA_0803200	Essential	no info	FALSE	TRUE	FALSE	FALSE	TRUE	TRUE	TRUE	0	TRUE	0	(PBANKA_0803200)	R01187_c|R03394_c|R03430_c	3.1.3.25|3.1.3.56	H2O + 1D-myo-Inositol 1,3,4,5-tetrakisphosphate <=> Orthophosphate + H+ + 1D-myo-Inositol 1,3,4-trisphosphate|H2O + 1D-myo-Inositol 3-phosphate <=> Orthophosphate + H+ + myo-Inositol|H2O + D-myo-Inositol 1,4,5-trisphosphate <=> Orthophosphate + H+ + 1D-myo-Inositol 1,4-bisphosphate	Inositol phosphate (vit B8) metabolism	Predicted as essential for growth in the blood and liver stages
PBANKA_1437400	no info	no info	FALSE	FALSE	FALSE	FALSE	FALSE	FALSE	FALSE	1	FALSE	0.352665	(PBANKA_1437400)	R03613_c	6.3.1.14	ATP + NH4+ + H+ + Peptide diphthine <=> Diphosphate + AMP + Peptide diphthamide	Nitrogen metabolism
PBANKA_0615100	Dispensable	Dispensable	FALSE	FALSE	FALSE	FALSE	FALSE	FALSE	FALSE	1	FALSE	0.352665	(PBANKA_0615100 or PBANKA_1010700 or PBANKA_1455600)	R03789_c|R10209_c	2.4.2.29	Queuine + tRNA guanine <=> Guanine + tRNA queuine|tRNA guanine + 7-Aminomethyl-7-carbaguanine <=> Guanine + tRNA 7-aminomethyl-7-carbaguanine	Aminoacyl-tRNA biosynthesis
PBANKA_1028100	no info	no info	FALSE	FALSE	FALSE	FALSE	FALSE	FALSE	FALSE	1	FALSE	0.352665	(PBANKA_1028100)	R03828_n	2.7.7.50	GTP + (5)ppPur-mRNA <=> Diphosphate + G(5)pppPur-mRNA	mRNA biosynthesis
PBANKA_0613600	Dispensable	Dispensable	FALSE	TRUE	FALSE	FALSE	FALSE	FALSE	FALSE	1	FALSE	0.352665	(PBANKA_0613600)	R04230_c|R04231_c	6.3.2.5	ATP + L-Cysteine + D-4-Phosphopantothenate <=> Diphosphate + AMP + (R)-4-Phosphopantothenoyl-L-cysteine|CTP + L-Cysteine + D-4-Phosphopantothenate <=> Diphosphate + CMP + (R)-4-Phosphopantothenoyl-L-cysteine	Pantothenate (vit B5) metabolism / CoA biosynthesis
PBANKA_0206400	Essential	no info	TRUE	FALSE	FALSE	FALSE	FALSE	FALSE	TRUE	0	TRUE	0	(PBANKA_0206400)	R05633_a	2.7.7.60	2-C-Methyl-D-erythritol 4-phosphate + CTP <=> Diphosphate + 4-(Cytidine 5-diphospho)-2-C-methyl-D-erythritol	Isoprenoid metabolism	Predicted as essential for growth in the blood and liver stages
PBANKA_0306400	no info	no info	TRUE	FALSE	FALSE	FALSE	FALSE	FALSE	TRUE	0	TRUE	0	(PBANKA_0306400)	R05637_a	4.6.1.12	2-Phospho-4-(cytidine 5-diphospho)-2-C-methyl-D-erythritol <=> 2-C-Methyl-D-erythritol 2,4-cyclodiphosphate + CMP	Isoprenoid metabolism	Predicted as essential for growth in the blood and liver stages
PBANKA_1230000	Slow	Dispensable	TRUE	FALSE	FALSE	FALSE	FALSE	FALSE	TRUE	0	TRUE	0	(PBANKA_1230000)	R05918_c	2.3.-.-	Palmitoyl-CoA + G00144 <=> CoA + G00145	Glycosylphosphatidylinositol(GPI)-anchor biosynthesis	Predicted as essential for growth in the blood and liver stages
PBANKA_1224300	no info	no info	FALSE	FALSE	FALSE	FALSE	FALSE	FALSE	FALSE	1	FALSE	0.352665	(PBANKA_0308400 or PBANKA_1224300)|(PBANKA_1224300)	R05970_c|R05970_r	2.4.1.141	N-Acetyl-D-glucosaminyldiphosphodolichol + UDP-N-acetyl-D-glucosamine <=> UDP + (GlcNAc)2 (PP-Dol)1|UDP-N-acetyl-D-glucosamine + N-Acetyl-D-glucosaminyldiphosphodolichol <=> UDP + (GlcNAc)2 (PP-Dol)1	N-Glycan biosynthesis
PBANKA_1141200	Essential	no info	TRUE	FALSE	FALSE	FALSE	FALSE	FALSE	TRUE	0	TRUE	0	(PBANKA_1141200)	FeSsyn1_m|FeSsyn2_m|R07459_r	2.7.7.73	ATP + C15810 <=> Diphosphate + C15813|H2O + ATP + FADH2 + 2 Fe2+ + 2 [Enzyme]-S-sulfanylcysteine + SufBCD scaffold complex <=> ADP + Orthophosphate + FAD + 7 H+ + 2 [Enzyme]-cysteine + SufBCD with bound [2Fe-2S] cluster|H2O + ATP + FADH2 + 2 Fe2+ + 2 [Enzyme]-S-sulfanylcysteine + SufBCD with bound [2Fe-2S] cluster <=> ADP + Orthophosphate + FAD + 7 H+ + 2 [Enzyme]-cysteine + SufBCD with two bound…	FeS cluster biosynthesis|Thiamine (vit B1) metabolism	Predicted as essential for growth in the blood and liver stages
PBANKA_1414600	Dispensable	Slow	FALSE	FALSE	FALSE	FALSE	FALSE	FALSE	FALSE	1	FALSE	0.352665	(PBANKA_1414600)	R09087_c|R10548_c	2.7.4.21	ATP + 1-Diphosinositol pentakisphosphate <=> ADP + 1D-myo-Inositol 1,5-bis(diphosphate) 2,3,4,6-tetrakisphosphate|ATP + Phytic acid <=> ADP + 5-PP-InsP5	Inositol phosphate (vit B8) metabolism
PBANKA_0901600	Essential	no info	TRUE	FALSE	FALSE	FALSE	FALSE	FALSE	TRUE	0	TRUE	0	(PBANKA_0901600)	R09844_c	2.5.1.58	trans,trans-Farnesyl diphosphate + Protein-cysteine <=> Diphosphate + S-Farnesyl protein	Terpenoid backbone biosynthesis	Predicted as essential for growth in the blood and liver stages
PBANKA_1452000	no info	no info	FALSE	FALSE	FALSE	FALSE	FALSE	FALSE	FALSE	1	FALSE	0.352665	(PBANKA_1452000)	R10205_c	3.1.4.55	H2O + alpha-D-Ribose 1,2-cyclic phosphate 5-phosphate <=> D-Ribose 1,5-bisphosphate	Phosphonate and phosphinate metabolism
PBANKA_1207300	no info	no info	FALSE	FALSE	FALSE	FALSE	FALSE	FALSE	FALSE	1	FALSE	0.352665	(PBANKA_1207300)	R10306_n	2.1.1.98	3 S-Adenosyl-L-methionine + Peptide 2-(3-carboxy-3-aminopropyl)-L-histidine <=> 3 S-Adenosyl-L-homocysteine + Peptide diphthine	Carbon metabolism
PBANKA_1028900	no info	no info	FALSE	FALSE	FALSE	FALSE	FALSE	FALSE	FALSE	1	FALSE	0.352665	(PBANKA_1028900)	R10455_n	2.5.1.108	S-Adenosyl-L-methionine + L-Histidine-[translation elongation factor 2] <=> 5-Methylthioadenosine + Peptide 2-(3-carboxy-3-aminopropyl)-L-histidine	Histidine metabolism
PBANKA_0602500	no info	no info	FALSE	FALSE	FALSE	FALSE	FALSE	FALSE	FALSE	1	FALSE	0.352665	(PBANKA_0602500)	R10463_c	2.7.7.87	ATP + H+ + L-Threonine + HCO3- <=> H2O + Diphosphate + L-Threonylcarbamoyladenylate	Aminoacyl-tRNA biosynthesis
PBANKA_1303600	Essential	no info	FALSE	FALSE	FALSE	FALSE	FALSE	FALSE	FALSE	1	FALSE	0.352665	(PBANKA_1303600)	R10586_n|R10587_n	2.1.1.290|2.3.1.231	S-Adenosyl-L-methionine + 7-[(3S)-(3-Amino-3-carboxypropyl)]wyosine in tRNA(Phe) <=> S-Adenosyl-L-homocysteine + 7-[(3S)-3-Amino-3-(methoxycarbonyl)propyl]wyosine in tRNA(Phe)|S-Adenosyl-L-methionine + CO2 + 7-[(3S)-3-Amino-3-(methoxycarbonyl)propyl]wyosine in tRNA(Phe) <=> S-Adenosyl-L-homocysteine + Wybutosine in tRNA(Phe)	Aminoacyl-tRNA biosynthesis
PBANKA_0514600	no info	no info	FALSE	FALSE	FALSE	FALSE	FALSE	FALSE	FALSE	1	FALSE	0.352665	(PBANKA_0514600)	R10648_c	2.3.1.234	tRNA adenine + L-Threonylcarbamoyladenylate <=> AMP + N6-L-Threonylcarbamoyladenine in tRNA	Aminoacyl-tRNA biosynthesis
PBANKA_1121100	Dispensable	Dispensable	FALSE	FALSE	FALSE	FALSE	FALSE	FALSE	FALSE	1	FALSE	0.352665	(PBANKA_1121100)	R10649_n	2.8.4.5	2 S-Adenosyl-L-methionine + Sulfur donor + N6-L-Threonylcarbamoyladenine in tRNA <=> S-Adenosyl-L-homocysteine + L-Methionine + 5-Deoxyadenosine + 2-Methylthio-N6-L-threonylcarbamoyladenine in tRNA	Aminoacyl-tRNA biosynthesis
PBANKA_1407400	no info	no info	FALSE	FALSE	FALSE	FALSE	FALSE	FALSE	FALSE	1	FALSE	0.352665	(PBANKA_1407400)	R10815_n	3.6.1.62	H2O + m7G(5)pppR-mRNA <=> N7-Methylguanosine 5-diphosphate + 5-Phospho-[mRNA]	mRNA biosynthesis
PBANKA_1455600	no info	no info	FALSE	FALSE	FALSE	FALSE	FALSE	FALSE	FALSE	1	FALSE	0.352665	(PBANKA_0615100 or PBANKA_1010700 or PBANKA_1455600)	R03789_c|R10209_c	2.4.2.29	Queuine + tRNA guanine <=> Guanine + tRNA queuine|tRNA guanine + 7-Aminomethyl-7-carbaguanine <=> Guanine + tRNA 7-aminomethyl-7-carbaguanine	Aminoacyl-tRNA biosynthesis
PBANKA_0308400	Slow	Dispensable	FALSE	FALSE	FALSE	FALSE	FALSE	TRUE	FALSE	1	FALSE	0.352665	(PBANKA_0308400 or PBANKA_1224300)	R05970_r	2.4.1.141	N-Acetyl-D-glucosaminyldiphosphodolichol + UDP-N-acetyl-D-glucosamine <=> UDP + (GlcNAc)2 (PP-Dol)1	N-Glycan biosynthesis
PBANKA_1013800	Essential	no info	FALSE	FALSE	FALSE	FALSE	FALSE	FALSE	FALSE	1	FALSE	0.352665	(PBANKA_MIT01800 and PBANKA_1013800 and PBANKA_MIT01100 and PBANKA_1009800)	R00081_c	1.9.3.1	Oxygen + 6 H+ + 4 Ferrocytochrome c + [4Fe-4S] iron-sulfur cluster <=> 2 H+ + 2 H2O + 2 Fe2+ + 4 Ferricytochrome c + [2Fe-2S] iron-sulfur cluster	ETC
PBANKA_MIT01100	no info	no info	FALSE	FALSE	FALSE	FALSE	FALSE	FALSE	FALSE	1	FALSE	0.352665	(PBANKA_MIT01800 and PBANKA_1013800 and PBANKA_MIT01100 and PBANKA_1009800)	R00081_c	1.9.3.1	Oxygen + 6 H+ + 4 Ferrocytochrome c + [4Fe-4S] iron-sulfur cluster <=> 2 H+ + 2 H2O + 2 Fe2+ + 4 Ferricytochrome c + [2Fe-2S] iron-sulfur cluster	ETC
PBANKA_1010700	no info	no info	FALSE	FALSE	FALSE	FALSE	FALSE	FALSE	FALSE	1	FALSE	0.352665	(PBANKA_0615100 or PBANKA_1010700 or PBANKA_1455600)	R03789_c|R10209_c	2.4.2.29	Queuine + tRNA guanine <=> Guanine + tRNA queuine|tRNA guanine + 7-Aminomethyl-7-carbaguanine <=> Guanine + tRNA 7-aminomethyl-7-carbaguanine	Aminoacyl-tRNA biosynthesis
PBANKA_0921300	no info	no info	FALSE	FALSE	FALSE	FALSE	FALSE	FALSE	FALSE	1	FALSE	0.352665	(PBANKA_0618300 or PBANKA_0921300)	R02100_c	3.6.1.19 3.6.1.23	H2O + dUTP <=> Diphosphate + dUMP	Pyrimidine metabolism
PBANKA_0311800	Dispensable	Dispensable	FALSE	FALSE	FALSE	FALSE	FALSE	FALSE	FALSE	1	FALSE	0.352665	(PBANKA_1239900 or PBANKA_0311800)	R01280_c	6.2.1.3	ATP + CoA + H+ + Hexadecanoic acid <=> Diphosphate + AMP + Palmitoyl-CoA	Fatty acid degradation
PBANKA_0722000	Slow	Dispensable	FALSE	FALSE	FALSE	FALSE	FALSE	FALSE	FALSE	1	FALSE	0.352665	(PBANKA_1109400 or PBANKA_0722000)	R03361_c	2.7.1.67	ATP + 1-Phosphatidyl-D-myo-inositol <=> ADP + 1-Phosphatidyl-1D-myo-inositol 4-phosphate	Inositol phosphate (vit B8) metabolism
PBANKA_0820900	Dispensable	Essential	FALSE	FALSE	FALSE	FALSE	FALSE	TRUE	FALSE	1	FALSE	0.352665	(PBANKA_0820900 or PBANKA_0104700 or PBANKA_0204300)|(PBANKA_0820900 or PBANKA_0204300)|(PBANKA_0820900)	R07758_r|R07762_r|R09419_r	2.3.1.199|2.3.1.41 2.3.1.179 2.3.1.199 2.3.1.-	Acyl-CoA + H+ + Malonyl-CoA <=> CoA + CO2 + 3-Oxoacyl-CoA|H+ + Malonyl-CoA + Palmitoyl-CoA <=> CoA + CO2 + 3-Oxostearoyl-CoA|Malonyl-[acyl-carrier protein] + Hexadecanoyl-[acp] <=> CO2 + Acyl-carrier protein + 3-Oxostearoyl-[acp]	Fatty acid metabolism / FAE
PBANKA_0915500	Essential	no info	FALSE	FALSE	FALSE	FALSE	TRUE	TRUE	FALSE	1	FALSE	0.352665	(PBANKA_0915500)	R01221_m	1.4.4.2 1.8.1.4 2.1.2.10	NAD+ + Glycine + Tetrahydrofolate <=> NADH + CO2 + NH4+ + 5,10-Methylenetetrahydrofolate	Folate biosynthesis
PBANKA_1302800	Dispensable	Dispensable	FALSE	FALSE	FALSE	FALSE	TRUE	TRUE	FALSE	1	FALSE	0.352665	(PBANKA_1302800)	R08360_c|R08362_c	1.11.1.15|1.11.1.15 1.11.1.-	Trypanothione + ROOH <=> H2O + Trypanothione disulfide + ROH|Tryparedoxin + ROOH <=> H2O + Tryparedoxin disulfide + ROH	Redox metabolism
PBANKA_1357000	no info	no info	FALSE	FALSE	FALSE	FALSE	FALSE	FALSE	FALSE	1	FALSE	0.352665	(PBANKA_1141300 or PBANKA_1357000)	R02300_m|R04125_m	2.1.2.10	H2O + 5,10-Methenyltetrahydrofolate <=> H+ + 5-Formyltetrahydrofolate|Tetrahydrofolate + S-Aminomethyldihydrolipoylprotein <=> NH4+ + 5,10-Methylenetetrahydrofolate + Dihydrolipoylprotein	Folate biosynthesis
PBANKA_0202800	no info	no info	FALSE	FALSE	FALSE	FALSE	FALSE	FALSE	FALSE	1	FALSE	0.352665	(PBANKA_1207200 or PBANKA_0202800)	R00127_c|R01547_c	2.7.4.3|2.7.4.3 2.7.4.11	ATP + AMP <=> 2 ADP|ATP + dAMP <=> ADP + dADP	Purine metabolism
PBANKA_0416500	no info	no info	FALSE	FALSE	FALSE	FALSE	FALSE	FALSE	FALSE	1	FALSE	0.352665	(PBANKA_0312700 or PBANKA_0710800 or PBANKA_0942700 or PBANKA_0609800 or PBANKA_1014800 or PBANKA_0514100 or PBANKA_0818600 or PBANKA_1140200 or PBANKA_1446300 or PBANKA_1024100 or PBANKA_1444500 or PBANKA_1344100 or PBANKA_0908500 or PBANKA_0416500)	R00086_c	3.6.1.3 3.6.1.5 3.6.1.8 3.6.1.15	H2O + ATP <=> ADP + Orthophosphate + H+	Purine metabolism
PBANKA_1142400	Slow	Dispensable	FALSE	FALSE	FALSE	FALSE	FALSE	TRUE	FALSE	1	FALSE	0.352665	(PBANKA_1142400 or PBANKA_0104400)	R00156_c|R00330_c|R00570_c|R00722_c|R01137_c|R01857_c|R02093_c|R02326_c|R02331_c|R03530_c	2.7.4.6	ATP + CDP <=> ADP + CTP|ATP + GDP <=> ADP + GTP|ATP + IDP <=> ADP + ITP|ATP + UDP <=> ADP + UTP|ATP + dADP <=> ADP + dATP|ATP + dCDP <=> ADP + dCTP|ATP + dGDP <=> ADP + dGTP|ATP + dIDP <=> ADP + dITP|ATP + dTDP <=> ADP + dTTP|ATP + dUDP <=> ADP + dUTP	Purine metabolism|Pyrimidine metabolism
PBANKA_0602600	no info	no info	TRUE	FALSE	FALSE	FALSE	FALSE	FALSE	TRUE	0	TRUE	0	(PBANKA_1439500 and PBANKA_0602600)	R02480_m	4.4.1.17	Heme + Apocytochrome c <=> Cytochrome c	Heme biosynthesis	Predicted as essential for growth in the blood and liver stages
PBANKA_0104700	Dispensable	Dispensable	FALSE	FALSE	FALSE	FALSE	FALSE	FALSE	FALSE	1	FALSE	0.352665	(PBANKA_0820900 or PBANKA_0104700 or PBANKA_0204300)	R09419_r	2.3.1.199	Acyl-CoA + H+ + Malonyl-CoA <=> CoA + CO2 + 3-Oxoacyl-CoA	Fatty acid metabolism / FAE
PBANKA_1118100.2	Essential	no info	TRUE	FALSE	FALSE	FALSE	FALSE	FALSE	TRUE	0	TRUE	0	(PBANKA_0516200 and PBANKA_0812100 and PBANKA_1118100.2 and PBANKA_0836100)	R05916_c	2.4.1.198	UDP-N-acetyl-D-glucosamine + 1-Phosphatidyl-D-myo-inositol <=> UDP + G00143	Glycosylphosphatidylinositol(GPI)-anchor biosynthesis	Predicted as essential for growth in the blood and liver stages
PBANKA_0836100	Essential	no info	TRUE	FALSE	FALSE	FALSE	FALSE	FALSE	TRUE	0	TRUE	0	(PBANKA_0516200 and PBANKA_0812100 and PBANKA_1118100.2 and PBANKA_0836100)	R05916_c	2.4.1.198	UDP-N-acetyl-D-glucosamine + 1-Phosphatidyl-D-myo-inositol <=> UDP + G00143	Glycosylphosphatidylinositol(GPI)-anchor biosynthesis	Predicted as essential for growth in the blood and liver stages
putative_PBANKA_0909000	no info	no info	FALSE	FALSE	FALSE	FALSE	FALSE	FALSE	FALSE	1	FALSE	0.352665	(putative_PBANKA_0909000)	R10092_c	4.2.1.1	H2O + CO2 <=> H+ + HCO3-	Nitrogen metabolism
putative_PBANKA_1129500	no info	no info	FALSE	TRUE	TRUE	FALSE	FALSE	FALSE	TRUE	0	TRUE	0	(putative_PBANKA_1129500)	R01655_c	3.5.4.9	H2O + 5,10-Methenyltetrahydrofolate <=> H+ + 10-Formyltetrahydrofolate	Folate biosynthesis	Predicted as essential for growth in the blood and liver stages
putative_PBANKA_1218000	Dispensable	Dispensable	FALSE	FALSE	FALSE	FALSE	FALSE	FALSE	FALSE	1	FALSE	0.352665	(putative_PBANKA_1218000)	R01268_c	3.5.1.19	H2O + Nicotinamide <=> NH4+ + Nicotinate	Nicotinate and nicotinamide (vit B3) metabolism
putative_PBANKA_1035500	Essential	no info	FALSE	TRUE	FALSE	FALSE	TRUE	TRUE	TRUE	0	TRUE	0	(putative_PBANKA_1035500)	R00582_c	3.1.3.3	H2O + O-Phospho-L-serine <=> Orthophosphate + L-Serine + H+	Glycine, serine and threonine metabolism	Predicted as essential for growth in the blood and liver stages
putative_PBANKA_1441000	Dispensable	no info	FALSE	FALSE	FALSE	FALSE	FALSE	FALSE	FALSE	1	FALSE	0.352665	(putative_PBANKA_1441000 or putative_PBANKA_0813400)	R04620_c	3.1.3.1	3 H2O + 7,8-Dihydroneopterin 3-triphosphate <=> 3 Orthophosphate + 3 H+ + 2-Amino-4-hydroxy-6-(D-erythro-1,2,3-trihydroxypropyl)-7,8-dihydropteridine	Folate biosynthesis
putative_PBANKA_0813400	no info	no info	FALSE	FALSE	FALSE	FALSE	FALSE	FALSE	FALSE	1	FALSE	0.352665	(putative_PBANKA_1441000 or putative_PBANKA_0813400)	R04620_c	3.1.3.1	3 H2O + 7,8-Dihydroneopterin 3-triphosphate <=> 3 Orthophosphate + 3 H+ + 2-Amino-4-hydroxy-6-(D-erythro-1,2,3-trihydroxypropyl)-7,8-dihydropteridine	Folate biosynthesis
putative_PBANKA_1334600	Slow	Dispensable	FALSE	FALSE	FALSE	FALSE	FALSE	FALSE	FALSE	1	FALSE	0.352665	(putative_PBANKA_1334600)	R02240_c	2.7.1.107	ATP + 1,2-Diacyl-sn-glycerol <=> ADP + Phosphatidate	Glycerolipid metabolism
putative_PBANKA_0802400	no info	no info	TRUE	FALSE	FALSE	FALSE	FALSE	FALSE	TRUE	0	TRUE	0	(putative_PBANKA_0802400)	R03035_c	2.7.7.3	ATP + Pantetheine 4-phosphate <=> Diphosphate + Dephospho-CoA	Pantothenate (vit B5) metabolism / CoA biosynthesis	Predicted as essential for growth in the blood and liver stages
putative_PBANKA_1017700	Essential	no info	TRUE	FALSE	FALSE	FALSE	FALSE	FALSE	TRUE	0	TRUE	0	(putative_PBANKA_1017700 and putative_PBANKA_1210700 and putative_PBANKA_1303300 and putative_PBANKA_MIT01900)	R02161_m	1.10.2.2	1.5 H+ + Ubiquinol-8 + 2 Ferricytochrome c <=> 3.5 H+ + Ubiquinone-8 + 2 Ferrocytochrome c	ETC	Predicted as essential for growth in the blood and liver stages
putative_PBANKA_1210700	Essential	no info	TRUE	FALSE	FALSE	FALSE	FALSE	FALSE	TRUE	0	TRUE	0	(putative_PBANKA_1017700 and putative_PBANKA_1210700 and putative_PBANKA_1303300 and putative_PBANKA_MIT01900)	R02161_m	1.10.2.2	1.5 H+ + Ubiquinol-8 + 2 Ferricytochrome c <=> 3.5 H+ + Ubiquinone-8 + 2 Ferrocytochrome c	ETC	Predicted as essential for growth in the blood and liver stages
putative_PBANKA_1303300	no info	no info	TRUE	FALSE	FALSE	FALSE	FALSE	FALSE	TRUE	0	TRUE	0	(putative_PBANKA_1017700 and putative_PBANKA_1210700 and putative_PBANKA_1303300 and putative_PBANKA_MIT01900)	R02161_m	1.10.2.2	1.5 H+ + Ubiquinol-8 + 2 Ferricytochrome c <=> 3.5 H+ + Ubiquinone-8 + 2 Ferrocytochrome c	ETC	Predicted as essential for growth in the blood and liver stages
putative_PBANKA_MIT01900	no info	no info	TRUE	FALSE	FALSE	FALSE	FALSE	FALSE	TRUE	0	TRUE	0	(putative_PBANKA_1017700 and putative_PBANKA_1210700 and putative_PBANKA_1303300 and putative_PBANKA_MIT01900)	R02161_m	1.10.2.2	1.5 H+ + Ubiquinol-8 + 2 Ferricytochrome c <=> 3.5 H+ + Ubiquinone-8 + 2 Ferrocytochrome c	ETC	Predicted as essential for growth in the blood and liver stages
putative_PBANKA_0816000	Dispensable	Dispensable	FALSE	FALSE	TRUE	FALSE	FALSE	FALSE	FALSE	1	FALSE	0.352665	(putative_PBANKA_0816000)	R02163Men_m|R02163_m	1.6.5.3	NADH + H+ + Menaquinone-4 + [4Fe-4S] iron-sulfur cluster <=> NAD+ + 2 Fe2+ + Menaquinol-4 + [2Fe-2S] iron-sulfur cluster|NADH + H+ + Ubiquinone-8 + [4Fe-4S] iron-sulfur cluster <=> NAD+ + 2 Fe2+ + Ubiquinol-8 + [2Fe-2S] iron-sulfur cluster	ETC
putative_PBANKA_1448300	Dispensable	Dispensable	FALSE	FALSE	FALSE	FALSE	FALSE	FALSE	FALSE	1	FALSE	0.352665	(putative_PBANKA_1448300)	R00650_c	2.1.1.10	S-Adenosyl-L-methionine + L-Homocysteine <=> S-Adenosyl-L-homocysteine + L-Methionine + H+	Cysteine and methionine metabolism
putative_PBANKA_1017500	Dispensable	Dispensable	FALSE	FALSE	FALSE	FALSE	FALSE	FALSE	FALSE	1	FALSE	0.352665	(putative_PBANKA_1017500)	R02250_c	3.1.1.3	H2O + Triacylglycerol <=> H+ + Fatty acid + 1,2-Diacyl-sn-glycerol	Glycerolipid metabolism
putative_PBANKA_1033400	Essential	no info	FALSE	FALSE	FALSE	FALSE	FALSE	FALSE	FALSE	1	FALSE	0.352665	(putative_PBANKA_1033400 or putative_PBANKA_1140500)	R01036_c	1.1.1.21 1.1.1.72	NAD+ + Glycerol <=> NADH + H+ + D-Glyceraldehyde	Glycerolipid metabolism
putative_PBANKA_1140500	no info	no info	FALSE	FALSE	FALSE	FALSE	FALSE	FALSE	FALSE	1	FALSE	0.352665	(putative_PBANKA_1033400 or putative_PBANKA_1140500)	R01036_c	1.1.1.21 1.1.1.72	NAD+ + Glycerol <=> NADH + H+ + D-Glyceraldehyde	Glycerolipid metabolism
putative_PBANKA_1227600	Essential	no info	FALSE	FALSE	FALSE	FALSE	FALSE	FALSE	FALSE	1	FALSE	0.352665	(putative_PBANKA_1227600)	R00089_c	4.6.1.1	ATP <=> Diphosphate + 3,5-Cyclic AMP	Purine metabolism
putative_PBANKA_0414100	no info	no info	FALSE	FALSE	FALSE	FALSE	FALSE	FALSE	FALSE	1	FALSE	0.352665	(putative_PBANKA_0414100 or putative_PBANKA_1320500 or putative_PBANKA_1449800)	R00004_c	3.6.1.1	H2O + Diphosphate <=> 2 Orthophosphate + 2 H+	Phosphate metabolism
putative_PBANKA_1320500	Slow	Dispensable	FALSE	FALSE	FALSE	FALSE	FALSE	FALSE	FALSE	1	FALSE	0.352665	(putative_PBANKA_0414100 or putative_PBANKA_1320500 or putative_PBANKA_1449800)	R00004_c	3.6.1.1	H2O + Diphosphate <=> 2 Orthophosphate + 2 H+	Phosphate metabolism
putative_PBANKA_1449800	Dispensable	Dispensable	FALSE	FALSE	FALSE	FALSE	FALSE	FALSE	FALSE	1	FALSE	0.352665	(putative_PBANKA_0414100 or putative_PBANKA_1320500 or putative_PBANKA_1449800)	R00004_c	3.6.1.1	H2O + Diphosphate <=> 2 Orthophosphate + 2 H+	Phosphate metabolism
putative_PBANKA_1123900	Dispensable	Slow	FALSE	FALSE	FALSE	FALSE	FALSE	TRUE	FALSE	1	FALSE	0.352665	(putative_PBANKA_1123900 or putative_PBANKA_1124000)	R08969_c|R08969_r	2.7.8.27	Phosphatidylcholine + N-Acylsphingosine <=> 1,2-Diacyl-sn-glycerol + Sphingomyelin	Sphingolipid metabolism
putative_PBANKA_1124000	no info	no info	FALSE	FALSE	FALSE	FALSE	FALSE	FALSE	FALSE	1	FALSE	0.352665	(putative_PBANKA_1123900 or putative_PBANKA_1124000)	R08969_c|R08969_r	2.7.8.27	Phosphatidylcholine + N-Acylsphingosine <=> 1,2-Diacyl-sn-glycerol + Sphingomyelin	Sphingolipid metabolism
putative_PBANKA_1453100	no info	no info	FALSE	FALSE	FALSE	FALSE	FALSE	FALSE	TRUE	0	FALSE	0.352665	(putative_PBANKA_1453100)	R02541_c|R02541_r	3.1.4.12	H2O + Sphingomyelin <=> Choline phosphate + N-Acylsphingosine	Sphingolipid metabolism	Predicted as essential for growth in the blood stages uniquely
putative_PBANKA_0306200	no info	no info	FALSE	FALSE	FALSE	FALSE	FALSE	FALSE	FALSE	1	FALSE	0.352665	(putative_PBANKA_0306200)	R01313_c|R01315_c	3.1.1.4	H2O + Phosphatidylcholine <=> H+ + 1-Acyl-sn-glycero-3-phosphocholine + Carboxylate|H2O + Phosphatidylcholine <=> H+ + Fatty acid + 1-Acyl-sn-glycero-3-phosphocholine	Glycerophospholipid metabolism
putative_PBANKA_1035900	no info	no info	FALSE	FALSE	FALSE	FALSE	FALSE	FALSE	FALSE	1	FALSE	0.352665	(putative_PBANKA_1035900)	R01030_c	3.1.4.2 3.1.4.46	H2O + sn-glycero-3-Phosphocholine <=> Choline + sn-Glycerol 3-phosphate	Glycerophospholipid metabolism
putative_PBANKA_1237000	no info	no info	FALSE	TRUE	FALSE	FALSE	FALSE	FALSE	FALSE	1	FALSE	0.352665	(putative_PBANKA_1237000)	R00649_c|R04772_c	2.1.1.12	S-Adenosyl-L-methionine + L-Methionine <=> S-Adenosyl-L-homocysteine + S-Methyl-L-methionine|S-Adenosyl-L-methionine + L-Selenomethionine <=> S-Adenosyl-L-homocysteine + Se-Methylselenomethionine	Cysteine and methionine metabolism|Selenocompound metabolism
putative_PBANKA_0611400	Dispensable	Slow	FALSE	FALSE	FALSE	FALSE	FALSE	TRUE	FALSE	1	FALSE	0.352665	(PBANKA_1022600 or putative_PBANKA_0611400)	R02971_c|R03018_c|R04391_c	2.7.1.33|2.7.1.33 2.7.1.34	ATP + N-((R)-Pantothenoyl)-L-cysteine <=> ADP + (R)-4-Phosphopantothenoyl-L-cysteine|ATP + Pantetheine <=> ADP + Pantetheine 4-phosphate|ATP + Pantothenate <=> ADP + D-4-Phosphopantothenate	Pantothenate (vit B5) metabolism / CoA biosynthesis
putative_PBANKA_0715500	Slow	Dispensable	FALSE	FALSE	FALSE	FALSE	FALSE	FALSE	FALSE	1	FALSE	0.352665	(PBANKA_1210900 or putative_PBANKA_0715500)	R01057_c|R02749_c|R08639_c	5.4.2.2 5.4.2.5|5.4.2.2 5.4.2.7|5.4.2.7	2-Deoxy-D-ribose 1-phosphate <=> 2-Deoxy-D-ribose 5-phosphate|D-Glucose 1-phosphate <=> D-Glucose 6-phosphate|alpha-D-Ribose 1-phosphate <=> D-Ribose 5-phosphate	Glycolysis|Pentose phosphate pathway (PPP)
putative_PBANKA_0109400	Dispensable	Dispensable	FALSE	FALSE	FALSE	FALSE	TRUE	TRUE	FALSE	1	FALSE	0.352665	(putative_PBANKA_0109400)	R00408_m	1.3.99.1	FAD + Succinate <=> Fumarate + FADH2	Glycerol 3-phosphate shuttle
putative_PBANKA_0313800	Slow	Dispensable	FALSE	FALSE	TRUE	FALSE	FALSE	FALSE	FALSE	1	FALSE	0.352665	(putative_PBANKA_0313800 and putative_PBANKA_1450300 and putative_PBANKA_1409800 and putative_PBANKA_1408500 and putative_PBANKA_0901400 and putative_PBANKA_1421800 and putative_PBANKA_0803500 and putative_PBANKA_0923200)	R00086_m	3.6.3.14	4 H+ + ADP + Orthophosphate <=> H2O + ATP + 3 H+	ETC
putative_PBANKA_1450300	Slow	Dispensable	FALSE	FALSE	TRUE	FALSE	FALSE	FALSE	FALSE	1	FALSE	0.352665	(putative_PBANKA_0313800 and putative_PBANKA_1450300 and putative_PBANKA_1409800 and putative_PBANKA_1408500 and putative_PBANKA_0901400 and putative_PBANKA_1421800 and putative_PBANKA_0803500 and putative_PBANKA_0923200)	R00086_m	3.6.3.14	4 H+ + ADP + Orthophosphate <=> H2O + ATP + 3 H+	ETC
putative_PBANKA_1409800	Slow	Dispensable	FALSE	FALSE	TRUE	FALSE	FALSE	FALSE	FALSE	1	FALSE	0.352665	(putative_PBANKA_0313800 and putative_PBANKA_1450300 and putative_PBANKA_1409800 and putative_PBANKA_1408500 and putative_PBANKA_0901400 and putative_PBANKA_1421800 and putative_PBANKA_0803500 and putative_PBANKA_0923200)	R00086_m	3.6.3.14	4 H+ + ADP + Orthophosphate <=> H2O + ATP + 3 H+	ETC
putative_PBANKA_1408500	no info	no info	FALSE	FALSE	TRUE	FALSE	FALSE	FALSE	FALSE	1	FALSE	0.352665	(putative_PBANKA_0313800 and putative_PBANKA_1450300 and putative_PBANKA_1409800 and putative_PBANKA_1408500 and putative_PBANKA_0901400 and putative_PBANKA_1421800 and putative_PBANKA_0803500 and putative_PBANKA_0923200)	R00086_m	3.6.3.14	4 H+ + ADP + Orthophosphate <=> H2O + ATP + 3 H+	ETC
putative_PBANKA_0901400	Slow	Slow	FALSE	FALSE	TRUE	FALSE	FALSE	FALSE	FALSE	1	FALSE	0.352665	(putative_PBANKA_0313800 and putative_PBANKA_1450300 and putative_PBANKA_1409800 and putative_PBANKA_1408500 and putative_PBANKA_0901400 and putative_PBANKA_1421800 and putative_PBANKA_0803500 and putative_PBANKA_0923200)	R00086_m	3.6.3.14	4 H+ + ADP + Orthophosphate <=> H2O + ATP + 3 H+	ETC
putative_PBANKA_1421800	no info	no info	FALSE	FALSE	TRUE	FALSE	FALSE	FALSE	FALSE	1	FALSE	0.352665	(putative_PBANKA_0313800 and putative_PBANKA_1450300 and putative_PBANKA_1409800 and putative_PBANKA_1408500 and putative_PBANKA_0901400 and putative_PBANKA_1421800 and putative_PBANKA_0803500 and putative_PBANKA_0923200)	R00086_m	3.6.3.14	4 H+ + ADP + Orthophosphate <=> H2O + ATP + 3 H+	ETC
putative_PBANKA_0803500	no info	no info	FALSE	FALSE	TRUE	FALSE	FALSE	FALSE	FALSE	1	FALSE	0.352665	(putative_PBANKA_0313800 and putative_PBANKA_1450300 and putative_PBANKA_1409800 and putative_PBANKA_1408500 and putative_PBANKA_0901400 and putative_PBANKA_1421800 and putative_PBANKA_0803500 and putative_PBANKA_0923200)	R00086_m	3.6.3.14	4 H+ + ADP + Orthophosphate <=> H2O + ATP + 3 H+	ETC
putative_PBANKA_0308800	no info	no info	TRUE	FALSE	FALSE	FALSE	FALSE	FALSE	TRUE	0	TRUE	0	(putative_PBANKA_0308800)	Tc2rC00096_c|Tc2rC00325_c		GDP-L-fucose + GMP <=> GMP + GDP-L-fucose|GDP-mannose + GMP <=> GMP + GDP-mannose	Transport between c and r	Predicted as essential for growth in the blood and liver stages
putative_PBANKA_0304000	no info	no info	FALSE	TRUE	FALSE	FALSE	TRUE	TRUE	FALSE	1	TRUE	0	(putative_PBANKA_0304000 or putative_PBANKA_1308500)|(putative_PBANKA_0304000)	R02412_c|R02413_c|R03083_c|R03084_c|R03460_c	1.1.1.25 1.1.1.282|2.5.1.19|2.7.1.71|4.2.1.10|4.2.3.4	2-Dehydro-3-deoxy-D-arabino-heptonate 7-phosphate <=> Orthophosphate + H+ + 3-Dehydroquinate|3-Dehydroquinate <=> H2O + 3-Dehydroshikimate|ATP + Shikimate <=> ADP + Shikimate 3-phosphate|NADP+ + Shikimate <=> NADPH + H+ + 3-Dehydroshikimate|Phosphoenolpyruvate + Shikimate 3-phosphate <=> Orthophosphate + H+ + 5-O-(1-Carboxyvinyl)-3-phosphoshikimate	Shikimate pathway	Predicted as essential for growth in the liver stages uniquely
putative_PBANKA_1009000	no info	no info	FALSE	FALSE	FALSE	FALSE	FALSE	FALSE	FALSE	1	FALSE	0.352665	(putative_PBANKA_1009000 or putative_PBANKA_1116200 or putative_PBANKA_1360900)	R00335_c	3.6.1.5 3.6.5.1 3.6.5.2 3.6.5.3	H2O + GTP <=> Orthophosphate + GDP + H+	Purine metabolism
putative_PBANKA_API00120	no info	no info	TRUE	FALSE	FALSE	FALSE	FALSE	FALSE	TRUE	0	TRUE	0	(putative_PBANKA_API00120 and putative_PBANKA_1029200 and putative_PBANKA_0943500)	FeSsyn1_a|FeSsyn2_a		H2O + ATP + FADH2 + 2 Fe2+ + 2 [Enzyme]-S-sulfanylcysteine + SufBCD scaffold complex <=> ADP + Orthophosphate + 7 H+ + FAD + 2 [Enzyme]-cysteine + SufBCD with bound [2Fe-2S] cluster|H2O + ATP + FADH2 + 2 Fe2+ + 2 [Enzyme]-S-sulfanylcysteine + SufBCD with bound [2Fe-2S] cluster <=> ADP + Orthophosphate + 7 H+ + FAD + 2 [Enzyme]-cysteine + SufBCD with two bound [2Fe-2S] clusters	FeS cluster biosynthesis	Predicted as essential for growth in the blood and liver stages
putative_PBANKA_0209400	no info	no info	FALSE	FALSE	FALSE	FALSE	FALSE	FALSE	FALSE	1	FALSE	0.352665	(putative_PBANKA_0209400)	R08223_c	2.7.1.164	ATP + L-Seryl-tRNA(Sec) <=> ADP + O-Phosphoseryl-tRNA(Sec)	Aminoacyl-tRNA biosynthesis
putative_PBANKA_0701300	Dispensable	Dispensable	FALSE	FALSE	FALSE	FALSE	FALSE	FALSE	FALSE	1	FALSE	0.352665	(putative_PBANKA_0701300)	R01252_c	1.14.11.2	Oxygen + 2-Oxoglutarate + L-Proline <=> CO2 + trans-4-Hydroxy-L-proline + Succinate	Arginine and proline metabolism
putative_PBANKA_0706700	no info	no info	FALSE	FALSE	FALSE	FALSE	FALSE	FALSE	FALSE	1	FALSE	0.352665	(putative_PBANKA_0706700)	Tc2mC00036C00026_c|Tc2mC00149C00026_c		(S)-Malate + 2-Oxoglutarate <=> 2-Oxoglutarate + (S)-Malate|Oxaloacetate + 2-Oxoglutarate <=> 2-Oxoglutarate + Oxaloacetate	Transport between c and m
putative_PBANKA_0909300	Essential	no info	FALSE	FALSE	FALSE	FALSE	FALSE	FALSE	FALSE	1	FALSE	0.352665	(putative_PBANKA_0909300)	R10159_m	1.18.1.2 1.18.1.6	NADP+ + H+ + 2 Reduced adrenal ferredoxin <=> NADPH + 2 Oxidized adrenal ferredoxin	Redox metabolism
putative_PBANKA_1122100	Essential	no info	TRUE	FALSE	FALSE	FALSE	FALSE	FALSE	TRUE	0	TRUE	0	(PBANKA_0617900 or putative_PBANKA_1122100)|(putative_PBANKA_1122100)	R01195_a|R01195_m|R05875_a	1.18.1.2|1.18.1.3	NAD+ + H+ + Reduced ferredoxin + [4Fe-4S] iron-sulfur cluster <=> NADH + Oxidized ferredoxin + [2Fe-2S] iron-sulfur cluster + 2 Fe2+|NADP+ + H+ + 2 Reduced ferredoxin + [4Fe-4S] iron-sulfur cluster <=> NADPH + 2 Oxidized ferredoxin + 2 Fe2+ + [2Fe-2S] iron-sulfur cluster|NADP+ + H+ + 2 Reduced ferredoxin + [4Fe-4S] iron-sulfur cluster <=> NADPH + 2 Oxidized ferredoxin + [2Fe-2S] iron-sulfur clust…	Redox metabolism	Predicted as essential for growth in the blood and liver stages
putative_PBANKA_1126700	Dispensable	Dispensable	FALSE	TRUE	FALSE	FALSE	FALSE	FALSE	FALSE	1	FALSE	0.352665	(putative_PBANKA_1126700)	R04286_c	4.2.3.12	7,8-Dihydroneopterin 3-triphosphate <=> H+ + Triphosphate + 6-Pyruvoyltetrahydropterin	Folate biosynthesis
putative_PBANKA_1227700	Slow	Dispensable	FALSE	FALSE	FALSE	FALSE	FALSE	FALSE	FALSE	1	FALSE	0.352665	(putative_PBANKA_1227700)	R04404_c	3.1.3.36	H2O + 1-Phosphatidyl-D-myo-inositol 4,5-bisphosphate <=> Orthophosphate + 1-Phosphatidyl-1D-myo-inositol 4-phosphate	Inositol phosphate (vit B8) metabolism
putative_PBANKA_1237400	Dispensable	Dispensable	TRUE	FALSE	FALSE	FALSE	FALSE	FALSE	TRUE	0	TRUE	0	(putative_PBANKA_1237400)	FeStran1_a|FeStran2_a		4 H+ + SufBCD with bound [2Fe-2S] cluster <=> [2Fe-2S] iron-sulfur cluster + SufBCD scaffold complex|4 H+ + SufBCD with bound [4Fe-4S] cluster <=> [4Fe-4S] iron-sulfur cluster + SufBCD scaffold complex	FeS cluster biosynthesis	Predicted as essential for growth in the blood and liver stages
putative_PBANKA_1323300	Dispensable	Dispensable	FALSE	FALSE	FALSE	FALSE	FALSE	FALSE	FALSE	1	FALSE	0.352665	(putative_PBANKA_1323300)	R00277_c|R00278_c|R01710_c|R01711_c	1.1.3.12 1.4.3.5|1.4.3.5	H2O + Oxygen + Pyridoxamine <=> NH4+ + Hydrogen peroxide + Pyridoxal|H2O + Oxygen + Pyridoxamine phosphate <=> NH4+ + Pyridoxal phosphate + Hydrogen peroxide|Oxygen + Pyridoxine <=> Hydrogen peroxide + Pyridoxal|Oxygen + Pyridoxine phosphate <=> Pyridoxal phosphate + Hydrogen peroxide	Pyridoxal5P (vit B6) metabolism
putative_PBANKA_1337400	Essential	no info	FALSE	FALSE	FALSE	FALSE	FALSE	FALSE	FALSE	1	FALSE	0.352665	(putative_PBANKA_1337400)	R00155_c|R00328_c|R00961_c	3.6.1.5 3.6.1.6|3.6.1.5 3.6.1.6 3.6.1.42|3.6.1.5 3.6.1.6 3.6.1.64	H2O + GDP <=> Orthophosphate + H+ + GMP|H2O + IDP <=> Orthophosphate + H+ + IMP|H2O + UDP <=> Orthophosphate + H+ + UMP	Purine metabolism
putative_PBANKA_1438700	Dispensable	Dispensable	FALSE	FALSE	FALSE	FALSE	FALSE	FALSE	FALSE	1	FALSE	0.352665	(putative_PBANKA_1438700)	Tc2mC00158C00026_c		Citrate + 2-Oxoglutarate <=> 2-Oxoglutarate + Citrate	Transport between c and m
putative_PBANKA_1409500	Essential	no info	TRUE	FALSE	FALSE	FALSE	FALSE	FALSE	TRUE	0	TRUE	0	(PBANKA_0211300 and putative_PBANKA_1409500)	R07460_m	2.8.1.7	L-Cysteine + [Enzyme]-cysteine <=> L-Alanine + [Enzyme]-S-sulfanylcysteine	Thiamine (vit B1) metabolism	Predicted as essential for growth in the blood and liver stages
putative_PBANKA_1308500	no info	no info	FALSE	FALSE	FALSE	FALSE	FALSE	TRUE	FALSE	1	FALSE	0.352665	(putative_PBANKA_0304000 or putative_PBANKA_1308500)	R02413_c	1.1.1.25 1.1.1.282	NADP+ + Shikimate <=> NADPH + H+ + 3-Dehydroshikimate	Shikimate pathway
putative_PBANKA_1116200	Dispensable	Dispensable	FALSE	FALSE	FALSE	FALSE	FALSE	FALSE	FALSE	1	FALSE	0.352665	(putative_PBANKA_1009000 or putative_PBANKA_1116200 or putative_PBANKA_1360900)	R00335_c	3.6.1.5 3.6.5.1 3.6.5.2 3.6.5.3	H2O + GTP <=> Orthophosphate + GDP + H+	Purine metabolism
putative_PBANKA_1029200	Essential	no info	TRUE	FALSE	FALSE	FALSE	FALSE	FALSE	TRUE	0	TRUE	0	(putative_PBANKA_API00120 and putative_PBANKA_1029200 and putative_PBANKA_0943500)	FeSsyn1_a|FeSsyn2_a		H2O + ATP + FADH2 + 2 Fe2+ + 2 [Enzyme]-S-sulfanylcysteine + SufBCD scaffold complex <=> ADP + Orthophosphate + 7 H+ + FAD + 2 [Enzyme]-cysteine + SufBCD with bound [2Fe-2S] cluster|H2O + ATP + FADH2 + 2 Fe2+ + 2 [Enzyme]-S-sulfanylcysteine + SufBCD with bound [2Fe-2S] cluster <=> ADP + Orthophosphate + 7 H+ + FAD + 2 [Enzyme]-cysteine + SufBCD with two bound [2Fe-2S] clusters	FeS cluster biosynthesis	Predicted as essential for growth in the blood and liver stages
putative_PBANKA_0303800	Essential	no info	TRUE	FALSE	FALSE	FALSE	FALSE	FALSE	TRUE	0	TRUE	0	(PBANKA_0614300 and putative_PBANKA_0303800)	R07460_a		L-Cysteine + [Enzyme]-cysteine <=> L-Alanine + [Enzyme]-S-sulfanylcysteine	FeS cluster biosynthesis	Predicted as essential for growth in the blood and liver stages
putative_PBANKA_0919900	Dispensable	Dispensable	FALSE	FALSE	FALSE	FALSE	FALSE	FALSE	FALSE	1	FALSE	0.352665	(PBANKA_0816400 or putative_PBANKA_0919900)	R00756_c	2.7.1.11	ATP + D-Fructose 6-phosphate <=> ADP + D-Fructose 1,6-bisphosphate	Pentose phosphate pathway (PPP)
putative_PBANKA_0943500	Essential	no info	TRUE	FALSE	FALSE	FALSE	FALSE	FALSE	TRUE	0	TRUE	0	(putative_PBANKA_API00120 and putative_PBANKA_1029200 and putative_PBANKA_0943500)	FeSsyn1_a|FeSsyn2_a		H2O + ATP + FADH2 + 2 Fe2+ + 2 [Enzyme]-S-sulfanylcysteine + SufBCD scaffold complex <=> ADP + Orthophosphate + 7 H+ + FAD + 2 [Enzyme]-cysteine + SufBCD with bound [2Fe-2S] cluster|H2O + ATP + FADH2 + 2 Fe2+ + 2 [Enzyme]-S-sulfanylcysteine + SufBCD with bound [2Fe-2S] cluster <=> ADP + Orthophosphate + 7 H+ + FAD + 2 [Enzyme]-cysteine + SufBCD with two bound [2Fe-2S] clusters	FeS cluster biosynthesis	Predicted as essential for growth in the blood and liver stages
putative_PBANKA_1360900	no info	no info	FALSE	FALSE	FALSE	FALSE	FALSE	FALSE	FALSE	1	FALSE	0.352665	(putative_PBANKA_1009000 or putative_PBANKA_1116200 or putative_PBANKA_1360900)	R00335_c	3.6.1.5 3.6.5.1 3.6.5.2 3.6.5.3	H2O + GTP <=> Orthophosphate + GDP + H+	Purine metabolism
putative_PBANKA_0303900	no info	no info	TRUE	FALSE	FALSE	FALSE	FALSE	FALSE	TRUE	0	TRUE	0	(putative_PBANKA_0303900)	Tc2eC00831_c|Tc2eC00864_c|Tc2eC04079_c		N-((R)-Pantothenoyl)-L-cysteine <=> N-((R)-Pantothenoyl)-L-cysteine|Pantetheine <=> Pantetheine|Pantothenate <=> Pantothenate	Transport between c and e	Predicted as essential for growth in the blood and liver stages
putative_PBANKA_0306700	Essential	no info	FALSE	FALSE	FALSE	FALSE	FALSE	FALSE	FALSE	1	FALSE	0.352665	(putative_PBANKA_0306700)	Tc2eC00334_c		4-Aminobutanoate <=> 4-Aminobutanoate	Transport between c and e
putative_PBANKA_0511000	Dispensable	Essential	TRUE	FALSE	FALSE	FALSE	FALSE	FALSE	TRUE	0	TRUE	0	(putative_PBANKA_0511000)	R01074_a	6.2.1.11 6.3.4.9 6.3.4.10 6.3.4.11 6.3.4.15	ATP + H+ + Biotin <=> Diphosphate + Biotinyl-5-AMP	Biotin metabolism	Predicted as essential for growth in the blood and liver stages
putative_PBANKA_0519800	Slow	Dispensable	FALSE	FALSE	FALSE	FALSE	FALSE	FALSE	FALSE	1	FALSE	0.352665	(putative_PBANKA_0519800)	Tc2rC00024_c		Acetyl-CoA + CoA <=> CoA + Acetyl-CoA	Transport between c and r
putative_PBANKA_0923200	no info	no info	FALSE	FALSE	TRUE	FALSE	FALSE	FALSE	FALSE	1	FALSE	0.352665	(putative_PBANKA_0313800 and putative_PBANKA_1450300 and putative_PBANKA_1409800 and putative_PBANKA_1408500 and putative_PBANKA_0901400 and putative_PBANKA_1421800 and putative_PBANKA_0803500 and putative_PBANKA_0923200)	R00086_m	3.6.3.14	4 H+ + ADP + Orthophosphate <=> H2O + ATP + 3 H+	ETC
putative_PBANKA_0934300	Essential	no info	TRUE	FALSE	FALSE	FALSE	FALSE	FALSE	TRUE	0	TRUE	0	(putative_PBANKA_0934300)	Tc2rC00029_c		UDP-glucose + UMP <=> UMP + UDP-glucose	Transport between c and r	Predicted as essential for growth in the blood and liver stages
putative_PBANKA_1228200	Dispensable	no info	FALSE	FALSE	FALSE	FALSE	FALSE	FALSE	FALSE	1	FALSE	0.352665	(putative_PBANKA_1228200)	R00243_c	1.4.1.2 1.4.1.3	H2O + NAD+ + L-Glutamate <=> NADH + NH4+ + 2-Oxoglutarate + H+	Alanine, aspartate and glutamate metabolism
PBANKA_1127600	no info	no info	FALSE	TRUE	TRUE	TRUE	FALSE	FALSE	TRUE	0.0202829	TRUE	0	(PBANKA_1127600)	R02058_c	2.3.1.4	Acetyl-CoA + D-Glucosamine 6-phosphate <=> CoA + H+ + N-Acetyl-D-glucosamine 6-phosphate	Amino sugar and nucleotide sugar metabolism	Predicted as essential for growth in the blood and liver stages *(see note below this table)
NOTE regarding amino sugar metabolic subsystem: the maximum uptake rates of amino sugars in iPbe-blood can be increased to reflect a higher difference on the growth impact between the blood and liver stages

## Sheet: S3.3
Model analysed	Exchange reaction ID in the model	Metabolite ID participating in exchange reaction	Metabolite name participating in exchange reaction	Classification based on alternative in silico minimal media (uptakes)	Appearance in alternative in silico minimal media (uptakes)
iPbe-for-blood	EXCbothC00080_e	C00080_e	H+	not part of alternatives	0
iPbe-for-blood	EXCbothC00256_e	C00256_e	(R)-Lactate	not part of alternatives	0
iPbe-for-blood	EXCbothC00186_e	C00186_e	(S)-Lactate	not part of alternatives	0
iPbe-for-blood	EXCbothC00001_e	C00001_e	H2O	not part of alternatives	0
iPbe-for-blood	EXCbothC00007_e	C00007_e	Oxygen	constitutive	144
iPbe-for-blood	EXCbothC00009_e	C00009_e	Orthophosphate	not part of alternatives	0
iPbe-for-blood	EXCbothC00011_e	C00011_e	CO2	not part of alternatives	0
iPbe-for-blood	EXCbothC00013_e	C00013_e	Diphosphate	constitutive	144
iPbe-for-blood	EXCbothC00014_e	C00014_e	NH4+	not part of alternatives	0
iPbe-for-blood	EXCbothC00019_e	C00019_e	S-Adenosyl-L-methionine	non-constitutive	96
iPbe-for-blood	EXCbothC00021_e	C00021_e	S-Adenosyl-L-homocysteine	non-constitutive	48
iPbe-for-blood	EXCbothC00022_e	C00022_e	Pyruvate	not part of alternatives	0
iPbe-for-blood	EXCbothC00025_e	C00025_e	L-Glutamate	not part of alternatives	0
iPbe-for-blood	EXCbothC00026_e	C00026_e	2-Oxoglutarate	not part of alternatives	0
iPbe-for-blood	EXCbothC00027_e	C00027_e	Hydrogen peroxide	not part of alternatives	0
iPbe-for-blood	EXCbothC00031_e	C00031_e	D-Glucose	not part of alternatives	0
iPbe-for-blood	EXCbothC00033_e	C00033_e	Acetate	non-constitutive	72
iPbe-for-blood	EXCbothC00036_e	C00036_e	Oxaloacetate	not part of alternatives	0
iPbe-for-blood	EXCbothC00037_e	C00037_e	Glycine	not part of alternatives	0
iPbe-for-blood	EXCbothC00041_e	C00041_e	L-Alanine	not part of alternatives	0
iPbe-for-blood	EXCbothC00047_e	C00047_e	L-Lysine	not part of alternatives	0
iPbe-for-blood	EXCbothC00049_e	C00049_e	L-Aspartate	not part of alternatives	0
iPbe-for-blood	EXCbothC00051_e	C00051_e	Glutathione	not part of alternatives	0
iPbe-for-blood	EXCbothC00059_e	C00059_e	Sulfate	constitutive	144
iPbe-for-blood	EXCbothC00062_e	C00062_e	L-Arginine	not part of alternatives	0
iPbe-for-blood	EXCbothC00064_e	C00064_e	L-Glutamine	not part of alternatives	0
iPbe-for-blood	EXCbothC00065_e	C00065_e	L-Serine	not part of alternatives	0
iPbe-for-blood	EXCbothC00067_e	C00067_e	Formaldehyde	not part of alternatives	0
iPbe-for-blood	EXCbothC00073_e	C00073_e	L-Methionine	not part of alternatives	0
iPbe-for-blood	EXCbothC00077_e	C00077_e	L-Ornithine	not part of alternatives	0
iPbe-for-blood	EXCbothC00078_e	C00078_e	L-Tryptophan	constitutive	144
iPbe-for-blood	EXCbothC00079_e	C00079_e	L-Phenylalanine	not part of alternatives	0
iPbe-for-blood	EXCbothC00082_e	C00082_e	L-Tyrosine	not part of alternatives	0
iPbe-for-blood	EXCbothC00084_e	C00084_e	Acetaldehyde	not part of alternatives	0
iPbe-for-blood	EXCbothC00086_e	C00086_e	Urea	not part of alternatives	0
iPbe-for-blood	EXCbothC00095_e	C00095_e	D-Fructose	not part of alternatives	0
iPbe-for-blood	EXCbothC00097_e	C00097_e	L-Cysteine	non-constitutive	72
iPbe-for-blood	EXCbothC00101_e	C00101_e	Tetrahydrofolate	not part of alternatives	0
iPbe-for-blood	EXCbothC00106_e	C00106_e	Uracil	not part of alternatives	0
iPbe-for-blood	EXCbothC00114_e	C00114_e	Choline	constitutive	144
iPbe-for-blood	EXCbothC00116_e	C00116_e	Glycerol	not part of alternatives	0
iPbe-for-blood	EXCbothC00122_e	C00122_e	Fumarate	not part of alternatives	0
iPbe-for-blood	EXCbothC00123_e	C00123_e	L-Leucine	not part of alternatives	0
iPbe-for-blood	EXCbothC00127_e	C00127_e	Glutathione disulfide	not part of alternatives	0
iPbe-for-blood	EXCbothC00132_e	C00132_e	Methanol	not part of alternatives	0
iPbe-for-blood	EXCbothC00134_e	C00134_e	Putrescine	not part of alternatives	0
iPbe-for-blood	EXCbothC00135_e	C00135_e	L-Histidine	not part of alternatives	0
iPbe-for-blood	EXCbothC00137_e	C00137_e	myo-Inositol	not part of alternatives	0
iPbe-for-blood	EXCbothC00143_e	C00143_e	510-Methylenetetrahydrofolate	not part of alternatives	0
iPbe-for-blood	EXCbothC00147_e	C00147_e	Adenine	not part of alternatives	0
iPbe-for-blood	EXCbothC00148_e	C00148_e	L-Proline	not part of alternatives	0
iPbe-for-blood	EXCbothC00149_e	C00149_e	(S)-Malate	not part of alternatives	0
iPbe-for-blood	EXCbothC00152_e	C00152_e	L-Asparagine	not part of alternatives	0
iPbe-for-blood	EXCbothC00155_e	C00155_e	L-Homocysteine	not part of alternatives	0
iPbe-for-blood	EXCbothC00158_e	C00158_e	Citrate	not part of alternatives	0
iPbe-for-blood	EXCbothC00159_e	C00159_e	D-Mannose	not part of alternatives	0
iPbe-for-blood	EXCbothC00163_e	C00163_e	Propanoate	not part of alternatives	0
iPbe-for-blood	EXCbothC00166_e	C00166_e	Phenylpyruvate	not part of alternatives	0
iPbe-for-blood	EXCbothC00170_e	C00170_e	5'-Methylthioadenosine	not part of alternatives	0
iPbe-for-blood	EXCbothC00183_e	C00183_e	L-Valine	not part of alternatives	0
iPbe-for-blood	EXCbothC00188_e	C00188_e	L-Threonine	not part of alternatives	0
iPbe-for-blood	EXCbothC00189_e	C00189_e	Ethanolamine	not part of alternatives	0
iPbe-for-blood	EXCbothC00212_e	C00212_e	Adenosine	not part of alternatives	0
iPbe-for-blood	EXCbothC00234_e	C00234_e	10-Formyltetrahydrofolate	not part of alternatives	0
iPbe-for-blood	EXCbothC00242_e	C00242_e	Guanine	not part of alternatives	0
iPbe-for-blood	EXCbothC00249_e	C00249_e	Hexadecanoic acid	not part of alternatives	0
iPbe-for-blood	EXCbothC00251_e	C00251_e	Chorismate	not part of alternatives	0
iPbe-for-blood	EXCbothC00253_e	C00253_e	Nicotinate	non-constitutive	36
iPbe-for-blood	EXCbothC00255_e	C00255_e	Riboflavin	constitutive	144
iPbe-for-blood	EXCbothC00262_e	C00262_e	Hypoxanthine	not part of alternatives	0
iPbe-for-blood	EXCbothC00288_e	C00288_e	HCO3-	not part of alternatives	0
iPbe-for-blood	EXCbothC00294_e	C00294_e	Inosine	not part of alternatives	0
iPbe-for-blood	EXCbothC00295_e	C00295_e	Orotate	not part of alternatives	0
iPbe-for-blood	EXCbothC00299_e	C00299_e	Uridine	not part of alternatives	0
iPbe-for-blood	EXCbothC00302_e	C00302_e	DL-Glutamate	not part of alternatives	0
iPbe-for-blood	EXCbothC00311_e	C00311_e	Isocitrate	not part of alternatives	0
iPbe-for-blood	EXCbothC00315_e	C00315_e	Spermidine	not part of alternatives	0
iPbe-for-blood	EXCbothC00329_e	C00329_e	D-Glucosamine	not part of alternatives	0
iPbe-for-blood	EXCbothC00337_e	C00337_e	(S)-Dihydroorotate	not part of alternatives	0
iPbe-for-blood	EXCbothC00376_e	C00376_e	Retinal	not part of alternatives	0
iPbe-for-blood	EXCbothC00378_e	C00378_e	Thiamine	constitutive	144
iPbe-for-blood	EXCbothC00385_e	C00385_e	Xanthine	not part of alternatives	0
iPbe-for-blood	EXCbothC00407_e	C00407_e	L-Isoleucine	not part of alternatives	0
iPbe-for-blood	EXCbothC00415_e	C00415_e	Dihydrofolate	not part of alternatives	0
iPbe-for-blood	EXCbothC00417_e	C00417_e	cis-Aconitate	not part of alternatives	0
iPbe-for-blood	EXCbothC00438_e	C00438_e	N-Carbamoyl-L-aspartate	not part of alternatives	0
iPbe-for-blood	EXCbothC00473_e	C00473_e	Retinol	not part of alternatives	0
iPbe-for-blood	EXCbothC00499_e	C00499_e	Allantoate	not part of alternatives	0
iPbe-for-blood	EXCbothC00504_e	C00504_e	Folate	not part of alternatives	0
iPbe-for-blood	EXCbothC00506_e	C00506_e	L-Cysteate	not part of alternatives	0
iPbe-for-blood	EXCbothC00559_e	C00559_e	Deoxyadenosine	not part of alternatives	0
iPbe-for-blood	EXCbothC00568_e	C00568_e	4-Aminobenzoate	not part of alternatives	0
iPbe-for-blood	EXCbothC00577_e	C00577_e	D-Glyceraldehyde	not part of alternatives	0
iPbe-for-blood	EXCbothC00590_e	C00590_e	Coniferyl alcohol	not part of alternatives	0
iPbe-for-blood	EXCbothC00603_e	C00603_e	(-)-Ureidoglycolate	not part of alternatives	0
iPbe-for-blood	EXCbothC00606_e	C00606_e	3-Sulfino-L-alanine	not part of alternatives	0
iPbe-for-blood	EXCbothC00641_e	C00641_e	12-Diacyl-sn-glycerol	not part of alternatives	0
iPbe-for-blood	EXCbothC00669_e	C00669_e	gamma-L-Glutamyl-L-cysteine	not part of alternatives	0
iPbe-for-blood	EXCbothC00750_e	C00750_e	Spermine	not part of alternatives	0
iPbe-for-blood	EXCbothC00870_e	C00870_e	4-Nitrophenol	not part of alternatives	0
iPbe-for-blood	EXCbothC00921_e	C00921_e	Dihydropteroate	not part of alternatives	0
iPbe-for-blood	EXCbothC00957_e	C00957_e	Mercaptopyruvate	not part of alternatives	0
iPbe-for-blood	EXCbothC01079_e	C01079_e	Protoporphyrinogen IX	not part of alternatives	0
iPbe-for-blood	EXCbothC01137_e	C01137_e	S-Adenosylmethioninamine	not part of alternatives	0
iPbe-for-blood	EXCbothC01157_e	C01157_e	trans-4-Hydroxy-L-proline	not part of alternatives	0
iPbe-for-blood	EXCbothC01165_e	C01165_e	L-Glutamate 5-semialdehyde	not part of alternatives	0
iPbe-for-blood	EXCbothC01179_e	C01179_e	3-(4-Hydroxyphenyl)pyruvate	not part of alternatives	0
iPbe-for-blood	EXCbothC01300_e	C01300_e	2-Amino-4-hydroxy-6-hydroxymethyl-78-dihydropteridine	not part of alternatives	0
iPbe-for-blood	EXCbothC01419_e	C01419_e	Cys-Gly	non-constitutive	72
iPbe-for-blood	EXCbothC01528_e	C01528_e	Selenide	not part of alternatives	0
iPbe-for-blood	EXCbothC01672_e	C01672_e	Cadaverine	not part of alternatives	0
iPbe-for-blood	EXCbothC02090_e	C02090_e	Trypanothione	not part of alternatives	0
iPbe-for-blood	EXCbothC02325_e	C02325_e	Sinapyl alcohol	not part of alternatives	0
iPbe-for-blood	EXCbothC02380_e	C02380_e	6-Mercaptopurine	not part of alternatives	0
iPbe-for-blood	EXCbothC02646_e	C02646_e	4-Coumaryl alcohol	not part of alternatives	0
iPbe-for-blood	EXCbothC02730_e	C02730_e	2-Succinylbenzoate	not part of alternatives	0
iPbe-for-blood	EXCbothC03170_e	C03170_e	Trypanothione disulfide	not part of alternatives	0
iPbe-for-blood	EXCbothC03263_e	C03263_e	Coproporphyrinogen III	not part of alternatives	0
iPbe-for-blood	EXCbothC03451_e	C03451_e	(R)-S-Lactoylglutathione	not part of alternatives	0
iPbe-for-blood	EXCbothC03912_e	C03912_e	(S)-1-Pyrroline-5-carboxylate	not part of alternatives	0
iPbe-for-blood	EXCbothC04281_e	C04281_e	L-1-Pyrroline-3-hydroxy-5-carboxylate	not part of alternatives	0
iPbe-for-blood	EXCbothC05335_e	C05335_e	L-Selenomethionine	non-constitutive	48
iPbe-for-blood	EXCbothC05512_e	C05512_e	Deoxyinosine	not part of alternatives	0
iPbe-for-blood	EXCbothC05527_e	C05527_e	3-Sulfinylpyruvate	not part of alternatives	0
iPbe-for-blood	EXCbothC05528_e	C05528_e	3-Sulfopyruvate	not part of alternatives	0
iPbe-for-blood	EXCbothC05684_e	C05684_e	Selenite	not part of alternatives	0
iPbe-for-blood	EXCbothC05691_e	C05691_e	Se-Adenosylselenomethionine	not part of alternatives	0
iPbe-for-blood	EXCbothC05692_e	C05692_e	Se-Adenosyl-L-selenohomocysteine	not part of alternatives	0
iPbe-for-blood	EXCbothC05697_e	C05697_e	Selenate	not part of alternatives	0
iPbe-for-blood	EXCbothC05698_e	C05698_e	Selenohomocysteine	not part of alternatives	0
iPbe-for-blood	EXCbothC05703_e	C05703_e	Methaneselenol	not part of alternatives	0
iPbe-for-blood	EXCbothC05726_e	C05726_e	S-Substituted L-cysteine	not part of alternatives	0
iPbe-for-blood	EXCbothC05729_e	C05729_e	R-S-Cysteinylglycine	not part of alternatives	0
iPbe-for-blood	EXCbothC05841_e	C05841_e	Nicotinate D-ribonucleoside	non-constitutive	36
iPbe-for-blood	EXCbothC05946_e	C05946_e	D-4-Hydroxy-2-oxoglutarate	not part of alternatives	0
iPbe-for-blood	EXCbothC05947_e	C05947_e	L-erythro-4-Hydroxyglutamate	not part of alternatives	0
iPbe-for-blood	EXCbothC07648_e	C07648_e	Thioguanine	not part of alternatives	0
iPbe-for-blood	EXCbothC07649_e	C07649_e	5-FU	not part of alternatives	0
iPbe-for-blood	EXCbothC09332_e	C09332_e	Tetrahydrofolyl-[Glu](2)	not part of alternatives	0
iPbe-for-blood	EXCbothC11355_e	C11355_e	4-Amino-4-deoxychorismate	not part of alternatives	0
iPbe-for-blood	EXCbothC12205_e	C12205_e	5-Hydroxyconiferyl alcohol	not part of alternatives	0
iPbe-for-blood	EXCbothC16565_e	C16565_e	Aminopropylcadaverine	not part of alternatives	0
iPbe-for-blood	EXCbothC16614_e	C16614_e	6-Methylmercaptopurine	not part of alternatives	0
iPbe-for-blood	EXCbothC16633_e	C16633_e	5-Fluorouridine	not part of alternatives	0
iPbe-for-blood	EXCbothC16663_e	C16663_e	Tryparedoxin	not part of alternatives	0
iPbe-for-blood	EXCbothC16664_e	C16664_e	Tryparedoxin disulfide	not part of alternatives	0
iPbe-for-blood	EXCbothC16681_e	C16681_e	9-cis-Retinal	not part of alternatives	0
iPbe-for-blood	EXCbothC16682_e	C16682_e	9-cis-Retinol	not part of alternatives	0
iPbe-for-blood	EXCbothC18902_e	C18902_e	Methylselenic acid	not part of alternatives	0
iPbe-for-blood	EXCbothC00109_e	C00109_e	2-Oxobutanoate	not part of alternatives	0
iPbe-for-blood	EXCbothC00153_e	C00153_e	Nicotinamide	non-constitutive	36
iPbe-for-blood	EXCbothC00330_e	C00330_e	Deoxyguanosine	not part of alternatives	0
iPbe-for-blood	EXCbothC00387_e	C00387_e	Guanosine	not part of alternatives	0
iPbe-for-blood	EXCbothC00475_e	C00475_e	Cytidine	not part of alternatives	0
iPbe-for-blood	EXCbothC00526_e	C00526_e	Deoxyuridine	not part of alternatives	0
iPbe-for-blood	EXCbothC00881_e	C00881_e	Deoxycytidine	not part of alternatives	0
iPbe-for-blood	EXCbothC01762_e	C01762_e	Xanthosine	not part of alternatives	0
iPbe-for-blood	EXCbothC03150_e	C03150_e	N-Ribosylnicotinamide	non-constitutive	36
iPbe-for-blood	EXCbothC05823_e	C05823_e	3-Mercaptolactate	not part of alternatives	0
iPbe-for-blood	EXCbothC05984_e	C05984_e	2-Hydroxybutanoic acid	not part of alternatives	0
iPbe-for-blood	EXCbothC11537_e	C11537_e	(2R)-3-Sulfolactate	not part of alternatives	0
iPbe-for-blood	EXCbothC12739_e	C12739_e	Doxifluridine	not part of alternatives	0
iPbe-for-blood	EXCbothC15586_e	C15586_e	N-D-Ribosylpurine	not part of alternatives	0
iPbe-for-blood	EXCbothC15587_e	C15587_e	Purine	not part of alternatives	0
iPbe-for-blood	EXCbothC16635_e	C16635_e	5''-Deoxy-5-fluorocytidine	not part of alternatives	0
iPbe-for-blood	EXCbothC20463_e	C20463_e	Purine deoxyribonucleoside	not part of alternatives	0
iPbe-for-blood	EXCbothC00422_e	C00422_e	Triacylglycerol	not part of alternatives	0
iPbe-for-blood	EXCbothC00836_e	C00836_e	Sphinganine	not part of alternatives	0
iPbe-for-blood	EXCbothC02934_e	C02934_e	3-Dehydrosphinganine	not part of alternatives	0
iPbe-for-blood	EXCbothC01092_e	C01092_e	8-Amino-7-oxononanoate	not part of alternatives	0
iPbe-for-blood	EXCbothC03201_e	C03201_e	1-Alkyl-2-acylglycerol	not part of alternatives	0
iPbe-for-blood	EXCbothC03454_e	C03454_e	1-Alkenyl-2-acylglycerol	not part of alternatives	0
iPbe-for-blood	EXCbothC03508_e	C03508_e	L-2-Amino-3-oxobutanoic acid	non-constitutive	72
iPbe-for-blood	EXCbothC03820_e	C03820_e	1-Alkyl-2-acetyl-sn-glycerol	not part of alternatives	0
iPbe-for-blood	EXCbothC05781_e	C05781_e	Oxyhemoglobin	constitutive	144
iPbe-for-blood	EXCbothC00187_e	C00187_e	Cholesterol	constitutive	144
iPbe-for-blood	EXCbothC00712_e	C00712_e	(9Z)-Octadecenoic acid	not part of alternatives	0
iPbe-for-blood	EXCbothC01530_e	C01530_e	Octadecanoic acid	not part of alternatives	0
iPbe-for-blood	EXCbothC01595_e	C01595_e	Linoleate	not part of alternatives	0
iPbe-for-blood	EXCbothC06424_e	C06424_e	Tetradecanoic acid	not part of alternatives	0
iPbe-for-blood	EXCbothC00120_e	C00120_e	Biotin	constitutive	144
iPbe-for-blood	EXCbothC00440_e	C00440_e	5-Methyltetrahydrofolate	not part of alternatives	0
iPbe-for-blood	EXCbothC06453_e	C06453_e	Methylcobalamin	constitutive	144
iPbe-for-blood	EXCbothC00058_e	C00058_e	Formate	not part of alternatives	0
iPbe-for-blood	EXCbothC00184_e	C00184_e	Glycerone	not part of alternatives	0
iPbe-for-blood	EXCbothC00195_e	C00195_e	N-Acylsphingosine	not part of alternatives	0
iPbe-for-blood	EXCbothC00250_e	C00250_e	Pyridoxal	not part of alternatives	0
iPbe-for-blood	EXCbothC00314_e	C00314_e	Pyridoxine	not part of alternatives	0
iPbe-for-blood	EXCbothC00319_e	C00319_e	Sphingosine	not part of alternatives	0
iPbe-for-blood	EXCbothC00534_e	C00534_e	Pyridoxamine	not part of alternatives	0
iPbe-for-blood	EXCbothC00831_e	C00831_e	Pantetheine	non-constitutive	48
iPbe-for-blood	EXCbothC00864_e	C00864_e	Pantothenate	non-constitutive	48
iPbe-for-blood	EXCbothC01335_e	C01335_e	ROH	not part of alternatives	0
iPbe-for-blood	EXCbothC02763_e	C02763_e	2-Hydroxy-3-phenylpropenoate	not part of alternatives	0
iPbe-for-blood	EXCbothC04079_e	C04079_e	N-((R)-Pantothenoyl)-L-cysteine	non-constitutive	48
iPbe-for-blood	EXCbothC05350_e	C05350_e	2-Hydroxy-3-(4-hydroxyphenyl)propenoate	not part of alternatives	0
iPbe-for-blood	EXCbothC12126_e	C12126_e	Dihydroceramide	not part of alternatives	0
iPbe-for-blood	EXCbothC15498_e	C15498_e	ROOH	not part of alternatives	0
iPbe-for-blood	EXCbothC00160_e	C00160_e	Glycolate	not part of alternatives	0
iPbe-for-blood	EXCbothC00427_e	C00427_e	Prostaglandin H2	not part of alternatives	0
iPbe-for-blood	EXCbothC00546_e	C00546_e	Methylglyoxal	not part of alternatives	0
iPbe-for-blood	EXCbothC00584_e	C00584_e	Prostaglandin E2	not part of alternatives	0
iPbe-for-blood	EXCbothC00696_e	C00696_e	Prostaglandin D2	not part of alternatives	0
iPbe-for-blood	EXCbothC00989_e	C00989_e	4-Hydroxybutanoic acid	not part of alternatives	0
iPbe-for-blood	EXCbothC01449_e	C01449_e	Queuine	not part of alternatives	0
iPbe-for-blood	EXCbothC01563_e	C01563_e	Carbamate	not part of alternatives	0
iPbe-for-blood	EXCbothC02170_e	C02170_e	Methylmalonate	not part of alternatives	0
iPbe-for-blood	EXCbothC02356_e	C02356_e	(S)-2-Aminobutanoate	not part of alternatives	0
iPbe-for-blood	EXCbothC02723_e	C02723_e	N-Methylputrescine	not part of alternatives	0
iPbe-for-blood	EXCbothC16675_e	C16675_e	7-Aminomethyl-7-carbaguanine	not part of alternatives	0
iPbe-for-blood	EXCbothC21015_e	C21015_e	gamma-L-Glutamyl-L-2-aminobutyrate	not part of alternatives	0
iPbe-for-blood	EXCbothC21016_e	C21016_e	Ophthalmate	not part of alternatives	0
iPbe-for-blood	EXCbothC00032_e	C00032_e	Heme	not part of alternatives	0
iPbe-for-blood	EXCbothC00156_e	C00156_e	4-Hydroxybenzoate	not part of alternatives	0
iPbe-for-blood	EXCbothC00430_e	C00430_e	5-Aminolevulinate	not part of alternatives	0
iPbe-for-blood	EXCbothC00725_e	C00725_e	Lipoate	not part of alternatives	0
iPbe-for-blood	EXCbothC05198_e	C05198_e	5'-Deoxyadenosine	not part of alternatives	0
iPbe-for-blood	EXCbothC14818_e	C14818_e	Fe2+	constitutive	144
iPbe-for-blood	EXCbothC17023_e	C17023_e	Sulfur donor	not part of alternatives	0
iPbe-for-blood	EXCbothC03657_e	C03657_e	14-Dihydroxy-2-naphthoate	not part of alternatives	0
iPbe-for-blood	EXCbothC00060_e	C00060_e	Carboxylate	not part of alternatives	0
iPbe-for-blood	EXCbothC00266_e	C00266_e	Glycolaldehyde	not part of alternatives	0
iPbe-for-blood	EXCbothC00445_e	C00445_e	510-Methenyltetrahydrofolate	not part of alternatives	0
iPbe-for-blood	EXCbothC00493_e	C00493_e	Shikimate	not part of alternatives	0
iPbe-for-blood	EXCbothC00885_e	C00885_e	Isochorismate	not part of alternatives	0
iPbe-for-blood	EXCbothC00944_e	C00944_e	3-Dehydroquinate	not part of alternatives	0
iPbe-for-blood	EXCbothC02637_e	C02637_e	3-Dehydroshikimate	not part of alternatives	0
iPbe-for-blood	EXCbothC03172_e	C03172_e	S-Methyl-L-methionine	not part of alternatives	0
iPbe-for-blood	EXCbothC04874_e	C04874_e	2-Amino-4-hydroxy-6-(D-erythro-123-trihydroxypropyl)-78-dihydropteridine	not part of alternatives	0
iPbe-for-blood	EXCbothC05690_e	C05690_e	Se-Methylselenomethionine	non-constitutive	96
iPbe-for-blood	EXCbothC05817_e	C05817_e	(1R6R)-6-Hydroxy-2-succinylcyclohexa-24-diene-1-carboxylate	not part of alternatives	0
iPbe-for-blood	EXCbothC16519_e	C16519_e	2-Succinyl-5-enolpyruvyl-6-hydroxy-3-cyclohexene-1-carboxylate	not part of alternatives	0
iPbe-for-blood	EXCbothC01279_e	C01279_e	4-Amino-5-hydroxymethyl-2-methylpyrimidine	not part of alternatives	0
iPbe-for-blood	EXCbothC04294_e	C04294_e	5-(2-Hydroxyethyl)-4-methylthiazole	not part of alternatives	0
iPbe-for-blood	EXCbothC01019_e	C01019_e	6-Deoxy-L-galactose	not part of alternatives	0
iPbe-for-blood	EXCbothC00984_e	C00984_e	alpha-D-Galactose	not part of alternatives	0
iPbe-for-blood	EXCbothC00029_e	C00029_e	UDP-glucose	not part of alternatives	0
iPbe-for-blood	EXCbothC00043_e	C00043_e	UDP-N-acetyl-D-glucosamine	not part of alternatives	0
iPbe-for-blood	EXCbothC00096_e	C00096_e	GDP-mannose	not part of alternatives	0
iPbe-for-blood	EXCbothC00042_e	C00042_e	Succinate	not part of alternatives	0
iPbe-for-blood	EXCbothC00272_e	C00272_e	Tetrahydrobiopterin	not part of alternatives	0
iPbe-for-blood	EXCbothC00334_e	C00334_e	4-Aminobutanoate	not part of alternatives	0
iPbe-for-blood	EXCbothC00536_e	C00536_e	Triphosphate	not part of alternatives	0
iPbe-for-blood	EXCbothC03684_e	C03684_e	6-Pyruvoyltetrahydropterin	not part of alternatives	0
iPbe-for-blood	EXCbothC05650_e	C05650_e	Tetrahydropteridine	not part of alternatives	0
iPbe-for-blood	EXCbothC00327_e	C00327_e	L-Citrulline	not part of alternatives	0
iPbe-for-blood	EXCbothC00533_e	C00533_e	Nitric oxide	not part of alternatives	0
iPbe-for-blood	EXCbothC01134_e	C01134_e	Pantetheine 4'-phosphate	not part of alternatives	0
iPbe-for-blood	EXCbothbiomass_e	biomass	biomass	not part of alternatives	0
iPbe-for-liver	EXCbothC00080_e	C00080_e	H+	not part of alternatives	0
iPbe-for-liver	EXCbothC00256_e	C00256_e	(R)-Lactate	not part of alternatives	0
iPbe-for-liver	EXCbothC00186_e	C00186_e	(S)-Lactate	not part of alternatives	0
iPbe-for-liver	EXCbothC00001_e	C00001_e	H2O	not part of alternatives	0
iPbe-for-liver	EXCbothC00007_e	C00007_e	Oxygen	constitutive	2344
iPbe-for-liver	EXCbothC00009_e	C00009_e	Orthophosphate	not part of alternatives	0
iPbe-for-liver	EXCbothC00011_e	C00011_e	CO2	not part of alternatives	0
iPbe-for-liver	EXCbothC00013_e	C00013_e	Diphosphate	constitutive	2344
iPbe-for-liver	EXCbothC00014_e	C00014_e	NH4+	not part of alternatives	0
iPbe-for-liver	EXCbothC00019_e	C00019_e	S-Adenosyl-L-methionine	non-constitutive	1574
iPbe-for-liver	EXCbothC00021_e	C00021_e	S-Adenosyl-L-homocysteine	non-constitutive	770
iPbe-for-liver	EXCbothC00022_e	C00022_e	Pyruvate	not part of alternatives	0
iPbe-for-liver	EXCbothC00025_e	C00025_e	L-Glutamate	not part of alternatives	0
iPbe-for-liver	EXCbothC00026_e	C00026_e	2-Oxoglutarate	not part of alternatives	0
iPbe-for-liver	EXCbothC00027_e	C00027_e	Hydrogen peroxide	not part of alternatives	0
iPbe-for-liver	EXCbothC00031_e	C00031_e	D-Glucose	not part of alternatives	0
iPbe-for-liver	EXCbothC00033_e	C00033_e	Acetate	non-constitutive	1165
iPbe-for-liver	EXCbothC00036_e	C00036_e	Oxaloacetate	not part of alternatives	0
iPbe-for-liver	EXCbothC00037_e	C00037_e	Glycine	not part of alternatives	0
iPbe-for-liver	EXCbothC00041_e	C00041_e	L-Alanine	not part of alternatives	0
iPbe-for-liver	EXCbothC00047_e	C00047_e	L-Lysine	constitutive	2344
iPbe-for-liver	EXCbothC00049_e	C00049_e	L-Aspartate	not part of alternatives	0
iPbe-for-liver	EXCbothC00051_e	C00051_e	Glutathione	not part of alternatives	0
iPbe-for-liver	EXCbothC00059_e	C00059_e	Sulfate	constitutive	2344
iPbe-for-liver	EXCbothC00062_e	C00062_e	L-Arginine	constitutive	2344
iPbe-for-liver	EXCbothC00064_e	C00064_e	L-Glutamine	not part of alternatives	0
iPbe-for-liver	EXCbothC00065_e	C00065_e	L-Serine	not part of alternatives	0
iPbe-for-liver	EXCbothC00067_e	C00067_e	Formaldehyde	not part of alternatives	0
iPbe-for-liver	EXCbothC00073_e	C00073_e	L-Methionine	not part of alternatives	0
iPbe-for-liver	EXCbothC00077_e	C00077_e	L-Ornithine	not part of alternatives	0
iPbe-for-liver	EXCbothC00078_e	C00078_e	L-Tryptophan	constitutive	2344
iPbe-for-liver	EXCbothC00079_e	C00079_e	L-Phenylalanine	non-constitutive	803
iPbe-for-liver	EXCbothC00082_e	C00082_e	L-Tyrosine	non-constitutive	836
iPbe-for-liver	EXCbothC00084_e	C00084_e	Acetaldehyde	not part of alternatives	0
iPbe-for-liver	EXCbothC00086_e	C00086_e	Urea	not part of alternatives	0
iPbe-for-liver	EXCbothC00095_e	C00095_e	D-Fructose	not part of alternatives	0
iPbe-for-liver	EXCbothC00097_e	C00097_e	L-Cysteine	non-constitutive	1092
iPbe-for-liver	EXCbothC00101_e	C00101_e	Tetrahydrofolate	not part of alternatives	0
iPbe-for-liver	EXCbothC00106_e	C00106_e	Uracil	not part of alternatives	0
iPbe-for-liver	EXCbothC00114_e	C00114_e	Choline	constitutive	2344
iPbe-for-liver	EXCbothC00116_e	C00116_e	Glycerol	not part of alternatives	0
iPbe-for-liver	EXCbothC00122_e	C00122_e	Fumarate	not part of alternatives	0
iPbe-for-liver	EXCbothC00123_e	C00123_e	L-Leucine	constitutive	2344
iPbe-for-liver	EXCbothC00127_e	C00127_e	Glutathione disulfide	not part of alternatives	0
iPbe-for-liver	EXCbothC00132_e	C00132_e	Methanol	not part of alternatives	0
iPbe-for-liver	EXCbothC00134_e	C00134_e	Putrescine	not part of alternatives	0
iPbe-for-liver	EXCbothC00135_e	C00135_e	L-Histidine	constitutive	2344
iPbe-for-liver	EXCbothC00137_e	C00137_e	myo-Inositol	not part of alternatives	0
iPbe-for-liver	EXCbothC00143_e	C00143_e	510-Methylenetetrahydrofolate	not part of alternatives	0
iPbe-for-liver	EXCbothC00147_e	C00147_e	Adenine	not part of alternatives	0
iPbe-for-liver	EXCbothC00148_e	C00148_e	L-Proline	non-constitutive	1236
iPbe-for-liver	EXCbothC00149_e	C00149_e	(S)-Malate	not part of alternatives	0
iPbe-for-liver	EXCbothC00152_e	C00152_e	L-Asparagine	not part of alternatives	0
iPbe-for-liver	EXCbothC00155_e	C00155_e	L-Homocysteine	not part of alternatives	0
iPbe-for-liver	EXCbothC00158_e	C00158_e	Citrate	not part of alternatives	0
iPbe-for-liver	EXCbothC00159_e	C00159_e	D-Mannose	not part of alternatives	0
iPbe-for-liver	EXCbothC00163_e	C00163_e	Propanoate	not part of alternatives	0
iPbe-for-liver	EXCbothC00166_e	C00166_e	Phenylpyruvate	non-constitutive	759
iPbe-for-liver	EXCbothC00170_e	C00170_e	5'-Methylthioadenosine	not part of alternatives	0
iPbe-for-liver	EXCbothC00183_e	C00183_e	L-Valine	constitutive	2344
iPbe-for-liver	EXCbothC00188_e	C00188_e	L-Threonine	constitutive	2344
iPbe-for-liver	EXCbothC00189_e	C00189_e	Ethanolamine	not part of alternatives	0
iPbe-for-liver	EXCbothC00212_e	C00212_e	Adenosine	not part of alternatives	0
iPbe-for-liver	EXCbothC00234_e	C00234_e	10-Formyltetrahydrofolate	not part of alternatives	0
iPbe-for-liver	EXCbothC00242_e	C00242_e	Guanine	not part of alternatives	0
iPbe-for-liver	EXCbothC00249_e	C00249_e	Hexadecanoic acid	not part of alternatives	0
iPbe-for-liver	EXCbothC00251_e	C00251_e	Chorismate	not part of alternatives	0
iPbe-for-liver	EXCbothC00253_e	C00253_e	Nicotinate	non-constitutive	569
iPbe-for-liver	EXCbothC00255_e	C00255_e	Riboflavin	constitutive	2344
iPbe-for-liver	EXCbothC00262_e	C00262_e	Hypoxanthine	not part of alternatives	0
iPbe-for-liver	EXCbothC00288_e	C00288_e	HCO3-	not part of alternatives	0
iPbe-for-liver	EXCbothC00294_e	C00294_e	Inosine	not part of alternatives	0
iPbe-for-liver	EXCbothC00295_e	C00295_e	Orotate	not part of alternatives	0
iPbe-for-liver	EXCbothC00299_e	C00299_e	Uridine	not part of alternatives	0
iPbe-for-liver	EXCbothC00302_e	C00302_e	DL-Glutamate	not part of alternatives	0
iPbe-for-liver	EXCbothC00311_e	C00311_e	Isocitrate	not part of alternatives	0
iPbe-for-liver	EXCbothC00315_e	C00315_e	Spermidine	not part of alternatives	0
iPbe-for-liver	EXCbothC00329_e	C00329_e	D-Glucosamine	not part of alternatives	0
iPbe-for-liver	EXCbothC00337_e	C00337_e	(S)-Dihydroorotate	not part of alternatives	0
iPbe-for-liver	EXCbothC00376_e	C00376_e	Retinal	not part of alternatives	0
iPbe-for-liver	EXCbothC00378_e	C00378_e	Thiamine	constitutive	2344
iPbe-for-liver	EXCbothC00385_e	C00385_e	Xanthine	not part of alternatives	0
iPbe-for-liver	EXCbothC00407_e	C00407_e	L-Isoleucine	constitutive	2344
iPbe-for-liver	EXCbothC00415_e	C00415_e	Dihydrofolate	not part of alternatives	0
iPbe-for-liver	EXCbothC00417_e	C00417_e	cis-Aconitate	not part of alternatives	0
iPbe-for-liver	EXCbothC00438_e	C00438_e	N-Carbamoyl-L-aspartate	not part of alternatives	0
iPbe-for-liver	EXCbothC00473_e	C00473_e	Retinol	not part of alternatives	0
iPbe-for-liver	EXCbothC00499_e	C00499_e	Allantoate	not part of alternatives	0
iPbe-for-liver	EXCbothC00504_e	C00504_e	Folate	not part of alternatives	0
iPbe-for-liver	EXCbothC00506_e	C00506_e	L-Cysteate	not part of alternatives	0
iPbe-for-liver	EXCbothC00559_e	C00559_e	Deoxyadenosine	not part of alternatives	0
iPbe-for-liver	EXCbothC00568_e	C00568_e	4-Aminobenzoate	not part of alternatives	0
iPbe-for-liver	EXCbothC00577_e	C00577_e	D-Glyceraldehyde	not part of alternatives	0
iPbe-for-liver	EXCbothC00590_e	C00590_e	Coniferyl alcohol	not part of alternatives	0
iPbe-for-liver	EXCbothC00603_e	C00603_e	(-)-Ureidoglycolate	not part of alternatives	0
iPbe-for-liver	EXCbothC00606_e	C00606_e	3-Sulfino-L-alanine	not part of alternatives	0
iPbe-for-liver	EXCbothC00641_e	C00641_e	12-Diacyl-sn-glycerol	not part of alternatives	0
iPbe-for-liver	EXCbothC00669_e	C00669_e	gamma-L-Glutamyl-L-cysteine	not part of alternatives	0
iPbe-for-liver	EXCbothC00750_e	C00750_e	Spermine	not part of alternatives	0
iPbe-for-liver	EXCbothC00870_e	C00870_e	4-Nitrophenol	not part of alternatives	0
iPbe-for-liver	EXCbothC00921_e	C00921_e	Dihydropteroate	not part of alternatives	0
iPbe-for-liver	EXCbothC00957_e	C00957_e	Mercaptopyruvate	not part of alternatives	0
iPbe-for-liver	EXCbothC01079_e	C01079_e	Protoporphyrinogen IX	not part of alternatives	0
iPbe-for-liver	EXCbothC01137_e	C01137_e	S-Adenosylmethioninamine	not part of alternatives	0
iPbe-for-liver	EXCbothC01157_e	C01157_e	trans-4-Hydroxy-L-proline	not part of alternatives	0
iPbe-for-liver	EXCbothC01165_e	C01165_e	L-Glutamate 5-semialdehyde	not part of alternatives	0
iPbe-for-liver	EXCbothC01179_e	C01179_e	3-(4-Hydroxyphenyl)pyruvate	non-constitutive	757
iPbe-for-liver	EXCbothC01300_e	C01300_e	2-Amino-4-hydroxy-6-hydroxymethyl-78-dihydropteridine	not part of alternatives	0
iPbe-for-liver	EXCbothC01419_e	C01419_e	Cys-Gly	non-constitutive	1252
iPbe-for-liver	EXCbothC01528_e	C01528_e	Selenide	not part of alternatives	0
iPbe-for-liver	EXCbothC01672_e	C01672_e	Cadaverine	not part of alternatives	0
iPbe-for-liver	EXCbothC02090_e	C02090_e	Trypanothione	not part of alternatives	0
iPbe-for-liver	EXCbothC02325_e	C02325_e	Sinapyl alcohol	not part of alternatives	0
iPbe-for-liver	EXCbothC02380_e	C02380_e	6-Mercaptopurine	not part of alternatives	0
iPbe-for-liver	EXCbothC02646_e	C02646_e	4-Coumaryl alcohol	not part of alternatives	0
iPbe-for-liver	EXCbothC02730_e	C02730_e	2-Succinylbenzoate	not part of alternatives	0
iPbe-for-liver	EXCbothC03170_e	C03170_e	Trypanothione disulfide	not part of alternatives	0
iPbe-for-liver	EXCbothC03263_e	C03263_e	Coproporphyrinogen III	not part of alternatives	0
iPbe-for-liver	EXCbothC03451_e	C03451_e	(R)-S-Lactoylglutathione	not part of alternatives	0
iPbe-for-liver	EXCbothC03912_e	C03912_e	(S)-1-Pyrroline-5-carboxylate	non-constitutive	1108
iPbe-for-liver	EXCbothC04281_e	C04281_e	L-1-Pyrroline-3-hydroxy-5-carboxylate	not part of alternatives	0
iPbe-for-liver	EXCbothC05335_e	C05335_e	L-Selenomethionine	non-constitutive	814
iPbe-for-liver	EXCbothC05512_e	C05512_e	Deoxyinosine	not part of alternatives	0
iPbe-for-liver	EXCbothC05527_e	C05527_e	3-Sulfinylpyruvate	not part of alternatives	0
iPbe-for-liver	EXCbothC05528_e	C05528_e	3-Sulfopyruvate	not part of alternatives	0
iPbe-for-liver	EXCbothC05684_e	C05684_e	Selenite	not part of alternatives	0
iPbe-for-liver	EXCbothC05691_e	C05691_e	Se-Adenosylselenomethionine	not part of alternatives	0
iPbe-for-liver	EXCbothC05692_e	C05692_e	Se-Adenosyl-L-selenohomocysteine	not part of alternatives	0
iPbe-for-liver	EXCbothC05697_e	C05697_e	Selenate	not part of alternatives	0
iPbe-for-liver	EXCbothC05698_e	C05698_e	Selenohomocysteine	not part of alternatives	0
iPbe-for-liver	EXCbothC05703_e	C05703_e	Methaneselenol	not part of alternatives	0
iPbe-for-liver	EXCbothC05726_e	C05726_e	S-Substituted L-cysteine	not part of alternatives	0
iPbe-for-liver	EXCbothC05729_e	C05729_e	R-S-Cysteinylglycine	not part of alternatives	0
iPbe-for-liver	EXCbothC05841_e	C05841_e	Nicotinate D-ribonucleoside	non-constitutive	616
iPbe-for-liver	EXCbothC05946_e	C05946_e	D-4-Hydroxy-2-oxoglutarate	not part of alternatives	0
iPbe-for-liver	EXCbothC05947_e	C05947_e	L-erythro-4-Hydroxyglutamate	not part of alternatives	0
iPbe-for-liver	EXCbothC07648_e	C07648_e	Thioguanine	not part of alternatives	0
iPbe-for-liver	EXCbothC07649_e	C07649_e	5-FU	not part of alternatives	0
iPbe-for-liver	EXCbothC09332_e	C09332_e	Tetrahydrofolyl-[Glu](2)	not part of alternatives	0
iPbe-for-liver	EXCbothC11355_e	C11355_e	4-Amino-4-deoxychorismate	not part of alternatives	0
iPbe-for-liver	EXCbothC12205_e	C12205_e	5-Hydroxyconiferyl alcohol	not part of alternatives	0
iPbe-for-liver	EXCbothC16565_e	C16565_e	Aminopropylcadaverine	not part of alternatives	0
iPbe-for-liver	EXCbothC16614_e	C16614_e	6-Methylmercaptopurine	not part of alternatives	0
iPbe-for-liver	EXCbothC16633_e	C16633_e	5-Fluorouridine	not part of alternatives	0
iPbe-for-liver	EXCbothC16663_e	C16663_e	Tryparedoxin	not part of alternatives	0
iPbe-for-liver	EXCbothC16664_e	C16664_e	Tryparedoxin disulfide	not part of alternatives	0
iPbe-for-liver	EXCbothC16681_e	C16681_e	9-cis-Retinal	not part of alternatives	0
iPbe-for-liver	EXCbothC16682_e	C16682_e	9-cis-Retinol	not part of alternatives	0
iPbe-for-liver	EXCbothC18902_e	C18902_e	Methylselenic acid	not part of alternatives	0
iPbe-for-liver	EXCbothC00109_e	C00109_e	2-Oxobutanoate	not part of alternatives	0
iPbe-for-liver	EXCbothC00153_e	C00153_e	Nicotinamide	non-constitutive	524
iPbe-for-liver	EXCbothC00330_e	C00330_e	Deoxyguanosine	not part of alternatives	0
iPbe-for-liver	EXCbothC00387_e	C00387_e	Guanosine	not part of alternatives	0
iPbe-for-liver	EXCbothC00475_e	C00475_e	Cytidine	not part of alternatives	0
iPbe-for-liver	EXCbothC00526_e	C00526_e	Deoxyuridine	not part of alternatives	0
iPbe-for-liver	EXCbothC00881_e	C00881_e	Deoxycytidine	not part of alternatives	0
iPbe-for-liver	EXCbothC01762_e	C01762_e	Xanthosine	not part of alternatives	0
iPbe-for-liver	EXCbothC03150_e	C03150_e	N-Ribosylnicotinamide	non-constitutive	635
iPbe-for-liver	EXCbothC05823_e	C05823_e	3-Mercaptolactate	not part of alternatives	0
iPbe-for-liver	EXCbothC05984_e	C05984_e	2-Hydroxybutanoic acid	not part of alternatives	0
iPbe-for-liver	EXCbothC11537_e	C11537_e	(2R)-3-Sulfolactate	not part of alternatives	0
iPbe-for-liver	EXCbothC12739_e	C12739_e	Doxifluridine	not part of alternatives	0
iPbe-for-liver	EXCbothC15586_e	C15586_e	N-D-Ribosylpurine	not part of alternatives	0
iPbe-for-liver	EXCbothC15587_e	C15587_e	Purine	not part of alternatives	0
iPbe-for-liver	EXCbothC16635_e	C16635_e	5''-Deoxy-5-fluorocytidine	not part of alternatives	0
iPbe-for-liver	EXCbothC20463_e	C20463_e	Purine deoxyribonucleoside	not part of alternatives	0
iPbe-for-liver	EXCbothC00422_e	C00422_e	Triacylglycerol	not part of alternatives	0
iPbe-for-liver	EXCbothC00836_e	C00836_e	Sphinganine	not part of alternatives	0
iPbe-for-liver	EXCbothC02934_e	C02934_e	3-Dehydrosphinganine	not part of alternatives	0
iPbe-for-liver	EXCbothC01092_e	C01092_e	8-Amino-7-oxononanoate	not part of alternatives	0
iPbe-for-liver	EXCbothC03201_e	C03201_e	1-Alkyl-2-acylglycerol	not part of alternatives	0
iPbe-for-liver	EXCbothC03454_e	C03454_e	1-Alkenyl-2-acylglycerol	not part of alternatives	0
iPbe-for-liver	EXCbothC03508_e	C03508_e	L-2-Amino-3-oxobutanoic acid	non-constitutive	1179
iPbe-for-liver	EXCbothC03820_e	C03820_e	1-Alkyl-2-acetyl-sn-glycerol	not part of alternatives	0
iPbe-for-liver	EXCbothC05781_e	C05781_e	Oxyhemoglobin	not part of alternatives	0
iPbe-for-liver	EXCbothC00187_e	C00187_e	Cholesterol	constitutive	2344
iPbe-for-liver	EXCbothC00712_e	C00712_e	(9Z)-Octadecenoic acid	not part of alternatives	0
iPbe-for-liver	EXCbothC01530_e	C01530_e	Octadecanoic acid	not part of alternatives	0
iPbe-for-liver	EXCbothC01595_e	C01595_e	Linoleate	not part of alternatives	0
iPbe-for-liver	EXCbothC06424_e	C06424_e	Tetradecanoic acid	not part of alternatives	0
iPbe-for-liver	EXCbothC00120_e	C00120_e	Biotin	constitutive	2344
iPbe-for-liver	EXCbothC00440_e	C00440_e	5-Methyltetrahydrofolate	not part of alternatives	0
iPbe-for-liver	EXCbothC06453_e	C06453_e	Methylcobalamin	constitutive	2344
iPbe-for-liver	EXCbothC00058_e	C00058_e	Formate	not part of alternatives	0
iPbe-for-liver	EXCbothC00184_e	C00184_e	Glycerone	not part of alternatives	0
iPbe-for-liver	EXCbothC00195_e	C00195_e	N-Acylsphingosine	not part of alternatives	0
iPbe-for-liver	EXCbothC00250_e	C00250_e	Pyridoxal	not part of alternatives	0
iPbe-for-liver	EXCbothC00314_e	C00314_e	Pyridoxine	not part of alternatives	0
iPbe-for-liver	EXCbothC00319_e	C00319_e	Sphingosine	not part of alternatives	0
iPbe-for-liver	EXCbothC00534_e	C00534_e	Pyridoxamine	not part of alternatives	0
iPbe-for-liver	EXCbothC00831_e	C00831_e	Pantetheine	non-constitutive	809
iPbe-for-liver	EXCbothC00864_e	C00864_e	Pantothenate	non-constitutive	741
iPbe-for-liver	EXCbothC01335_e	C01335_e	ROH	not part of alternatives	0
iPbe-for-liver	EXCbothC02763_e	C02763_e	2-Hydroxy-3-phenylpropenoate	non-constitutive	782
iPbe-for-liver	EXCbothC04079_e	C04079_e	N-((R)-Pantothenoyl)-L-cysteine	non-constitutive	794
iPbe-for-liver	EXCbothC05350_e	C05350_e	2-Hydroxy-3-(4-hydroxyphenyl)propenoate	non-constitutive	751
iPbe-for-liver	EXCbothC12126_e	C12126_e	Dihydroceramide	not part of alternatives	0
iPbe-for-liver	EXCbothC15498_e	C15498_e	ROOH	not part of alternatives	0
iPbe-for-liver	EXCbothC00160_e	C00160_e	Glycolate	not part of alternatives	0
iPbe-for-liver	EXCbothC00427_e	C00427_e	Prostaglandin H2	not part of alternatives	0
iPbe-for-liver	EXCbothC00546_e	C00546_e	Methylglyoxal	not part of alternatives	0
iPbe-for-liver	EXCbothC00584_e	C00584_e	Prostaglandin E2	not part of alternatives	0
iPbe-for-liver	EXCbothC00696_e	C00696_e	Prostaglandin D2	not part of alternatives	0
iPbe-for-liver	EXCbothC00989_e	C00989_e	4-Hydroxybutanoic acid	not part of alternatives	0
iPbe-for-liver	EXCbothC01449_e	C01449_e	Queuine	not part of alternatives	0
iPbe-for-liver	EXCbothC01563_e	C01563_e	Carbamate	not part of alternatives	0
iPbe-for-liver	EXCbothC02170_e	C02170_e	Methylmalonate	not part of alternatives	0
iPbe-for-liver	EXCbothC02356_e	C02356_e	(S)-2-Aminobutanoate	not part of alternatives	0
iPbe-for-liver	EXCbothC02723_e	C02723_e	N-Methylputrescine	not part of alternatives	0
iPbe-for-liver	EXCbothC16675_e	C16675_e	7-Aminomethyl-7-carbaguanine	not part of alternatives	0
iPbe-for-liver	EXCbothC21015_e	C21015_e	gamma-L-Glutamyl-L-2-aminobutyrate	not part of alternatives	0
iPbe-for-liver	EXCbothC21016_e	C21016_e	Ophthalmate	not part of alternatives	0
iPbe-for-liver	EXCbothC00032_e	C00032_e	Heme	not part of alternatives	0
iPbe-for-liver	EXCbothC00156_e	C00156_e	4-Hydroxybenzoate	not part of alternatives	0
iPbe-for-liver	EXCbothC00430_e	C00430_e	5-Aminolevulinate	not part of alternatives	0
iPbe-for-liver	EXCbothC00725_e	C00725_e	Lipoate	not part of alternatives	0
iPbe-for-liver	EXCbothC05198_e	C05198_e	5'-Deoxyadenosine	not part of alternatives	0
iPbe-for-liver	EXCbothC14818_e	C14818_e	Fe2+	constitutive	2344
iPbe-for-liver	EXCbothC17023_e	C17023_e	Sulfur donor	not part of alternatives	0
iPbe-for-liver	EXCbothC03657_e	C03657_e	14-Dihydroxy-2-naphthoate	not part of alternatives	0
iPbe-for-liver	EXCbothC00060_e	C00060_e	Carboxylate	not part of alternatives	0
iPbe-for-liver	EXCbothC00266_e	C00266_e	Glycolaldehyde	not part of alternatives	0
iPbe-for-liver	EXCbothC00445_e	C00445_e	510-Methenyltetrahydrofolate	not part of alternatives	0
iPbe-for-liver	EXCbothC00493_e	C00493_e	Shikimate	not part of alternatives	0
iPbe-for-liver	EXCbothC00885_e	C00885_e	Isochorismate	not part of alternatives	0
iPbe-for-liver	EXCbothC00944_e	C00944_e	3-Dehydroquinate	not part of alternatives	0
iPbe-for-liver	EXCbothC02637_e	C02637_e	3-Dehydroshikimate	not part of alternatives	0
iPbe-for-liver	EXCbothC03172_e	C03172_e	S-Methyl-L-methionine	not part of alternatives	0
iPbe-for-liver	EXCbothC04874_e	C04874_e	2-Amino-4-hydroxy-6-(D-erythro-123-trihydroxypropyl)-78-dihydropteridine	not part of alternatives	0
iPbe-for-liver	EXCbothC05690_e	C05690_e	Se-Methylselenomethionine	non-constitutive	1530
iPbe-for-liver	EXCbothC05817_e	C05817_e	(1R6R)-6-Hydroxy-2-succinylcyclohexa-24-diene-1-carboxylate	not part of alternatives	0
iPbe-for-liver	EXCbothC16519_e	C16519_e	2-Succinyl-5-enolpyruvyl-6-hydroxy-3-cyclohexene-1-carboxylate	not part of alternatives	0
iPbe-for-liver	EXCbothC01279_e	C01279_e	4-Amino-5-hydroxymethyl-2-methylpyrimidine	not part of alternatives	0
iPbe-for-liver	EXCbothC04294_e	C04294_e	5-(2-Hydroxyethyl)-4-methylthiazole	not part of alternatives	0
iPbe-for-liver	EXCbothC01019_e	C01019_e	6-Deoxy-L-galactose	not part of alternatives	0
iPbe-for-liver	EXCbothC00984_e	C00984_e	alpha-D-Galactose	not part of alternatives	0
iPbe-for-liver	EXCbothC00029_e	C00029_e	UDP-glucose	not part of alternatives	0
iPbe-for-liver	EXCbothC00043_e	C00043_e	UDP-N-acetyl-D-glucosamine	not part of alternatives	0
iPbe-for-liver	EXCbothC00096_e	C00096_e	GDP-mannose	not part of alternatives	0
iPbe-for-liver	EXCbothC00042_e	C00042_e	Succinate	not part of alternatives	0
iPbe-for-liver	EXCbothC00272_e	C00272_e	Tetrahydrobiopterin	not part of alternatives	0
iPbe-for-liver	EXCbothC00334_e	C00334_e	4-Aminobutanoate	not part of alternatives	0
iPbe-for-liver	EXCbothC00536_e	C00536_e	Triphosphate	not part of alternatives	0
iPbe-for-liver	EXCbothC03684_e	C03684_e	6-Pyruvoyltetrahydropterin	not part of alternatives	0
iPbe-for-liver	EXCbothC05650_e	C05650_e	Tetrahydropteridine	not part of alternatives	0
iPbe-for-liver	EXCbothC00327_e	C00327_e	L-Citrulline	not part of alternatives	0
iPbe-for-liver	EXCbothC00533_e	C00533_e	Nitric oxide	not part of alternatives	0
iPbe-for-liver	EXCbothC01134_e	C01134_e	Pantetheine 4'-phosphate	not part of alternatives	0
iPbe-for-liver	EXCbothbiomass_e	biomass	biomass	not part of alternatives	0

## Sheet: S3.4
Model analysed	Condition for essentiality: in silico minimal media/uptakes (IMM) or in a media allowing the uptake of all substrates from the alternative IMMs (joint IMM)	Essential gene	PlasmoGEM phenotypes for blood stage development of P. berghei	PlasmoGEM phenotypes for liver stage development of P. berghei	Alt 1	Alt 2	Alt 3	Alt 4	Alt 5	Alt 6	Alt 7	Alt 8	Alt 9	Alt 10	Alt 11	Alt 12	Alt 13	Alt 14	Alt 15	Alt 16	Alt 17	Alt 18	Alt 19	Alt 20	Alt 21	Alt 22	Alt 23	Alt 24	Alt 25	Alt 26	Alt 27	Alt 28	Alt 29	Alt 30	Alt 31	Alt 32	Alt 33	Alt 34	Alt 35	Alt 36	Alt 37	Alt 38	Alt 39	Alt 40	Alt 41	Alt 42	Alt 43	Alt 44	Alt 45
iPbe-for-blood	IMM	PBANKA_0102100	Slow	Dispensable	Orotate	UDP-N-acetyl-D-glucosamine
iPbe-for-blood	IMM	PBANKA_0105900	Dispensable	Slow	Coproporphyrinogen III	Heme	Protoporphyrinogen IX
iPbe-for-blood	IMM	PBANKA_0109100	Essential	no info	D-Fructose|2-Succinyl-5-enolpyruvyl-6-hydroxy-3-cyclohexene-1-carboxylate	D-Glucose|Isochorismate	D-Glucosamine|Shikimate	D-Glucose|Chorismate	D-Glucose|3-Dehydroquinate	D-Glucosamine|3-Dehydroshikimate	D-Glucosamine|Isochorismate	D-Mannose|3-Dehydroquinate	D-Mannose|3-Dehydroshikimate	D-Fructose|3-Dehydroshikimate	D-Glucose|2-Succinyl-5-enolpyruvyl-6-hydroxy-3-cyclohexene-1-carboxylate	D-Mannose|Shikimate	Chorismate|D-Glucosamine	D-Fructose|Isochorismate	D-Glucosamine|3-Dehydroquinate	D-Glucosamine|2-Succinyl-5-enolpyruvyl-6-hydroxy-3-cyclohexene-1-carboxylate	D-Mannose|2-Succinyl-5-enolpyruvyl-6-hydroxy-3-cyclohexene-1-carboxylate	D-Glucose|Shikimate	D-Mannose|Isochorismate	D-Fructose|Chorismate
iPbe-for-blood	IMM	PBANKA_0308200	Slow	Essential	Hexadecanoic acid|Tetradecanoic acid|Lipoate
iPbe-for-blood	IMM	PBANKA_0407600	Slow	Dispensable	L-Asparagine
iPbe-for-blood	IMM	PBANKA_0414800	no info	no info	L-Ornithine	N-Methylputrescine	Spermine	L-Glutamate 5-semialdehyde
iPbe-for-blood	IMM	PBANKA_0501700	Dispensable	Slow	GDP-mannose
iPbe-for-blood	IMM	PBANKA_0505000	Dispensable	Essential	Hexadecanoic acid|Octadecanoic acid|Tetradecanoic acid|Lipoate
iPbe-for-blood	IMM	PBANKA_0507400	Slow	Dispensable	UDP-N-acetyl-D-glucosamine
iPbe-for-blood	IMM	PBANKA_0509300	Slow	Dispensable	UDP-N-acetyl-D-glucosamine	D-Glucosamine
iPbe-for-blood	IMM	PBANKA_0512200	Dispensable	Slow	Heme
iPbe-for-blood	IMM	PBANKA_0516900	Essential	no info	Spermine	S-Adenosylmethioninamine|N-Methylputrescine	Aminopropylcadaverine|N-Methylputrescine
iPbe-for-blood	IMM	PBANKA_0522400	Dispensable	Essential	(9Z)-Octadecenoic acid
iPbe-for-blood	IMM	PBANKA_0608000	Dispensable	Slow	Coproporphyrinogen III	Heme	Protoporphyrinogen IX
iPbe-for-blood	IMM	PBANKA_0613600	Dispensable	Dispensable	Pantetheine	N-((R)-Pantothenoyl)-L-cysteine
iPbe-for-blood	IMM	PBANKA_0621800	Slow	Dispensable	14-Dihydroxy-2-naphthoate	2-Succinylbenzoate
iPbe-for-blood	IMM	PBANKA_0707000	Dispensable	Essential	Lipoate
iPbe-for-blood	IMM	PBANKA_0714700	Dispensable	Dispensable	Pantetheine
iPbe-for-blood	IMM	PBANKA_0714900	Dispensable	Slow	Hexadecanoic acid|Octadecanoic acid|Tetradecanoic acid|Lipoate
iPbe-for-blood	IMM	PBANKA_0803200	Essential	no info	myo-Inositol
iPbe-for-blood	IMM	PBANKA_0816400	Essential	no info	D-Glucose	D-Fructose	D-Mannose	D-Glucosamine	myo-Inositol|2-Succinyl-5-enolpyruvyl-6-hydroxy-3-cyclohexene-1-carboxylate|alpha-D-Galactose|UDP-N-acetyl-D-glucosamine|GDP-mannose	myo-Inositol|12-Diacyl-sn-glycerol|3-Dehydroquinate|alpha-D-Galactose|UDP-N-acetyl-D-glucosamine|GDP-mannose	myo-Inositol|Chorismate|12-Diacyl-sn-glycerol|alpha-D-Galactose|UDP-N-acetyl-D-glucosamine|GDP-mannose	L-Aspartate|myo-Inositol|3-Dehydroquinate|alpha-D-Galactose|UDP-N-acetyl-D-glucosamine|GDP-mannose	myo-Inositol|D-Glyceraldehyde|Shikimate|alpha-D-Galactose|UDP-N-acetyl-D-glucosamine|GDP-mannose	L-Aspartate|myo-Inositol|Chorismate|alpha-D-Galactose|UDP-N-acetyl-D-glucosamine|GDP-mannose	2-Oxoglutarate|myo-Inositol|Chorismate|alpha-D-Galactose|UDP-N-acetyl-D-glucosamine|GDP-mannose	Oxaloacetate|myo-Inositol|3-Dehydroquinate|alpha-D-Galactose|UDP-N-acetyl-D-glucosamine|GDP-mannose	myo-Inositol|D-Glyceraldehyde|3-Dehydroshikimate|alpha-D-Galactose|UDP-N-acetyl-D-glucosamine|GDP-mannose	Fumarate|myo-Inositol|Shikimate|alpha-D-Galactose|UDP-N-acetyl-D-glucosamine|GDP-mannose	Methanol|myo-Inositol|Shikimate|alpha-D-Galactose|UDP-N-acetyl-D-glucosamine|GDP-mannose	Glycerol|myo-Inositol|Chorismate|alpha-D-Galactose|UDP-N-acetyl-D-glucosamine|GDP-mannose	Glycerol|myo-Inositol|Shikimate|alpha-D-Galactose|UDP-N-acetyl-D-glucosamine|GDP-mannose	myo-Inositol|Chorismate|Deoxyadenosine|alpha-D-Galactose|UDP-N-acetyl-D-glucosamine|GDP-mannose	myo-Inositol|Deoxyuridine|Isochorismate|alpha-D-Galactose|UDP-N-acetyl-D-glucosamine|GDP-mannose	myo-Inositol|Deoxyadenosine|Shikimate|alpha-D-Galactose|UDP-N-acetyl-D-glucosamine|GDP-mannose
iPbe-for-blood	IMM	PBANKA_0819800	no info	no info	(R)-S-Lactoylglutathione	Glutathione disulfide	Glutathione	gamma-L-Glutamyl-L-cysteine
iPbe-for-blood	IMM	PBANKA_0821700	Essential	Dispensable	Guanosine	Deoxyguanosine	Guanine	Xanthine	Xanthosine	GDP-mannose
iPbe-for-blood	IMM	PBANKA_0823300	Essential	no info	510-Methenyltetrahydrofolate	10-Formyltetrahydrofolate	510-Methylenetetrahydrofolate	Dihydrofolate	Dihydropteroate	4-Amino-4-deoxychorismate	5-Methyltetrahydrofolate	Folate	4-Aminobenzoate
iPbe-for-blood	IMM	PBANKA_0823800	Dispensable	Essential	Hexadecanoic acid|Octadecanoic acid|Tetradecanoic acid|Lipoate
iPbe-for-blood	IMM	PBANKA_0824500	Slow	Dispensable	Lipoate
iPbe-for-blood	IMM	PBANKA_0828700	Essential	no info	Ethanolamine
iPbe-for-blood	IMM	PBANKA_0906600	Slow	Slow	Protoporphyrinogen IX	Heme
iPbe-for-blood	IMM	PBANKA_0912700	Essential	no info	(9Z)-Octadecenoic acid
iPbe-for-blood	IMM	PBANKA_0918200	Slow	Essential	UDP-N-acetyl-D-glucosamine
iPbe-for-blood	IMM	PBANKA_0923800	Essential	no info	Hexadecanoic acid|Octadecanoic acid|Tetradecanoic acid|Lipoate
iPbe-for-blood	IMM	PBANKA_0928100	Essential	no info	L-Aspartate	2-Succinyl-5-enolpyruvyl-6-hydroxy-3-cyclohexene-1-carboxylate	(S)-Dihydroorotate	Oxaloacetate	Fumarate	L-Asparagine	(S)-Malate	L-Glutamine	L-Glutamate	DL-Glutamate|3-Mercaptolactate	2-Oxoglutarate|Hexadecanoic acid	2-Oxoglutarate|(S)-1-Pyrroline-5-carboxylate	2-Oxoglutarate|4-Amino-4-deoxychorismate	Pyruvate|2-Oxoglutarate	DL-Glutamate|Mercaptopyruvate	2-Oxoglutarate|12-Diacyl-sn-glycerol	2-Oxoglutarate|Dihydroceramide	2-Oxoglutarate|L-Proline	2-Oxoglutarate|Triacylglycerol	2-Oxoglutarate|Isochorismate
iPbe-for-blood	IMM	PBANKA_0931800	no info	no info	Pyridoxine	Pyridoxamine	Pyridoxal
iPbe-for-blood	IMM	PBANKA_1007100	Dispensable	Dispensable	N-Acylsphingosine	Dihydroceramide	Sphingosine	Sphinganine
iPbe-for-blood	IMM	PBANKA_1008800	Essential	no info	D-Glucose	myo-Inositol|UDP-glucose	myo-Inositol|alpha-D-Galactose
iPbe-for-blood	IMM	PBANKA_1022300	Slow	Dispensable	GDP-mannose
iPbe-for-blood	IMM	PBANKA_1027000	no info	no info	Dihydroceramide	3-Dehydrosphinganine	N-Acylsphingosine	Sphingosine	Sphinganine
iPbe-for-blood	IMM	PBANKA_1028200	no info	no info	2-Succinylbenzoate	14-Dihydroxy-2-naphthoate
iPbe-for-blood	IMM	PBANKA_1038300	Dispensable	Dispensable	N-Acylsphingosine	Dihydroceramide
iPbe-for-blood	IMM	PBANKA_1110700	no info	no info	(9Z)-Octadecenoic acid|Linoleate
iPbe-for-blood	IMM	PBANKA_1111400	no info	no info	myo-Inositol
iPbe-for-blood	IMM	PBANKA_1111800	Dispensable	Dispensable	Glutathione	Glutathione disulfide	(R)-S-Lactoylglutathione
iPbe-for-blood	IMM	PBANKA_1112400	no info	no info	UDP-N-acetyl-D-glucosamine
iPbe-for-blood	IMM	PBANKA_1113000	Essential	no info	D-Glucose|Adenine	Adenine|Glycerone	Adenine|D-Mannose	D-Mannose|Hypoxanthine	D-Glucose|Hypoxanthine	Adenine|D-Glucosamine	D-Fructose|Hypoxanthine	Hypoxanthine|D-Glucosamine	D-Fructose|Adenine	Hypoxanthine|Glycerone	myo-Inositol|Adenine|Pyridoxamine|2-Succinyl-5-enolpyruvyl-6-hydroxy-3-cyclohexene-1-carboxylate|alpha-D-Galactose|UDP-N-acetyl-D-glucosamine|GDP-mannose	myo-Inositol|Adenine|Pyridoxine|2-Succinyl-5-enolpyruvyl-6-hydroxy-3-cyclohexene-1-carboxylate|alpha-D-Galactose|UDP-N-acetyl-D-glucosamine|GDP-mannose	myo-Inositol|Hypoxanthine|Pyridoxal|2-Succinyl-5-enolpyruvyl-6-hydroxy-3-cyclohexene-1-carboxylate|alpha-D-Galactose|UDP-N-acetyl-D-glucosamine|GDP-mannose	myo-Inositol|Adenine|Pyridoxal|2-Succinyl-5-enolpyruvyl-6-hydroxy-3-cyclohexene-1-carboxylate|alpha-D-Galactose|UDP-N-acetyl-D-glucosamine|GDP-mannose	myo-Inositol|Hypoxanthine|Pyridoxine|2-Succinyl-5-enolpyruvyl-6-hydroxy-3-cyclohexene-1-carboxylate|alpha-D-Galactose|UDP-N-acetyl-D-glucosamine|GDP-mannose	myo-Inositol|Hypoxanthine|Pyridoxamine|2-Succinyl-5-enolpyruvyl-6-hydroxy-3-cyclohexene-1-carboxylate|alpha-D-Galactose|UDP-N-acetyl-D-glucosamine|GDP-mannose	L-Glutamine|myo-Inositol|Adenine|Pyridoxamine|Isochorismate|alpha-D-Galactose|UDP-N-acetyl-D-glucosamine|GDP-mannose	myo-Inositol|Adenine|L-Asparagine|Chorismate|Pyridoxal|alpha-D-Galactose|UDP-N-acetyl-D-glucosamine|GDP-mannose	myo-Inositol|Adenine|12-Diacyl-sn-glycerol|Pyridoxamine|Isochorismate|alpha-D-Galactose|UDP-N-acetyl-D-glucosamine|GDP-mannose	L-Aspartate|myo-Inositol|Hypoxanthine|Pyridoxine|3-Dehydroquinate|alpha-D-Galactose|UDP-N-acetyl-D-glucosamine|GDP-mannose
iPbe-for-blood	IMM	PBANKA_1114200	Essential	no info	D-Glucosamine	D-Mannose	Glycerone	D-Glucose	D-Fructose	myo-Inositol|Pyridoxal|2-Succinyl-5-enolpyruvyl-6-hydroxy-3-cyclohexene-1-carboxylate|alpha-D-Galactose|UDP-N-acetyl-D-glucosamine|GDP-mannose	myo-Inositol|Pyridoxine|2-Succinyl-5-enolpyruvyl-6-hydroxy-3-cyclohexene-1-carboxylate|alpha-D-Galactose|UDP-N-acetyl-D-glucosamine|GDP-mannose	myo-Inositol|Pyridoxamine|2-Succinyl-5-enolpyruvyl-6-hydroxy-3-cyclohexene-1-carboxylate|alpha-D-Galactose|UDP-N-acetyl-D-glucosamine|GDP-mannose	L-Glutamate|myo-Inositol|Pyridoxamine|Isochorismate|alpha-D-Galactose|UDP-N-acetyl-D-glucosamine|GDP-mannose	myo-Inositol|D-Glyceraldehyde|Pyridoxine|3-Dehydroshikimate|alpha-D-Galactose|UDP-N-acetyl-D-glucosamine|GDP-mannose	L-Aspartate|myo-Inositol|Chorismate|Pyridoxamine|alpha-D-Galactose|UDP-N-acetyl-D-glucosamine|GDP-mannose	myo-Inositol|D-Glyceraldehyde|Pyridoxamine|3-Dehydroshikimate|alpha-D-Galactose|UDP-N-acetyl-D-glucosamine|GDP-mannose	myo-Inositol|Deoxyadenosine|Pyridoxal|Shikimate|alpha-D-Galactose|UDP-N-acetyl-D-glucosamine|GDP-mannose	L-Aspartate|myo-Inositol|Pyridoxamine|3-Dehydroquinate|alpha-D-Galactose|UDP-N-acetyl-D-glucosamine|GDP-mannose	myo-Inositol|Chorismate|Deoxycytidine|Pyridoxine|alpha-D-Galactose|UDP-N-acetyl-D-glucosamine|GDP-mannose	myo-Inositol|Chorismate|D-Glyceraldehyde|Pyridoxal|alpha-D-Galactose|UDP-N-acetyl-D-glucosamine|GDP-mannose	myo-Inositol|Deoxyguanosine|Pyridoxal|Isochorismate|alpha-D-Galactose|UDP-N-acetyl-D-glucosamine|GDP-mannose	L-Glutamine|myo-Inositol|Chorismate|Pyridoxamine|alpha-D-Galactose|UDP-N-acetyl-D-glucosamine|GDP-mannose	myo-Inositol|12-Diacyl-sn-glycerol|Pyridoxamine|3-Dehydroquinate|alpha-D-Galactose|UDP-N-acetyl-D-glucosamine|GDP-mannose	myo-Inositol|12-Diacyl-sn-glycerol|Pyridoxal|3-Dehydroquinate|alpha-D-Galactose|UDP-N-acetyl-D-glucosamine|GDP-mannose
iPbe-for-blood	IMM	PBANKA_1120200	Dispensable	Dispensable	Pyridoxine	Pyridoxamine	Pyridoxal
iPbe-for-blood	IMM	PBANKA_1121900	Dispensable	Dispensable	Isochorismate	Chorismate	2-Succinyl-5-enolpyruvyl-6-hydroxy-3-cyclohexene-1-carboxylate	Dihydrofolate|4-Hydroxybenzoate	10-Formyltetrahydrofolate|4-Hydroxybenzoate	Dihydropteroate|4-Hydroxybenzoate	510-Methylenetetrahydrofolate|4-Hydroxybenzoate	510-Methylenetetrahydrofolate|14-Dihydroxy-2-naphthoate	Folate|4-Hydroxybenzoate	4-Aminobenzoate|4-Hydroxybenzoate	10-Formyltetrahydrofolate|14-Dihydroxy-2-naphthoate	Dihydrofolate|2-Succinylbenzoate	4-Hydroxybenzoate|510-Methenyltetrahydrofolate	10-Formyltetrahydrofolate|2-Succinylbenzoate	2-Succinylbenzoate|510-Methenyltetrahydrofolate	5-Methyltetrahydrofolate|4-Hydroxybenzoate	510-Methylenetetrahydrofolate|2-Succinylbenzoate	2-Succinylbenzoate|5-Methyltetrahydrofolate	4-Amino-4-deoxychorismate|4-Hydroxybenzoate	Folate|2-Succinylbenzoate
iPbe-for-blood	IMM	PBANKA_1125100	Dispensable	Slow	Hexadecanoic acid|Octadecanoic acid|Tetradecanoic acid|Lipoate
iPbe-for-blood	IMM	PBANKA_1127600	no info	no info	UDP-N-acetyl-D-glucosamine
iPbe-for-blood	IMM	PBANKA_1140700	no info	no info	Heme
iPbe-for-blood	IMM	PBANKA_1143400	Dispensable	Essential	(9Z)-Octadecenoic acid|Linoleate|N-Acylsphingosine	(9Z)-Octadecenoic acid|Linoleate|Sphingosine
iPbe-for-blood	IMM	PBANKA_1211000	Slow	Dispensable	Guanine	Guanosine	Deoxyguanosine	GDP-mannose
iPbe-for-blood	IMM	PBANKA_1212400	Dispensable	Dispensable	6-Deoxy-L-galactose
iPbe-for-blood	IMM	PBANKA_1214300	Essential	no info	Fumarate	2-Succinyl-5-enolpyruvyl-6-hydroxy-3-cyclohexene-1-carboxylate	L-Aspartate	(S)-Malate	Oxaloacetate	L-Asparagine	L-Glutamate	(S)-Dihydroorotate	L-Glutamine	2-Oxoglutarate|Hexadecanoic acid	2-Oxoglutarate|Triacylglycerol	2-Oxoglutarate|12-Diacyl-sn-glycerol	2-Oxoglutarate|(S)-1-Pyrroline-5-carboxylate	DL-Glutamate|3-Mercaptolactate	Pyruvate|2-Oxoglutarate	2-Oxoglutarate|Chorismate	DL-Glutamate|Mercaptopyruvate	2-Oxoglutarate|Dihydroceramide	2-Oxoglutarate|Isochorismate	2-Oxoglutarate|N-Acylsphingosine
iPbe-for-blood	IMM	PBANKA_1216200	Essential	no info	Triacylglycerol
iPbe-for-blood	IMM	PBANKA_1228400	Slow	Dispensable	GDP-mannose	D-Mannose
iPbe-for-blood	IMM	PBANKA_1229800	no info	no info	Hexadecanoic acid|Octadecanoic acid|Tetradecanoic acid|Lipoate
iPbe-for-blood	IMM	PBANKA_1232300	Dispensable	Dispensable	UDP-glucose
iPbe-for-blood	IMM	PBANKA_1235600	Slow	Dispensable	Adenosine	Inosine	Hypoxanthine|Cytidine	Hypoxanthine|Xanthosine	Deoxyinosine|Nicotinate D-ribonucleoside	Adenine|D-Mannose	D-Fructose|Hypoxanthine	Uridine|Deoxyinosine	Deoxyadenosine|Guanosine	Adenine|Nicotinate D-ribonucleoside	Hypoxanthine|Uridine	Deoxyadenosine|Glycerone	D-Fructose|Adenine	Deoxyinosine|Guanosine	D-Mannose|Deoxyadenosine	D-Glucosamine|Deoxyadenosine	Adenine|N-Ribosylnicotinamide	Deoxyadenosine|Xanthosine	Adenine|Uridine	Deoxyinosine|Cytidine
iPbe-for-blood	IMM	PBANKA_1239900	no info	no info	(9Z)-Octadecenoic acid
iPbe-for-blood	IMM	PBANKA_1304100	Essential	no info	Heme	Protoporphyrinogen IX	Coproporphyrinogen III
iPbe-for-blood	IMM	PBANKA_1308200	no info	no info	Triacylglycerol	12-Diacyl-sn-glycerol
iPbe-for-blood	IMM	PBANKA_1308600	Essential	no info	D-Fructose|Deoxyinosine	D-Glucosamine|12-Diacyl-sn-glycerol	Glycerol|D-Mannose	D-Mannose|Deoxyguanosine	D-Mannose|Deoxyinosine	L-Asparagine|D-Mannose	D-Glucose|Oxaloacetate	D-Glucose|Methanol	D-Glucosamine|2-Succinyl-5-enolpyruvyl-6-hydroxy-3-cyclohexene-1-carboxylate	D-Glucosamine|Deoxyuridine	D-Glucose|Deoxyadenosine	D-Fructose|D-Glyceraldehyde	Formaldehyde|D-Fructose	Oxaloacetate|D-Glucosamine	D-Glucose|Glycerol	D-Mannose|12-Diacyl-sn-glycerol	D-Glucose|Formaldehyde	D-Glucosamine|Deoxyguanosine	D-Glucose|Deoxyguanosine	D-Fructose|Methanol
iPbe-for-blood	IMM	PBANKA_1309900	Slow	Dispensable	L-Cysteine	DL-Glutamate|3-Mercaptolactate	DL-Glutamate|Mercaptopyruvate
iPbe-for-blood	IMM	PBANKA_1310100	no info	no info	Hexadecanoic acid|Octadecanoic acid|Tetradecanoic acid|Lipoate
iPbe-for-blood	IMM	PBANKA_1322100	Dispensable	Dispensable	10-Formyltetrahydrofolate	Dihydrofolate	510-Methenyltetrahydrofolate	Dihydropteroate	510-Methylenetetrahydrofolate	4-Aminobenzoate	Folate	5-Methyltetrahydrofolate
iPbe-for-blood	IMM	PBANKA_1326400	Essential	no info	L-Glutamate	L-Glutamine	L-Asparagine	Fumarate	Oxaloacetate	(S)-Dihydroorotate	L-Aspartate	(S)-Malate	2-Succinyl-5-enolpyruvyl-6-hydroxy-3-cyclohexene-1-carboxylate	2-Oxoglutarate|12-Diacyl-sn-glycerol	DL-Glutamate|Mercaptopyruvate	2-Oxoglutarate|Triacylglycerol	2-Oxoglutarate|N-Acylsphingosine	DL-Glutamate|3-Mercaptolactate	2-Oxoglutarate|Dihydroceramide	2-Oxoglutarate|Isochorismate	2-Oxoglutarate|Hexadecanoic acid	2-Oxoglutarate|L-Proline	2-Oxoglutarate|(S)-1-Pyrroline-5-carboxylate	2-Oxoglutarate|4-Amino-4-deoxychorismate
iPbe-for-blood	IMM	PBANKA_1336100	no info	no info	(S)-Dihydroorotate	UDP-N-acetyl-D-glucosamine	Orotate
iPbe-for-blood	IMM	PBANKA_1338200	Dispensable	Slow	Hexadecanoic acid|Octadecanoic acid|Tetradecanoic acid|Lipoate
iPbe-for-blood	IMM	PBANKA_1340000	Essential	no info	510-Methenyltetrahydrofolate	Dihydrofolate	10-Formyltetrahydrofolate	5-Methyltetrahydrofolate	510-Methylenetetrahydrofolate	Folate
iPbe-for-blood	IMM	PBANKA_1346500	Dispensable	Essential	(9Z)-Octadecenoic acid
iPbe-for-blood	IMM	PBANKA_1356600	Slow	Essential	UDP-N-acetyl-D-glucosamine
iPbe-for-blood	IMM	PBANKA_1357500	Dispensable	Slow	Lipoate
iPbe-for-blood	IMM	PBANKA_1357700	Essential	no info	(S)-Dihydroorotate	UDP-N-acetyl-D-glucosamine	Orotate
iPbe-for-blood	IMM	PBANKA_1406700	Essential	no info	(S)-Dihydroorotate	Orotate	UDP-N-acetyl-D-glucosamine
iPbe-for-blood	IMM	PBANKA_1410500	Dispensable	Essential	Hexadecanoic acid|Octadecanoic acid|Tetradecanoic acid|Lipoate
iPbe-for-blood	IMM	PBANKA_1423700	Dispensable	Dispensable	6-Deoxy-L-galactose
iPbe-for-blood	IMM	PBANKA_1426700	Essential	no info	10-Formyltetrahydrofolate	Dihydropteroate	510-Methenyltetrahydrofolate	510-Methylenetetrahydrofolate	Folate	Dihydrofolate	5-Methyltetrahydrofolate
iPbe-for-blood	IMM	PBANKA_1428500	Essential	no info	12-Diacyl-sn-glycerol	Triacylglycerol
iPbe-for-blood	IMM	PBANKA_1435100	no info	no info	D-Glucose	Glycerone	D-Mannose	D-Fructose	D-Glucosamine	myo-Inositol|2-Succinyl-5-enolpyruvyl-6-hydroxy-3-cyclohexene-1-carboxylate|alpha-D-Galactose|UDP-N-acetyl-D-glucosamine|GDP-mannose	L-Glutamate|myo-Inositol|Chorismate|alpha-D-Galactose|UDP-N-acetyl-D-glucosamine|GDP-mannose	myo-Inositol|(S)-Dihydroorotate|Shikimate|alpha-D-Galactose|UDP-N-acetyl-D-glucosamine|GDP-mannose	myo-Inositol|Deoxyadenosine|Shikimate|alpha-D-Galactose|UDP-N-acetyl-D-glucosamine|GDP-mannose	myo-Inositol|Chorismate|12-Diacyl-sn-glycerol|alpha-D-Galactose|UDP-N-acetyl-D-glucosamine|GDP-mannose	L-Glutamine|myo-Inositol|Chorismate|alpha-D-Galactose|UDP-N-acetyl-D-glucosamine|GDP-mannose	Glycerol|myo-Inositol|3-Dehydroquinate|alpha-D-Galactose|UDP-N-acetyl-D-glucosamine|GDP-mannose	2-Oxoglutarate|myo-Inositol|Chorismate|alpha-D-Galactose|UDP-N-acetyl-D-glucosamine|GDP-mannose	L-Aspartate|myo-Inositol|Chorismate|alpha-D-Galactose|UDP-N-acetyl-D-glucosamine|GDP-mannose	myo-Inositol|D-Glyceraldehyde|3-Dehydroquinate|alpha-D-Galactose|UDP-N-acetyl-D-glucosamine|GDP-mannose	myo-Inositol|Deoxyinosine|3-Dehydroquinate|alpha-D-Galactose|UDP-N-acetyl-D-glucosamine|GDP-mannose	myo-Inositol|12-Diacyl-sn-glycerol|Shikimate|alpha-D-Galactose|UDP-N-acetyl-D-glucosamine|GDP-mannose	myo-Inositol|Chorismate|(S)-Dihydroorotate|alpha-D-Galactose|UDP-N-acetyl-D-glucosamine|GDP-mannose	myo-Inositol|12-Diacyl-sn-glycerol|3-Dehydroquinate|alpha-D-Galactose|UDP-N-acetyl-D-glucosamine|GDP-mannose	Oxaloacetate|myo-Inositol|Chorismate|alpha-D-Galactose|UDP-N-acetyl-D-glucosamine|GDP-mannose
iPbe-for-blood	IMM	PBANKA_1438900	Dispensable	Slow	5-Methyltetrahydrofolate|Tetrahydrobiopterin	5-Methyltetrahydrofolate|6-Pyruvoyltetrahydropterin	10-Formyltetrahydrofolate|6-Pyruvoyltetrahydropterin	10-Formyltetrahydrofolate|Tetrahydrobiopterin	Tetrahydrobiopterin|Triphosphate	510-Methenyltetrahydrofolate|6-Pyruvoyltetrahydropterin	Triphosphate|6-Pyruvoyltetrahydropterin	2-Amino-4-hydroxy-6-(D-erythro-123-trihydroxypropyl)-78-dihydropteridine|Tetrahydrobiopterin	510-Methenyltetrahydrofolate|Tetrahydrobiopterin	2-Amino-4-hydroxy-6-hydroxymethyl-78-dihydropteridine|6-Pyruvoyltetrahydropterin	Dihydropteroate|Tetrahydrobiopterin	Dihydropteroate|6-Pyruvoyltetrahydropterin	2-Amino-4-hydroxy-6-(D-erythro-123-trihydroxypropyl)-78-dihydropteridine|6-Pyruvoyltetrahydropterin	Folate|6-Pyruvoyltetrahydropterin	2-Amino-4-hydroxy-6-hydroxymethyl-78-dihydropteridine|Tetrahydrobiopterin	Dihydrofolate|Tetrahydrobiopterin	Dihydrofolate|6-Pyruvoyltetrahydropterin	Folate|Tetrahydrobiopterin	510-Methylenetetrahydrofolate|6-Pyruvoyltetrahydropterin	510-Methylenetetrahydrofolate|Tetrahydrobiopterin
iPbe-for-blood	IMM	PBANKA_1450200	no info	no info	510-Methylenetetrahydrofolate	5-Methyltetrahydrofolate	510-Methenyltetrahydrofolate
iPbe-for-blood	IMM	PBANKA_1459200	Dispensable	Essential	Coproporphyrinogen III	Heme	5-Aminolevulinate	Protoporphyrinogen IX
iPbe-for-blood	IMM	putative_PBANKA_0304000	no info	no info	2-Succinyl-5-enolpyruvyl-6-hydroxy-3-cyclohexene-1-carboxylate	Isochorismate	Chorismate	14-Dihydroxy-2-naphthoate|510-Methenyltetrahydrofolate	2-Succinylbenzoate|510-Methenyltetrahydrofolate	510-Methylenetetrahydrofolate|2-Succinylbenzoate	4-Amino-4-deoxychorismate|4-Hydroxybenzoate	510-Methylenetetrahydrofolate|4-Hydroxybenzoate	4-Hydroxybenzoate|510-Methenyltetrahydrofolate	10-Formyltetrahydrofolate|4-Hydroxybenzoate	Dihydropteroate|2-Succinylbenzoate	Dihydropteroate|4-Hydroxybenzoate	2-Succinylbenzoate|5-Methyltetrahydrofolate	510-Methylenetetrahydrofolate|14-Dihydroxy-2-naphthoate	Folate|2-Succinylbenzoate	Dihydrofolate|2-Succinylbenzoate	5-Methyltetrahydrofolate|4-Hydroxybenzoate	10-Formyltetrahydrofolate|14-Dihydroxy-2-naphthoate	2-Succinylbenzoate|4-Amino-4-deoxychorismate	10-Formyltetrahydrofolate|2-Succinylbenzoate
iPbe-for-blood	IMM	putative_PBANKA_1126700	Dispensable	Dispensable	6-Pyruvoyltetrahydropterin	Tetrahydrobiopterin
iPbe-for-blood	IMM	putative_PBANKA_1129500	no info	no info	10-Formyltetrahydrofolate
iPbe-for-blood	IMM	putative_PBANKA_1237000	no info	no info	L-Selenomethionine
iPbe-for-blood	IMM	PBANKA_0827500	Slow	Dispensable	N-Ribosylnicotinamide	Nicotinamide
iPbe-for-blood	IMM joint	PBANKA_0102100	Slow	Dispensable	Orotate	UDP-N-acetyl-D-glucosamine
iPbe-for-blood	IMM joint	PBANKA_0105900	Dispensable	Slow	Coproporphyrinogen III	Protoporphyrinogen IX	Heme
iPbe-for-blood	IMM joint	PBANKA_0109100	Essential	no info	D-Glucose|Shikimate	D-Mannose|3-Dehydroshikimate	D-Mannose|2-Succinyl-5-enolpyruvyl-6-hydroxy-3-cyclohexene-1-carboxylate	D-Mannose|Chorismate	D-Glucosamine|Shikimate	D-Glucose|2-Succinyl-5-enolpyruvyl-6-hydroxy-3-cyclohexene-1-carboxylate	D-Fructose|3-Dehydroshikimate	D-Fructose|Chorismate	D-Glucose|3-Dehydroquinate	D-Mannose|3-Dehydroquinate	D-Glucose|3-Dehydroshikimate	D-Glucose|Chorismate	D-Glucose|Isochorismate	D-Fructose|2-Succinyl-5-enolpyruvyl-6-hydroxy-3-cyclohexene-1-carboxylate	D-Glucosamine|3-Dehydroquinate	D-Fructose|Shikimate	D-Glucosamine|3-Dehydroshikimate	Chorismate|D-Glucosamine	D-Glucosamine|Isochorismate	D-Mannose|Isochorismate
iPbe-for-blood	IMM joint	PBANKA_0308200	Slow	Essential	Hexadecanoic acid|Tetradecanoic acid|Lipoate
iPbe-for-blood	IMM joint	PBANKA_0407600	Slow	Dispensable	L-Asparagine
iPbe-for-blood	IMM joint	PBANKA_0414800	no info	no info	N-Methylputrescine	L-Ornithine	L-Glutamate 5-semialdehyde	Spermine
iPbe-for-blood	IMM joint	PBANKA_0505000	Dispensable	Essential	Hexadecanoic acid|Octadecanoic acid|Tetradecanoic acid|Lipoate
iPbe-for-blood	IMM joint	PBANKA_0507400	Slow	Dispensable	UDP-N-acetyl-D-glucosamine
iPbe-for-blood	IMM joint	PBANKA_0509300	Slow	Dispensable	D-Glucosamine	UDP-N-acetyl-D-glucosamine
iPbe-for-blood	IMM joint	PBANKA_0512200	Dispensable	Slow	Heme
iPbe-for-blood	IMM joint	PBANKA_0516900	Essential	no info	Spermine	Aminopropylcadaverine|N-Methylputrescine	S-Adenosylmethioninamine|N-Methylputrescine
iPbe-for-blood	IMM joint	PBANKA_0522400	Dispensable	Essential	(9Z)-Octadecenoic acid
iPbe-for-blood	IMM joint	PBANKA_0608000	Dispensable	Slow	Coproporphyrinogen III	Protoporphyrinogen IX	Heme
iPbe-for-blood	IMM joint	PBANKA_0621800	Slow	Dispensable	14-Dihydroxy-2-naphthoate	2-Succinylbenzoate
iPbe-for-blood	IMM joint	PBANKA_0707000	Dispensable	Essential	Lipoate
iPbe-for-blood	IMM joint	PBANKA_0714900	Dispensable	Slow	Hexadecanoic acid|Octadecanoic acid|Tetradecanoic acid|Lipoate
iPbe-for-blood	IMM joint	PBANKA_0816400	Essential	no info	D-Glucose	D-Fructose	D-Mannose	D-Glucosamine	myo-Inositol|2-Succinyl-5-enolpyruvyl-6-hydroxy-3-cyclohexene-1-carboxylate|alpha-D-Galactose|UDP-N-acetyl-D-glucosamine|GDP-mannose	myo-Inositol|Deoxyguanosine|3-Dehydroquinate|alpha-D-Galactose|UDP-N-acetyl-D-glucosamine|GDP-mannose	myo-Inositol|12-Diacyl-sn-glycerol|3-Dehydroshikimate|alpha-D-Galactose|UDP-N-acetyl-D-glucosamine|GDP-mannose	Glycerol|myo-Inositol|Shikimate|alpha-D-Galactose|UDP-N-acetyl-D-glucosamine|GDP-mannose	L-Glutamine|myo-Inositol|Chorismate|alpha-D-Galactose|UDP-N-acetyl-D-glucosamine|GDP-mannose	myo-Inositol|12-Diacyl-sn-glycerol|Isochorismate|alpha-D-Galactose|UDP-N-acetyl-D-glucosamine|GDP-mannose	myo-Inositol|D-Glyceraldehyde|Shikimate|alpha-D-Galactose|UDP-N-acetyl-D-glucosamine|GDP-mannose	myo-Inositol|Deoxyguanosine|Shikimate|alpha-D-Galactose|UDP-N-acetyl-D-glucosamine|GDP-mannose	Oxaloacetate|myo-Inositol|3-Dehydroshikimate|alpha-D-Galactose|UDP-N-acetyl-D-glucosamine|GDP-mannose	myo-Inositol|Deoxyuridine|3-Dehydroquinate|alpha-D-Galactose|UDP-N-acetyl-D-glucosamine|GDP-mannose	myo-Inositol|Deoxyadenosine|3-Dehydroquinate|alpha-D-Galactose|UDP-N-acetyl-D-glucosamine|GDP-mannose	L-Glutamate|myo-Inositol|Shikimate|alpha-D-Galactose|UDP-N-acetyl-D-glucosamine|GDP-mannose	Formaldehyde|myo-Inositol|Chorismate|alpha-D-Galactose|UDP-N-acetyl-D-glucosamine|GDP-mannose	myo-Inositol|12-Diacyl-sn-glycerol|Shikimate|alpha-D-Galactose|UDP-N-acetyl-D-glucosamine|GDP-mannose	myo-Inositol|Deoxycytidine|Shikimate|alpha-D-Galactose|UDP-N-acetyl-D-glucosamine|GDP-mannose	myo-Inositol|Deoxyinosine|Isochorismate|alpha-D-Galactose|UDP-N-acetyl-D-glucosamine|GDP-mannose
iPbe-for-blood	IMM joint	PBANKA_0819800	no info	no info	Glutathione disulfide	gamma-L-Glutamyl-L-cysteine	(R)-S-Lactoylglutathione	Glutathione
iPbe-for-blood	IMM joint	PBANKA_0821700	Essential	Dispensable	Guanosine	GDP-mannose	Guanine	Deoxyguanosine	Xanthosine	Xanthine
iPbe-for-blood	IMM joint	PBANKA_0823300	Essential	no info	10-Formyltetrahydrofolate	510-Methenyltetrahydrofolate	Folate	510-Methylenetetrahydrofolate	Dihydrofolate	Dihydropteroate	4-Amino-4-deoxychorismate	4-Aminobenzoate	5-Methyltetrahydrofolate
iPbe-for-blood	IMM joint	PBANKA_0823800	Dispensable	Essential	Hexadecanoic acid|Octadecanoic acid|Tetradecanoic acid|Lipoate
iPbe-for-blood	IMM joint	PBANKA_0824500	Slow	Dispensable	Lipoate
iPbe-for-blood	IMM joint	PBANKA_0828700	Essential	no info	Ethanolamine
iPbe-for-blood	IMM joint	PBANKA_0906600	Slow	Slow	Heme	Protoporphyrinogen IX
iPbe-for-blood	IMM joint	PBANKA_0912700	Essential	no info	(9Z)-Octadecenoic acid
iPbe-for-blood	IMM joint	PBANKA_0918200	Slow	Essential	UDP-N-acetyl-D-glucosamine
iPbe-for-blood	IMM joint	PBANKA_0923800	Essential	no info	Hexadecanoic acid|Octadecanoic acid|Tetradecanoic acid|Lipoate
iPbe-for-blood	IMM joint	PBANKA_0928100	Essential	no info	Oxaloacetate	L-Glutamate	L-Aspartate	(S)-Dihydroorotate	(S)-Malate	2-Succinyl-5-enolpyruvyl-6-hydroxy-3-cyclohexene-1-carboxylate	L-Asparagine	Fumarate	L-Glutamine	DL-Glutamate|3-Mercaptolactate	2-Oxoglutarate|L-Proline	Pyruvate|2-Oxoglutarate	DL-Glutamate|Mercaptopyruvate	2-Oxoglutarate|(S)-1-Pyrroline-5-carboxylate	2-Oxoglutarate|Triacylglycerol	2-Oxoglutarate|4-Amino-4-deoxychorismate	2-Oxoglutarate|Isochorismate	2-Oxoglutarate|Chorismate	2-Oxoglutarate|Hexadecanoic acid	2-Oxoglutarate|N-Acylsphingosine
iPbe-for-blood	IMM joint	PBANKA_0931800	no info	no info	Pyridoxine	Pyridoxamine	Pyridoxal
iPbe-for-blood	IMM joint	PBANKA_1007100	Dispensable	Dispensable	Dihydroceramide	N-Acylsphingosine	Sphinganine	Sphingosine
iPbe-for-blood	IMM joint	PBANKA_1008800	Essential	no info	D-Glucose	myo-Inositol|alpha-D-Galactose	myo-Inositol|UDP-glucose
iPbe-for-blood	IMM joint	PBANKA_1022300	Slow	Dispensable	GDP-mannose
iPbe-for-blood	IMM joint	PBANKA_1027000	no info	no info	Sphinganine	N-Acylsphingosine	Dihydroceramide	Sphingosine	3-Dehydrosphinganine
iPbe-for-blood	IMM joint	PBANKA_1028200	no info	no info	2-Succinylbenzoate	14-Dihydroxy-2-naphthoate
iPbe-for-blood	IMM joint	PBANKA_1110700	no info	no info	(9Z)-Octadecenoic acid|Linoleate
iPbe-for-blood	IMM joint	PBANKA_1111400	no info	no info	myo-Inositol
iPbe-for-blood	IMM joint	PBANKA_1111800	Dispensable	Dispensable	(R)-S-Lactoylglutathione	Glutathione	Glutathione disulfide
iPbe-for-blood	IMM joint	PBANKA_1112400	no info	no info	UDP-N-acetyl-D-glucosamine
iPbe-for-blood	IMM joint	PBANKA_1113000	Essential	no info	Adenine|Glycerone	D-Fructose|Adenine	Adenine|D-Mannose	D-Mannose|Hypoxanthine	Hypoxanthine|Glycerone	D-Fructose|Hypoxanthine	D-Glucose|Adenine	D-Glucose|Hypoxanthine	Hypoxanthine|D-Glucosamine	Adenine|D-Glucosamine	myo-Inositol|Adenine|Pyridoxine|2-Succinyl-5-enolpyruvyl-6-hydroxy-3-cyclohexene-1-carboxylate|alpha-D-Galactose|UDP-N-acetyl-D-glucosamine|GDP-mannose	myo-Inositol|Hypoxanthine|Pyridoxal|2-Succinyl-5-enolpyruvyl-6-hydroxy-3-cyclohexene-1-carboxylate|alpha-D-Galactose|UDP-N-acetyl-D-glucosamine|GDP-mannose	myo-Inositol|Adenine|Pyridoxal|2-Succinyl-5-enolpyruvyl-6-hydroxy-3-cyclohexene-1-carboxylate|alpha-D-Galactose|UDP-N-acetyl-D-glucosamine|GDP-mannose	myo-Inositol|Adenine|Pyridoxamine|2-Succinyl-5-enolpyruvyl-6-hydroxy-3-cyclohexene-1-carboxylate|alpha-D-Galactose|UDP-N-acetyl-D-glucosamine|GDP-mannose	myo-Inositol|Hypoxanthine|Pyridoxamine|2-Succinyl-5-enolpyruvyl-6-hydroxy-3-cyclohexene-1-carboxylate|alpha-D-Galactose|UDP-N-acetyl-D-glucosamine|GDP-mannose	myo-Inositol|Hypoxanthine|Pyridoxine|2-Succinyl-5-enolpyruvyl-6-hydroxy-3-cyclohexene-1-carboxylate|alpha-D-Galactose|UDP-N-acetyl-D-glucosamine|GDP-mannose	myo-Inositol|Adenine|D-Glyceraldehyde|Pyridoxal|3-Dehydroquinate|alpha-D-Galactose|UDP-N-acetyl-D-glucosamine|GDP-mannose	myo-Inositol|Adenine|D-Glyceraldehyde|Pyridoxal|Isochorismate|alpha-D-Galactose|UDP-N-acetyl-D-glucosamine|GDP-mannose	myo-Inositol|Adenine|12-Diacyl-sn-glycerol|Pyridoxine|Isochorismate|alpha-D-Galactose|UDP-N-acetyl-D-glucosamine|GDP-mannose	myo-Inositol|Adenine|Chorismate|D-Glyceraldehyde|Pyridoxine|alpha-D-Galactose|UDP-N-acetyl-D-glucosamine|GDP-mannose
iPbe-for-blood	IMM joint	PBANKA_1114200	Essential	no info	D-Glucose	D-Fructose	Glycerone	D-Mannose	D-Glucosamine	myo-Inositol|Pyridoxine|2-Succinyl-5-enolpyruvyl-6-hydroxy-3-cyclohexene-1-carboxylate|alpha-D-Galactose|UDP-N-acetyl-D-glucosamine|GDP-mannose	myo-Inositol|Pyridoxamine|2-Succinyl-5-enolpyruvyl-6-hydroxy-3-cyclohexene-1-carboxylate|alpha-D-Galactose|UDP-N-acetyl-D-glucosamine|GDP-mannose	myo-Inositol|Pyridoxal|2-Succinyl-5-enolpyruvyl-6-hydroxy-3-cyclohexene-1-carboxylate|alpha-D-Galactose|UDP-N-acetyl-D-glucosamine|GDP-mannose	L-Aspartate|myo-Inositol|Pyridoxal|3-Dehydroquinate|alpha-D-Galactose|UDP-N-acetyl-D-glucosamine|GDP-mannose	myo-Inositol|Deoxyuridine|Pyridoxal|3-Dehydroquinate|alpha-D-Galactose|UDP-N-acetyl-D-glucosamine|GDP-mannose	Fumarate|myo-Inositol|Chorismate|Pyridoxine|alpha-D-Galactose|UDP-N-acetyl-D-glucosamine|GDP-mannose	myo-Inositol|D-Glyceraldehyde|Pyridoxine|3-Dehydroquinate|alpha-D-Galactose|UDP-N-acetyl-D-glucosamine|GDP-mannose	myo-Inositol|Deoxyguanosine|Pyridoxal|3-Dehydroquinate|alpha-D-Galactose|UDP-N-acetyl-D-glucosamine|GDP-mannose	myo-Inositol|12-Diacyl-sn-glycerol|Pyridoxal|3-Dehydroshikimate|alpha-D-Galactose|UDP-N-acetyl-D-glucosamine|GDP-mannose	myo-Inositol|12-Diacyl-sn-glycerol|Pyridoxal|Isochorismate|alpha-D-Galactose|UDP-N-acetyl-D-glucosamine|GDP-mannose	Glycerol|myo-Inositol|Pyridoxal|3-Dehydroquinate|alpha-D-Galactose|UDP-N-acetyl-D-glucosamine|GDP-mannose	myo-Inositol|Deoxycytidine|Pyridoxal|3-Dehydroquinate|alpha-D-Galactose|UDP-N-acetyl-D-glucosamine|GDP-mannose	myo-Inositol|Deoxyuridine|Pyridoxine|3-Dehydroquinate|alpha-D-Galactose|UDP-N-acetyl-D-glucosamine|GDP-mannose	myo-Inositol|12-Diacyl-sn-glycerol|Pyridoxamine|Isochorismate|alpha-D-Galactose|UDP-N-acetyl-D-glucosamine|GDP-mannose	myo-Inositol|D-Glyceraldehyde|Pyridoxal|Shikimate|alpha-D-Galactose|UDP-N-acetyl-D-glucosamine|GDP-mannose
iPbe-for-blood	IMM joint	PBANKA_1120200	Dispensable	Dispensable	Pyridoxine	Pyridoxamine	Pyridoxal
iPbe-for-blood	IMM joint	PBANKA_1121900	Dispensable	Dispensable	Chorismate	Isochorismate	2-Succinyl-5-enolpyruvyl-6-hydroxy-3-cyclohexene-1-carboxylate	510-Methylenetetrahydrofolate|2-Succinylbenzoate	510-Methylenetetrahydrofolate|14-Dihydroxy-2-naphthoate	10-Formyltetrahydrofolate|14-Dihydroxy-2-naphthoate	510-Methylenetetrahydrofolate|4-Hydroxybenzoate	Dihydropteroate|2-Succinylbenzoate	Dihydropteroate|14-Dihydroxy-2-naphthoate	Dihydrofolate|2-Succinylbenzoate	10-Formyltetrahydrofolate|4-Hydroxybenzoate	10-Formyltetrahydrofolate|2-Succinylbenzoate	4-Amino-4-deoxychorismate|4-Hydroxybenzoate	5-Methyltetrahydrofolate|4-Hydroxybenzoate	Dihydrofolate|14-Dihydroxy-2-naphthoate	2-Succinylbenzoate|4-Amino-4-deoxychorismate	2-Succinylbenzoate|5-Methyltetrahydrofolate	2-Succinylbenzoate|510-Methenyltetrahydrofolate	4-Hydroxybenzoate|510-Methenyltetrahydrofolate	Dihydropteroate|4-Hydroxybenzoate
iPbe-for-blood	IMM joint	PBANKA_1125100	Dispensable	Slow	Hexadecanoic acid|Octadecanoic acid|Tetradecanoic acid|Lipoate
iPbe-for-blood	IMM joint	PBANKA_1140700	no info	no info	Heme
iPbe-for-blood	IMM joint	PBANKA_1143400	Dispensable	Essential	(9Z)-Octadecenoic acid|Linoleate|N-Acylsphingosine	(9Z)-Octadecenoic acid|Linoleate|Sphingosine
iPbe-for-blood	IMM joint	PBANKA_1211000	Slow	Dispensable	Guanine	GDP-mannose	Deoxyguanosine	Guanosine
iPbe-for-blood	IMM joint	PBANKA_1212400	Dispensable	Dispensable	6-Deoxy-L-galactose
iPbe-for-blood	IMM joint	PBANKA_1214300	Essential	no info	L-Aspartate	L-Glutamine	Fumarate	L-Asparagine	2-Succinyl-5-enolpyruvyl-6-hydroxy-3-cyclohexene-1-carboxylate	Oxaloacetate	(S)-Malate	(S)-Dihydroorotate	L-Glutamate	DL-Glutamate|Mercaptopyruvate	2-Oxoglutarate|L-Proline	DL-Glutamate|3-Mercaptolactate	2-Oxoglutarate|(S)-1-Pyrroline-5-carboxylate	2-Oxoglutarate|Chorismate	2-Oxoglutarate|4-Amino-4-deoxychorismate	2-Oxoglutarate|12-Diacyl-sn-glycerol	2-Oxoglutarate|N-Acylsphingosine	2-Oxoglutarate|Triacylglycerol	2-Oxoglutarate|Dihydroceramide	2-Oxoglutarate|Isochorismate
iPbe-for-blood	IMM joint	PBANKA_1216200	Essential	no info	Triacylglycerol
iPbe-for-blood	IMM joint	PBANKA_1229800	no info	no info	Hexadecanoic acid|Octadecanoic acid|Tetradecanoic acid|Lipoate
iPbe-for-blood	IMM joint	PBANKA_1232300	Dispensable	Dispensable	UDP-glucose
iPbe-for-blood	IMM joint	PBANKA_1235600	Slow	Dispensable	Adenosine	Adenine	Deoxyinosine	Inosine	Deoxyadenosine	Hypoxanthine
iPbe-for-blood	IMM joint	PBANKA_1239900	no info	no info	(9Z)-Octadecenoic acid
iPbe-for-blood	IMM joint	PBANKA_1304100	Essential	no info	Coproporphyrinogen III	Heme	Protoporphyrinogen IX
iPbe-for-blood	IMM joint	PBANKA_1308600	Essential	no info	Methanol|D-Glucosamine	Methanol|D-Mannose	D-Glucosamine|Deoxyguanosine	Fumarate|D-Mannose	D-Glucose|Deoxyguanosine	Formaldehyde|D-Glucosamine	D-Fructose|Deoxyadenosine	D-Glucose|Fumarate	Glycerol|D-Mannose	Formaldehyde|D-Mannose	D-Glucosamine|Deoxyinosine	D-Fructose|12-Diacyl-sn-glycerol	D-Fructose|L-Asparagine	D-Glucosamine|2-Succinyl-5-enolpyruvyl-6-hydroxy-3-cyclohexene-1-carboxylate	D-Fructose|Deoxyguanosine	L-Glutamine|D-Mannose	Oxaloacetate|D-Glucosamine	D-Glucose|L-Glutamine	L-Asparagine|D-Glucosamine	D-Glucose|Oxaloacetate
iPbe-for-blood	IMM joint	PBANKA_1310100	no info	no info	Hexadecanoic acid|Octadecanoic acid|Tetradecanoic acid|Lipoate
iPbe-for-blood	IMM joint	PBANKA_1322100	Dispensable	Dispensable	510-Methylenetetrahydrofolate	10-Formyltetrahydrofolate	510-Methenyltetrahydrofolate	Folate	4-Aminobenzoate	Dihydrofolate	Dihydropteroate	5-Methyltetrahydrofolate
iPbe-for-blood	IMM joint	PBANKA_1326400	Essential	no info	L-Aspartate	L-Asparagine	Fumarate	L-Glutamine	(S)-Malate	Oxaloacetate	2-Succinyl-5-enolpyruvyl-6-hydroxy-3-cyclohexene-1-carboxylate	L-Glutamate	(S)-Dihydroorotate	DL-Glutamate|Mercaptopyruvate	DL-Glutamate|3-Mercaptolactate	Pyruvate|2-Oxoglutarate	2-Oxoglutarate|L-Proline	2-Oxoglutarate|(S)-1-Pyrroline-5-carboxylate	2-Oxoglutarate|Isochorismate	2-Oxoglutarate|Dihydroceramide	2-Oxoglutarate|12-Diacyl-sn-glycerol	2-Oxoglutarate|Hexadecanoic acid	2-Oxoglutarate|4-Amino-4-deoxychorismate	2-Oxoglutarate|Chorismate
iPbe-for-blood	IMM joint	PBANKA_1336100	no info	no info	(S)-Dihydroorotate	UDP-N-acetyl-D-glucosamine	Orotate
iPbe-for-blood	IMM joint	PBANKA_1338200	Dispensable	Slow	Hexadecanoic acid|Octadecanoic acid|Tetradecanoic acid|Lipoate
iPbe-for-blood	IMM joint	PBANKA_1340000	Essential	no info	Folate	510-Methylenetetrahydrofolate	10-Formyltetrahydrofolate	Dihydrofolate	5-Methyltetrahydrofolate	510-Methenyltetrahydrofolate
iPbe-for-blood	IMM joint	PBANKA_1346500	Dispensable	Essential	(9Z)-Octadecenoic acid
iPbe-for-blood	IMM joint	PBANKA_1356600	Slow	Essential	UDP-N-acetyl-D-glucosamine
iPbe-for-blood	IMM joint	PBANKA_1357500	Dispensable	Slow	Lipoate
iPbe-for-blood	IMM joint	PBANKA_1357700	Essential	no info	(S)-Dihydroorotate	UDP-N-acetyl-D-glucosamine	Orotate
iPbe-for-blood	IMM joint	PBANKA_1406700	Essential	no info	(S)-Dihydroorotate	Orotate	UDP-N-acetyl-D-glucosamine
iPbe-for-blood	IMM joint	PBANKA_1410500	Dispensable	Essential	Hexadecanoic acid|Octadecanoic acid|Tetradecanoic acid|Lipoate
iPbe-for-blood	IMM joint	PBANKA_1423700	Dispensable	Dispensable	6-Deoxy-L-galactose
iPbe-for-blood	IMM joint	PBANKA_1426700	Essential	no info	Dihydrofolate	510-Methylenetetrahydrofolate	10-Formyltetrahydrofolate	510-Methenyltetrahydrofolate	5-Methyltetrahydrofolate	Dihydropteroate	Folate
iPbe-for-blood	IMM joint	PBANKA_1428500	Essential	no info	12-Diacyl-sn-glycerol	Triacylglycerol
iPbe-for-blood	IMM joint	PBANKA_1435100	no info	no info	D-Glucose	D-Glucosamine	D-Mannose	D-Fructose	Glycerone	myo-Inositol|2-Succinyl-5-enolpyruvyl-6-hydroxy-3-cyclohexene-1-carboxylate|alpha-D-Galactose|UDP-N-acetyl-D-glucosamine|GDP-mannose	myo-Inositol|Chorismate|Deoxyguanosine|alpha-D-Galactose|UDP-N-acetyl-D-glucosamine|GDP-mannose	L-Glutamine|myo-Inositol|Isochorismate|alpha-D-Galactose|UDP-N-acetyl-D-glucosamine|GDP-mannose	Oxaloacetate|myo-Inositol|3-Dehydroshikimate|alpha-D-Galactose|UDP-N-acetyl-D-glucosamine|GDP-mannose	myo-Inositol|12-Diacyl-sn-glycerol|3-Dehydroquinate|alpha-D-Galactose|UDP-N-acetyl-D-glucosamine|GDP-mannose	myo-Inositol|12-Diacyl-sn-glycerol|Shikimate|alpha-D-Galactose|UDP-N-acetyl-D-glucosamine|GDP-mannose	myo-Inositol|L-Asparagine|Shikimate|alpha-D-Galactose|UDP-N-acetyl-D-glucosamine|GDP-mannose	L-Glutamate|myo-Inositol|Chorismate|alpha-D-Galactose|UDP-N-acetyl-D-glucosamine|GDP-mannose	myo-Inositol|Deoxyinosine|3-Dehydroquinate|alpha-D-Galactose|UDP-N-acetyl-D-glucosamine|GDP-mannose	myo-Inositol|Chorismate|D-Glyceraldehyde|alpha-D-Galactose|UDP-N-acetyl-D-glucosamine|GDP-mannose	L-Glutamate|myo-Inositol|3-Dehydroquinate|alpha-D-Galactose|UDP-N-acetyl-D-glucosamine|GDP-mannose	L-Aspartate|myo-Inositol|Chorismate|alpha-D-Galactose|UDP-N-acetyl-D-glucosamine|GDP-mannose	myo-Inositol|Chorismate|Deoxyinosine|alpha-D-Galactose|UDP-N-acetyl-D-glucosamine|GDP-mannose	myo-Inositol|D-Glyceraldehyde|Isochorismate|alpha-D-Galactose|UDP-N-acetyl-D-glucosamine|GDP-mannose	L-Aspartate|myo-Inositol|3-Dehydroquinate|alpha-D-Galactose|UDP-N-acetyl-D-glucosamine|GDP-mannose
iPbe-for-blood	IMM joint	PBANKA_1450200	no info	no info	5-Methyltetrahydrofolate	510-Methylenetetrahydrofolate	510-Methenyltetrahydrofolate
iPbe-for-blood	IMM joint	PBANKA_1459200	Dispensable	Essential	Coproporphyrinogen III	Heme	5-Aminolevulinate	Protoporphyrinogen IX
iPbe-for-blood	IMM joint	PBANKA_1438900	Dispensable	Slow	2-Amino-4-hydroxy-6-(D-erythro-123-trihydroxypropyl)-78-dihydropteridine|6-Pyruvoyltetrahydropterin	2-Amino-4-hydroxy-6-(D-erythro-123-trihydroxypropyl)-78-dihydropteridine|Tetrahydrobiopterin	10-Formyltetrahydrofolate|Tetrahydrobiopterin	10-Formyltetrahydrofolate|6-Pyruvoyltetrahydropterin	Dihydrofolate|6-Pyruvoyltetrahydropterin	5-Methyltetrahydrofolate|6-Pyruvoyltetrahydropterin	Dihydropteroate|6-Pyruvoyltetrahydropterin	5-Methyltetrahydrofolate|Tetrahydrobiopterin	Dihydrofolate|Tetrahydrobiopterin	Triphosphate|6-Pyruvoyltetrahydropterin	510-Methylenetetrahydrofolate|6-Pyruvoyltetrahydropterin	2-Amino-4-hydroxy-6-hydroxymethyl-78-dihydropteridine|6-Pyruvoyltetrahydropterin	510-Methenyltetrahydrofolate|6-Pyruvoyltetrahydropterin	510-Methenyltetrahydrofolate|Tetrahydrobiopterin	Dihydropteroate|Tetrahydrobiopterin	510-Methylenetetrahydrofolate|Tetrahydrobiopterin	2-Amino-4-hydroxy-6-hydroxymethyl-78-dihydropteridine|Tetrahydrobiopterin	Folate|6-Pyruvoyltetrahydropterin	Folate|Tetrahydrobiopterin	Tetrahydrobiopterin|Triphosphate
iPbe-for-blood	IMM joint	PBANKA_1038300	Dispensable	Dispensable	Dihydroceramide	N-Acylsphingosine
iPbe-for-blood	IMM joint	PBANKA_0501700	Dispensable	Slow	GDP-mannose
iPbe-for-blood	IMM joint	PBANKA_1228400	Slow	Dispensable	D-Mannose	GDP-mannose
iPbe-for-blood	IMM joint	PBANKA_1308200	no info	no info	12-Diacyl-sn-glycerol	Triacylglycerol
iPbe-for-blood	IMM joint	PBANKA_0803200	Essential	no info	myo-Inositol
iPbe-for-blood	IMM joint	putative_PBANKA_1129500	no info	no info	10-Formyltetrahydrofolate
iPbe-for-blood	IMM joint	putative_PBANKA_0304000	no info	no info	Chorismate	2-Succinyl-5-enolpyruvyl-6-hydroxy-3-cyclohexene-1-carboxylate	Isochorismate	10-Formyltetrahydrofolate|14-Dihydroxy-2-naphthoate	14-Dihydroxy-2-naphthoate|510-Methenyltetrahydrofolate	510-Methylenetetrahydrofolate|4-Hydroxybenzoate	Dihydropteroate|4-Hydroxybenzoate	Dihydrofolate|14-Dihydroxy-2-naphthoate	2-Succinylbenzoate|510-Methenyltetrahydrofolate	Dihydrofolate|2-Succinylbenzoate	10-Formyltetrahydrofolate|2-Succinylbenzoate	510-Methylenetetrahydrofolate|14-Dihydroxy-2-naphthoate	10-Formyltetrahydrofolate|4-Hydroxybenzoate	510-Methylenetetrahydrofolate|2-Succinylbenzoate	2-Succinylbenzoate|4-Amino-4-deoxychorismate	4-Hydroxybenzoate|510-Methenyltetrahydrofolate	4-Aminobenzoate|2-Succinylbenzoate	Dihydrofolate|4-Hydroxybenzoate	5-Methyltetrahydrofolate|4-Hydroxybenzoate	4-Amino-4-deoxychorismate|4-Hydroxybenzoate
iPbe-for-blood	IMM joint	putative_PBANKA_1126700	Dispensable	Dispensable	6-Pyruvoyltetrahydropterin	Tetrahydrobiopterin
iPbe-for-blood	IMM joint	PBANKA_1127600	no info	no info	UDP-N-acetyl-D-glucosamine
iPbe-for-liver	IMM	PBANKA_0102100	Slow	Dispensable	Orotate	UDP-N-acetyl-D-glucosamine
iPbe-for-liver	IMM	PBANKA_0105900	Dispensable	Slow	Coproporphyrinogen III	Heme	Protoporphyrinogen IX
iPbe-for-liver	IMM	PBANKA_0109100	Essential	no info	D-Glucose|Isochorismate	D-Glucosamine|3-Dehydroshikimate	D-Glucose|3-Dehydroquinate	D-Fructose|Isochorismate	D-Mannose|Shikimate	D-Mannose|3-Dehydroquinate	D-Mannose|Chorismate	D-Glucosamine|2-Succinyl-5-enolpyruvyl-6-hydroxy-3-cyclohexene-1-carboxylate	D-Mannose|3-Dehydroshikimate	D-Glucose|Shikimate	D-Fructose|Chorismate	D-Glucosamine|Isochorismate	D-Fructose|3-Dehydroquinate	D-Mannose|2-Succinyl-5-enolpyruvyl-6-hydroxy-3-cyclohexene-1-carboxylate	D-Mannose|Isochorismate	D-Glucosamine|3-Dehydroquinate	D-Glucose|2-Succinyl-5-enolpyruvyl-6-hydroxy-3-cyclohexene-1-carboxylate	D-Fructose|2-Succinyl-5-enolpyruvyl-6-hydroxy-3-cyclohexene-1-carboxylate	D-Fructose|3-Dehydroshikimate	D-Glucose|3-Dehydroshikimate	Chorismate|D-Glucosamine	D-Glucose|Chorismate	D-Fructose|Shikimate	D-Glucosamine|Shikimate	D-Glucose|Dihydrofolate|14-Dihydroxy-2-naphthoate	510-Methylenetetrahydrofolate|D-Glucosamine|14-Dihydroxy-2-naphthoate	D-Glucose|10-Formyltetrahydrofolate|14-Dihydroxy-2-naphthoate	D-Fructose|Dihydrofolate|14-Dihydroxy-2-naphthoate	D-Glucose|Dihydropteroate|4-Hydroxybenzoate	10-Formyltetrahydrofolate|D-Glucosamine|4-Hydroxybenzoate	D-Glucose|510-Methylenetetrahydrofolate|14-Dihydroxy-2-naphthoate	D-Fructose|510-Methylenetetrahydrofolate|14-Dihydroxy-2-naphthoate	510-Methylenetetrahydrofolate|D-Mannose|4-Hydroxybenzoate	D-Mannose|Folate|4-Hydroxybenzoate	D-Mannose|10-Formyltetrahydrofolate|14-Dihydroxy-2-naphthoate	D-Glucosamine|Dihydrofolate|14-Dihydroxy-2-naphthoate	D-Glucose|4-Amino-4-deoxychorismate|14-Dihydroxy-2-naphthoate	D-Glucose|14-Dihydroxy-2-naphthoate|510-Methenyltetrahydrofolate	10-Formyltetrahydrofolate|D-Glucosamine|14-Dihydroxy-2-naphthoate	510-Methylenetetrahydrofolate|D-Mannose|2-Succinylbenzoate	D-Fructose|14-Dihydroxy-2-naphthoate|510-Methenyltetrahydrofolate	D-Fructose|10-Formyltetrahydrofolate|14-Dihydroxy-2-naphthoate	D-Fructose|4-Aminobenzoate|14-Dihydroxy-2-naphthoate	D-Fructose|10-Formyltetrahydrofolate|2-Succinylbenzoate	D-Glucose|5-Methyltetrahydrofolate|14-Dihydroxy-2-naphthoate
iPbe-for-liver	IMM	PBANKA_0302300	Slow	Dispensable	L-Asparagine	(S)-Dihydroorotate	L-Aspartate
iPbe-for-liver	IMM	PBANKA_0308200	Slow	Essential	Hexadecanoic acid|Tetradecanoic acid|Lipoate
iPbe-for-liver	IMM	PBANKA_0402300	Slow	Dispensable	L-Glutamine	L-Glutamate	2-Succinyl-5-enolpyruvyl-6-hydroxy-3-cyclohexene-1-carboxylate	2-Oxoglutarate	DL-Glutamate|Mercaptopyruvate	DL-Glutamate|3-Mercaptolactate
iPbe-for-liver	IMM	PBANKA_0407600	Slow	Dispensable	L-Asparagine
iPbe-for-liver	IMM	PBANKA_0414800	no info	no info	N-Methylputrescine	Spermine	L-Ornithine	L-Glutamate 5-semialdehyde
iPbe-for-liver	IMM	PBANKA_0501700	Dispensable	Slow	GDP-mannose
iPbe-for-liver	IMM	PBANKA_0505000	Dispensable	Essential	Hexadecanoic acid|Octadecanoic acid|Tetradecanoic acid|Lipoate
iPbe-for-liver	IMM	PBANKA_0506700	no info	no info	2-Succinyl-5-enolpyruvyl-6-hydroxy-3-cyclohexene-1-carboxylate	L-Glutamine	L-Glutamate	2-Oxoglutarate	DL-Glutamate|3-Mercaptolactate	DL-Glutamate|Mercaptopyruvate
iPbe-for-liver	IMM	PBANKA_0507400	Slow	Dispensable	UDP-N-acetyl-D-glucosamine
iPbe-for-liver	IMM	PBANKA_0509300	Slow	Dispensable	D-Glucosamine	UDP-N-acetyl-D-glucosamine
iPbe-for-liver	IMM	PBANKA_0512200	Dispensable	Slow	Heme
iPbe-for-liver	IMM	PBANKA_0516900	Essential	no info	Spermine	S-Adenosylmethioninamine|N-Methylputrescine	Aminopropylcadaverine|N-Methylputrescine
iPbe-for-liver	IMM	PBANKA_0522400	Dispensable	Essential	(9Z)-Octadecenoic acid
iPbe-for-liver	IMM	PBANKA_0608000	Dispensable	Slow	Coproporphyrinogen III	Heme	Protoporphyrinogen IX
iPbe-for-liver	IMM	PBANKA_0613600	Dispensable	Dispensable	N-((R)-Pantothenoyl)-L-cysteine	Pantetheine
iPbe-for-liver	IMM	PBANKA_0621800	Slow	Dispensable	14-Dihydroxy-2-naphthoate	2-Succinylbenzoate
iPbe-for-liver	IMM	PBANKA_0707000	Dispensable	Essential	Lipoate
iPbe-for-liver	IMM	PBANKA_0714700	Dispensable	Dispensable	Pantetheine
iPbe-for-liver	IMM	PBANKA_0714900	Dispensable	Slow	Hexadecanoic acid|Octadecanoic acid|Tetradecanoic acid|Lipoate
iPbe-for-liver	IMM	PBANKA_0803200	Essential	no info	myo-Inositol
iPbe-for-liver	IMM	PBANKA_0816400	Essential	no info	D-Mannose	D-Glucose	D-Fructose	D-Glucosamine	myo-Inositol|2-Succinyl-5-enolpyruvyl-6-hydroxy-3-cyclohexene-1-carboxylate|alpha-D-Galactose|UDP-N-acetyl-D-glucosamine|GDP-mannose	Methanol|myo-Inositol|Shikimate|alpha-D-Galactose|UDP-N-acetyl-D-glucosamine|GDP-mannose	myo-Inositol|12-Diacyl-sn-glycerol|Isochorismate|alpha-D-Galactose|UDP-N-acetyl-D-glucosamine|GDP-mannose	myo-Inositol|Chorismate|12-Diacyl-sn-glycerol|alpha-D-Galactose|UDP-N-acetyl-D-glucosamine|GDP-mannose	myo-Inositol|Deoxyinosine|3-Dehydroshikimate|alpha-D-Galactose|UDP-N-acetyl-D-glucosamine|GDP-mannose	Methanol|myo-Inositol|Isochorismate|alpha-D-Galactose|UDP-N-acetyl-D-glucosamine|GDP-mannose	L-Glutamine|myo-Inositol|Shikimate|alpha-D-Galactose|UDP-N-acetyl-D-glucosamine|GDP-mannose	myo-Inositol|12-Diacyl-sn-glycerol|3-Dehydroquinate|alpha-D-Galactose|UDP-N-acetyl-D-glucosamine|GDP-mannose	myo-Inositol|L-Asparagine|Isochorismate|alpha-D-Galactose|UDP-N-acetyl-D-glucosamine|GDP-mannose	myo-Inositol|Deoxyinosine|Shikimate|alpha-D-Galactose|UDP-N-acetyl-D-glucosamine|GDP-mannose	Oxaloacetate|myo-Inositol|Shikimate|alpha-D-Galactose|UDP-N-acetyl-D-glucosamine|GDP-mannose	myo-Inositol|Deoxyadenosine|Isochorismate|alpha-D-Galactose|UDP-N-acetyl-D-glucosamine|GDP-mannose	myo-Inositol|Chorismate|Deoxyadenosine|alpha-D-Galactose|UDP-N-acetyl-D-glucosamine|GDP-mannose	L-Glutamate|myo-Inositol|Chorismate|alpha-D-Galactose|UDP-N-acetyl-D-glucosamine|GDP-mannose	L-Glutamate|myo-Inositol|Shikimate|alpha-D-Galactose|UDP-N-acetyl-D-glucosamine|GDP-mannose	myo-Inositol|Deoxyadenosine|3-Dehydroshikimate|alpha-D-Galactose|UDP-N-acetyl-D-glucosamine|GDP-mannose	Formaldehyde|myo-Inositol|Shikimate|alpha-D-Galactose|UDP-N-acetyl-D-glucosamine|GDP-mannose	myo-Inositol|Chorismate|Deoxyinosine|alpha-D-Galactose|UDP-N-acetyl-D-glucosamine|GDP-mannose	myo-Inositol|(S)-Malate|3-Dehydroquinate|alpha-D-Galactose|UDP-N-acetyl-D-glucosamine|GDP-mannose	myo-Inositol|Chorismate|Deoxycytidine|alpha-D-Galactose|UDP-N-acetyl-D-glucosamine|GDP-mannose	myo-Inositol|12-Diacyl-sn-glycerol|Shikimate|alpha-D-Galactose|UDP-N-acetyl-D-glucosamine|GDP-mannose	myo-Inositol|Deoxyuridine|3-Dehydroquinate|alpha-D-Galactose|UDP-N-acetyl-D-glucosamine|GDP-mannose	myo-Inositol|Chorismate|Deoxyuridine|alpha-D-Galactose|UDP-N-acetyl-D-glucosamine|GDP-mannose	L-Glutamine|myo-Inositol|3-Dehydroshikimate|alpha-D-Galactose|UDP-N-acetyl-D-glucosamine|GDP-mannose	Formaldehyde|myo-Inositol|Chorismate|alpha-D-Galactose|UDP-N-acetyl-D-glucosamine|GDP-mannose	myo-Inositol|Deoxyuridine|3-Dehydroshikimate|alpha-D-Galactose|UDP-N-acetyl-D-glucosamine|GDP-mannose	myo-Inositol|Deoxyguanosine|Shikimate|alpha-D-Galactose|UDP-N-acetyl-D-glucosamine|GDP-mannose	2-Oxoglutarate|myo-Inositol|Isochorismate|alpha-D-Galactose|UDP-N-acetyl-D-glucosamine|GDP-mannose	myo-Inositol|Deoxyuridine|Isochorismate|alpha-D-Galactose|UDP-N-acetyl-D-glucosamine|GDP-mannose	myo-Inositol|Deoxyinosine|3-Dehydroquinate|alpha-D-Galactose|UDP-N-acetyl-D-glucosamine|GDP-mannose	Formaldehyde|myo-Inositol|Isochorismate|alpha-D-Galactose|UDP-N-acetyl-D-glucosamine|GDP-mannose	L-Glutamine|myo-Inositol|Isochorismate|alpha-D-Galactose|UDP-N-acetyl-D-glucosamine|GDP-mannose	L-Glutamate|myo-Inositol|Isochorismate|alpha-D-Galactose|UDP-N-acetyl-D-glucosamine|GDP-mannose	2-Oxoglutarate|myo-Inositol|Shikimate|alpha-D-Galactose|UDP-N-acetyl-D-glucosamine|GDP-mannose	myo-Inositol|Deoxyguanosine|Isochorismate|alpha-D-Galactose|UDP-N-acetyl-D-glucosamine|GDP-mannose	2-Oxoglutarate|myo-Inositol|Chorismate|alpha-D-Galactose|UDP-N-acetyl-D-glucosamine|GDP-mannose	Oxaloacetate|myo-Inositol|Chorismate|alpha-D-Galactose|UDP-N-acetyl-D-glucosamine|GDP-mannose	myo-Inositol|12-Diacyl-sn-glycerol|3-Dehydroshikimate|alpha-D-Galactose|UDP-N-acetyl-D-glucosamine|GDP-mannose	Methanol|myo-Inositol|3-Dehydroshikimate|alpha-D-Galactose|UDP-N-acetyl-D-glucosamine|GDP-mannose	myo-Inositol|D-Glyceraldehyde|3-Dehydroquinate|alpha-D-Galactose|UDP-N-acetyl-D-glucosamine|GDP-mannose	Oxaloacetate|myo-Inositol|Isochorismate|alpha-D-Galactose|UDP-N-acetyl-D-glucosamine|GDP-mannose
iPbe-for-liver	IMM	PBANKA_0819800	no info	no info	gamma-L-Glutamyl-L-cysteine	Glutathione disulfide	(R)-S-Lactoylglutathione	Glutathione
iPbe-for-liver	IMM	PBANKA_0821700	Essential	Dispensable	Guanosine	GDP-mannose	Guanine	Deoxyguanosine	Xanthine	Xanthosine
iPbe-for-liver	IMM	PBANKA_0823300	Essential	no info	510-Methylenetetrahydrofolate	5-Methyltetrahydrofolate	510-Methenyltetrahydrofolate	Dihydrofolate	10-Formyltetrahydrofolate	4-Aminobenzoate	Folate	4-Amino-4-deoxychorismate	Dihydropteroate
iPbe-for-liver	IMM	PBANKA_0823800	Dispensable	Essential	Hexadecanoic acid|Octadecanoic acid|Tetradecanoic acid|Lipoate
iPbe-for-liver	IMM	PBANKA_0824500	Slow	Dispensable	Lipoate
iPbe-for-liver	IMM	PBANKA_0828700	Essential	no info	Ethanolamine
iPbe-for-liver	IMM	PBANKA_0906600	Slow	Slow	Protoporphyrinogen IX	Heme
iPbe-for-liver	IMM	PBANKA_0912700	Essential	no info	(9Z)-Octadecenoic acid
iPbe-for-liver	IMM	PBANKA_0918200	Slow	Essential	UDP-N-acetyl-D-glucosamine
iPbe-for-liver	IMM	PBANKA_0923800	Essential	no info	Hexadecanoic acid|Octadecanoic acid|Tetradecanoic acid|Lipoate
iPbe-for-liver	IMM	PBANKA_0928100	Essential	no info	L-Glutamate	(S)-Malate	Oxaloacetate	(S)-Dihydroorotate	L-Aspartate	L-Glutamine	2-Succinyl-5-enolpyruvyl-6-hydroxy-3-cyclohexene-1-carboxylate	L-Asparagine	2-Oxoglutarate	Fumarate	DL-Glutamate|Mercaptopyruvate	DL-Glutamate|3-Mercaptolactate
iPbe-for-liver	IMM	PBANKA_0931800	no info	no info	Pyridoxal	Pyridoxamine	Pyridoxine
iPbe-for-liver	IMM	PBANKA_1007100	Dispensable	Dispensable	N-Acylsphingosine	Sphinganine	Sphingosine	Dihydroceramide
iPbe-for-liver	IMM	PBANKA_1008800	Essential	no info	D-Glucose	myo-Inositol|UDP-glucose	myo-Inositol|alpha-D-Galactose
iPbe-for-liver	IMM	PBANKA_1017900	no info	no info	Oxaloacetate	L-Glutamine	L-Glutamate	L-Asparagine	L-Aspartate	2-Succinyl-5-enolpyruvyl-6-hydroxy-3-cyclohexene-1-carboxylate	2-Oxoglutarate	(S)-Dihydroorotate	Fumarate	(S)-Malate	DL-Glutamate|Mercaptopyruvate	DL-Glutamate|3-Mercaptolactate
iPbe-for-liver	IMM	PBANKA_1022300	Slow	Dispensable	GDP-mannose
iPbe-for-liver	IMM	PBANKA_1027000	no info	no info	Dihydroceramide|UDP-N-acetyl-D-glucosamine	N-Acylsphingosine|UDP-N-acetyl-D-glucosamine	Acetate|Sphinganine	Acetate|3-Dehydrosphinganine	Acetate|Dihydroceramide	Acetate|N-Acylsphingosine	Acetate|Sphingosine	12-Diacyl-sn-glycerol|Sphinganine|UDP-N-acetyl-D-glucosamine	Triacylglycerol|Sphinganine|UDP-N-acetyl-D-glucosamine	Triacylglycerol|3-Dehydrosphinganine|UDP-N-acetyl-D-glucosamine	12-Diacyl-sn-glycerol|3-Dehydrosphinganine|UDP-N-acetyl-D-glucosamine	(9Z)-Octadecenoic acid|Sphingosine|UDP-N-acetyl-D-glucosamine	Triacylglycerol|Sphingosine|UDP-N-acetyl-D-glucosamine	Sphinganine|(9Z)-Octadecenoic acid|UDP-N-acetyl-D-glucosamine	12-Diacyl-sn-glycerol|Sphingosine|UDP-N-acetyl-D-glucosamine	3-Dehydrosphinganine|(9Z)-Octadecenoic acid|UDP-N-acetyl-D-glucosamine
iPbe-for-liver	IMM	PBANKA_1028200	no info	no info	14-Dihydroxy-2-naphthoate	2-Succinylbenzoate
iPbe-for-liver	IMM	PBANKA_1038300	Dispensable	Dispensable	Dihydroceramide	N-Acylsphingosine
iPbe-for-liver	IMM	PBANKA_1104200	Slow	Slow	L-Glutamine	2-Succinyl-5-enolpyruvyl-6-hydroxy-3-cyclohexene-1-carboxylate	2-Oxoglutarate	L-Glutamate	DL-Glutamate|Mercaptopyruvate	DL-Glutamate|3-Mercaptolactate
iPbe-for-liver	IMM	PBANKA_1110700	no info	no info	(9Z)-Octadecenoic acid|Linoleate
iPbe-for-liver	IMM	PBANKA_1111400	no info	no info	myo-Inositol
iPbe-for-liver	IMM	PBANKA_1111800	Dispensable	Dispensable	Glutathione disulfide	Glutathione	(R)-S-Lactoylglutathione
iPbe-for-liver	IMM	PBANKA_1112400	no info	no info	UDP-N-acetyl-D-glucosamine
iPbe-for-liver	IMM	PBANKA_1113000	Essential	no info	D-Fructose|Adenine	Hypoxanthine|Glycerone	Adenine|Glycerone	Adenine|D-Glucosamine	Hypoxanthine|D-Glucosamine	Adenine|D-Mannose	D-Glucose|Hypoxanthine	D-Fructose|Hypoxanthine	D-Glucose|Adenine	D-Mannose|Hypoxanthine	myo-Inositol|Adenine|Pyridoxal|2-Succinyl-5-enolpyruvyl-6-hydroxy-3-cyclohexene-1-carboxylate|alpha-D-Galactose|UDP-N-acetyl-D-glucosamine|GDP-mannose	myo-Inositol|Hypoxanthine|Pyridoxal|2-Succinyl-5-enolpyruvyl-6-hydroxy-3-cyclohexene-1-carboxylate|alpha-D-Galactose|UDP-N-acetyl-D-glucosamine|GDP-mannose	myo-Inositol|Hypoxanthine|Pyridoxine|2-Succinyl-5-enolpyruvyl-6-hydroxy-3-cyclohexene-1-carboxylate|alpha-D-Galactose|UDP-N-acetyl-D-glucosamine|GDP-mannose	myo-Inositol|Adenine|Pyridoxine|2-Succinyl-5-enolpyruvyl-6-hydroxy-3-cyclohexene-1-carboxylate|alpha-D-Galactose|UDP-N-acetyl-D-glucosamine|GDP-mannose	myo-Inositol|Hypoxanthine|Pyridoxamine|2-Succinyl-5-enolpyruvyl-6-hydroxy-3-cyclohexene-1-carboxylate|alpha-D-Galactose|UDP-N-acetyl-D-glucosamine|GDP-mannose	myo-Inositol|Adenine|Pyridoxamine|2-Succinyl-5-enolpyruvyl-6-hydroxy-3-cyclohexene-1-carboxylate|alpha-D-Galactose|UDP-N-acetyl-D-glucosamine|GDP-mannose	Glycerol|myo-Inositol|Adenine|Pyridoxine|Isochorismate|alpha-D-Galactose|UDP-N-acetyl-D-glucosamine|GDP-mannose	myo-Inositol|Chorismate|Hypoxanthine|12-Diacyl-sn-glycerol|Pyridoxine|alpha-D-Galactose|UDP-N-acetyl-D-glucosamine|GDP-mannose	myo-Inositol|Adenine|12-Diacyl-sn-glycerol|Pyridoxal|Isochorismate|alpha-D-Galactose|UDP-N-acetyl-D-glucosamine|GDP-mannose	myo-Inositol|Chorismate|Hypoxanthine|D-Glyceraldehyde|Pyridoxine|alpha-D-Galactose|UDP-N-acetyl-D-glucosamine|GDP-mannose	myo-Inositol|Hypoxanthine|12-Diacyl-sn-glycerol|Pyridoxamine|3-Dehydroshikimate|alpha-D-Galactose|UDP-N-acetyl-D-glucosamine|GDP-mannose	myo-Inositol|Adenine|Chorismate|12-Diacyl-sn-glycerol|Pyridoxal|alpha-D-Galactose|UDP-N-acetyl-D-glucosamine|GDP-mannose	2-Oxoglutarate|myo-Inositol|Chorismate|Hypoxanthine|Pyridoxine|alpha-D-Galactose|UDP-N-acetyl-D-glucosamine|GDP-mannose	myo-Inositol|Hypoxanthine|12-Diacyl-sn-glycerol|Pyridoxal|Isochorismate|alpha-D-Galactose|UDP-N-acetyl-D-glucosamine|GDP-mannose	Glycerol|myo-Inositol|Chorismate|Hypoxanthine|Pyridoxine|alpha-D-Galactose|UDP-N-acetyl-D-glucosamine|GDP-mannose	myo-Inositol|Chorismate|Hypoxanthine|12-Diacyl-sn-glycerol|Pyridoxal|alpha-D-Galactose|UDP-N-acetyl-D-glucosamine|GDP-mannose	myo-Inositol|Adenine|Chorismate|12-Diacyl-sn-glycerol|Pyridoxine|alpha-D-Galactose|UDP-N-acetyl-D-glucosamine|GDP-mannose	L-Glutamine|myo-Inositol|Hypoxanthine|Pyridoxamine|3-Dehydroquinate|alpha-D-Galactose|UDP-N-acetyl-D-glucosamine|GDP-mannose	L-Glutamate|myo-Inositol|Chorismate|Hypoxanthine|Pyridoxal|alpha-D-Galactose|UDP-N-acetyl-D-glucosamine|GDP-mannose	L-Glutamate|myo-Inositol|Adenine|Chorismate|Pyridoxine|alpha-D-Galactose|UDP-N-acetyl-D-glucosamine|GDP-mannose	Glycerol|myo-Inositol|Adenine|Pyridoxamine|Isochorismate|alpha-D-Galactose|UDP-N-acetyl-D-glucosamine|GDP-mannose	myo-Inositol|Adenine|Chorismate|(S)-Dihydroorotate|Pyridoxine|alpha-D-Galactose|UDP-N-acetyl-D-glucosamine|GDP-mannose	L-Aspartate|myo-Inositol|Hypoxanthine|Pyridoxamine|Isochorismate|alpha-D-Galactose|UDP-N-acetyl-D-glucosamine|GDP-mannose	Glycerol|myo-Inositol|Adenine|Chorismate|Pyridoxal|alpha-D-Galactose|UDP-N-acetyl-D-glucosamine|GDP-mannose	myo-Inositol|Adenine|D-Glyceraldehyde|Pyridoxamine|3-Dehydroshikimate|alpha-D-Galactose|UDP-N-acetyl-D-glucosamine|GDP-mannose	L-Glutamate|myo-Inositol|Adenine|Chorismate|Pyridoxamine|alpha-D-Galactose|UDP-N-acetyl-D-glucosamine|GDP-mannose	L-Glutamate|myo-Inositol|Hypoxanthine|Pyridoxine|Isochorismate|alpha-D-Galactose|UDP-N-acetyl-D-glucosamine|GDP-mannose	L-Glutamate|myo-Inositol|Chorismate|Hypoxanthine|Pyridoxamine|alpha-D-Galactose|UDP-N-acetyl-D-glucosamine|GDP-mannose	2-Oxoglutarate|myo-Inositol|Adenine|Pyridoxine|Isochorismate|alpha-D-Galactose|UDP-N-acetyl-D-glucosamine|GDP-mannose	myo-Inositol|Chorismate|Hypoxanthine|12-Diacyl-sn-glycerol|Pyridoxamine|alpha-D-Galactose|UDP-N-acetyl-D-glucosamine|GDP-mannose	L-Glutamine|myo-Inositol|Adenine|Pyridoxine|Isochorismate|alpha-D-Galactose|UDP-N-acetyl-D-glucosamine|GDP-mannose	L-Glutamine|myo-Inositol|Adenine|Pyridoxine|Shikimate|alpha-D-Galactose|UDP-N-acetyl-D-glucosamine|GDP-mannose	myo-Inositol|Hypoxanthine|12-Diacyl-sn-glycerol|Pyridoxal|3-Dehydroshikimate|alpha-D-Galactose|UDP-N-acetyl-D-glucosamine|GDP-mannose	myo-Inositol|L-Asparagine|Hypoxanthine|Pyridoxine|Shikimate|alpha-D-Galactose|UDP-N-acetyl-D-glucosamine|GDP-mannose	myo-Inositol|Adenine|Chorismate|12-Diacyl-sn-glycerol|Pyridoxamine|alpha-D-Galactose|UDP-N-acetyl-D-glucosamine|GDP-mannose
iPbe-for-liver	IMM	PBANKA_1114200	Essential	no info	D-Fructose	D-Glucose	Glycerone	D-Mannose	D-Glucosamine	myo-Inositol|Pyridoxal|2-Succinyl-5-enolpyruvyl-6-hydroxy-3-cyclohexene-1-carboxylate|alpha-D-Galactose|UDP-N-acetyl-D-glucosamine|GDP-mannose	myo-Inositol|Pyridoxine|2-Succinyl-5-enolpyruvyl-6-hydroxy-3-cyclohexene-1-carboxylate|alpha-D-Galactose|UDP-N-acetyl-D-glucosamine|GDP-mannose	myo-Inositol|Pyridoxamine|2-Succinyl-5-enolpyruvyl-6-hydroxy-3-cyclohexene-1-carboxylate|alpha-D-Galactose|UDP-N-acetyl-D-glucosamine|GDP-mannose	myo-Inositol|(S)-Dihydroorotate|Pyridoxal|3-Dehydroshikimate|alpha-D-Galactose|UDP-N-acetyl-D-glucosamine|GDP-mannose	myo-Inositol|Deoxyinosine|Pyridoxamine|Shikimate|alpha-D-Galactose|UDP-N-acetyl-D-glucosamine|GDP-mannose	myo-Inositol|12-Diacyl-sn-glycerol|Pyridoxine|3-Dehydroshikimate|alpha-D-Galactose|UDP-N-acetyl-D-glucosamine|GDP-mannose	myo-Inositol|Chorismate|Deoxyinosine|Pyridoxal|alpha-D-Galactose|UDP-N-acetyl-D-glucosamine|GDP-mannose	myo-Inositol|12-Diacyl-sn-glycerol|Pyridoxal|Shikimate|alpha-D-Galactose|UDP-N-acetyl-D-glucosamine|GDP-mannose	2-Oxoglutarate|myo-Inositol|Chorismate|Pyridoxamine|alpha-D-Galactose|UDP-N-acetyl-D-glucosamine|GDP-mannose	myo-Inositol|Deoxyguanosine|Pyridoxamine|3-Dehydroquinate|alpha-D-Galactose|UDP-N-acetyl-D-glucosamine|GDP-mannose	myo-Inositol|12-Diacyl-sn-glycerol|Pyridoxamine|Shikimate|alpha-D-Galactose|UDP-N-acetyl-D-glucosamine|GDP-mannose	2-Oxoglutarate|myo-Inositol|Pyridoxine|3-Dehydroquinate|alpha-D-Galactose|UDP-N-acetyl-D-glucosamine|GDP-mannose	L-Aspartate|myo-Inositol|Pyridoxal|Isochorismate|alpha-D-Galactose|UDP-N-acetyl-D-glucosamine|GDP-mannose	myo-Inositol|12-Diacyl-sn-glycerol|Pyridoxal|3-Dehydroquinate|alpha-D-Galactose|UDP-N-acetyl-D-glucosamine|GDP-mannose	myo-Inositol|Deoxyinosine|Pyridoxine|3-Dehydroshikimate|alpha-D-Galactose|UDP-N-acetyl-D-glucosamine|GDP-mannose	myo-Inositol|Chorismate|Deoxyguanosine|Pyridoxamine|alpha-D-Galactose|UDP-N-acetyl-D-glucosamine|GDP-mannose	2-Oxoglutarate|myo-Inositol|Pyridoxine|3-Dehydroshikimate|alpha-D-Galactose|UDP-N-acetyl-D-glucosamine|GDP-mannose	L-Glutamate|myo-Inositol|Chorismate|Pyridoxine|alpha-D-Galactose|UDP-N-acetyl-D-glucosamine|GDP-mannose	myo-Inositol|Chorismate|Deoxyadenosine|Pyridoxamine|alpha-D-Galactose|UDP-N-acetyl-D-glucosamine|GDP-mannose	myo-Inositol|Deoxycytidine|Pyridoxine|3-Dehydroquinate|alpha-D-Galactose|UDP-N-acetyl-D-glucosamine|GDP-mannose	myo-Inositol|12-Diacyl-sn-glycerol|Pyridoxamine|Isochorismate|alpha-D-Galactose|UDP-N-acetyl-D-glucosamine|GDP-mannose	2-Oxoglutarate|myo-Inositol|Pyridoxal|3-Dehydroquinate|alpha-D-Galactose|UDP-N-acetyl-D-glucosamine|GDP-mannose	myo-Inositol|Deoxycytidine|Pyridoxamine|Isochorismate|alpha-D-Galactose|UDP-N-acetyl-D-glucosamine|GDP-mannose	myo-Inositol|Deoxyguanosine|Pyridoxal|3-Dehydroquinate|alpha-D-Galactose|UDP-N-acetyl-D-glucosamine|GDP-mannose	myo-Inositol|Chorismate|12-Diacyl-sn-glycerol|Pyridoxal|alpha-D-Galactose|UDP-N-acetyl-D-glucosamine|GDP-mannose	myo-Inositol|Deoxyguanosine|Pyridoxine|Shikimate|alpha-D-Galactose|UDP-N-acetyl-D-glucosamine|GDP-mannose	Oxaloacetate|myo-Inositol|Pyridoxamine|Isochorismate|alpha-D-Galactose|UDP-N-acetyl-D-glucosamine|GDP-mannose	myo-Inositol|12-Diacyl-sn-glycerol|Pyridoxal|Isochorismate|alpha-D-Galactose|UDP-N-acetyl-D-glucosamine|GDP-mannose	myo-Inositol|L-Asparagine|Pyridoxal|3-Dehydroquinate|alpha-D-Galactose|UDP-N-acetyl-D-glucosamine|GDP-mannose	myo-Inositol|Deoxyguanosine|Pyridoxamine|Isochorismate|alpha-D-Galactose|UDP-N-acetyl-D-glucosamine|GDP-mannose	myo-Inositol|Deoxyinosine|Pyridoxal|Isochorismate|alpha-D-Galactose|UDP-N-acetyl-D-glucosamine|GDP-mannose	myo-Inositol|Chorismate|Deoxyadenosine|Pyridoxal|alpha-D-Galactose|UDP-N-acetyl-D-glucosamine|GDP-mannose	myo-Inositol|Chorismate|Deoxyinosine|Pyridoxine|alpha-D-Galactose|UDP-N-acetyl-D-glucosamine|GDP-mannose	L-Aspartate|myo-Inositol|Pyridoxamine|3-Dehydroshikimate|alpha-D-Galactose|UDP-N-acetyl-D-glucosamine|GDP-mannose	myo-Inositol|12-Diacyl-sn-glycerol|Pyridoxamine|3-Dehydroquinate|alpha-D-Galactose|UDP-N-acetyl-D-glucosamine|GDP-mannose	myo-Inositol|L-Asparagine|Pyridoxal|3-Dehydroshikimate|alpha-D-Galactose|UDP-N-acetyl-D-glucosamine|GDP-mannose	Glycerol|myo-Inositol|Pyridoxal|3-Dehydroquinate|alpha-D-Galactose|UDP-N-acetyl-D-glucosamine|GDP-mannose	2-Oxoglutarate|myo-Inositol|Chorismate|Pyridoxine|alpha-D-Galactose|UDP-N-acetyl-D-glucosamine|GDP-mannose	myo-Inositol|12-Diacyl-sn-glycerol|Pyridoxine|Isochorismate|alpha-D-Galactose|UDP-N-acetyl-D-glucosamine|GDP-mannose	Glycerol|myo-Inositol|Chorismate|Pyridoxamine|alpha-D-Galactose|UDP-N-acetyl-D-glucosamine|GDP-mannose
iPbe-for-liver	IMM	PBANKA_1120200	Dispensable	Dispensable	Pyridoxal	Pyridoxamine	Pyridoxine
iPbe-for-liver	IMM	PBANKA_1121900	Dispensable	Dispensable	2-Succinyl-5-enolpyruvyl-6-hydroxy-3-cyclohexene-1-carboxylate	Isochorismate	Chorismate	2-Succinylbenzoate|5-Methyltetrahydrofolate	10-Formyltetrahydrofolate|2-Succinylbenzoate	10-Formyltetrahydrofolate|4-Hydroxybenzoate	5-Methyltetrahydrofolate|4-Hydroxybenzoate	Folate|2-Succinylbenzoate	510-Methylenetetrahydrofolate|2-Succinylbenzoate	2-Succinylbenzoate|510-Methenyltetrahydrofolate	Dihydropteroate|2-Succinylbenzoate	4-Aminobenzoate|2-Succinylbenzoate	4-Hydroxybenzoate|510-Methenyltetrahydrofolate	2-Succinylbenzoate|4-Amino-4-deoxychorismate	510-Methylenetetrahydrofolate|4-Hydroxybenzoate	4-Amino-4-deoxychorismate|14-Dihydroxy-2-naphthoate	Dihydrofolate|2-Succinylbenzoate	Dihydropteroate|14-Dihydroxy-2-naphthoate	Dihydrofolate|4-Hydroxybenzoate	510-Methylenetetrahydrofolate|14-Dihydroxy-2-naphthoate	Folate|4-Hydroxybenzoate	Dihydropteroate|4-Hydroxybenzoate	Dihydrofolate|14-Dihydroxy-2-naphthoate	4-Aminobenzoate|4-Hydroxybenzoate	14-Dihydroxy-2-naphthoate|510-Methenyltetrahydrofolate	5-Methyltetrahydrofolate|14-Dihydroxy-2-naphthoate	4-Amino-4-deoxychorismate|4-Hydroxybenzoate	10-Formyltetrahydrofolate|14-Dihydroxy-2-naphthoate	4-Aminobenzoate|14-Dihydroxy-2-naphthoate	Folate|14-Dihydroxy-2-naphthoate
iPbe-for-liver	IMM	PBANKA_1125100	Dispensable	Slow	Hexadecanoic acid|Octadecanoic acid|Tetradecanoic acid|Lipoate
iPbe-for-liver	IMM	PBANKA_1127600	no info	no info	UDP-N-acetyl-D-glucosamine
iPbe-for-liver	IMM	PBANKA_1140700	no info	no info	Heme
iPbe-for-liver	IMM	PBANKA_1143400	Dispensable	Essential	(9Z)-Octadecenoic acid|Linoleate|N-Acylsphingosine	(9Z)-Octadecenoic acid|Linoleate|Sphingosine
iPbe-for-liver	IMM	PBANKA_1211000	Slow	Dispensable	GDP-mannose	Guanine	Guanosine	Deoxyguanosine
iPbe-for-liver	IMM	PBANKA_1212400	Dispensable	Dispensable	6-Deoxy-L-galactose
iPbe-for-liver	IMM	PBANKA_1214300	Essential	no info	(S)-Dihydroorotate	L-Glutamine	2-Succinyl-5-enolpyruvyl-6-hydroxy-3-cyclohexene-1-carboxylate	Oxaloacetate	L-Aspartate	L-Asparagine	(S)-Malate	L-Glutamate	2-Oxoglutarate	Fumarate	DL-Glutamate|Mercaptopyruvate	DL-Glutamate|3-Mercaptolactate
iPbe-for-liver	IMM	PBANKA_1216200	Essential	no info	Triacylglycerol
iPbe-for-liver	IMM	PBANKA_1228400	Slow	Dispensable	D-Mannose	GDP-mannose
iPbe-for-liver	IMM	PBANKA_1229800	no info	no info	Hexadecanoic acid|Octadecanoic acid|Tetradecanoic acid|Lipoate
iPbe-for-liver	IMM	PBANKA_1232300	Dispensable	Dispensable	UDP-glucose
iPbe-for-liver	IMM	PBANKA_1235600	Slow	Dispensable	Adenosine	Inosine	D-Mannose|Deoxyinosine	D-Glucose|Adenine	Deoxyinosine|Nicotinate D-ribonucleoside	D-Fructose|Hypoxanthine	Adenine|D-Mannose	D-Fructose|Deoxyinosine	Hypoxanthine|Glycerone	Deoxyadenosine|Glycerone	D-Fructose|Adenine	Adenine|D-Glucosamine	D-Mannose|Hypoxanthine	D-Glucosamine|Deoxyadenosine	D-Mannose|Deoxyadenosine	D-Glucose|Deoxyadenosine	D-Glucose|Deoxyinosine	D-Fructose|Deoxyadenosine	D-Glucose|Hypoxanthine	Deoxyadenosine|Nicotinate D-ribonucleoside	Deoxyinosine|Glycerone	Deoxyinosine|Cytidine	Adenine|Xanthosine	Adenine|Cytidine	Deoxyinosine|Guanosine	Deoxyinosine|N-Ribosylnicotinamide	Adenine|Glycerone	Uridine|Deoxyadenosine	Adenine|Uridine	Uridine|Deoxyinosine	Hypoxanthine|Xanthosine	Hypoxanthine|N-Ribosylnicotinamide	Deoxyadenosine|Xanthosine	D-Glucosamine|Deoxyinosine	Hypoxanthine|Guanosine	Deoxyadenosine|Guanosine	Hypoxanthine|Nicotinate D-ribonucleoside	Hypoxanthine|Uridine	Adenine|Guanosine	Deoxyadenosine|N-Ribosylnicotinamide	Deoxyinosine|Xanthosine	Adenine|Nicotinate D-ribonucleoside	Adenine|N-Ribosylnicotinamide	Hypoxanthine|D-Glucosamine	Deoxyadenosine|Cytidine
iPbe-for-liver	IMM	PBANKA_1239900	no info	no info	(9Z)-Octadecenoic acid
iPbe-for-liver	IMM	PBANKA_1304100	Essential	no info	Heme	Coproporphyrinogen III	Protoporphyrinogen IX
iPbe-for-liver	IMM	PBANKA_1308200	no info	no info	12-Diacyl-sn-glycerol	Triacylglycerol
iPbe-for-liver	IMM	PBANKA_1308600	Essential	no info	D-Fructose|Methanol	D-Mannose|12-Diacyl-sn-glycerol	D-Glucose|(S)-Dihydroorotate	D-Mannose|Deoxyguanosine	D-Fructose|(S)-Dihydroorotate	D-Fructose|Glycerol	D-Glucose|12-Diacyl-sn-glycerol	Methanol|D-Glucosamine	D-Glucosamine|12-Diacyl-sn-glycerol	D-Fructose|12-Diacyl-sn-glycerol	D-Mannose|Deoxyinosine	L-Asparagine|D-Glucosamine	D-Glucose|Deoxyadenosine	D-Glucose|Deoxyuridine	D-Glucosamine|(S)-Dihydroorotate	L-Glutamate|D-Glucosamine	L-Aspartate|D-Fructose	D-Glucose|L-Aspartate	D-Glucose|Deoxyguanosine	D-Glucose|L-Glutamine	L-Glutamine|D-Fructose	L-Glutamine|D-Mannose	L-Aspartate|D-Mannose	D-Fructose|Deoxycytidine	Formaldehyde|D-Fructose	Oxaloacetate|D-Fructose	L-Aspartate|D-Glucosamine	D-Glucose|D-Glyceraldehyde	D-Mannose|D-Glyceraldehyde	Oxaloacetate|D-Glucosamine	D-Mannose|2-Succinyl-5-enolpyruvyl-6-hydroxy-3-cyclohexene-1-carboxylate	Oxaloacetate|D-Mannose	D-Fructose|Deoxyinosine	Formaldehyde|D-Mannose	D-Glucosamine|Deoxyguanosine	D-Glucose|Deoxyinosine	D-Mannose|(S)-Dihydroorotate	D-Fructose|Deoxyadenosine	D-Fructose|D-Glyceraldehyde	D-Fructose|Deoxyguanosine	D-Glucose|Oxaloacetate	D-Glucosamine|Deoxyinosine	D-Glucosamine|Deoxyuridine	D-Glucose|Methanol	D-Glucose|2-Succinyl-5-enolpyruvyl-6-hydroxy-3-cyclohexene-1-carboxylate
iPbe-for-liver	IMM	PBANKA_1309900	Slow	Dispensable	L-Cysteine	DL-Glutamate|Mercaptopyruvate	DL-Glutamate|3-Mercaptolactate
iPbe-for-liver	IMM	PBANKA_1310100	no info	no info	Hexadecanoic acid|Octadecanoic acid|Tetradecanoic acid|Lipoate
iPbe-for-liver	IMM	PBANKA_1322100	Dispensable	Dispensable	Dihydrofolate	510-Methylenetetrahydrofolate	5-Methyltetrahydrofolate	10-Formyltetrahydrofolate	Dihydropteroate	510-Methenyltetrahydrofolate	Folate	4-Aminobenzoate
iPbe-for-liver	IMM	PBANKA_1326400	Essential	no info	(S)-Dihydroorotate	L-Glutamine	(S)-Malate	Oxaloacetate	2-Succinyl-5-enolpyruvyl-6-hydroxy-3-cyclohexene-1-carboxylate	L-Asparagine	L-Aspartate	Fumarate	L-Glutamate	2-Oxoglutarate	DL-Glutamate|3-Mercaptolactate	DL-Glutamate|Mercaptopyruvate
iPbe-for-liver	IMM	PBANKA_1336100	no info	no info	(S)-Dihydroorotate	UDP-N-acetyl-D-glucosamine	Orotate
iPbe-for-liver	IMM	PBANKA_1338200	Dispensable	Slow	Hexadecanoic acid|Octadecanoic acid|Tetradecanoic acid|Lipoate
iPbe-for-liver	IMM	PBANKA_1340000	Essential	no info	10-Formyltetrahydrofolate	510-Methenyltetrahydrofolate	Dihydrofolate	510-Methylenetetrahydrofolate	5-Methyltetrahydrofolate	Folate
iPbe-for-liver	IMM	PBANKA_1346500	Dispensable	Essential	(9Z)-Octadecenoic acid
iPbe-for-liver	IMM	PBANKA_1355200	Essential	no info	L-Glutamine	2-Oxoglutarate	L-Glutamate	2-Succinyl-5-enolpyruvyl-6-hydroxy-3-cyclohexene-1-carboxylate	DL-Glutamate|Mercaptopyruvate	DL-Glutamate|3-Mercaptolactate
iPbe-for-liver	IMM	PBANKA_1356600	Slow	Essential	UDP-N-acetyl-D-glucosamine
iPbe-for-liver	IMM	PBANKA_1357500	Dispensable	Slow	Lipoate
iPbe-for-liver	IMM	PBANKA_1357700	Essential	no info	(S)-Dihydroorotate	UDP-N-acetyl-D-glucosamine	Orotate
iPbe-for-liver	IMM	PBANKA_1358600	Slow	Dispensable	2-Oxoglutarate	L-Glutamate	L-Glutamine	2-Succinyl-5-enolpyruvyl-6-hydroxy-3-cyclohexene-1-carboxylate	DL-Glutamate|Mercaptopyruvate	DL-Glutamate|3-Mercaptolactate
iPbe-for-liver	IMM	PBANKA_1406700	Essential	no info	Orotate	UDP-N-acetyl-D-glucosamine	(S)-Dihydroorotate
iPbe-for-liver	IMM	PBANKA_1410500	Dispensable	Essential	Hexadecanoic acid|Octadecanoic acid|Tetradecanoic acid|Lipoate
iPbe-for-liver	IMM	PBANKA_1411100	Slow	Dispensable	L-Glutamine	2-Succinyl-5-enolpyruvyl-6-hydroxy-3-cyclohexene-1-carboxylate	2-Oxoglutarate	L-Glutamate	DL-Glutamate|Mercaptopyruvate	DL-Glutamate|3-Mercaptolactate
iPbe-for-liver	IMM	PBANKA_1423700	Dispensable	Dispensable	6-Deoxy-L-galactose
iPbe-for-liver	IMM	PBANKA_1426700	Essential	no info	5-Methyltetrahydrofolate	Folate	510-Methenyltetrahydrofolate	10-Formyltetrahydrofolate	510-Methylenetetrahydrofolate	Dihydropteroate	Dihydrofolate
iPbe-for-liver	IMM	PBANKA_1428500	Essential	no info	12-Diacyl-sn-glycerol	Triacylglycerol
iPbe-for-liver	IMM	PBANKA_1435100	no info	no info	D-Glucosamine	D-Fructose	D-Mannose	D-Glucose	Glycerone	myo-Inositol|2-Succinyl-5-enolpyruvyl-6-hydroxy-3-cyclohexene-1-carboxylate|alpha-D-Galactose|UDP-N-acetyl-D-glucosamine|GDP-mannose	Oxaloacetate|myo-Inositol|Chorismate|alpha-D-Galactose|UDP-N-acetyl-D-glucosamine|GDP-mannose	myo-Inositol|Chorismate|Deoxycytidine|alpha-D-Galactose|UDP-N-acetyl-D-glucosamine|GDP-mannose	myo-Inositol|D-Glyceraldehyde|3-Dehydroshikimate|alpha-D-Galactose|UDP-N-acetyl-D-glucosamine|GDP-mannose	myo-Inositol|Deoxyadenosine|Shikimate|alpha-D-Galactose|UDP-N-acetyl-D-glucosamine|GDP-mannose	myo-Inositol|Deoxycytidine|3-Dehydroquinate|alpha-D-Galactose|UDP-N-acetyl-D-glucosamine|GDP-mannose	myo-Inositol|Deoxyinosine|3-Dehydroquinate|alpha-D-Galactose|UDP-N-acetyl-D-glucosamine|GDP-mannose	myo-Inositol|Chorismate|(S)-Dihydroorotate|alpha-D-Galactose|UDP-N-acetyl-D-glucosamine|GDP-mannose	Oxaloacetate|myo-Inositol|3-Dehydroshikimate|alpha-D-Galactose|UDP-N-acetyl-D-glucosamine|GDP-mannose	myo-Inositol|Deoxycytidine|Shikimate|alpha-D-Galactose|UDP-N-acetyl-D-glucosamine|GDP-mannose	myo-Inositol|12-Diacyl-sn-glycerol|Isochorismate|alpha-D-Galactose|UDP-N-acetyl-D-glucosamine|GDP-mannose	myo-Inositol|Deoxyguanosine|Isochorismate|alpha-D-Galactose|UDP-N-acetyl-D-glucosamine|GDP-mannose	myo-Inositol|12-Diacyl-sn-glycerol|3-Dehydroshikimate|alpha-D-Galactose|UDP-N-acetyl-D-glucosamine|GDP-mannose	myo-Inositol|L-Asparagine|Isochorismate|alpha-D-Galactose|UDP-N-acetyl-D-glucosamine|GDP-mannose	Glycerol|myo-Inositol|Shikimate|alpha-D-Galactose|UDP-N-acetyl-D-glucosamine|GDP-mannose	myo-Inositol|Deoxyguanosine|3-Dehydroquinate|alpha-D-Galactose|UDP-N-acetyl-D-glucosamine|GDP-mannose	L-Glutamate|myo-Inositol|Chorismate|alpha-D-Galactose|UDP-N-acetyl-D-glucosamine|GDP-mannose	myo-Inositol|Chorismate|Deoxyinosine|alpha-D-Galactose|UDP-N-acetyl-D-glucosamine|GDP-mannose	myo-Inositol|Chorismate|12-Diacyl-sn-glycerol|alpha-D-Galactose|UDP-N-acetyl-D-glucosamine|GDP-mannose	myo-Inositol|Deoxyadenosine|3-Dehydroquinate|alpha-D-Galactose|UDP-N-acetyl-D-glucosamine|GDP-mannose	myo-Inositol|12-Diacyl-sn-glycerol|3-Dehydroquinate|alpha-D-Galactose|UDP-N-acetyl-D-glucosamine|GDP-mannose	myo-Inositol|L-Asparagine|Chorismate|alpha-D-Galactose|UDP-N-acetyl-D-glucosamine|GDP-mannose	myo-Inositol|12-Diacyl-sn-glycerol|Shikimate|alpha-D-Galactose|UDP-N-acetyl-D-glucosamine|GDP-mannose	L-Aspartate|myo-Inositol|Isochorismate|alpha-D-Galactose|UDP-N-acetyl-D-glucosamine|GDP-mannose	myo-Inositol|Deoxyinosine|Isochorismate|alpha-D-Galactose|UDP-N-acetyl-D-glucosamine|GDP-mannose	2-Oxoglutarate|myo-Inositol|Chorismate|alpha-D-Galactose|UDP-N-acetyl-D-glucosamine|GDP-mannose	2-Oxoglutarate|myo-Inositol|Shikimate|alpha-D-Galactose|UDP-N-acetyl-D-glucosamine|GDP-mannose	L-Glutamate|myo-Inositol|3-Dehydroquinate|alpha-D-Galactose|UDP-N-acetyl-D-glucosamine|GDP-mannose	L-Aspartate|myo-Inositol|Chorismate|alpha-D-Galactose|UDP-N-acetyl-D-glucosamine|GDP-mannose	L-Glutamine|myo-Inositol|Chorismate|alpha-D-Galactose|UDP-N-acetyl-D-glucosamine|GDP-mannose	myo-Inositol|D-Glyceraldehyde|Shikimate|alpha-D-Galactose|UDP-N-acetyl-D-glucosamine|GDP-mannose	L-Glutamine|myo-Inositol|Isochorismate|alpha-D-Galactose|UDP-N-acetyl-D-glucosamine|GDP-mannose	L-Glutamate|myo-Inositol|Isochorismate|alpha-D-Galactose|UDP-N-acetyl-D-glucosamine|GDP-mannose	2-Oxoglutarate|myo-Inositol|3-Dehydroshikimate|alpha-D-Galactose|UDP-N-acetyl-D-glucosamine|GDP-mannose	Oxaloacetate|myo-Inositol|Isochorismate|alpha-D-Galactose|UDP-N-acetyl-D-glucosamine|GDP-mannose	myo-Inositol|Chorismate|Deoxyguanosine|alpha-D-Galactose|UDP-N-acetyl-D-glucosamine|GDP-mannose	L-Glutamine|myo-Inositol|3-Dehydroshikimate|alpha-D-Galactose|UDP-N-acetyl-D-glucosamine|GDP-mannose	myo-Inositol|Deoxyinosine|Shikimate|alpha-D-Galactose|UDP-N-acetyl-D-glucosamine|GDP-mannose	myo-Inositol|Deoxyinosine|3-Dehydroshikimate|alpha-D-Galactose|UDP-N-acetyl-D-glucosamine|GDP-mannose	2-Oxoglutarate|myo-Inositol|3-Dehydroquinate|alpha-D-Galactose|UDP-N-acetyl-D-glucosamine|GDP-mannose
iPbe-for-liver	IMM	PBANKA_1438900	Dispensable	Slow	10-Formyltetrahydrofolate|Tetrahydrobiopterin	510-Methenyltetrahydrofolate|6-Pyruvoyltetrahydropterin	510-Methylenetetrahydrofolate|Tetrahydrobiopterin	510-Methylenetetrahydrofolate|6-Pyruvoyltetrahydropterin	510-Methenyltetrahydrofolate|Tetrahydrobiopterin	2-Amino-4-hydroxy-6-(D-erythro-123-trihydroxypropyl)-78-dihydropteridine|Tetrahydrobiopterin	10-Formyltetrahydrofolate|6-Pyruvoyltetrahydropterin	Dihydrofolate|6-Pyruvoyltetrahydropterin	2-Amino-4-hydroxy-6-hydroxymethyl-78-dihydropteridine|Tetrahydrobiopterin	2-Amino-4-hydroxy-6-(D-erythro-123-trihydroxypropyl)-78-dihydropteridine|6-Pyruvoyltetrahydropterin	Dihydropteroate|Tetrahydrobiopterin	5-Methyltetrahydrofolate|6-Pyruvoyltetrahydropterin	Triphosphate|6-Pyruvoyltetrahydropterin	5-Methyltetrahydrofolate|Tetrahydrobiopterin	Folate|6-Pyruvoyltetrahydropterin	2-Amino-4-hydroxy-6-hydroxymethyl-78-dihydropteridine|6-Pyruvoyltetrahydropterin	Dihydropteroate|6-Pyruvoyltetrahydropterin	Folate|Tetrahydrobiopterin	Dihydrofolate|Tetrahydrobiopterin	Tetrahydrobiopterin|Triphosphate
iPbe-for-liver	IMM	PBANKA_1450200	no info	no info	510-Methenyltetrahydrofolate	5-Methyltetrahydrofolate	510-Methylenetetrahydrofolate
iPbe-for-liver	IMM	PBANKA_1459200	Dispensable	Essential	Coproporphyrinogen III	Protoporphyrinogen IX	5-Aminolevulinate	Heme
iPbe-for-liver	IMM	putative_PBANKA_0304000	no info	no info	2-Succinyl-5-enolpyruvyl-6-hydroxy-3-cyclohexene-1-carboxylate	Isochorismate	Chorismate	5-Methyltetrahydrofolate|14-Dihydroxy-2-naphthoate	2-Succinylbenzoate|5-Methyltetrahydrofolate	510-Methylenetetrahydrofolate|2-Succinylbenzoate	510-Methylenetetrahydrofolate|14-Dihydroxy-2-naphthoate	Dihydrofolate|14-Dihydroxy-2-naphthoate	Dihydrofolate|2-Succinylbenzoate	10-Formyltetrahydrofolate|2-Succinylbenzoate	14-Dihydroxy-2-naphthoate|510-Methenyltetrahydrofolate	2-Succinylbenzoate|510-Methenyltetrahydrofolate	10-Formyltetrahydrofolate|14-Dihydroxy-2-naphthoate	4-Aminobenzoate|2-Succinylbenzoate	2-Succinylbenzoate|4-Amino-4-deoxychorismate	Dihydropteroate|14-Dihydroxy-2-naphthoate	Dihydropteroate|2-Succinylbenzoate	Folate|2-Succinylbenzoate	510-Methylenetetrahydrofolate|4-Hydroxybenzoate	5-Methyltetrahydrofolate|4-Hydroxybenzoate	4-Amino-4-deoxychorismate|14-Dihydroxy-2-naphthoate	4-Aminobenzoate|14-Dihydroxy-2-naphthoate	4-Hydroxybenzoate|510-Methenyltetrahydrofolate	Folate|14-Dihydroxy-2-naphthoate	4-Amino-4-deoxychorismate|4-Hydroxybenzoate	Folate|4-Hydroxybenzoate	10-Formyltetrahydrofolate|4-Hydroxybenzoate	4-Aminobenzoate|4-Hydroxybenzoate	Dihydropteroate|4-Hydroxybenzoate	Dihydrofolate|4-Hydroxybenzoate
iPbe-for-liver	IMM	putative_PBANKA_1126700	Dispensable	Dispensable	Tetrahydrobiopterin	6-Pyruvoyltetrahydropterin
iPbe-for-liver	IMM	putative_PBANKA_1129500	no info	no info	10-Formyltetrahydrofolate
iPbe-for-liver	IMM	putative_PBANKA_1237000	no info	no info	S-Adenosyl-L-methionine|L-Selenomethionine	L-Methionine|L-Selenomethionine	L-Selenomethionine|N-Methylputrescine	L-Selenomethionine|S-Methyl-L-methionine
iPbe-for-liver	IMM	PBANKA_1444000	Dispensable	Dispensable	L-Phenylalanine	Phenylpyruvate
iPbe-for-liver	IMM	PBANKA_0827500	Slow	Dispensable	N-Ribosylnicotinamide	Nicotinamide
iPbe-for-liver	IMM	PBANKA_1134200	Dispensable	Dispensable	L-Proline
iPbe-for-liver	IMM	putative_PBANKA_1035500	Essential	no info	L-Serine	R-S-Cysteinylglycine	Cys-Gly	Glycine	L-2-Amino-3-oxobutanoic acid
iPbe-for-liver	IMMJoint	PBANKA_0102100	Slow	Dispensable	Orotate	UDP-N-acetyl-D-glucosamine
iPbe-for-liver	IMMJoint	PBANKA_0105900	Dispensable	Slow	Heme	Coproporphyrinogen III	Protoporphyrinogen IX
iPbe-for-liver	IMMJoint	PBANKA_0109100	Essential	no info	D-Fructose|2-Succinyl-5-enolpyruvyl-6-hydroxy-3-cyclohexene-1-carboxylate	D-Glucosamine|2-Succinyl-5-enolpyruvyl-6-hydroxy-3-cyclohexene-1-carboxylate	Chorismate|D-Glucosamine	D-Fructose|3-Dehydroquinate	D-Glucosamine|3-Dehydroshikimate	D-Fructose|3-Dehydroshikimate	D-Glucosamine|Shikimate	D-Glucose|2-Succinyl-5-enolpyruvyl-6-hydroxy-3-cyclohexene-1-carboxylate	D-Glucosamine|3-Dehydroquinate	D-Mannose|2-Succinyl-5-enolpyruvyl-6-hydroxy-3-cyclohexene-1-carboxylate	D-Fructose|Chorismate	D-Mannose|Chorismate	D-Fructose|Shikimate	D-Glucose|3-Dehydroshikimate	D-Glucosamine|Isochorismate	D-Mannose|Isochorismate	D-Mannose|Shikimate	D-Glucose|Shikimate	D-Glucose|Chorismate	D-Mannose|3-Dehydroquinate	D-Glucose|3-Dehydroquinate	D-Mannose|3-Dehydroshikimate	D-Fructose|Isochorismate	D-Glucose|Isochorismate	D-Glucosamine|Dihydrofolate|4-Hydroxybenzoate	D-Mannose|10-Formyltetrahydrofolate|4-Hydroxybenzoate	D-Mannose|Dihydrofolate|14-Dihydroxy-2-naphthoate	D-Fructose|10-Formyltetrahydrofolate|4-Hydroxybenzoate	D-Mannose|14-Dihydroxy-2-naphthoate|510-Methenyltetrahydrofolate	D-Fructose|Dihydrofolate|4-Hydroxybenzoate	D-Fructose|510-Methylenetetrahydrofolate|14-Dihydroxy-2-naphthoate	D-Fructose|10-Formyltetrahydrofolate|14-Dihydroxy-2-naphthoate	D-Fructose|5-Methyltetrahydrofolate|14-Dihydroxy-2-naphthoate	D-Fructose|Dihydropteroate|14-Dihydroxy-2-naphthoate	D-Mannose|4-Hydroxybenzoate|510-Methenyltetrahydrofolate	510-Methylenetetrahydrofolate|D-Mannose|14-Dihydroxy-2-naphthoate	D-Fructose|10-Formyltetrahydrofolate|2-Succinylbenzoate	D-Glucosamine|Dihydropteroate|14-Dihydroxy-2-naphthoate	D-Mannose|10-Formyltetrahydrofolate|14-Dihydroxy-2-naphthoate	D-Glucose|2-Succinylbenzoate|510-Methenyltetrahydrofolate	D-Mannose|Folate|14-Dihydroxy-2-naphthoate	D-Glucose|5-Methyltetrahydrofolate|14-Dihydroxy-2-naphthoate	D-Glucose|Dihydrofolate|4-Hydroxybenzoate	D-Mannose|5-Methyltetrahydrofolate|14-Dihydroxy-2-naphthoate	D-Glucose|510-Methylenetetrahydrofolate|14-Dihydroxy-2-naphthoate
iPbe-for-liver	IMMJoint	PBANKA_0302300	Slow	Dispensable	L-Aspartate	L-Asparagine	(S)-Dihydroorotate
iPbe-for-liver	IMMJoint	PBANKA_0308200	Slow	Essential	Hexadecanoic acid|Tetradecanoic acid|Lipoate
iPbe-for-liver	IMMJoint	PBANKA_0402300	Slow	Dispensable	L-Glutamate	L-Glutamine	2-Oxoglutarate	2-Succinyl-5-enolpyruvyl-6-hydroxy-3-cyclohexene-1-carboxylate	DL-Glutamate|3-Mercaptolactate	DL-Glutamate|Mercaptopyruvate
iPbe-for-liver	IMMJoint	PBANKA_0407600	Slow	Dispensable	L-Asparagine
iPbe-for-liver	IMMJoint	PBANKA_0414800	no info	no info	N-Methylputrescine	L-Ornithine	L-Glutamate 5-semialdehyde	Spermine
iPbe-for-liver	IMMJoint	PBANKA_0505000	Dispensable	Essential	Hexadecanoic acid|Octadecanoic acid|Tetradecanoic acid|Lipoate
iPbe-for-liver	IMMJoint	PBANKA_0506700	no info	no info	L-Glutamate	L-Glutamine	2-Succinyl-5-enolpyruvyl-6-hydroxy-3-cyclohexene-1-carboxylate	2-Oxoglutarate	DL-Glutamate|3-Mercaptolactate	DL-Glutamate|Mercaptopyruvate
iPbe-for-liver	IMMJoint	PBANKA_0507400	Slow	Dispensable	UDP-N-acetyl-D-glucosamine
iPbe-for-liver	IMMJoint	PBANKA_0509300	Slow	Dispensable	UDP-N-acetyl-D-glucosamine	D-Glucosamine
iPbe-for-liver	IMMJoint	PBANKA_0512200	Dispensable	Slow	Heme
iPbe-for-liver	IMMJoint	PBANKA_0516900	Essential	no info	Spermine	S-Adenosylmethioninamine|N-Methylputrescine	Aminopropylcadaverine|N-Methylputrescine
iPbe-for-liver	IMMJoint	PBANKA_0522400	Dispensable	Essential	(9Z)-Octadecenoic acid
iPbe-for-liver	IMMJoint	PBANKA_0608000	Dispensable	Slow	Heme	Coproporphyrinogen III	Protoporphyrinogen IX
iPbe-for-liver	IMMJoint	PBANKA_0621800	Slow	Dispensable	14-Dihydroxy-2-naphthoate	2-Succinylbenzoate
iPbe-for-liver	IMMJoint	PBANKA_0707000	Dispensable	Essential	Lipoate
iPbe-for-liver	IMMJoint	PBANKA_0714900	Dispensable	Slow	Hexadecanoic acid|Octadecanoic acid|Tetradecanoic acid|Lipoate
iPbe-for-liver	IMMJoint	PBANKA_0816400	Essential	no info	D-Glucosamine	D-Glucose	D-Mannose	D-Fructose	myo-Inositol|2-Succinyl-5-enolpyruvyl-6-hydroxy-3-cyclohexene-1-carboxylate|alpha-D-Galactose|UDP-N-acetyl-D-glucosamine|GDP-mannose	myo-Inositol|Chorismate|Deoxyguanosine|alpha-D-Galactose|UDP-N-acetyl-D-glucosamine|GDP-mannose	myo-Inositol|D-Glyceraldehyde|3-Dehydroshikimate|alpha-D-Galactose|UDP-N-acetyl-D-glucosamine|GDP-mannose	myo-Inositol|12-Diacyl-sn-glycerol|Shikimate|alpha-D-Galactose|UDP-N-acetyl-D-glucosamine|GDP-mannose	Oxaloacetate|myo-Inositol|Isochorismate|alpha-D-Galactose|UDP-N-acetyl-D-glucosamine|GDP-mannose	Methanol|myo-Inositol|Chorismate|alpha-D-Galactose|UDP-N-acetyl-D-glucosamine|GDP-mannose	Glycerol|myo-Inositol|Isochorismate|alpha-D-Galactose|UDP-N-acetyl-D-glucosamine|GDP-mannose	myo-Inositol|Chorismate|Deoxyinosine|alpha-D-Galactose|UDP-N-acetyl-D-glucosamine|GDP-mannose	myo-Inositol|Chorismate|12-Diacyl-sn-glycerol|alpha-D-Galactose|UDP-N-acetyl-D-glucosamine|GDP-mannose	Glycerol|myo-Inositol|3-Dehydroquinate|alpha-D-Galactose|UDP-N-acetyl-D-glucosamine|GDP-mannose	Formaldehyde|myo-Inositol|3-Dehydroquinate|alpha-D-Galactose|UDP-N-acetyl-D-glucosamine|GDP-mannose	2-Oxoglutarate|myo-Inositol|3-Dehydroshikimate|alpha-D-Galactose|UDP-N-acetyl-D-glucosamine|GDP-mannose	myo-Inositol|Deoxyuridine|Shikimate|alpha-D-Galactose|UDP-N-acetyl-D-glucosamine|GDP-mannose	myo-Inositol|L-Asparagine|Chorismate|alpha-D-Galactose|UDP-N-acetyl-D-glucosamine|GDP-mannose	Oxaloacetate|myo-Inositol|Chorismate|alpha-D-Galactose|UDP-N-acetyl-D-glucosamine|GDP-mannose	L-Glutamine|myo-Inositol|Chorismate|alpha-D-Galactose|UDP-N-acetyl-D-glucosamine|GDP-mannose	myo-Inositol|Deoxyinosine|3-Dehydroshikimate|alpha-D-Galactose|UDP-N-acetyl-D-glucosamine|GDP-mannose	myo-Inositol|Deoxyadenosine|Isochorismate|alpha-D-Galactose|UDP-N-acetyl-D-glucosamine|GDP-mannose	L-Glutamate|myo-Inositol|Isochorismate|alpha-D-Galactose|UDP-N-acetyl-D-glucosamine|GDP-mannose	Methanol|myo-Inositol|Isochorismate|alpha-D-Galactose|UDP-N-acetyl-D-glucosamine|GDP-mannose	myo-Inositol|Deoxyguanosine|Isochorismate|alpha-D-Galactose|UDP-N-acetyl-D-glucosamine|GDP-mannose	myo-Inositol|Deoxyinosine|3-Dehydroquinate|alpha-D-Galactose|UDP-N-acetyl-D-glucosamine|GDP-mannose	myo-Inositol|Deoxyinosine|Shikimate|alpha-D-Galactose|UDP-N-acetyl-D-glucosamine|GDP-mannose	myo-Inositol|12-Diacyl-sn-glycerol|Isochorismate|alpha-D-Galactose|UDP-N-acetyl-D-glucosamine|GDP-mannose	Glycerol|myo-Inositol|Chorismate|alpha-D-Galactose|UDP-N-acetyl-D-glucosamine|GDP-mannose	myo-Inositol|12-Diacyl-sn-glycerol|3-Dehydroquinate|alpha-D-Galactose|UDP-N-acetyl-D-glucosamine|GDP-mannose	myo-Inositol|Chorismate|Deoxyadenosine|alpha-D-Galactose|UDP-N-acetyl-D-glucosamine|GDP-mannose	Methanol|myo-Inositol|Shikimate|alpha-D-Galactose|UDP-N-acetyl-D-glucosamine|GDP-mannose	Formaldehyde|myo-Inositol|3-Dehydroshikimate|alpha-D-Galactose|UDP-N-acetyl-D-glucosamine|GDP-mannose	myo-Inositol|12-Diacyl-sn-glycerol|3-Dehydroshikimate|alpha-D-Galactose|UDP-N-acetyl-D-glucosamine|GDP-mannose	Formaldehyde|myo-Inositol|Shikimate|alpha-D-Galactose|UDP-N-acetyl-D-glucosamine|GDP-mannose	2-Oxoglutarate|myo-Inositol|Chorismate|alpha-D-Galactose|UDP-N-acetyl-D-glucosamine|GDP-mannose	Formaldehyde|myo-Inositol|Isochorismate|alpha-D-Galactose|UDP-N-acetyl-D-glucosamine|GDP-mannose	myo-Inositol|(S)-Dihydroorotate|Isochorismate|alpha-D-Galactose|UDP-N-acetyl-D-glucosamine|GDP-mannose	myo-Inositol|Chorismate|(S)-Dihydroorotate|alpha-D-Galactose|UDP-N-acetyl-D-glucosamine|GDP-mannose	2-Oxoglutarate|myo-Inositol|Isochorismate|alpha-D-Galactose|UDP-N-acetyl-D-glucosamine|GDP-mannose	myo-Inositol|Deoxyguanosine|3-Dehydroshikimate|alpha-D-Galactose|UDP-N-acetyl-D-glucosamine|GDP-mannose	L-Glutamine|myo-Inositol|Isochorismate|alpha-D-Galactose|UDP-N-acetyl-D-glucosamine|GDP-mannose	myo-Inositol|Deoxyadenosine|Shikimate|alpha-D-Galactose|UDP-N-acetyl-D-glucosamine|GDP-mannose	myo-Inositol|Deoxycytidine|Shikimate|alpha-D-Galactose|UDP-N-acetyl-D-glucosamine|GDP-mannose	L-Aspartate|myo-Inositol|Isochorismate|alpha-D-Galactose|UDP-N-acetyl-D-glucosamine|GDP-mannose
iPbe-for-liver	IMMJoint	PBANKA_0819800	no info	no info	(R)-S-Lactoylglutathione	Glutathione	gamma-L-Glutamyl-L-cysteine	Glutathione disulfide
iPbe-for-liver	IMMJoint	PBANKA_0821700	Essential	Dispensable	GDP-mannose	Guanine	Deoxyguanosine	Guanosine	Xanthine	Xanthosine
iPbe-for-liver	IMMJoint	PBANKA_0823300	Essential	no info	5-Methyltetrahydrofolate	10-Formyltetrahydrofolate	4-Amino-4-deoxychorismate	Dihydrofolate	510-Methylenetetrahydrofolate	Dihydropteroate	4-Aminobenzoate	510-Methenyltetrahydrofolate	Folate
iPbe-for-liver	IMMJoint	PBANKA_0823800	Dispensable	Essential	Hexadecanoic acid|Octadecanoic acid|Tetradecanoic acid|Lipoate
iPbe-for-liver	IMMJoint	PBANKA_0824500	Slow	Dispensable	Lipoate
iPbe-for-liver	IMMJoint	PBANKA_0828700	Essential	no info	Ethanolamine
iPbe-for-liver	IMMJoint	PBANKA_0906600	Slow	Slow	Heme	Protoporphyrinogen IX
iPbe-for-liver	IMMJoint	PBANKA_0912700	Essential	no info	(9Z)-Octadecenoic acid
iPbe-for-liver	IMMJoint	PBANKA_0918200	Slow	Essential	UDP-N-acetyl-D-glucosamine
iPbe-for-liver	IMMJoint	PBANKA_0923800	Essential	no info	Hexadecanoic acid|Octadecanoic acid|Tetradecanoic acid|Lipoate
iPbe-for-liver	IMMJoint	PBANKA_0928100	Essential	no info	L-Glutamine	(S)-Dihydroorotate	Oxaloacetate	(S)-Malate	2-Oxoglutarate	2-Succinyl-5-enolpyruvyl-6-hydroxy-3-cyclohexene-1-carboxylate	L-Asparagine	L-Aspartate	L-Glutamate	Fumarate	DL-Glutamate|Mercaptopyruvate	DL-Glutamate|3-Mercaptolactate
iPbe-for-liver	IMMJoint	PBANKA_0931800	no info	no info	Pyridoxine	Pyridoxamine	Pyridoxal
iPbe-for-liver	IMMJoint	PBANKA_1007100	Dispensable	Dispensable	Sphinganine	Dihydroceramide	Sphingosine	N-Acylsphingosine
iPbe-for-liver	IMMJoint	PBANKA_1008800	Essential	no info	D-Glucose	myo-Inositol|UDP-glucose	myo-Inositol|alpha-D-Galactose
iPbe-for-liver	IMMJoint	PBANKA_1017900	no info	no info	L-Glutamate	(S)-Dihydroorotate	2-Succinyl-5-enolpyruvyl-6-hydroxy-3-cyclohexene-1-carboxylate	L-Aspartate	Oxaloacetate	L-Asparagine	2-Oxoglutarate	(S)-Malate	L-Glutamine	Fumarate	DL-Glutamate|Mercaptopyruvate	DL-Glutamate|3-Mercaptolactate
iPbe-for-liver	IMMJoint	PBANKA_1022300	Slow	Dispensable	GDP-mannose
iPbe-for-liver	IMMJoint	PBANKA_1027000	no info	no info	Dihydroceramide	N-Acylsphingosine	Sphingosine	3-Dehydrosphinganine	Sphinganine
iPbe-for-liver	IMMJoint	PBANKA_1028200	no info	no info	2-Succinylbenzoate	14-Dihydroxy-2-naphthoate
iPbe-for-liver	IMMJoint	PBANKA_1104200	Slow	Slow	2-Succinyl-5-enolpyruvyl-6-hydroxy-3-cyclohexene-1-carboxylate	L-Glutamate	2-Oxoglutarate	L-Glutamine	DL-Glutamate|3-Mercaptolactate	DL-Glutamate|Mercaptopyruvate
iPbe-for-liver	IMMJoint	PBANKA_1110700	no info	no info	(9Z)-Octadecenoic acid|Linoleate
iPbe-for-liver	IMMJoint	PBANKA_1111400	no info	no info	myo-Inositol
iPbe-for-liver	IMMJoint	PBANKA_1111800	Dispensable	Dispensable	Glutathione	Glutathione disulfide	(R)-S-Lactoylglutathione
iPbe-for-liver	IMMJoint	PBANKA_1112400	no info	no info	UDP-N-acetyl-D-glucosamine
iPbe-for-liver	IMMJoint	PBANKA_1113000	Essential	no info	Adenine|D-Mannose	D-Fructose|Adenine	Hypoxanthine|D-Glucosamine	Adenine|D-Glucosamine	D-Fructose|Hypoxanthine	Adenine|Glycerone	Hypoxanthine|Glycerone	D-Glucose|Hypoxanthine	D-Glucose|Adenine	D-Mannose|Hypoxanthine	myo-Inositol|Adenine|Pyridoxine|2-Succinyl-5-enolpyruvyl-6-hydroxy-3-cyclohexene-1-carboxylate|alpha-D-Galactose|UDP-N-acetyl-D-glucosamine|GDP-mannose	myo-Inositol|Hypoxanthine|Pyridoxine|2-Succinyl-5-enolpyruvyl-6-hydroxy-3-cyclohexene-1-carboxylate|alpha-D-Galactose|UDP-N-acetyl-D-glucosamine|GDP-mannose	myo-Inositol|Adenine|Pyridoxamine|2-Succinyl-5-enolpyruvyl-6-hydroxy-3-cyclohexene-1-carboxylate|alpha-D-Galactose|UDP-N-acetyl-D-glucosamine|GDP-mannose	myo-Inositol|Hypoxanthine|Pyridoxal|2-Succinyl-5-enolpyruvyl-6-hydroxy-3-cyclohexene-1-carboxylate|alpha-D-Galactose|UDP-N-acetyl-D-glucosamine|GDP-mannose	myo-Inositol|Adenine|Pyridoxal|2-Succinyl-5-enolpyruvyl-6-hydroxy-3-cyclohexene-1-carboxylate|alpha-D-Galactose|UDP-N-acetyl-D-glucosamine|GDP-mannose	myo-Inositol|Hypoxanthine|Pyridoxamine|2-Succinyl-5-enolpyruvyl-6-hydroxy-3-cyclohexene-1-carboxylate|alpha-D-Galactose|UDP-N-acetyl-D-glucosamine|GDP-mannose	myo-Inositol|Chorismate|Hypoxanthine|D-Glyceraldehyde|Pyridoxamine|alpha-D-Galactose|UDP-N-acetyl-D-glucosamine|GDP-mannose	myo-Inositol|Adenine|Chorismate|D-Glyceraldehyde|Pyridoxine|alpha-D-Galactose|UDP-N-acetyl-D-glucosamine|GDP-mannose	2-Oxoglutarate|myo-Inositol|Adenine|Pyridoxine|Shikimate|alpha-D-Galactose|UDP-N-acetyl-D-glucosamine|GDP-mannose	myo-Inositol|(S)-Malate|Hypoxanthine|Pyridoxamine|Isochorismate|alpha-D-Galactose|UDP-N-acetyl-D-glucosamine|GDP-mannose	myo-Inositol|Adenine|L-Asparagine|Chorismate|Pyridoxamine|alpha-D-Galactose|UDP-N-acetyl-D-glucosamine|GDP-mannose	myo-Inositol|Adenine|D-Glyceraldehyde|Pyridoxine|3-Dehydroshikimate|alpha-D-Galactose|UDP-N-acetyl-D-glucosamine|GDP-mannose	Glycerol|myo-Inositol|Adenine|Pyridoxal|Shikimate|alpha-D-Galactose|UDP-N-acetyl-D-glucosamine|GDP-mannose	L-Aspartate|myo-Inositol|Adenine|Pyridoxal|Shikimate|alpha-D-Galactose|UDP-N-acetyl-D-glucosamine|GDP-mannose	myo-Inositol|Adenine|D-Glyceraldehyde|Pyridoxine|Isochorismate|alpha-D-Galactose|UDP-N-acetyl-D-glucosamine|GDP-mannose	myo-Inositol|Adenine|L-Asparagine|Pyridoxal|Isochorismate|alpha-D-Galactose|UDP-N-acetyl-D-glucosamine|GDP-mannose	myo-Inositol|Hypoxanthine|12-Diacyl-sn-glycerol|Pyridoxal|3-Dehydroshikimate|alpha-D-Galactose|UDP-N-acetyl-D-glucosamine|GDP-mannose	Oxaloacetate|myo-Inositol|Adenine|Pyridoxal|3-Dehydroquinate|alpha-D-Galactose|UDP-N-acetyl-D-glucosamine|GDP-mannose	Fumarate|myo-Inositol|Adenine|Chorismate|Pyridoxamine|alpha-D-Galactose|UDP-N-acetyl-D-glucosamine|GDP-mannose	L-Aspartate|myo-Inositol|Adenine|Pyridoxine|Shikimate|alpha-D-Galactose|UDP-N-acetyl-D-glucosamine|GDP-mannose	myo-Inositol|Adenine|12-Diacyl-sn-glycerol|Pyridoxine|Shikimate|alpha-D-Galactose|UDP-N-acetyl-D-glucosamine|GDP-mannose	myo-Inositol|Chorismate|Hypoxanthine|12-Diacyl-sn-glycerol|Pyridoxine|alpha-D-Galactose|UDP-N-acetyl-D-glucosamine|GDP-mannose	Glycerol|myo-Inositol|Adenine|Pyridoxine|3-Dehydroshikimate|alpha-D-Galactose|UDP-N-acetyl-D-glucosamine|GDP-mannose	myo-Inositol|Adenine|12-Diacyl-sn-glycerol|Pyridoxal|Isochorismate|alpha-D-Galactose|UDP-N-acetyl-D-glucosamine|GDP-mannose	myo-Inositol|Adenine|Chorismate|(S)-Dihydroorotate|Pyridoxal|alpha-D-Galactose|UDP-N-acetyl-D-glucosamine|GDP-mannose	myo-Inositol|Adenine|L-Asparagine|Pyridoxine|Isochorismate|alpha-D-Galactose|UDP-N-acetyl-D-glucosamine|GDP-mannose	myo-Inositol|Adenine|12-Diacyl-sn-glycerol|Pyridoxamine|3-Dehydroshikimate|alpha-D-Galactose|UDP-N-acetyl-D-glucosamine|GDP-mannose	L-Aspartate|myo-Inositol|Adenine|Pyridoxamine|3-Dehydroshikimate|alpha-D-Galactose|UDP-N-acetyl-D-glucosamine|GDP-mannose	myo-Inositol|Hypoxanthine|D-Glyceraldehyde|Pyridoxine|Shikimate|alpha-D-Galactose|UDP-N-acetyl-D-glucosamine|GDP-mannose	Glycerol|myo-Inositol|Adenine|Pyridoxal|3-Dehydroquinate|alpha-D-Galactose|UDP-N-acetyl-D-glucosamine|GDP-mannose	myo-Inositol|Adenine|(S)-Dihydroorotate|Pyridoxal|3-Dehydroquinate|alpha-D-Galactose|UDP-N-acetyl-D-glucosamine|GDP-mannose	Glycerol|myo-Inositol|Adenine|Pyridoxamine|3-Dehydroquinate|alpha-D-Galactose|UDP-N-acetyl-D-glucosamine|GDP-mannose	myo-Inositol|Adenine|12-Diacyl-sn-glycerol|Pyridoxine|Isochorismate|alpha-D-Galactose|UDP-N-acetyl-D-glucosamine|GDP-mannose	myo-Inositol|Adenine|12-Diacyl-sn-glycerol|Pyridoxal|3-Dehydroquinate|alpha-D-Galactose|UDP-N-acetyl-D-glucosamine|GDP-mannose	myo-Inositol|Adenine|12-Diacyl-sn-glycerol|Pyridoxal|3-Dehydroshikimate|alpha-D-Galactose|UDP-N-acetyl-D-glucosamine|GDP-mannose
iPbe-for-liver	IMMJoint	PBANKA_1114200	Essential	no info	D-Fructose	Glycerone	D-Mannose	D-Glucosamine	D-Glucose	myo-Inositol|Pyridoxine|2-Succinyl-5-enolpyruvyl-6-hydroxy-3-cyclohexene-1-carboxylate|alpha-D-Galactose|UDP-N-acetyl-D-glucosamine|GDP-mannose	myo-Inositol|Pyridoxal|2-Succinyl-5-enolpyruvyl-6-hydroxy-3-cyclohexene-1-carboxylate|alpha-D-Galactose|UDP-N-acetyl-D-glucosamine|GDP-mannose	myo-Inositol|Pyridoxamine|2-Succinyl-5-enolpyruvyl-6-hydroxy-3-cyclohexene-1-carboxylate|alpha-D-Galactose|UDP-N-acetyl-D-glucosamine|GDP-mannose	myo-Inositol|12-Diacyl-sn-glycerol|Pyridoxal|3-Dehydroshikimate|alpha-D-Galactose|UDP-N-acetyl-D-glucosamine|GDP-mannose	Fumarate|myo-Inositol|Pyridoxine|3-Dehydroshikimate|alpha-D-Galactose|UDP-N-acetyl-D-glucosamine|GDP-mannose	Glycerol|myo-Inositol|Pyridoxine|Shikimate|alpha-D-Galactose|UDP-N-acetyl-D-glucosamine|GDP-mannose	myo-Inositol|Chorismate|Deoxyuridine|Pyridoxal|alpha-D-Galactose|UDP-N-acetyl-D-glucosamine|GDP-mannose	myo-Inositol|Deoxyadenosine|Pyridoxine|Isochorismate|alpha-D-Galactose|UDP-N-acetyl-D-glucosamine|GDP-mannose	myo-Inositol|Deoxyuridine|Pyridoxal|Isochorismate|alpha-D-Galactose|UDP-N-acetyl-D-glucosamine|GDP-mannose	Glycerol|myo-Inositol|Chorismate|Pyridoxamine|alpha-D-Galactose|UDP-N-acetyl-D-glucosamine|GDP-mannose	myo-Inositol|Chorismate|Deoxyguanosine|Pyridoxamine|alpha-D-Galactose|UDP-N-acetyl-D-glucosamine|GDP-mannose	Oxaloacetate|myo-Inositol|Chorismate|Pyridoxal|alpha-D-Galactose|UDP-N-acetyl-D-glucosamine|GDP-mannose	L-Aspartate|myo-Inositol|Chorismate|Pyridoxamine|alpha-D-Galactose|UDP-N-acetyl-D-glucosamine|GDP-mannose	myo-Inositol|Deoxyuridine|Pyridoxal|3-Dehydroquinate|alpha-D-Galactose|UDP-N-acetyl-D-glucosamine|GDP-mannose	myo-Inositol|Deoxyadenosine|Pyridoxamine|3-Dehydroquinate|alpha-D-Galactose|UDP-N-acetyl-D-glucosamine|GDP-mannose	myo-Inositol|Chorismate|12-Diacyl-sn-glycerol|Pyridoxal|alpha-D-Galactose|UDP-N-acetyl-D-glucosamine|GDP-mannose	myo-Inositol|Deoxyuridine|Pyridoxamine|3-Dehydroquinate|alpha-D-Galactose|UDP-N-acetyl-D-glucosamine|GDP-mannose	L-Aspartate|myo-Inositol|Pyridoxamine|Isochorismate|alpha-D-Galactose|UDP-N-acetyl-D-glucosamine|GDP-mannose	myo-Inositol|12-Diacyl-sn-glycerol|Pyridoxal|3-Dehydroquinate|alpha-D-Galactose|UDP-N-acetyl-D-glucosamine|GDP-mannose	myo-Inositol|L-Asparagine|Chorismate|Pyridoxine|alpha-D-Galactose|UDP-N-acetyl-D-glucosamine|GDP-mannose	myo-Inositol|12-Diacyl-sn-glycerol|Pyridoxine|Isochorismate|alpha-D-Galactose|UDP-N-acetyl-D-glucosamine|GDP-mannose	myo-Inositol|Deoxyadenosine|Pyridoxal|3-Dehydroquinate|alpha-D-Galactose|UDP-N-acetyl-D-glucosamine|GDP-mannose	myo-Inositol|12-Diacyl-sn-glycerol|Pyridoxamine|3-Dehydroquinate|alpha-D-Galactose|UDP-N-acetyl-D-glucosamine|GDP-mannose	Glycerol|myo-Inositol|Chorismate|Pyridoxine|alpha-D-Galactose|UDP-N-acetyl-D-glucosamine|GDP-mannose	L-Glutamate|myo-Inositol|Pyridoxamine|3-Dehydroquinate|alpha-D-Galactose|UDP-N-acetyl-D-glucosamine|GDP-mannose	myo-Inositol|Deoxycytidine|Pyridoxine|3-Dehydroquinate|alpha-D-Galactose|UDP-N-acetyl-D-glucosamine|GDP-mannose	myo-Inositol|12-Diacyl-sn-glycerol|Pyridoxal|Isochorismate|alpha-D-Galactose|UDP-N-acetyl-D-glucosamine|GDP-mannose	myo-Inositol|12-Diacyl-sn-glycerol|Pyridoxamine|Isochorismate|alpha-D-Galactose|UDP-N-acetyl-D-glucosamine|GDP-mannose	Fumarate|myo-Inositol|Pyridoxamine|3-Dehydroquinate|alpha-D-Galactose|UDP-N-acetyl-D-glucosamine|GDP-mannose	myo-Inositol|Chorismate|12-Diacyl-sn-glycerol|Pyridoxine|alpha-D-Galactose|UDP-N-acetyl-D-glucosamine|GDP-mannose	2-Oxoglutarate|myo-Inositol|Chorismate|Pyridoxine|alpha-D-Galactose|UDP-N-acetyl-D-glucosamine|GDP-mannose	myo-Inositol|(S)-Malate|Pyridoxal|Isochorismate|alpha-D-Galactose|UDP-N-acetyl-D-glucosamine|GDP-mannose	myo-Inositol|Deoxycytidine|Pyridoxamine|3-Dehydroquinate|alpha-D-Galactose|UDP-N-acetyl-D-glucosamine|GDP-mannose	Fumarate|myo-Inositol|Pyridoxal|3-Dehydroquinate|alpha-D-Galactose|UDP-N-acetyl-D-glucosamine|GDP-mannose	L-Aspartate|myo-Inositol|Chorismate|Pyridoxal|alpha-D-Galactose|UDP-N-acetyl-D-glucosamine|GDP-mannose	myo-Inositol|Chorismate|12-Diacyl-sn-glycerol|Pyridoxamine|alpha-D-Galactose|UDP-N-acetyl-D-glucosamine|GDP-mannose	myo-Inositol|Deoxyadenosine|Pyridoxamine|Isochorismate|alpha-D-Galactose|UDP-N-acetyl-D-glucosamine|GDP-mannose	myo-Inositol|Deoxyadenosine|Pyridoxamine|Shikimate|alpha-D-Galactose|UDP-N-acetyl-D-glucosamine|GDP-mannose	myo-Inositol|Deoxycytidine|Pyridoxal|Shikimate|alpha-D-Galactose|UDP-N-acetyl-D-glucosamine|GDP-mannose	L-Aspartate|myo-Inositol|Pyridoxine|3-Dehydroquinate|alpha-D-Galactose|UDP-N-acetyl-D-glucosamine|GDP-mannose
iPbe-for-liver	IMMJoint	PBANKA_1120200	Dispensable	Dispensable	Pyridoxine	Pyridoxamine	Pyridoxal
iPbe-for-liver	IMMJoint	PBANKA_1121900	Dispensable	Dispensable	2-Succinyl-5-enolpyruvyl-6-hydroxy-3-cyclohexene-1-carboxylate	Chorismate	Isochorismate	Dihydropteroate|14-Dihydroxy-2-naphthoate	Dihydrofolate|14-Dihydroxy-2-naphthoate	14-Dihydroxy-2-naphthoate|510-Methenyltetrahydrofolate	510-Methylenetetrahydrofolate|14-Dihydroxy-2-naphthoate	10-Formyltetrahydrofolate|14-Dihydroxy-2-naphthoate	4-Amino-4-deoxychorismate|14-Dihydroxy-2-naphthoate	2-Succinylbenzoate|510-Methenyltetrahydrofolate	510-Methylenetetrahydrofolate|4-Hydroxybenzoate	2-Succinylbenzoate|5-Methyltetrahydrofolate	4-Aminobenzoate|2-Succinylbenzoate	10-Formyltetrahydrofolate|2-Succinylbenzoate	Dihydropteroate|2-Succinylbenzoate	4-Hydroxybenzoate|510-Methenyltetrahydrofolate	10-Formyltetrahydrofolate|4-Hydroxybenzoate	Dihydrofolate|2-Succinylbenzoate	510-Methylenetetrahydrofolate|2-Succinylbenzoate	2-Succinylbenzoate|4-Amino-4-deoxychorismate	Dihydrofolate|4-Hydroxybenzoate	5-Methyltetrahydrofolate|4-Hydroxybenzoate	4-Amino-4-deoxychorismate|4-Hydroxybenzoate	5-Methyltetrahydrofolate|14-Dihydroxy-2-naphthoate	Folate|2-Succinylbenzoate	4-Aminobenzoate|4-Hydroxybenzoate	Dihydropteroate|4-Hydroxybenzoate	Folate|4-Hydroxybenzoate	Folate|14-Dihydroxy-2-naphthoate	4-Aminobenzoate|14-Dihydroxy-2-naphthoate
iPbe-for-liver	IMMJoint	PBANKA_1125100	Dispensable	Slow	Hexadecanoic acid|Octadecanoic acid|Tetradecanoic acid|Lipoate
iPbe-for-liver	IMMJoint	PBANKA_1140700	no info	no info	Heme
iPbe-for-liver	IMMJoint	PBANKA_1143400	Dispensable	Essential	(9Z)-Octadecenoic acid|Linoleate|N-Acylsphingosine	(9Z)-Octadecenoic acid|Linoleate|Sphingosine
iPbe-for-liver	IMMJoint	PBANKA_1211000	Slow	Dispensable	Guanosine	GDP-mannose	Deoxyguanosine	Guanine
iPbe-for-liver	IMMJoint	PBANKA_1212400	Dispensable	Dispensable	6-Deoxy-L-galactose
iPbe-for-liver	IMMJoint	PBANKA_1214300	Essential	no info	L-Asparagine	Oxaloacetate	L-Aspartate	2-Oxoglutarate	(S)-Malate	Fumarate	L-Glutamine	(S)-Dihydroorotate	L-Glutamate	2-Succinyl-5-enolpyruvyl-6-hydroxy-3-cyclohexene-1-carboxylate	DL-Glutamate|Mercaptopyruvate	DL-Glutamate|3-Mercaptolactate
iPbe-for-liver	IMMJoint	PBANKA_1216200	Essential	no info	Triacylglycerol
iPbe-for-liver	IMMJoint	PBANKA_1229800	no info	no info	Hexadecanoic acid|Octadecanoic acid|Tetradecanoic acid|Lipoate
iPbe-for-liver	IMMJoint	PBANKA_1232300	Dispensable	Dispensable	UDP-glucose
iPbe-for-liver	IMMJoint	PBANKA_1235600	Slow	Dispensable	Deoxyadenosine	Adenosine	Adenine	Deoxyinosine	Inosine	Hypoxanthine
iPbe-for-liver	IMMJoint	PBANKA_1239900	no info	no info	(9Z)-Octadecenoic acid
iPbe-for-liver	IMMJoint	PBANKA_1304100	Essential	no info	Heme	Protoporphyrinogen IX	Coproporphyrinogen III
iPbe-for-liver	IMMJoint	PBANKA_1308600	Essential	no info	D-Glucose|Glycerol	L-Glutamine|D-Glucosamine	Methanol|D-Glucosamine	2-Oxoglutarate|D-Glucose	D-Glucose|Deoxycytidine	D-Fructose|Deoxyguanosine	D-Glucose|12-Diacyl-sn-glycerol	D-Fructose|12-Diacyl-sn-glycerol	D-Glucose|Deoxyinosine	D-Fructose|Deoxyinosine	D-Mannose|12-Diacyl-sn-glycerol	D-Glucose|D-Glyceraldehyde	L-Glutamine|D-Fructose	D-Glucose|Methanol	D-Mannose|Deoxycytidine	D-Glucose|Formaldehyde	D-Glucose|L-Aspartate	D-Glucose|Fumarate	Formaldehyde|D-Glucosamine	D-Glucosamine|Deoxycytidine	D-Glucosamine|Deoxyguanosine	L-Aspartate|D-Fructose	D-Mannose|Deoxyadenosine	L-Asparagine|D-Glucosamine	D-Glucosamine|12-Diacyl-sn-glycerol	D-Glucosamine|Deoxyadenosine	Oxaloacetate|D-Glucosamine	D-Fructose|Deoxyadenosine	D-Glucose|2-Succinyl-5-enolpyruvyl-6-hydroxy-3-cyclohexene-1-carboxylate	Oxaloacetate|D-Mannose	2-Oxoglutarate|D-Mannose	D-Mannose|D-Glyceraldehyde	D-Glucose|L-Glutamine	L-Aspartate|D-Mannose	D-Fructose|2-Succinyl-5-enolpyruvyl-6-hydroxy-3-cyclohexene-1-carboxylate	D-Mannose|2-Succinyl-5-enolpyruvyl-6-hydroxy-3-cyclohexene-1-carboxylate	D-Mannose|Deoxyinosine	D-Glucose|Oxaloacetate	D-Fructose|L-Asparagine	Methanol|D-Mannose	D-Glucosamine|D-Glyceraldehyde	D-Fructose|D-Glyceraldehyde	L-Glutamate|D-Glucose	D-Fructose|Fumarate	L-Asparagine|D-Mannose
iPbe-for-liver	IMMJoint	PBANKA_1310100	no info	no info	Hexadecanoic acid|Octadecanoic acid|Tetradecanoic acid|Lipoate
iPbe-for-liver	IMMJoint	PBANKA_1322100	Dispensable	Dispensable	10-Formyltetrahydrofolate	510-Methylenetetrahydrofolate	510-Methenyltetrahydrofolate	Dihydropteroate	4-Aminobenzoate	Folate	5-Methyltetrahydrofolate	Dihydrofolate
iPbe-for-liver	IMMJoint	PBANKA_1326400	Essential	no info	2-Oxoglutarate	(S)-Malate	L-Aspartate	Oxaloacetate	L-Glutamine	L-Asparagine	L-Glutamate	2-Succinyl-5-enolpyruvyl-6-hydroxy-3-cyclohexene-1-carboxylate	(S)-Dihydroorotate	Fumarate	DL-Glutamate|Mercaptopyruvate	DL-Glutamate|3-Mercaptolactate
iPbe-for-liver	IMMJoint	PBANKA_1336100	no info	no info	UDP-N-acetyl-D-glucosamine	(S)-Dihydroorotate	Orotate
iPbe-for-liver	IMMJoint	PBANKA_1338200	Dispensable	Slow	Hexadecanoic acid|Octadecanoic acid|Tetradecanoic acid|Lipoate
iPbe-for-liver	IMMJoint	PBANKA_1340000	Essential	no info	510-Methylenetetrahydrofolate	10-Formyltetrahydrofolate	Dihydrofolate	5-Methyltetrahydrofolate	Folate	510-Methenyltetrahydrofolate
iPbe-for-liver	IMMJoint	PBANKA_1346500	Dispensable	Essential	(9Z)-Octadecenoic acid
iPbe-for-liver	IMMJoint	PBANKA_1355200	Essential	no info	2-Oxoglutarate	L-Glutamate	L-Glutamine	2-Succinyl-5-enolpyruvyl-6-hydroxy-3-cyclohexene-1-carboxylate	DL-Glutamate|3-Mercaptolactate	DL-Glutamate|Mercaptopyruvate
iPbe-for-liver	IMMJoint	PBANKA_1356600	Slow	Essential	UDP-N-acetyl-D-glucosamine
iPbe-for-liver	IMMJoint	PBANKA_1357500	Dispensable	Slow	Lipoate
iPbe-for-liver	IMMJoint	PBANKA_1357700	Essential	no info	UDP-N-acetyl-D-glucosamine	(S)-Dihydroorotate	Orotate
iPbe-for-liver	IMMJoint	PBANKA_1358600	Slow	Dispensable	2-Oxoglutarate	L-Glutamine	L-Glutamate	2-Succinyl-5-enolpyruvyl-6-hydroxy-3-cyclohexene-1-carboxylate	DL-Glutamate|Mercaptopyruvate	DL-Glutamate|3-Mercaptolactate
iPbe-for-liver	IMMJoint	PBANKA_1406700	Essential	no info	UDP-N-acetyl-D-glucosamine	(S)-Dihydroorotate	Orotate
iPbe-for-liver	IMMJoint	PBANKA_1410500	Dispensable	Essential	Hexadecanoic acid|Octadecanoic acid|Tetradecanoic acid|Lipoate
iPbe-for-liver	IMMJoint	PBANKA_1411100	Slow	Dispensable	2-Succinyl-5-enolpyruvyl-6-hydroxy-3-cyclohexene-1-carboxylate	L-Glutamate	2-Oxoglutarate	L-Glutamine	DL-Glutamate|3-Mercaptolactate	DL-Glutamate|Mercaptopyruvate
iPbe-for-liver	IMMJoint	PBANKA_1423700	Dispensable	Dispensable	6-Deoxy-L-galactose
iPbe-for-liver	IMMJoint	PBANKA_1426700	Essential	no info	5-Methyltetrahydrofolate	510-Methylenetetrahydrofolate	10-Formyltetrahydrofolate	Dihydrofolate	Folate	510-Methenyltetrahydrofolate	Dihydropteroate
iPbe-for-liver	IMMJoint	PBANKA_1428500	Essential	no info	12-Diacyl-sn-glycerol	Triacylglycerol
iPbe-for-liver	IMMJoint	PBANKA_1435100	no info	no info	D-Glucose	D-Mannose	D-Glucosamine	D-Fructose	Glycerone	myo-Inositol|2-Succinyl-5-enolpyruvyl-6-hydroxy-3-cyclohexene-1-carboxylate|alpha-D-Galactose|UDP-N-acetyl-D-glucosamine|GDP-mannose	L-Aspartate|myo-Inositol|Chorismate|alpha-D-Galactose|UDP-N-acetyl-D-glucosamine|GDP-mannose	myo-Inositol|L-Asparagine|Chorismate|alpha-D-Galactose|UDP-N-acetyl-D-glucosamine|GDP-mannose	myo-Inositol|Chorismate|12-Diacyl-sn-glycerol|alpha-D-Galactose|UDP-N-acetyl-D-glucosamine|GDP-mannose	myo-Inositol|L-Asparagine|Isochorismate|alpha-D-Galactose|UDP-N-acetyl-D-glucosamine|GDP-mannose	myo-Inositol|Deoxyadenosine|Isochorismate|alpha-D-Galactose|UDP-N-acetyl-D-glucosamine|GDP-mannose	L-Aspartate|myo-Inositol|3-Dehydroquinate|alpha-D-Galactose|UDP-N-acetyl-D-glucosamine|GDP-mannose	myo-Inositol|Chorismate|D-Glyceraldehyde|alpha-D-Galactose|UDP-N-acetyl-D-glucosamine|GDP-mannose	myo-Inositol|Deoxyadenosine|Shikimate|alpha-D-Galactose|UDP-N-acetyl-D-glucosamine|GDP-mannose	myo-Inositol|Deoxyadenosine|3-Dehydroquinate|alpha-D-Galactose|UDP-N-acetyl-D-glucosamine|GDP-mannose	myo-Inositol|Deoxycytidine|3-Dehydroquinate|alpha-D-Galactose|UDP-N-acetyl-D-glucosamine|GDP-mannose	myo-Inositol|12-Diacyl-sn-glycerol|3-Dehydroshikimate|alpha-D-Galactose|UDP-N-acetyl-D-glucosamine|GDP-mannose	myo-Inositol|Chorismate|Deoxycytidine|alpha-D-Galactose|UDP-N-acetyl-D-glucosamine|GDP-mannose	myo-Inositol|D-Glyceraldehyde|Isochorismate|alpha-D-Galactose|UDP-N-acetyl-D-glucosamine|GDP-mannose	myo-Inositol|Chorismate|Deoxyuridine|alpha-D-Galactose|UDP-N-acetyl-D-glucosamine|GDP-mannose	myo-Inositol|12-Diacyl-sn-glycerol|Isochorismate|alpha-D-Galactose|UDP-N-acetyl-D-glucosamine|GDP-mannose	myo-Inositol|12-Diacyl-sn-glycerol|Shikimate|alpha-D-Galactose|UDP-N-acetyl-D-glucosamine|GDP-mannose	myo-Inositol|Deoxyinosine|3-Dehydroshikimate|alpha-D-Galactose|UDP-N-acetyl-D-glucosamine|GDP-mannose	myo-Inositol|Deoxycytidine|3-Dehydroshikimate|alpha-D-Galactose|UDP-N-acetyl-D-glucosamine|GDP-mannose	myo-Inositol|Chorismate|Deoxyguanosine|alpha-D-Galactose|UDP-N-acetyl-D-glucosamine|GDP-mannose	myo-Inositol|12-Diacyl-sn-glycerol|3-Dehydroquinate|alpha-D-Galactose|UDP-N-acetyl-D-glucosamine|GDP-mannose	myo-Inositol|L-Asparagine|3-Dehydroshikimate|alpha-D-Galactose|UDP-N-acetyl-D-glucosamine|GDP-mannose	myo-Inositol|Deoxyuridine|3-Dehydroquinate|alpha-D-Galactose|UDP-N-acetyl-D-glucosamine|GDP-mannose	myo-Inositol|Deoxyinosine|3-Dehydroquinate|alpha-D-Galactose|UDP-N-acetyl-D-glucosamine|GDP-mannose	myo-Inositol|L-Asparagine|3-Dehydroquinate|alpha-D-Galactose|UDP-N-acetyl-D-glucosamine|GDP-mannose	myo-Inositol|L-Asparagine|Shikimate|alpha-D-Galactose|UDP-N-acetyl-D-glucosamine|GDP-mannose	myo-Inositol|Deoxycytidine|Shikimate|alpha-D-Galactose|UDP-N-acetyl-D-glucosamine|GDP-mannose	myo-Inositol|Deoxyguanosine|3-Dehydroquinate|alpha-D-Galactose|UDP-N-acetyl-D-glucosamine|GDP-mannose	myo-Inositol|Chorismate|Deoxyadenosine|alpha-D-Galactose|UDP-N-acetyl-D-glucosamine|GDP-mannose	myo-Inositol|Deoxyguanosine|Shikimate|alpha-D-Galactose|UDP-N-acetyl-D-glucosamine|GDP-mannose	L-Glutamate|myo-Inositol|Isochorismate|alpha-D-Galactose|UDP-N-acetyl-D-glucosamine|GDP-mannose	myo-Inositol|D-Glyceraldehyde|3-Dehydroshikimate|alpha-D-Galactose|UDP-N-acetyl-D-glucosamine|GDP-mannose	myo-Inositol|(S)-Dihydroorotate|Shikimate|alpha-D-Galactose|UDP-N-acetyl-D-glucosamine|GDP-mannose	Glycerol|myo-Inositol|Chorismate|alpha-D-Galactose|UDP-N-acetyl-D-glucosamine|GDP-mannose	L-Glutamine|myo-Inositol|Chorismate|alpha-D-Galactose|UDP-N-acetyl-D-glucosamine|GDP-mannose	myo-Inositol|Chorismate|(S)-Dihydroorotate|alpha-D-Galactose|UDP-N-acetyl-D-glucosamine|GDP-mannose	L-Glutamate|myo-Inositol|3-Dehydroquinate|alpha-D-Galactose|UDP-N-acetyl-D-glucosamine|GDP-mannose	L-Aspartate|myo-Inositol|3-Dehydroshikimate|alpha-D-Galactose|UDP-N-acetyl-D-glucosamine|GDP-mannose	Oxaloacetate|myo-Inositol|Shikimate|alpha-D-Galactose|UDP-N-acetyl-D-glucosamine|GDP-mannose	myo-Inositol|Deoxyguanosine|3-Dehydroshikimate|alpha-D-Galactose|UDP-N-acetyl-D-glucosamine|GDP-mannose
iPbe-for-liver	IMMJoint	PBANKA_1450200	no info	no info	510-Methylenetetrahydrofolate	5-Methyltetrahydrofolate	510-Methenyltetrahydrofolate
iPbe-for-liver	IMMJoint	PBANKA_1459200	Dispensable	Essential	5-Aminolevulinate	Heme	Coproporphyrinogen III	Protoporphyrinogen IX
iPbe-for-liver	IMMJoint	PBANKA_1438900	Dispensable	Slow	10-Formyltetrahydrofolate|6-Pyruvoyltetrahydropterin	2-Amino-4-hydroxy-6-(D-erythro-123-trihydroxypropyl)-78-dihydropteridine|6-Pyruvoyltetrahydropterin	510-Methylenetetrahydrofolate|6-Pyruvoyltetrahydropterin	5-Methyltetrahydrofolate|Tetrahydrobiopterin	510-Methylenetetrahydrofolate|Tetrahydrobiopterin	5-Methyltetrahydrofolate|6-Pyruvoyltetrahydropterin	510-Methenyltetrahydrofolate|6-Pyruvoyltetrahydropterin	10-Formyltetrahydrofolate|Tetrahydrobiopterin	2-Amino-4-hydroxy-6-hydroxymethyl-78-dihydropteridine|6-Pyruvoyltetrahydropterin	Dihydrofolate|6-Pyruvoyltetrahydropterin	2-Amino-4-hydroxy-6-(D-erythro-123-trihydroxypropyl)-78-dihydropteridine|Tetrahydrobiopterin	Dihydrofolate|Tetrahydrobiopterin	510-Methenyltetrahydrofolate|Tetrahydrobiopterin	Triphosphate|6-Pyruvoyltetrahydropterin	Dihydropteroate|Tetrahydrobiopterin	Dihydropteroate|6-Pyruvoyltetrahydropterin	2-Amino-4-hydroxy-6-hydroxymethyl-78-dihydropteridine|Tetrahydrobiopterin	Folate|Tetrahydrobiopterin	Folate|6-Pyruvoyltetrahydropterin	Tetrahydrobiopterin|Triphosphate
iPbe-for-liver	IMMJoint	PBANKA_1038300	Dispensable	Dispensable	N-Acylsphingosine	Dihydroceramide
iPbe-for-liver	IMMJoint	PBANKA_0501700	Dispensable	Slow	GDP-mannose
iPbe-for-liver	IMMJoint	PBANKA_1228400	Slow	Dispensable	D-Mannose	GDP-mannose
iPbe-for-liver	IMMJoint	PBANKA_1308200	no info	no info	12-Diacyl-sn-glycerol	Triacylglycerol
iPbe-for-liver	IMMJoint	PBANKA_0803200	Essential	no info	myo-Inositol
iPbe-for-liver	IMMJoint	putative_PBANKA_1129500	no info	no info	10-Formyltetrahydrofolate
iPbe-for-liver	IMMJoint	putative_PBANKA_0304000	no info	no info	2-Succinyl-5-enolpyruvyl-6-hydroxy-3-cyclohexene-1-carboxylate	Isochorismate	Chorismate	Dihydrofolate|14-Dihydroxy-2-naphthoate	510-Methylenetetrahydrofolate|2-Succinylbenzoate	2-Succinylbenzoate|4-Amino-4-deoxychorismate	2-Succinylbenzoate|5-Methyltetrahydrofolate	5-Methyltetrahydrofolate|14-Dihydroxy-2-naphthoate	4-Aminobenzoate|14-Dihydroxy-2-naphthoate	10-Formyltetrahydrofolate|14-Dihydroxy-2-naphthoate	Dihydrofolate|2-Succinylbenzoate	510-Methylenetetrahydrofolate|14-Dihydroxy-2-naphthoate	Folate|2-Succinylbenzoate	2-Succinylbenzoate|510-Methenyltetrahydrofolate	10-Formyltetrahydrofolate|2-Succinylbenzoate	5-Methyltetrahydrofolate|4-Hydroxybenzoate	Folate|4-Hydroxybenzoate	510-Methylenetetrahydrofolate|4-Hydroxybenzoate	Dihydropteroate|2-Succinylbenzoate	Dihydrofolate|4-Hydroxybenzoate	4-Aminobenzoate|2-Succinylbenzoate	4-Hydroxybenzoate|510-Methenyltetrahydrofolate	4-Amino-4-deoxychorismate|4-Hydroxybenzoate	10-Formyltetrahydrofolate|4-Hydroxybenzoate	4-Aminobenzoate|4-Hydroxybenzoate	Dihydropteroate|4-Hydroxybenzoate	14-Dihydroxy-2-naphthoate|510-Methenyltetrahydrofolate	4-Amino-4-deoxychorismate|14-Dihydroxy-2-naphthoate	Folate|14-Dihydroxy-2-naphthoate	Dihydropteroate|14-Dihydroxy-2-naphthoate
iPbe-for-liver	IMMJoint	putative_PBANKA_1126700	Dispensable	Dispensable	6-Pyruvoyltetrahydropterin	Tetrahydrobiopterin
iPbe-for-liver	IMMJoint	PBANKA_1127600	no info	no info	UDP-N-acetyl-D-glucosamine
Note: These alternatives represent alternative substrates not present in the IMMs and responsible for the essentiality of the gene (if added to the minimal media, the knockout is rescued)
[truncated: 3,427 more columns]

## Sheet: S3.5
Model analysed	Exchange reaction ID in the model	Metabolite ID participating in exchange reaction	Metabolite name participating in exchange reaction	Classification based on alternative in silico minimal secretion conditions	Appearance in alternative in silico minimal secretion
iPbe-for-blood	EXCbothC00080_e	C00080_e	H+	not part of alternatives	0
iPbe-for-blood	EXCbothC00256_e	C00256_e	(R)-Lactate	not part of alternatives	0
iPbe-for-blood	EXCbothC00186_e	C00186_e	(S)-Lactate	not part of alternatives	0
iPbe-for-blood	EXCbothC00001_e	C00001_e	H2O	not part of alternatives	0
iPbe-for-blood	EXCbothC00007_e	C00007_e	Oxygen	not part of alternatives	0
iPbe-for-blood	EXCbothC00009_e	C00009_e	Orthophosphate	not part of alternatives	0
iPbe-for-blood	EXCbothC00011_e	C00011_e	CO2	non-constitutive	1
iPbe-for-blood	EXCbothC00013_e	C00013_e	Diphosphate	not part of alternatives	0
iPbe-for-blood	EXCbothC00014_e	C00014_e	NH4+	not part of alternatives	0
iPbe-for-blood	EXCbothC00019_e	C00019_e	S-Adenosyl-L-methionine	not part of alternatives	0
iPbe-for-blood	EXCbothC00021_e	C00021_e	S-Adenosyl-L-homocysteine	not part of alternatives	0
iPbe-for-blood	EXCbothC00022_e	C00022_e	Pyruvate	not part of alternatives	0
iPbe-for-blood	EXCbothC00025_e	C00025_e	L-Glutamate	not part of alternatives	0
iPbe-for-blood	EXCbothC00026_e	C00026_e	2-Oxoglutarate	not part of alternatives	0
iPbe-for-blood	EXCbothC00027_e	C00027_e	Hydrogen peroxide	not part of alternatives	0
iPbe-for-blood	EXCbothC00031_e	C00031_e	D-Glucose	not part of alternatives	0
iPbe-for-blood	EXCbothC00033_e	C00033_e	Acetate	not part of alternatives	0
iPbe-for-blood	EXCbothC00036_e	C00036_e	Oxaloacetate	non-constitutive	1
iPbe-for-blood	EXCbothC00037_e	C00037_e	Glycine	not part of alternatives	0
iPbe-for-blood	EXCbothC00041_e	C00041_e	L-Alanine	not part of alternatives	0
iPbe-for-blood	EXCbothC00047_e	C00047_e	L-Lysine	not part of alternatives	0
iPbe-for-blood	EXCbothC00049_e	C00049_e	L-Aspartate	non-constitutive	1
iPbe-for-blood	EXCbothC00051_e	C00051_e	Glutathione	not part of alternatives	0
iPbe-for-blood	EXCbothC00059_e	C00059_e	Sulfate	not part of alternatives	0
iPbe-for-blood	EXCbothC00062_e	C00062_e	L-Arginine	not part of alternatives	0
iPbe-for-blood	EXCbothC00064_e	C00064_e	L-Glutamine	not part of alternatives	0
iPbe-for-blood	EXCbothC00065_e	C00065_e	L-Serine	not part of alternatives	0
iPbe-for-blood	EXCbothC00067_e	C00067_e	Formaldehyde	not part of alternatives	0
iPbe-for-blood	EXCbothC00073_e	C00073_e	L-Methionine	not part of alternatives	0
iPbe-for-blood	EXCbothC00077_e	C00077_e	L-Ornithine	not part of alternatives	0
iPbe-for-blood	EXCbothC00078_e	C00078_e	L-Tryptophan	not part of alternatives	0
iPbe-for-blood	EXCbothC00079_e	C00079_e	L-Phenylalanine	not part of alternatives	0
iPbe-for-blood	EXCbothC00082_e	C00082_e	L-Tyrosine	not part of alternatives	0
iPbe-for-blood	EXCbothC00084_e	C00084_e	Acetaldehyde	not part of alternatives	0
iPbe-for-blood	EXCbothC00086_e	C00086_e	Urea	not part of alternatives	0
iPbe-for-blood	EXCbothC00095_e	C00095_e	D-Fructose	not part of alternatives	0
iPbe-for-blood	EXCbothC00097_e	C00097_e	L-Cysteine	not part of alternatives	0
iPbe-for-blood	EXCbothC00101_e	C00101_e	Tetrahydrofolate	not part of alternatives	0
iPbe-for-blood	EXCbothC00106_e	C00106_e	Uracil	not part of alternatives	0
iPbe-for-blood	EXCbothC00114_e	C00114_e	Choline	not part of alternatives	0
iPbe-for-blood	EXCbothC00116_e	C00116_e	Glycerol	not part of alternatives	0
iPbe-for-blood	EXCbothC00122_e	C00122_e	Fumarate	not part of alternatives	0
iPbe-for-blood	EXCbothC00123_e	C00123_e	L-Leucine	not part of alternatives	0
iPbe-for-blood	EXCbothC00127_e	C00127_e	Glutathione disulfide	not part of alternatives	0
iPbe-for-blood	EXCbothC00132_e	C00132_e	Methanol	not part of alternatives	0
iPbe-for-blood	EXCbothC00134_e	C00134_e	Putrescine	not part of alternatives	0
iPbe-for-blood	EXCbothC00135_e	C00135_e	L-Histidine	not part of alternatives	0
iPbe-for-blood	EXCbothC00137_e	C00137_e	myo-Inositol	not part of alternatives	0
iPbe-for-blood	EXCbothC00143_e	C00143_e	510-Methylenetetrahydrofolate	not part of alternatives	0
iPbe-for-blood	EXCbothC00147_e	C00147_e	Adenine	not part of alternatives	0
iPbe-for-blood	EXCbothC00148_e	C00148_e	L-Proline	not part of alternatives	0
iPbe-for-blood	EXCbothC00149_e	C00149_e	(S)-Malate	non-constitutive	1
iPbe-for-blood	EXCbothC00152_e	C00152_e	L-Asparagine	non-constitutive	1
iPbe-for-blood	EXCbothC00155_e	C00155_e	L-Homocysteine	not part of alternatives	0
iPbe-for-blood	EXCbothC00158_e	C00158_e	Citrate	non-constitutive	1
iPbe-for-blood	EXCbothC00159_e	C00159_e	D-Mannose	not part of alternatives	0
iPbe-for-blood	EXCbothC00163_e	C00163_e	Propanoate	not part of alternatives	0
iPbe-for-blood	EXCbothC00166_e	C00166_e	Phenylpyruvate	not part of alternatives	0
iPbe-for-blood	EXCbothC00170_e	C00170_e	5'-Methylthioadenosine	not part of alternatives	0
iPbe-for-blood	EXCbothC00183_e	C00183_e	L-Valine	not part of alternatives	0
iPbe-for-blood	EXCbothC00188_e	C00188_e	L-Threonine	not part of alternatives	0
iPbe-for-blood	EXCbothC00189_e	C00189_e	Ethanolamine	not part of alternatives	0
iPbe-for-blood	EXCbothC00212_e	C00212_e	Adenosine	not part of alternatives	0
iPbe-for-blood	EXCbothC00234_e	C00234_e	10-Formyltetrahydrofolate	not part of alternatives	0
iPbe-for-blood	EXCbothC00242_e	C00242_e	Guanine	not part of alternatives	0
iPbe-for-blood	EXCbothC00249_e	C00249_e	Hexadecanoic acid	not part of alternatives	0
iPbe-for-blood	EXCbothC00251_e	C00251_e	Chorismate	not part of alternatives	0
iPbe-for-blood	EXCbothC00253_e	C00253_e	Nicotinate	not part of alternatives	0
iPbe-for-blood	EXCbothC00255_e	C00255_e	Riboflavin	not part of alternatives	0
iPbe-for-blood	EXCbothC00262_e	C00262_e	Hypoxanthine	not part of alternatives	0
iPbe-for-blood	EXCbothC00288_e	C00288_e	HCO3-	non-constitutive	1
iPbe-for-blood	EXCbothC00294_e	C00294_e	Inosine	not part of alternatives	0
iPbe-for-blood	EXCbothC00295_e	C00295_e	Orotate	non-constitutive	1
iPbe-for-blood	EXCbothC00299_e	C00299_e	Uridine	not part of alternatives	0
iPbe-for-blood	EXCbothC00302_e	C00302_e	DL-Glutamate	not part of alternatives	0
iPbe-for-blood	EXCbothC00311_e	C00311_e	Isocitrate	non-constitutive	1
iPbe-for-blood	EXCbothC00315_e	C00315_e	Spermidine	not part of alternatives	0
iPbe-for-blood	EXCbothC00329_e	C00329_e	D-Glucosamine	not part of alternatives	0
iPbe-for-blood	EXCbothC00337_e	C00337_e	(S)-Dihydroorotate	non-constitutive	1
iPbe-for-blood	EXCbothC00376_e	C00376_e	Retinal	not part of alternatives	0
iPbe-for-blood	EXCbothC00378_e	C00378_e	Thiamine	not part of alternatives	0
iPbe-for-blood	EXCbothC00385_e	C00385_e	Xanthine	not part of alternatives	0
iPbe-for-blood	EXCbothC00407_e	C00407_e	L-Isoleucine	not part of alternatives	0
iPbe-for-blood	EXCbothC00415_e	C00415_e	Dihydrofolate	not part of alternatives	0
iPbe-for-blood	EXCbothC00417_e	C00417_e	cis-Aconitate	not part of alternatives	0
iPbe-for-blood	EXCbothC00438_e	C00438_e	N-Carbamoyl-L-aspartate	not part of alternatives	0
iPbe-for-blood	EXCbothC00473_e	C00473_e	Retinol	not part of alternatives	0
iPbe-for-blood	EXCbothC00499_e	C00499_e	Allantoate	not part of alternatives	0
iPbe-for-blood	EXCbothC00504_e	C00504_e	Folate	not part of alternatives	0
iPbe-for-blood	EXCbothC00506_e	C00506_e	L-Cysteate	not part of alternatives	0
iPbe-for-blood	EXCbothC00559_e	C00559_e	Deoxyadenosine	not part of alternatives	0
iPbe-for-blood	EXCbothC00568_e	C00568_e	4-Aminobenzoate	not part of alternatives	0
iPbe-for-blood	EXCbothC00577_e	C00577_e	D-Glyceraldehyde	not part of alternatives	0
iPbe-for-blood	EXCbothC00590_e	C00590_e	Coniferyl alcohol	not part of alternatives	0
iPbe-for-blood	EXCbothC00603_e	C00603_e	(-)-Ureidoglycolate	not part of alternatives	0
iPbe-for-blood	EXCbothC00606_e	C00606_e	3-Sulfino-L-alanine	not part of alternatives	0
iPbe-for-blood	EXCbothC00641_e	C00641_e	12-Diacyl-sn-glycerol	not part of alternatives	0
iPbe-for-blood	EXCbothC00669_e	C00669_e	gamma-L-Glutamyl-L-cysteine	not part of alternatives	0
iPbe-for-blood	EXCbothC00750_e	C00750_e	Spermine	not part of alternatives	0
iPbe-for-blood	EXCbothC00870_e	C00870_e	4-Nitrophenol	not part of alternatives	0
iPbe-for-blood	EXCbothC00921_e	C00921_e	Dihydropteroate	not part of alternatives	0
iPbe-for-blood	EXCbothC00957_e	C00957_e	Mercaptopyruvate	not part of alternatives	0
iPbe-for-blood	EXCbothC01079_e	C01079_e	Protoporphyrinogen IX	not part of alternatives	0
iPbe-for-blood	EXCbothC01137_e	C01137_e	S-Adenosylmethioninamine	not part of alternatives	0
iPbe-for-blood	EXCbothC01157_e	C01157_e	trans-4-Hydroxy-L-proline	not part of alternatives	0
iPbe-for-blood	EXCbothC01165_e	C01165_e	L-Glutamate 5-semialdehyde	not part of alternatives	0
iPbe-for-blood	EXCbothC01179_e	C01179_e	3-(4-Hydroxyphenyl)pyruvate	not part of alternatives	0
iPbe-for-blood	EXCbothC01300_e	C01300_e	2-Amino-4-hydroxy-6-hydroxymethyl-78-dihydropteridine	not part of alternatives	0
iPbe-for-blood	EXCbothC01419_e	C01419_e	Cys-Gly	not part of alternatives	0
iPbe-for-blood	EXCbothC01528_e	C01528_e	Selenide	not part of alternatives	0
iPbe-for-blood	EXCbothC01672_e	C01672_e	Cadaverine	not part of alternatives	0
iPbe-for-blood	EXCbothC02090_e	C02090_e	Trypanothione	not part of alternatives	0
iPbe-for-blood	EXCbothC02325_e	C02325_e	Sinapyl alcohol	not part of alternatives	0
iPbe-for-blood	EXCbothC02380_e	C02380_e	6-Mercaptopurine	not part of alternatives	0
iPbe-for-blood	EXCbothC02646_e	C02646_e	4-Coumaryl alcohol	not part of alternatives	0
iPbe-for-blood	EXCbothC02730_e	C02730_e	2-Succinylbenzoate	not part of alternatives	0
iPbe-for-blood	EXCbothC03170_e	C03170_e	Trypanothione disulfide	not part of alternatives	0
iPbe-for-blood	EXCbothC03263_e	C03263_e	Coproporphyrinogen III	not part of alternatives	0
iPbe-for-blood	EXCbothC03451_e	C03451_e	(R)-S-Lactoylglutathione	not part of alternatives	0
iPbe-for-blood	EXCbothC03912_e	C03912_e	(S)-1-Pyrroline-5-carboxylate	not part of alternatives	0
iPbe-for-blood	EXCbothC04281_e	C04281_e	L-1-Pyrroline-3-hydroxy-5-carboxylate	not part of alternatives	0
iPbe-for-blood	EXCbothC05335_e	C05335_e	L-Selenomethionine	not part of alternatives	0
iPbe-for-blood	EXCbothC05512_e	C05512_e	Deoxyinosine	not part of alternatives	0
iPbe-for-blood	EXCbothC05527_e	C05527_e	3-Sulfinylpyruvate	not part of alternatives	0
iPbe-for-blood	EXCbothC05528_e	C05528_e	3-Sulfopyruvate	not part of alternatives	0
iPbe-for-blood	EXCbothC05684_e	C05684_e	Selenite	not part of alternatives	0
iPbe-for-blood	EXCbothC05691_e	C05691_e	Se-Adenosylselenomethionine	not part of alternatives	0
iPbe-for-blood	EXCbothC05692_e	C05692_e	Se-Adenosyl-L-selenohomocysteine	not part of alternatives	0
iPbe-for-blood	EXCbothC05697_e	C05697_e	Selenate	not part of alternatives	0
iPbe-for-blood	EXCbothC05698_e	C05698_e	Selenohomocysteine	not part of alternatives	0
iPbe-for-blood	EXCbothC05703_e	C05703_e	Methaneselenol	not part of alternatives	0
iPbe-for-blood	EXCbothC05726_e	C05726_e	S-Substituted L-cysteine	not part of alternatives	0
iPbe-for-blood	EXCbothC05729_e	C05729_e	R-S-Cysteinylglycine	not part of alternatives	0
iPbe-for-blood	EXCbothC05841_e	C05841_e	Nicotinate D-ribonucleoside	not part of alternatives	0
iPbe-for-blood	EXCbothC05946_e	C05946_e	D-4-Hydroxy-2-oxoglutarate	not part of alternatives	0
iPbe-for-blood	EXCbothC05947_e	C05947_e	L-erythro-4-Hydroxyglutamate	not part of alternatives	0
iPbe-for-blood	EXCbothC07648_e	C07648_e	Thioguanine	not part of alternatives	0
iPbe-for-blood	EXCbothC07649_e	C07649_e	5-FU	not part of alternatives	0
iPbe-for-blood	EXCbothC09332_e	C09332_e	Tetrahydrofolyl-[Glu](2)	not part of alternatives	0
iPbe-for-blood	EXCbothC11355_e	C11355_e	4-Amino-4-deoxychorismate	not part of alternatives	0
iPbe-for-blood	EXCbothC12205_e	C12205_e	5-Hydroxyconiferyl alcohol	not part of alternatives	0
iPbe-for-blood	EXCbothC16565_e	C16565_e	Aminopropylcadaverine	not part of alternatives	0
iPbe-for-blood	EXCbothC16614_e	C16614_e	6-Methylmercaptopurine	not part of alternatives	0
iPbe-for-blood	EXCbothC16633_e	C16633_e	5-Fluorouridine	not part of alternatives	0
iPbe-for-blood	EXCbothC16663_e	C16663_e	Tryparedoxin	not part of alternatives	0
iPbe-for-blood	EXCbothC16664_e	C16664_e	Tryparedoxin disulfide	not part of alternatives	0
iPbe-for-blood	EXCbothC16681_e	C16681_e	9-cis-Retinal	not part of alternatives	0
iPbe-for-blood	EXCbothC16682_e	C16682_e	9-cis-Retinol	not part of alternatives	0
iPbe-for-blood	EXCbothC18902_e	C18902_e	Methylselenic acid	not part of alternatives	0
iPbe-for-blood	EXCbothC00109_e	C00109_e	2-Oxobutanoate	not part of alternatives	0
iPbe-for-blood	EXCbothC00153_e	C00153_e	Nicotinamide	not part of alternatives	0
iPbe-for-blood	EXCbothC00330_e	C00330_e	Deoxyguanosine	not part of alternatives	0
iPbe-for-blood	EXCbothC00387_e	C00387_e	Guanosine	not part of alternatives	0
iPbe-for-blood	EXCbothC00475_e	C00475_e	Cytidine	not part of alternatives	0
iPbe-for-blood	EXCbothC00526_e	C00526_e	Deoxyuridine	not part of alternatives	0
iPbe-for-blood	EXCbothC00881_e	C00881_e	Deoxycytidine	not part of alternatives	0
iPbe-for-blood	EXCbothC01762_e	C01762_e	Xanthosine	not part of alternatives	0
iPbe-for-blood	EXCbothC03150_e	C03150_e	N-Ribosylnicotinamide	not part of alternatives	0
iPbe-for-blood	EXCbothC05823_e	C05823_e	3-Mercaptolactate	not part of alternatives	0
iPbe-for-blood	EXCbothC05984_e	C05984_e	2-Hydroxybutanoic acid	not part of alternatives	0
iPbe-for-blood	EXCbothC11537_e	C11537_e	(2R)-3-Sulfolactate	not part of alternatives	0
iPbe-for-blood	EXCbothC12739_e	C12739_e	Doxifluridine	not part of alternatives	0
iPbe-for-blood	EXCbothC15586_e	C15586_e	N-D-Ribosylpurine	not part of alternatives	0
iPbe-for-blood	EXCbothC15587_e	C15587_e	Purine	not part of alternatives	0
iPbe-for-blood	EXCbothC16635_e	C16635_e	5''-Deoxy-5-fluorocytidine	not part of alternatives	0
iPbe-for-blood	EXCbothC20463_e	C20463_e	Purine deoxyribonucleoside	not part of alternatives	0
iPbe-for-blood	EXCbothC00422_e	C00422_e	Triacylglycerol	not part of alternatives	0
iPbe-for-blood	EXCbothC00836_e	C00836_e	Sphinganine	not part of alternatives	0
iPbe-for-blood	EXCbothC02934_e	C02934_e	3-Dehydrosphinganine	not part of alternatives	0
iPbe-for-blood	EXCbothC01092_e	C01092_e	8-Amino-7-oxononanoate	not part of alternatives	0
iPbe-for-blood	EXCbothC03201_e	C03201_e	1-Alkyl-2-acylglycerol	not part of alternatives	0
iPbe-for-blood	EXCbothC03454_e	C03454_e	1-Alkenyl-2-acylglycerol	not part of alternatives	0
iPbe-for-blood	EXCbothC03508_e	C03508_e	L-2-Amino-3-oxobutanoic acid	not part of alternatives	0
iPbe-for-blood	EXCbothC03820_e	C03820_e	1-Alkyl-2-acetyl-sn-glycerol	not part of alternatives	0
iPbe-for-blood	EXCbothC05781_e	C05781_e	Oxyhemoglobin	not part of alternatives	0
iPbe-for-blood	EXCbothC00187_e	C00187_e	Cholesterol	not part of alternatives	0
iPbe-for-blood	EXCbothC00712_e	C00712_e	(9Z)-Octadecenoic acid	not part of alternatives	0
iPbe-for-blood	EXCbothC01530_e	C01530_e	Octadecanoic acid	not part of alternatives	0
iPbe-for-blood	EXCbothC01595_e	C01595_e	Linoleate	not part of alternatives	0
iPbe-for-blood	EXCbothC06424_e	C06424_e	Tetradecanoic acid	not part of alternatives	0
iPbe-for-blood	EXCbothC00120_e	C00120_e	Biotin	not part of alternatives	0
iPbe-for-blood	EXCbothC00440_e	C00440_e	5-Methyltetrahydrofolate	not part of alternatives	0
iPbe-for-blood	EXCbothC06453_e	C06453_e	Methylcobalamin	not part of alternatives	0
iPbe-for-blood	EXCbothC00058_e	C00058_e	Formate	not part of alternatives	0
iPbe-for-blood	EXCbothC00184_e	C00184_e	Glycerone	not part of alternatives	0
iPbe-for-blood	EXCbothC00195_e	C00195_e	N-Acylsphingosine	not part of alternatives	0
iPbe-for-blood	EXCbothC00250_e	C00250_e	Pyridoxal	not part of alternatives	0
iPbe-for-blood	EXCbothC00314_e	C00314_e	Pyridoxine	not part of alternatives	0
iPbe-for-blood	EXCbothC00319_e	C00319_e	Sphingosine	not part of alternatives	0
iPbe-for-blood	EXCbothC00534_e	C00534_e	Pyridoxamine	not part of alternatives	0
iPbe-for-blood	EXCbothC00831_e	C00831_e	Pantetheine	not part of alternatives	0
iPbe-for-blood	EXCbothC00864_e	C00864_e	Pantothenate	not part of alternatives	0
iPbe-for-blood	EXCbothC01335_e	C01335_e	ROH	not part of alternatives	0
iPbe-for-blood	EXCbothC02763_e	C02763_e	2-Hydroxy-3-phenylpropenoate	not part of alternatives	0
iPbe-for-blood	EXCbothC04079_e	C04079_e	N-((R)-Pantothenoyl)-L-cysteine	not part of alternatives	0
iPbe-for-blood	EXCbothC05350_e	C05350_e	2-Hydroxy-3-(4-hydroxyphenyl)propenoate	not part of alternatives	0
iPbe-for-blood	EXCbothC12126_e	C12126_e	Dihydroceramide	not part of alternatives	0
iPbe-for-blood	EXCbothC15498_e	C15498_e	ROOH	not part of alternatives	0
iPbe-for-blood	EXCbothC00160_e	C00160_e	Glycolate	not part of alternatives	0
iPbe-for-blood	EXCbothC00427_e	C00427_e	Prostaglandin H2	not part of alternatives	0
iPbe-for-blood	EXCbothC00546_e	C00546_e	Methylglyoxal	not part of alternatives	0
iPbe-for-blood	EXCbothC00584_e	C00584_e	Prostaglandin E2	not part of alternatives	0
iPbe-for-blood	EXCbothC00696_e	C00696_e	Prostaglandin D2	not part of alternatives	0
iPbe-for-blood	EXCbothC00989_e	C00989_e	4-Hydroxybutanoic acid	not part of alternatives	0
iPbe-for-blood	EXCbothC01449_e	C01449_e	Queuine	not part of alternatives	0
iPbe-for-blood	EXCbothC01563_e	C01563_e	Carbamate	non-constitutive	1
iPbe-for-blood	EXCbothC02170_e	C02170_e	Methylmalonate	not part of alternatives	0
iPbe-for-blood	EXCbothC02356_e	C02356_e	(S)-2-Aminobutanoate	not part of alternatives	0
iPbe-for-blood	EXCbothC02723_e	C02723_e	N-Methylputrescine	not part of alternatives	0
iPbe-for-blood	EXCbothC16675_e	C16675_e	7-Aminomethyl-7-carbaguanine	not part of alternatives	0
iPbe-for-blood	EXCbothC21015_e	C21015_e	gamma-L-Glutamyl-L-2-aminobutyrate	not part of alternatives	0
iPbe-for-blood	EXCbothC21016_e	C21016_e	Ophthalmate	not part of alternatives	0
iPbe-for-blood	EXCbothC00032_e	C00032_e	Heme	not part of alternatives	0
iPbe-for-blood	EXCbothC00156_e	C00156_e	4-Hydroxybenzoate	not part of alternatives	0
iPbe-for-blood	EXCbothC00430_e	C00430_e	5-Aminolevulinate	not part of alternatives	0
iPbe-for-blood	EXCbothC00725_e	C00725_e	Lipoate	not part of alternatives	0
iPbe-for-blood	EXCbothC05198_e	C05198_e	5'-Deoxyadenosine	not part of alternatives	0
iPbe-for-blood	EXCbothC14818_e	C14818_e	Fe2+	not part of alternatives	0
iPbe-for-blood	EXCbothC17023_e	C17023_e	Sulfur donor	not part of alternatives	0
iPbe-for-blood	EXCbothC03657_e	C03657_e	14-Dihydroxy-2-naphthoate	not part of alternatives	0
iPbe-for-blood	EXCbothC00060_e	C00060_e	Carboxylate	not part of alternatives	0
iPbe-for-blood	EXCbothC00266_e	C00266_e	Glycolaldehyde	not part of alternatives	0
iPbe-for-blood	EXCbothC00445_e	C00445_e	510-Methenyltetrahydrofolate	not part of alternatives	0
iPbe-for-blood	EXCbothC00493_e	C00493_e	Shikimate	not part of alternatives	0
iPbe-for-blood	EXCbothC00885_e	C00885_e	Isochorismate	not part of alternatives	0
iPbe-for-blood	EXCbothC00944_e	C00944_e	3-Dehydroquinate	not part of alternatives	0
iPbe-for-blood	EXCbothC02637_e	C02637_e	3-Dehydroshikimate	not part of alternatives	0
iPbe-for-blood	EXCbothC03172_e	C03172_e	S-Methyl-L-methionine	not part of alternatives	0
iPbe-for-blood	EXCbothC04874_e	C04874_e	2-Amino-4-hydroxy-6-(D-erythro-123-trihydroxypropyl)-78-dihydropteridine	not part of alternatives	0
iPbe-for-blood	EXCbothC05690_e	C05690_e	Se-Methylselenomethionine	not part of alternatives	0
iPbe-for-blood	EXCbothC05817_e	C05817_e	(1R6R)-6-Hydroxy-2-succinylcyclohexa-24-diene-1-carboxylate	not part of alternatives	0
iPbe-for-blood	EXCbothC16519_e	C16519_e	2-Succinyl-5-enolpyruvyl-6-hydroxy-3-cyclohexene-1-carboxylate	not part of alternatives	0
iPbe-for-blood	EXCbothC01279_e	C01279_e	4-Amino-5-hydroxymethyl-2-methylpyrimidine	not part of alternatives	0
iPbe-for-blood	EXCbothC04294_e	C04294_e	5-(2-Hydroxyethyl)-4-methylthiazole	not part of alternatives	0
iPbe-for-blood	EXCbothC01019_e	C01019_e	6-Deoxy-L-galactose	not part of alternatives	0
iPbe-for-blood	EXCbothC00984_e	C00984_e	alpha-D-Galactose	not part of alternatives	0
iPbe-for-blood	EXCbothC00029_e	C00029_e	UDP-glucose	not part of alternatives	0
iPbe-for-blood	EXCbothC00043_e	C00043_e	UDP-N-acetyl-D-glucosamine	not part of alternatives	0
iPbe-for-blood	EXCbothC00096_e	C00096_e	GDP-mannose	not part of alternatives	0
iPbe-for-blood	EXCbothC00042_e	C00042_e	Succinate	not part of alternatives	0
iPbe-for-blood	EXCbothC00272_e	C00272_e	Tetrahydrobiopterin	not part of alternatives	0
iPbe-for-blood	EXCbothC00334_e	C00334_e	4-Aminobutanoate	not part of alternatives	0
iPbe-for-blood	EXCbothC00536_e	C00536_e	Triphosphate	not part of alternatives	0
iPbe-for-blood	EXCbothC03684_e	C03684_e	6-Pyruvoyltetrahydropterin	not part of alternatives	0
iPbe-for-blood	EXCbothC05650_e	C05650_e	Tetrahydropteridine	not part of alternatives	0
iPbe-for-blood	EXCbothC00327_e	C00327_e	L-Citrulline	not part of alternatives	0
iPbe-for-blood	EXCbothC00533_e	C00533_e	Nitric oxide	not part of alternatives	0
iPbe-for-blood	EXCbothC01134_e	C01134_e	Pantetheine 4'-phosphate	not part of alternatives	0
iPbe-for-blood	EXCbothbiomass_e	biomass	biomass	constitutive	11
iPbe-for-liver	EXCbothC00080_e	C00080_e	H+	not part of alternatives	0
iPbe-for-liver	EXCbothC00256_e	C00256_e	(R)-Lactate	not part of alternatives	0
iPbe-for-liver	EXCbothC00186_e	C00186_e	(S)-Lactate	not part of alternatives	0
iPbe-for-liver	EXCbothC00001_e	C00001_e	H2O	not part of alternatives	0
iPbe-for-liver	EXCbothC00007_e	C00007_e	Oxygen	not part of alternatives	0
iPbe-for-liver	EXCbothC00009_e	C00009_e	Orthophosphate	not part of alternatives	0
iPbe-for-liver	EXCbothC00011_e	C00011_e	CO2	non-constitutive	1
iPbe-for-liver	EXCbothC00013_e	C00013_e	Diphosphate	not part of alternatives	0
iPbe-for-liver	EXCbothC00014_e	C00014_e	NH4+	not part of alternatives	0
iPbe-for-liver	EXCbothC00019_e	C00019_e	S-Adenosyl-L-methionine	not part of alternatives	0
iPbe-for-liver	EXCbothC00021_e	C00021_e	S-Adenosyl-L-homocysteine	not part of alternatives	0
iPbe-for-liver	EXCbothC00022_e	C00022_e	Pyruvate	not part of alternatives	0
iPbe-for-liver	EXCbothC00025_e	C00025_e	L-Glutamate	not part of alternatives	0
iPbe-for-liver	EXCbothC00026_e	C00026_e	2-Oxoglutarate	not part of alternatives	0
iPbe-for-liver	EXCbothC00027_e	C00027_e	Hydrogen peroxide	not part of alternatives	0
iPbe-for-liver	EXCbothC00031_e	C00031_e	D-Glucose	not part of alternatives	0
iPbe-for-liver	EXCbothC00033_e	C00033_e	Acetate	not part of alternatives	0
iPbe-for-liver	EXCbothC00036_e	C00036_e	Oxaloacetate	non-constitutive	1
iPbe-for-liver	EXCbothC00037_e	C00037_e	Glycine	not part of alternatives	0
iPbe-for-liver	EXCbothC00041_e	C00041_e	L-Alanine	not part of alternatives	0
iPbe-for-liver	EXCbothC00047_e	C00047_e	L-Lysine	not part of alternatives	0
iPbe-for-liver	EXCbothC00049_e	C00049_e	L-Aspartate	non-constitutive	1
iPbe-for-liver	EXCbothC00051_e	C00051_e	Glutathione	not part of alternatives	0
iPbe-for-liver	EXCbothC00059_e	C00059_e	Sulfate	not part of alternatives	0
iPbe-for-liver	EXCbothC00062_e	C00062_e	L-Arginine	not part of alternatives	0
iPbe-for-liver	EXCbothC00064_e	C00064_e	L-Glutamine	not part of alternatives	0
iPbe-for-liver	EXCbothC00065_e	C00065_e	L-Serine	not part of alternatives	0
iPbe-for-liver	EXCbothC00067_e	C00067_e	Formaldehyde	not part of alternatives	0
iPbe-for-liver	EXCbothC00073_e	C00073_e	L-Methionine	not part of alternatives	0
iPbe-for-liver	EXCbothC00077_e	C00077_e	L-Ornithine	not part of alternatives	0
iPbe-for-liver	EXCbothC00078_e	C00078_e	L-Tryptophan	not part of alternatives	0
iPbe-for-liver	EXCbothC00079_e	C00079_e	L-Phenylalanine	not part of alternatives	0
iPbe-for-liver	EXCbothC00082_e	C00082_e	L-Tyrosine	not part of alternatives	0
iPbe-for-liver	EXCbothC00084_e	C00084_e	Acetaldehyde	not part of alternatives	0
iPbe-for-liver	EXCbothC00086_e	C00086_e	Urea	not part of alternatives	0
iPbe-for-liver	EXCbothC00095_e	C00095_e	D-Fructose	not part of alternatives	0
iPbe-for-liver	EXCbothC00097_e	C00097_e	L-Cysteine	not part of alternatives	0
iPbe-for-liver	EXCbothC00101_e	C00101_e	Tetrahydrofolate	not part of alternatives	0
iPbe-for-liver	EXCbothC00106_e	C00106_e	Uracil	not part of alternatives	0
iPbe-for-liver	EXCbothC00114_e	C00114_e	Choline	not part of alternatives	0
iPbe-for-liver	EXCbothC00116_e	C00116_e	Glycerol	not part of alternatives	0
iPbe-for-liver	EXCbothC00122_e	C00122_e	Fumarate	not part of alternatives	0
iPbe-for-liver	EXCbothC00123_e	C00123_e	L-Leucine	not part of alternatives	0
iPbe-for-liver	EXCbothC00127_e	C00127_e	Glutathione disulfide	not part of alternatives	0
iPbe-for-liver	EXCbothC00132_e	C00132_e	Methanol	not part of alternatives	0
iPbe-for-liver	EXCbothC00134_e	C00134_e	Putrescine	not part of alternatives	0
iPbe-for-liver	EXCbothC00135_e	C00135_e	L-Histidine	not part of alternatives	0
iPbe-for-liver	EXCbothC00137_e	C00137_e	myo-Inositol	not part of alternatives	0
iPbe-for-liver	EXCbothC00143_e	C00143_e	510-Methylenetetrahydrofolate	not part of alternatives	0
iPbe-for-liver	EXCbothC00147_e	C00147_e	Adenine	not part of alternatives	0
iPbe-for-liver	EXCbothC00148_e	C00148_e	L-Proline	not part of alternatives	0
iPbe-for-liver	EXCbothC00149_e	C00149_e	(S)-Malate	non-constitutive	1
iPbe-for-liver	EXCbothC00152_e	C00152_e	L-Asparagine	non-constitutive	1
iPbe-for-liver	EXCbothC00155_e	C00155_e	L-Homocysteine	not part of alternatives	0
iPbe-for-liver	EXCbothC00158_e	C00158_e	Citrate	non-constitutive	1
iPbe-for-liver	EXCbothC00159_e	C00159_e	D-Mannose	not part of alternatives	0
iPbe-for-liver	EXCbothC00163_e	C00163_e	Propanoate	not part of alternatives	0
iPbe-for-liver	EXCbothC00166_e	C00166_e	Phenylpyruvate	not part of alternatives	0
iPbe-for-liver	EXCbothC00170_e	C00170_e	5'-Methylthioadenosine	not part of alternatives	0
iPbe-for-liver	EXCbothC00183_e	C00183_e	L-Valine	not part of alternatives	0
iPbe-for-liver	EXCbothC00188_e	C00188_e	L-Threonine	not part of alternatives	0
iPbe-for-liver	EXCbothC00189_e	C00189_e	Ethanolamine	not part of alternatives	0
iPbe-for-liver	EXCbothC00212_e	C00212_e	Adenosine	not part of alternatives	0
iPbe-for-liver	EXCbothC00234_e	C00234_e	10-Formyltetrahydrofolate	not part of alternatives	0
iPbe-for-liver	EXCbothC00242_e	C00242_e	Guanine	not part of alternatives	0
iPbe-for-liver	EXCbothC00249_e	C00249_e	Hexadecanoic acid	not part of alternatives	0
iPbe-for-liver	EXCbothC00251_e	C00251_e	Chorismate	not part of alternatives	0
iPbe-for-liver	EXCbothC00253_e	C00253_e	Nicotinate	not part of alternatives	0
iPbe-for-liver	EXCbothC00255_e	C00255_e	Riboflavin	not part of alternatives	0
iPbe-for-liver	EXCbothC00262_e	C00262_e	Hypoxanthine	not part of alternatives	0
iPbe-for-liver	EXCbothC00288_e	C00288_e	HCO3-	non-constitutive	1
iPbe-for-liver	EXCbothC00294_e	C00294_e	Inosine	not part of alternatives	0
iPbe-for-liver	EXCbothC00295_e	C00295_e	Orotate	non-constitutive	1
iPbe-for-liver	EXCbothC00299_e	C00299_e	Uridine	not part of alternatives	0
iPbe-for-liver	EXCbothC00302_e	C00302_e	DL-Glutamate	not part of alternatives	0
iPbe-for-liver	EXCbothC00311_e	C00311_e	Isocitrate	non-constitutive	1
iPbe-for-liver	EXCbothC00315_e	C00315_e	Spermidine	not part of alternatives	0
iPbe-for-liver	EXCbothC00329_e	C00329_e	D-Glucosamine	not part of alternatives	0
iPbe-for-liver	EXCbothC00337_e	C00337_e	(S)-Dihydroorotate	non-constitutive	1
iPbe-for-liver	EXCbothC00376_e	C00376_e	Retinal	not part of alternatives	0
iPbe-for-liver	EXCbothC00378_e	C00378_e	Thiamine	not part of alternatives	0
iPbe-for-liver	EXCbothC00385_e	C00385_e	Xanthine	not part of alternatives	0
iPbe-for-liver	EXCbothC00407_e	C00407_e	L-Isoleucine	not part of alternatives	0
iPbe-for-liver	EXCbothC00415_e	C00415_e	Dihydrofolate	not part of alternatives	0
iPbe-for-liver	EXCbothC00417_e	C00417_e	cis-Aconitate	not part of alternatives	0
iPbe-for-liver	EXCbothC00438_e	C00438_e	N-Carbamoyl-L-aspartate	not part of alternatives	0
iPbe-for-liver	EXCbothC00473_e	C00473_e	Retinol	not part of alternatives	0
iPbe-for-liver	EXCbothC00499_e	C00499_e	Allantoate	not part of alternatives	0
iPbe-for-liver	EXCbothC00504_e	C00504_e	Folate	not part of alternatives	0
iPbe-for-liver	EXCbothC00506_e	C00506_e	L-Cysteate	not part of alternatives	0
iPbe-for-liver	EXCbothC00559_e	C00559_e	Deoxyadenosine	not part of alternatives	0
iPbe-for-liver	EXCbothC00568_e	C00568_e	4-Aminobenzoate	not part of alternatives	0
iPbe-for-liver	EXCbothC00577_e	C00577_e	D-Glyceraldehyde	not part of alternatives	0
iPbe-for-liver	EXCbothC00590_e	C00590_e	Coniferyl alcohol	not part of alternatives	0
iPbe-for-liver	EXCbothC00603_e	C00603_e	(-)-Ureidoglycolate	not part of alternatives	0
iPbe-for-liver	EXCbothC00606_e	C00606_e	3-Sulfino-L-alanine	not part of alternatives	0
iPbe-for-liver	EXCbothC00641_e	C00641_e	12-Diacyl-sn-glycerol	not part of alternatives	0
iPbe-for-liver	EXCbothC00669_e	C00669_e	gamma-L-Glutamyl-L-cysteine	not part of alternatives	0
iPbe-for-liver	EXCbothC00750_e	C00750_e	Spermine	not part of alternatives	0
iPbe-for-liver	EXCbothC00870_e	C00870_e	4-Nitrophenol	not part of alternatives	0
iPbe-for-liver	EXCbothC00921_e	C00921_e	Dihydropteroate	not part of alternatives	0
iPbe-for-liver	EXCbothC00957_e	C00957_e	Mercaptopyruvate	not part of alternatives	0
iPbe-for-liver	EXCbothC01079_e	C01079_e	Protoporphyrinogen IX	not part of alternatives	0
iPbe-for-liver	EXCbothC01137_e	C01137_e	S-Adenosylmethioninamine	not part of alternatives	0
iPbe-for-liver	EXCbothC01157_e	C01157_e	trans-4-Hydroxy-L-proline	not part of alternatives	0
iPbe-for-liver	EXCbothC01165_e	C01165_e	L-Glutamate 5-semialdehyde	not part of alternatives	0
iPbe-for-liver	EXCbothC01179_e	C01179_e	3-(4-Hydroxyphenyl)pyruvate	not part of alternatives	0
iPbe-for-liver	EXCbothC01300_e	C01300_e	2-Amino-4-hydroxy-6-hydroxymethyl-78-dihydropteridine	not part of alternatives	0
iPbe-for-liver	EXCbothC01419_e	C01419_e	Cys-Gly	not part of alternatives	0
iPbe-for-liver	EXCbothC01528_e	C01528_e	Selenide	not part of alternatives	0
iPbe-for-liver	EXCbothC01672_e	C01672_e	Cadaverine	not part of alternatives	0
iPbe-for-liver	EXCbothC02090_e	C02090_e	Trypanothione	not part of alternatives	0
iPbe-for-liver	EXCbothC02325_e	C02325_e	Sinapyl alcohol	not part of alternatives	0
iPbe-for-liver	EXCbothC02380_e	C02380_e	6-Mercaptopurine	not part of alternatives	0
iPbe-for-liver	EXCbothC02646_e	C02646_e	4-Coumaryl alcohol	not part of alternatives	0
iPbe-for-liver	EXCbothC02730_e	C02730_e	2-Succinylbenzoate	not part of alternatives	0
iPbe-for-liver	EXCbothC03170_e	C03170_e	Trypanothione disulfide	not part of alternatives	0
iPbe-for-liver	EXCbothC03263_e	C03263_e	Coproporphyrinogen III	not part of alternatives	0
iPbe-for-liver	EXCbothC03451_e	C03451_e	(R)-S-Lactoylglutathione	not part of alternatives	0
iPbe-for-liver	EXCbothC03912_e	C03912_e	(S)-1-Pyrroline-5-carboxylate	not part of alternatives	0
iPbe-for-liver	EXCbothC04281_e	C04281_e	L-1-Pyrroline-3-hydroxy-5-carboxylate	not part of alternatives	0
iPbe-for-liver	EXCbothC05335_e	C05335_e	L-Selenomethionine	not part of alternatives	0
iPbe-for-liver	EXCbothC05512_e	C05512_e	Deoxyinosine	not part of alternatives	0
iPbe-for-liver	EXCbothC05527_e	C05527_e	3-Sulfinylpyruvate	not part of alternatives	0
iPbe-for-liver	EXCbothC05528_e	C05528_e	3-Sulfopyruvate	not part of alternatives	0
iPbe-for-liver	EXCbothC05684_e	C05684_e	Selenite	not part of alternatives	0
iPbe-for-liver	EXCbothC05691_e	C05691_e	Se-Adenosylselenomethionine	not part of alternatives	0
iPbe-for-liver	EXCbothC05692_e	C05692_e	Se-Adenosyl-L-selenohomocysteine	not part of alternatives	0
iPbe-for-liver	EXCbothC05697_e	C05697_e	Selenate	not part of alternatives	0
iPbe-for-liver	EXCbothC05698_e	C05698_e	Selenohomocysteine	not part of alternatives	0
iPbe-for-liver	EXCbothC05703_e	C05703_e	Methaneselenol	not part of alternatives	0
iPbe-for-liver	EXCbothC05726_e	C05726_e	S-Substituted L-cysteine	not part of alternatives	0
iPbe-for-liver	EXCbothC05729_e	C05729_e	R-S-Cysteinylglycine	not part of alternatives	0
iPbe-for-liver	EXCbothC05841_e	C05841_e	Nicotinate D-ribonucleoside	not part of alternatives	0
iPbe-for-liver	EXCbothC05946_e	C05946_e	D-4-Hydroxy-2-oxoglutarate	not part of alternatives	0
iPbe-for-liver	EXCbothC05947_e	C05947_e	L-erythro-4-Hydroxyglutamate	not part of alternatives	0
iPbe-for-liver	EXCbothC07648_e	C07648_e	Thioguanine	not part of alternatives	0
iPbe-for-liver	EXCbothC07649_e	C07649_e	5-FU	not part of alternatives	0
iPbe-for-liver	EXCbothC09332_e	C09332_e	Tetrahydrofolyl-[Glu](2)	not part of alternatives	0
iPbe-for-liver	EXCbothC11355_e	C11355_e	4-Amino-4-deoxychorismate	not part of alternatives	0
iPbe-for-liver	EXCbothC12205_e	C12205_e	5-Hydroxyconiferyl alcohol	not part of alternatives	0
iPbe-for-liver	EXCbothC16565_e	C16565_e	Aminopropylcadaverine	not part of alternatives	0
iPbe-for-liver	EXCbothC16614_e	C16614_e	6-Methylmercaptopurine	not part of alternatives	0
iPbe-for-liver	EXCbothC16633_e	C16633_e	5-Fluorouridine	not part of alternatives	0
iPbe-for-liver	EXCbothC16663_e	C16663_e	Tryparedoxin	not part of alternatives	0
iPbe-for-liver	EXCbothC16664_e	C16664_e	Tryparedoxin disulfide	not part of alternatives	0
iPbe-for-liver	EXCbothC16681_e	C16681_e	9-cis-Retinal	not part of alternatives	0
iPbe-for-liver	EXCbothC16682_e	C16682_e	9-cis-Retinol	not part of alternatives	0
iPbe-for-liver	EXCbothC18902_e	C18902_e	Methylselenic acid	not part of alternatives	0
iPbe-for-liver	EXCbothC00109_e	C00109_e	2-Oxobutanoate	not part of alternatives	0
iPbe-for-liver	EXCbothC00153_e	C00153_e	Nicotinamide	not part of alternatives	0
iPbe-for-liver	EXCbothC00330_e	C00330_e	Deoxyguanosine	not part of alternatives	0
iPbe-for-liver	EXCbothC00387_e	C00387_e	Guanosine	not part of alternatives	0
iPbe-for-liver	EXCbothC00475_e	C00475_e	Cytidine	not part of alternatives	0
iPbe-for-liver	EXCbothC00526_e	C00526_e	Deoxyuridine	not part of alternatives	0
iPbe-for-liver	EXCbothC00881_e	C00881_e	Deoxycytidine	not part of alternatives	0
iPbe-for-liver	EXCbothC01762_e	C01762_e	Xanthosine	not part of alternatives	0
iPbe-for-liver	EXCbothC03150_e	C03150_e	N-Ribosylnicotinamide	not part of alternatives	0
iPbe-for-liver	EXCbothC05823_e	C05823_e	3-Mercaptolactate	not part of alternatives	0
iPbe-for-liver	EXCbothC05984_e	C05984_e	2-Hydroxybutanoic acid	not part of alternatives	0
iPbe-for-liver	EXCbothC11537_e	C11537_e	(2R)-3-Sulfolactate	not part of alternatives	0
iPbe-for-liver	EXCbothC12739_e	C12739_e	Doxifluridine	not part of alternatives	0
iPbe-for-liver	EXCbothC15586_e	C15586_e	N-D-Ribosylpurine	not part of alternatives	0
iPbe-for-liver	EXCbothC15587_e	C15587_e	Purine	not part of alternatives	0
iPbe-for-liver	EXCbothC16635_e	C16635_e	5''-Deoxy-5-fluorocytidine	not part of alternatives	0
iPbe-for-liver	EXCbothC20463_e	C20463_e	Purine deoxyribonucleoside	not part of alternatives	0
iPbe-for-liver	EXCbothC00422_e	C00422_e	Triacylglycerol	not part of alternatives	0
iPbe-for-liver	EXCbothC00836_e	C00836_e	Sphinganine	not part of alternatives	0
iPbe-for-liver	EXCbothC02934_e	C02934_e	3-Dehydrosphinganine	not part of alternatives	0
iPbe-for-liver	EXCbothC01092_e	C01092_e	8-Amino-7-oxononanoate	not part of alternatives	0
iPbe-for-liver	EXCbothC03201_e	C03201_e	1-Alkyl-2-acylglycerol	not part of alternatives	0
iPbe-for-liver	EXCbothC03454_e	C03454_e	1-Alkenyl-2-acylglycerol	not part of alternatives	0
iPbe-for-liver	EXCbothC03508_e	C03508_e	L-2-Amino-3-oxobutanoic acid	not part of alternatives	0
iPbe-for-liver	EXCbothC03820_e	C03820_e	1-Alkyl-2-acetyl-sn-glycerol	not part of alternatives	0
iPbe-for-liver	EXCbothC05781_e	C05781_e	Oxyhemoglobin	not part of alternatives	0
iPbe-for-liver	EXCbothC00187_e	C00187_e	Cholesterol	not part of alternatives	0
iPbe-for-liver	EXCbothC00712_e	C00712_e	(9Z)-Octadecenoic acid	not part of alternatives	0
iPbe-for-liver	EXCbothC01530_e	C01530_e	Octadecanoic acid	not part of alternatives	0
iPbe-for-liver	EXCbothC01595_e	C01595_e	Linoleate	not part of alternatives	0
iPbe-for-liver	EXCbothC06424_e	C06424_e	Tetradecanoic acid	not part of alternatives	0
iPbe-for-liver	EXCbothC00120_e	C00120_e	Biotin	not part of alternatives	0
iPbe-for-liver	EXCbothC00440_e	C00440_e	5-Methyltetrahydrofolate	not part of alternatives	0
iPbe-for-liver	EXCbothC06453_e	C06453_e	Methylcobalamin	not part of alternatives	0
iPbe-for-liver	EXCbothC00058_e	C00058_e	Formate	not part of alternatives	0
iPbe-for-liver	EXCbothC00184_e	C00184_e	Glycerone	not part of alternatives	0
iPbe-for-liver	EXCbothC00195_e	C00195_e	N-Acylsphingosine	not part of alternatives	0
iPbe-for-liver	EXCbothC00250_e	C00250_e	Pyridoxal	not part of alternatives	0
iPbe-for-liver	EXCbothC00314_e	C00314_e	Pyridoxine	not part of alternatives	0
iPbe-for-liver	EXCbothC00319_e	C00319_e	Sphingosine	not part of alternatives	0
iPbe-for-liver	EXCbothC00534_e	C00534_e	Pyridoxamine	not part of alternatives	0
iPbe-for-liver	EXCbothC00831_e	C00831_e	Pantetheine	not part of alternatives	0
iPbe-for-liver	EXCbothC00864_e	C00864_e	Pantothenate	not part of alternatives	0
iPbe-for-liver	EXCbothC01335_e	C01335_e	ROH	not part of alternatives	0
iPbe-for-liver	EXCbothC02763_e	C02763_e	2-Hydroxy-3-phenylpropenoate	not part of alternatives	0
iPbe-for-liver	EXCbothC04079_e	C04079_e	N-((R)-Pantothenoyl)-L-cysteine	not part of alternatives	0
iPbe-for-liver	EXCbothC05350_e	C05350_e	2-Hydroxy-3-(4-hydroxyphenyl)propenoate	not part of alternatives	0
iPbe-for-liver	EXCbothC12126_e	C12126_e	Dihydroceramide	not part of alternatives	0
iPbe-for-liver	EXCbothC15498_e	C15498_e	ROOH	not part of alternatives	0
iPbe-for-liver	EXCbothC00160_e	C00160_e	Glycolate	not part of alternatives	0
iPbe-for-liver	EXCbothC00427_e	C00427_e	Prostaglandin H2	not part of alternatives	0
iPbe-for-liver	EXCbothC00546_e	C00546_e	Methylglyoxal	not part of alternatives	0
iPbe-for-liver	EXCbothC00584_e	C00584_e	Prostaglandin E2	not part of alternatives	0
iPbe-for-liver	EXCbothC00696_e	C00696_e	Prostaglandin D2	not part of alternatives	0
iPbe-for-liver	EXCbothC00989_e	C00989_e	4-Hydroxybutanoic acid	not part of alternatives	0
iPbe-for-liver	EXCbothC01449_e	C01449_e	Queuine	not part of alternatives	0
iPbe-for-liver	EXCbothC01563_e	C01563_e	Carbamate	non-constitutive	1
iPbe-for-liver	EXCbothC02170_e	C02170_e	Methylmalonate	not part of alternatives	0
iPbe-for-liver	EXCbothC02356_e	C02356_e	(S)-2-Aminobutanoate	not part of alternatives	0
iPbe-for-liver	EXCbothC02723_e	C02723_e	N-Methylputrescine	not part of alternatives	0
iPbe-for-liver	EXCbothC16675_e	C16675_e	7-Aminomethyl-7-carbaguanine	not part of alternatives	0
iPbe-for-liver	EXCbothC21015_e	C21015_e	gamma-L-Glutamyl-L-2-aminobutyrate	not part of alternatives	0
iPbe-for-liver	EXCbothC21016_e	C21016_e	Ophthalmate	not part of alternatives	0
iPbe-for-liver	EXCbothC00032_e	C00032_e	Heme	not part of alternatives	0
iPbe-for-liver	EXCbothC00156_e	C00156_e	4-Hydroxybenzoate	not part of alternatives	0
iPbe-for-liver	EXCbothC00430_e	C00430_e	5-Aminolevulinate	not part of alternatives	0
iPbe-for-liver	EXCbothC00725_e	C00725_e	Lipoate	not part of alternatives	0
iPbe-for-liver	EXCbothC05198_e	C05198_e	5'-Deoxyadenosine	not part of alternatives	0
iPbe-for-liver	EXCbothC14818_e	C14818_e	Fe2+	not part of alternatives	0
iPbe-for-liver	EXCbothC17023_e	C17023_e	Sulfur donor	not part of alternatives	0
iPbe-for-liver	EXCbothC03657_e	C03657_e	14-Dihydroxy-2-naphthoate	not part of alternatives	0
iPbe-for-liver	EXCbothC00060_e	C00060_e	Carboxylate	not part of alternatives	0
iPbe-for-liver	EXCbothC00266_e	C00266_e	Glycolaldehyde	not part of alternatives	0
iPbe-for-liver	EXCbothC00445_e	C00445_e	510-Methenyltetrahydrofolate	not part of alternatives	0
iPbe-for-liver	EXCbothC00493_e	C00493_e	Shikimate	not part of alternatives	0
iPbe-for-liver	EXCbothC00885_e	C00885_e	Isochorismate	not part of alternatives	0
iPbe-for-liver	EXCbothC00944_e	C00944_e	3-Dehydroquinate	not part of alternatives	0
iPbe-for-liver	EXCbothC02637_e	C02637_e	3-Dehydroshikimate	not part of alternatives	0
iPbe-for-liver	EXCbothC03172_e	C03172_e	S-Methyl-L-methionine	not part of alternatives	0
[truncated: 21 more rows]

## Sheet: S3.6
Model analysed	Condition for essentiality: in silico minimal secretion (IMS) or a set of secretions involving all metabolites appearing in the alternative IMSs (joint IMS)	Essential gene	PlasmoGEM phenotypes for blood stage development of P. berghei	PlasmoGEM phenotypes for liver stage development of P. berghei	Alt 1	Alt 2	Alt 3	Alt 4	Alt 5	Alt 6	Alt 7	Alt 8	Alt 9	Alt 10	Alt 11	Alt 12	Alt 13	Alt 14	Alt 15	Alt 16	Alt 17	Alt 18	Alt 19	Alt 20	Alt 21	Alt 22	Alt 23	Alt 24	Alt 25	Alt 26
[truncated: 113 more rows]

[truncated: 5 more sheets: S3.7, S3.8, S3.9, S3.10, S3.11]
