# Supplementary material for: Genome-Scale Identification of Essential Metabolic Processes for Targeting the Plasmodium Liver Stage
Source: Cell. 2019 Nov 14;179(5):1112–1128.e26. doi: 10.1016/j.cell.2019.10.030 (PMC6904910; doi:10.1016/j.cell.2019.10.030)
Supplement: Table S4. Genome-Scale Metabolic Models iPbe, iPbe-Blood, and iPbe-Liver, Related to Figures 3, 4, 5, 6, and 7 — (1) Metabolic reactions and associated information in iPbe, iPbe-blood, and iPbe-liver. We include enzyme abbreviations as presented in Figures 5, 6, and 7 for FASII, FAE and amino sugar pathways; (2) Metabolites participating in metabolic reactions in iPbe, iPbe-blood, and iPbe-liver; (3) Description of iPbe; (4) Measures for performance of iPbe-blood and iPbe-liver. The models (.mat files) for genome-wide analysis of P. berghei metabolism are available at the LCSB database https://lcsb-databases.epfl.ch/GEMs. [file mmc4.xlsx]

## Sheet: Summary Table S4
Tab in Table S4	Description of each tab/section in Table S4
S4.1	Metabolic reactions and associated information in iPbe/iPbe-blood/iPbe-liver. We provide information on life-stage specific uptakes/secretions and uptake rates in iPbe-blood and iPbe-liver. The table is formatted as output from the COBRA toolbox. We include enzyme abbreviations as provided in Figures 5, 6, and 7
S4.2	Metabolites participating in metabolic reactions in iPbe/iPbe-blood/iPbe-liver
S4.3	Description of iPbe: statistics of reactions, metabolites, and genes
S4.4	Measures for performance of iPbe-blood and iPbe-liver. Measurement of agreement between iPbe-blood and blood-stage specific phenotypes and iPbe-liver and liver-stage specific phenotypes
Note: the life-stage specific models iPbe-blood and iPbe-liver also integrate blood and liver-stage specific transcritomics data in the form of constrains within a mixed integer formulation (not defined here). The analysis of life-stage-specific metabolism of P. berghei should be performed with the models (.mat files) provided at the LCSB database http://lcsb-databases.epfl.ch/GEMs

## Sheet: S4.1
Rxn name	Rxn description	Formula	Gene-reaction association	Reversible	LB in iPbe	UB in iPbe	LB in iPbe-blood	UB in iPbe-blood	LB in iPbe-liver	UB in iPbe-liver	Objective	Formula long names	Formula short names	subSystems	E.C.	Enzyme abbreviation as provided in Figures 5,6 and 7	Figure where this enzyme is depicted
R00021_c	L-glutamate:ferredoxin oxidoreductase (transaminating)	2 C00025_c + 2 C00139_c <=> C00026_c + C00064_c + 2 C00080_c + 2 C00138_c	(PBANKA_1014100)	1	-50	50	-50	50	-50	50	0	2 L-Glutamate + 2 Oxidized ferredoxin <=> 2-Oxoglutarate + L-Glutamine + 2 H+ + 2 Reduced ferredoxin	2 gluL_c + 2 fdxox_c <=> akg_c + glnL_c + 2 h_c + 2 fdxrd_c	Redox metabolism	1.4.7.1
R00086_c	ATP phosphohydrolase	C00001_c + C00002_c <=> C00008_c + C00009_c + C00080_c	(PBANKA_0312700 or PBANKA_0710800 or PBANKA_0942700 or PBANKA_0609800 or PBANKA_1014800 or PBANKA_0514100 or PBANKA_0818600 or PBANKA_1140200 or PBANKA_1446300 or PBANKA_1024100 or PBANKA_1444500 or PBANKA_1344100 or PBANKA_0908500 or PBANKA_0416500)	1	0	50	0	50	0	50	0	H2O + ATP <=> ADP + Orthophosphate + H+	h2o_c + atp_c <=> adp_c + pi_c + h_c	Purine metabolism	3.6.1.3 3.6.1.5 3.6.1.8 3.6.1.15
R00093_c	L-glutamate:NAD+ oxidoreductase (transaminating)	C00003_c + 2 C00025_c <=> C00004_c + C00026_c + C00064_c + C00080_c	(PBANKA_1009500)	1	-50	50	-50	50	-50	50	0	NAD+ + 2 L-Glutamate <=> NADH + 2-Oxoglutarate + L-Glutamine + H+	nad_c + 2 gluL_c <=> nadh_c + akg_c + glnL_c + h_c	Alanine, aspartate and glutamate metabolism	1.4.1.14
R00094_c	glutathione:NAD+ oxidoreductase	C00003_c + 2 C00051_c <=> C00004_c + C00080_c + C00127_c	(PBANKA_1023400 or PBANKA_0824700)	1	-50	50	-50	50	-50	50	0	NAD+ + 2 Glutathione <=> NADH + H+ + Glutathione disulfide	nad_c + 2 gthrd_c <=> nadh_c + h_c + gthox_c	Redox metabolism	1.8.1.7
R00100_c	NADH:ferricytochrome-b5 oxidoreductase	C00004_c + 2 C00996_c <=> C00003_c + C00080_c + 2 C00999_c	(PBANKA_1143400)	1	-50	50	-50	50	-50	50	0	NADH + 2 Ferricytochrome b5 <=> NAD+ + H+ + 2 Ferrocytochrome b5	nadh_c + 2 Ferricytochromeb5_c <=> nad_c + h_c + 2 Ferrocytochromeb5_c	Redox metabolism	1.6.2.2
R00112_c	NADPH:NAD+ oxidoreductase	C00003_c + C00005_c <=> C00004_c + C00006_c	(PBANKA_1317200)	1	-50	50	-50	50	-50	50	0	NAD+ + NADPH <=> NADH + NADP+	nad_c + nadph_c <=> nadh_c + nadp_c	Nicotinate and nicotinamide (vit B3) metabolism	1.6.1.1 1.6.1.2 1.6.1.3
R00114_c	L-Glutamate:NADP+ oxidoreductase (transaminating)	C00006_c + 2 C00025_c <=> C00005_c + C00026_c + C00064_c + C00080_c	(PBANKA_1009500)	1	-50	50	-50	50	-50	50	0	NADP+ + 2 L-Glutamate <=> NADPH + 2-Oxoglutarate + L-Glutamine + H+	nadp_c + 2 gluL_c <=> nadph_c + akg_c + glnL_c + h_c	Alanine, aspartate and glutamate metabolism	1.4.1.13
R00115_c	glutathione:NADP+ oxidoreductase	C00005_c + C00080_c + C00127_c <=> C00006_c + 2 C00051_c	(PBANKA_1023400 or PBANKA_0824700)	1	-50	50	-50	50	-50	50	0	NADPH + H+ + Glutathione disulfide <=> NADP+ + 2 Glutathione	nadph_c + h_c + gthox_c <=> nadp_c + 2 gthrd_c	Redox metabolism	1.8.1.7
R00127_c	ATP:AMP phosphotransferase	C00002_c + C00020_c <=> 2 C00008_c	(PBANKA_1207200 or PBANKA_0202800)	1	-50	50	-50	50	-50	50	0	ATP + AMP <=> 2 ADP	atp_c + amp_c <=> 2 adp_c	Purine metabolism	2.7.4.3
R00130_c	ATP:dephospho-CoA 3'-phosphotransferase	C00002_c + C00882_c <=> C00008_c + C00010_c	(PBANKA_1307600)	1	0	50	0	50	0	50	0	ATP + Dephospho-CoA <=> ADP + CoA	atp_c + dpcoa_c <=> adp_c + coa_c	Pantothenate (vit B5) metabolism / CoA biosynthesis	2.7.1.24
R00149_c	Carbon-dioxide:ammonia ligase (ADP-forming,carbamate-phosphorylating)	C00001_c + 2 C00002_c + C00011_c + C00014_c <=> 2 C00008_c + C00009_c + 2 C00080_c + C00169_c	(PBANKA_1406700)	1	0	50	0	50	0	50	0	H2O + 2 ATP + CO2 + NH4+ <=> 2 ADP + Orthophosphate + 2 H+ + Carbamoyl phosphate	h2o_c + 2 atp_c + co2_c + nh4_c <=> 2 adp_c + pi_c + 2 h_c + cbp_c	Alanine, aspartate and glutamate metabolism	6.3.4.16
R00156_c	ATP:UDP phosphotransferase	C00002_c + C00015_c <=> C00008_c + C00075_c	(PBANKA_1142400 or PBANKA_0104400)	1	-50	50	-50	50	-50	50	0	ATP + UDP <=> ADP + UTP	atp_c + udp_c <=> adp_c + utp_c	Pyrimidine metabolism	2.7.4.6
R00158_c	ATP:UMP phosphotransferase	C00002_c + C00105_c <=> C00008_c + C00015_c	(PBANKA_0202300)	1	-50	50	-50	50	-50	50	0	ATP + UMP <=> ADP + UDP	atp_c + ump_c <=> adp_c + udp_c	Pyrimidine metabolism	2.7.4.4 2.7.4.14 2.7.4.22
R00161_c	ATP:FMN adenylyltransferase	C00002_c + C00061_c <=> C00013_c + C00016_c	(PBANKA_1213400)	1	0	50	0	50	0	50	0	ATP + FMN <=> Diphosphate + FAD	atp_c + fmn_c <=> ppi_c + fad_c	Riboflavin (vit B2) metabolism	2.7.7.2
R00177_c	ATP:L-methionine S-adenosyltransferase	C00009_c + C00013_c + C00019_c <=> C00001_c + C00002_c + C00073_c	(PBANKA_0823100)	1	-50	0	-50	0	-50	0	0	Orthophosphate + Diphosphate + S-Adenosyl-L-methionine <=> H2O + ATP + L-Methionine	pi_c + ppi_c + amet_c <=> h2o_c + atp_c + metL_c	Cysteine and methionine metabolism	2.5.1.6
R00181_c	AMP aminohydrolase	C00001_c + C00020_c + C00080_c <=> C00014_c + C00130_c	(PBANKA_1344400)	1	0	50	0	50	0	50	0	H2O + AMP + H+ <=> NH4+ + IMP	h2o_c + amp_c + h_c <=> nh4_c + imp_c	Purine metabolism	3.5.4.6 3.5.4.17
R00190_c	AMP:diphosphate phospho-D-ribosyltransferase	C00013_c + C00020_c <=> C00119_c + C00147_c	(PBANKA_1210800)	1	-50	50	-50	50	-50	50	0	Diphosphate + AMP <=> 5-Phospho-alpha-D-ribose 1-diphosphate + Adenine	ppi_c + amp_c <=> prpp_c + ade_c	Purine metabolism	2.4.2.7 2.4.2.8
R00191_c	adenosine 3',5'-phosphate 5'-nucleotidohydrolase	C00001_c + C00575_c <=> C00020_c	(PBANKA_1419800) or (PBANKA_1419900) or (PBANKA_0607900) or (PBANKA_1333700)	1	0	50	0	50	0	50	0	H2O + 3,5-Cyclic AMP <=> AMP	h2o_c + camp_c <=> amp_c	Purine metabolism	3.1.4.17 3.1.4.53
R00192_c	S-Adenosyl-L-homocysteine hydrolase	C00001_c + C00021_c <=> C00155_c + C00212_c	(PBANKA_1235600)	1	0	50	0	50	0	50	0	H2O + S-Adenosyl-L-homocysteine <=> L-Homocysteine + Adenosine	h2o_c + ahcys_c <=> hcysL_c + adn_c	Purine metabolism	3.3.1.1
R00200_c	ATP:pyruvate 2-O-phosphotransferase	C00002_c + C00022_c <=> C00008_c + C00074_c	(PBANKA_1125600)	1	-50	0	-50	0	-50	0	0	ATP + Pyruvate <=> ADP + Phosphoenolpyruvate	atp_c + pyr_c <=> adp_c + pep_c	Glycolysis	2.7.1.40
R00229_c	Acetate:CoA ligase (ADP-forming)	C00002_c + C00010_c + C00033_c <=> C00008_c + C00009_c + C00024_c	(PBANKA_0611100)	1	0	50	0	50	0	50	0	ATP + CoA + Acetate <=> ADP + Orthophosphate + Acetyl-CoA	atp_c + coa_c + ac_c <=> adp_c + pi_c + accoa_c	Pyruvate metabolism	6.2.1.13
R00235_c	Acetate:CoA ligase (AMP-forming)	C00002_c + C00010_c + C00033_c + C00080_c <=> C00013_c + C00020_c + C00024_c	(PBANKA_1126500)	1	0	50	0	50	0	50	0	ATP + CoA + Acetate + H+ <=> Diphosphate + AMP + Acetyl-CoA	atp_c + coa_c + ac_c + h_c <=> ppi_c + amp_c + accoa_c	Pyruvate metabolism	6.2.1.1
R00236_c	acetyl adenylate:CoA acetyltransferase	C00010_c + C05993_c <=> C00020_c + C00024_c	(PBANKA_1126500)	1	0	50	0	50	0	50	0	CoA + Acetyl adenylate <=> AMP + Acetyl-CoA	coa_c + Acetyladenylate_c <=> amp_c + accoa_c	Pyruvate metabolism	6.2.1.1
R00243_c	L-Glutamate:NAD+ oxidoreductase (deaminating)	C00001_c + C00003_c + C00025_c <=> C00004_c + C00014_c + C00026_c + C00080_c	(putative_PBANKA_1228200)	1	-50	50	-50	50	-50	50	0	H2O + NAD+ + L-Glutamate <=> NADH + NH4+ + 2-Oxoglutarate + H+	h2o_c + nad_c + gluL_c <=> nadh_c + nh4_c + akg_c + h_c	Alanine, aspartate and glutamate metabolism	1.4.1.2 1.4.1.3
R00248_c	L-Glutamate:NADP+ oxidoreductase (deaminating)	C00001_c + C00006_c + C00025_c <=> C00005_c + C00014_c + C00026_c + C00080_c	(PBANKA_1026200)	1	-50	50	-50	50	-50	50	0	H2O + NADP+ + L-Glutamate <=> NADPH + NH4+ + 2-Oxoglutarate + H+	h2o_c + nadp_c + gluL_c <=> nadph_c + nh4_c + akg_c + h_c	Alanine, aspartate and glutamate metabolism	1.4.1.3 1.4.1.4 1.4.1.13
R00257_c	Deamido-NAD+:L-glutamine amido-ligase (AMP-forming)	C00001_c + C00002_c + C00064_c + C00857_c <=> C00003_c + C00013_c + C00020_c + C00025_c	(PBANKA_0827500)	1	0	50	0	50	0	50	0	H2O + ATP + L-Glutamine + Deamino-NAD+ <=> NAD+ + Diphosphate + AMP + L-Glutamate	h2o_c + atp_c + glnL_c + dnad_c <=> nad_c + ppi_c + amp_c + gluL_c	Nicotinate and nicotinamide (vit B3) metabolism	6.3.5.1
R00299_c	ATP:D-glucose 6-phosphotransferase	C00002_c + C00031_c <=> C00008_c + C00092_c	(PBANKA_1122900)	1	-50	50	-50	50	-50	50	0	ATP + D-Glucose <=> ADP + D-Glucose 6-phosphate	atp_c + glcD_c <=> adp_c + g6p_c	Glycolysis	2.7.1.1 2.7.1.2	HK	Amino sugar pathway (Figure 7)
R00316_c	ATP:acetate adenylyltransferase	C00002_c + C00033_c + C00080_c <=> C00013_c + C05993_c	(PBANKA_1126500)	1	0	50	0	50	0	50	0	ATP + Acetate + H+ <=> Diphosphate + Acetyl adenylate	atp_c + ac_c + h_c <=> ppi_c + Acetyladenylate_c	Pyruvate metabolism	6.2.1.1
R00330_c	ATP:GDP phosphotransferase	C00002_c + C00035_c <=> C00008_c + C00044_c	(PBANKA_1142400 or PBANKA_0104400)	1	-50	50	-50	50	-50	50	0	ATP + GDP <=> ADP + GTP	atp_c + gdp_c <=> adp_c + gtp_c	Purine metabolism	2.7.4.6
R00341_c	ATP:oxaloacetate carboxy-lyase (transphosphorylating;phosphoenolpyruvate-forming)	C00002_c + C00036_c + C00080_c <=> C00008_c + C00011_c + C00074_c	(PBANKA_1355900)	1	0	50	0	50	0	50	0	ATP + Oxaloacetate + H+ <=> ADP + CO2 + Phosphoenolpyruvate	atp_c + oaa_c + h_c <=> adp_c + co2_c + pep_c	Pyruvate metabolism	4.1.1.49
R00345_c	phosphate:oxaloacetate carboxy-lyase (adding phosphate;phosphoenolpyruvate-forming);	C00009_c + C00036_c + 2 C00080_c <=> C00001_c + C00011_c + C00074_c	(PBANKA_1017900)	1	-50	50	-50	50	-50	50	0	Orthophosphate + Oxaloacetate + 2 H+ <=> H2O + CO2 + Phosphoenolpyruvate	pi_c + oaa_c + 2 h_c <=> h2o_c + co2_c + pep_c	Pyruvate metabolism	4.1.1.31
R00355_c	L-Aspartate:2-oxoglutarate aminotransferase	C00026_c + C00049_c <=> C00025_c + C00036_c	(PBANKA_0302300)	1	-50	50	-50	50	-50	50	0	2-Oxoglutarate + L-Aspartate <=> L-Glutamate + Oxaloacetate	akg_c + aspL_c <=> gluL_c + oaa_c	Alanine, aspartate and glutamate metabolism	2.6.1.1
R00416_c	UTP:N-acetyl-alpha-D-glucosamine-1-phosphate uridylyltransferase	C00075_c + C04501_c <=> C00013_c + C00043_c	(PBANKA_1356600)	1	0	50	0	50	0	50	0	UTP + N-Acetyl-alpha-D-glucosamine 1-phosphate <=> Diphosphate + UDP-N-acetyl-D-glucosamine	utp_c + acgam1p_c <=> ppi_c + uacgam_c	Amino sugar and nucleotide sugar metabolism	2.7.7.23	UAP	Amino sugar pathway (Figure 7)
R00430_c	GTP:pyruvate 2-O-phosphotransferase	C00022_c + C00044_c <=> C00035_c + C00074_c	(PBANKA_1125600)	1	-50	0	-50	0	-50	0	0	Pyruvate + GTP <=> GDP + Phosphoenolpyruvate	pyr_c + gtp_c <=> gdp_c + pep_c	Purine metabolism	2.7.1.40
R00434_c	GTP diphosphate-lyase (cyclizing; 3',5'-cyclic-GMP-forming)	C00044_c <=> C00013_c + C00942_c	(PBANKA_0910300 or PBANKA_1136700)	1	0	50	0	50	0	50	0	GTP <=> Diphosphate + 3,5-Cyclic GMP	gtp_c <=> ppi_c + 35cgmp_c	Purine metabolism	4.6.1.1 4.6.1.2
R00462_c	L-lysine carboxy-lyase (cadaverine-forming)	C00047_c + C00080_c <=> C00011_c + C01672_c	(PBANKA_1003400)	1	0	50	0	50	0	50	0	L-Lysine + H+ <=> CO2 + Cadaverine	lysL_c + h_c <=> co2_c + 15dap_c	Lysine degradation	4.1.1.18
R00497_c	gamma-L-glutamyl-L-cysteine:glycine ligase (ADP-forming)	C00002_c + C00037_c + C00669_c <=> C00008_c + C00009_c + C00051_c + C00080_c	(PBANKA_1111800)	1	0	50	0	50	0	50	0	ATP + Glycine + gamma-L-Glutamyl-L-cysteine <=> ADP + Orthophosphate + Glutathione + H+	atp_c + gly_c + glucys_c <=> adp_c + pi_c + gthrd_c + h_c	Cysteine and methionine metabolism	6.3.2.3
R00512_c	ATP:CMP phosphotransferase	C00002_c + C00055_c <=> C00008_c + C00112_c	(PBANKA_0202300)	1	-50	50	-50	50	-50	50	0	ATP + CMP <=> ADP + CDP	atp_c + cmp_c <=> adp_c + cdp_c	Pyrimidine metabolism	2.7.4.14 2.7.4.25
R00529_c	ATP:sulfate adenylyltransferase	C00002_c + C00059_c + C00080_c <=> C00013_c + C00224_c	(PBANKA_1133300) or (PBANKA_1133400) or (PBANKA_0924900)	1	0	50	0	50	0	50	0	ATP + Sulfate + H+ <=> Diphosphate + Adenylyl sulfate	atp_c + so4_c + h_c <=> ppi_c + aps_c	Purine metabolism	2.7.7.4
R00549_c	ATP:riboflavin 5'-phosphotransferase	C00002_c + C00255_c <=> C00008_c + C00061_c	(PBANKA_1135400)	1	0	50	0	50	0	50	0	ATP + Riboflavin <=> ADP + FMN	atp_c + ribflv_c <=> adp_c + fmn_c	Riboflavin (vit B2) metabolism	2.7.1.26
R00551_c	L-Arginine amidinohydrolase	C00001_c + C00062_c <=> C00077_c + C00086_c	(PBANKA_0414800)	1	0	50	0	50	0	50	0	H2O + L-Arginine <=> L-Ornithine + Urea	h2o_c + argL_c <=> orn_c + urea_c	Arginine and proline metabolism	3.5.3.1
R00570_c	ATP:CDP phosphotransferase	C00002_c + C00112_c <=> C00008_c + C00063_c	(PBANKA_1142400 or PBANKA_0104400)	1	-50	50	-50	50	-50	50	0	ATP + CDP <=> ADP + CTP	atp_c + cdp_c <=> adp_c + ctp_c	Pyrimidine metabolism	2.7.4.6
R00571_c	UTP:ammonia ligase (ADP-forming)	C00002_c + C00014_c + C00075_c <=> C00008_c + C00009_c + C00063_c + 2 C00080_c	(PBANKA_1032300)	1	-50	50	-50	50	-50	50	0	ATP + NH4+ + UTP <=> ADP + Orthophosphate + CTP + 2 H+	atp_c + nh4_c + utp_c <=> adp_c + pi_c + ctp_c + 2 h_c	Pyrimidine metabolism	6.3.4.2
R00573_c	UTP:L-glutamine amido-ligase (ADP-forming)	C00001_c + C00002_c + C00064_c + C00075_c <=> C00008_c + C00009_c + C00025_c + C00063_c + 2 C00080_c	(PBANKA_1032300)	1	-50	50	-50	50	-50	50	0	H2O + ATP + L-Glutamine + UTP <=> ADP + Orthophosphate + L-Glutamate + CTP + 2 H+	h2o_c + atp_c + glnL_c + utp_c <=> adp_c + pi_c + gluL_c + ctp_c + 2 h_c	Pyrimidine metabolism	6.3.4.2
R00575_c	hydrogen-carbonate:L-glutamine amido-ligase (ADP-forming, carbamate-phosphorylating)	C00001_c + 2 C00002_c + C00064_c + C00288_c <=> 2 C00008_c + C00009_c + C00025_c + C00080_c + C00169_c	(PBANKA_1406700)	1	-50	50	-50	50	-50	50	0	H2O + 2 ATP + L-Glutamine + HCO3- <=> 2 ADP + Orthophosphate + L-Glutamate + H+ + Carbamoyl phosphate	h2o_c + 2 atp_c + glnL_c + hco3_c <=> 2 adp_c + pi_c + gluL_c + h_c + cbp_c	Pyrimidine biosynthesis	6.3.5.5
R00578_c	L-aspartate:L-glutamine amido-ligase (AMP-forming)	C00001_c + C00002_c + C00049_c + C00064_c <=> C00013_c + C00020_c + C00025_c + C00152_c	(PBANKA_0407600)	1	-50	50	-50	50	-50	50	0	H2O + ATP + L-Aspartate + L-Glutamine <=> Diphosphate + AMP + L-Glutamate + L-Asparagine	h2o_c + atp_c + aspL_c + glnL_c <=> ppi_c + amp_c + gluL_c + asnL_c	Alanine, aspartate and glutamate metabolism	6.3.5.4
R00602_c	methanol:hydrogen-peroxide oxidoreductase	C00027_c + C00132_c <=> 2 C00001_c + C00067_c	(PBANKA_1228000)	1	-50	50	-50	50	-50	50	0	Hydrogen peroxide + Methanol <=> 2 H2O + Formaldehyde	h2o2_c + meoh_c <=> 2 h2o_c + fald_c	Methane metabolism	1.11.1.6 1.11.1.7 1.11.1.21
R00616_c	ATP:thiamine-diphosphate phosphotransferase	C00002_c + C00068_c <=> C00008_c + C03028_c	(PBANKA_0825200)	1	0	50	0	50	0	50	0	ATP + Thiamin diphosphate <=> ADP + Thiamin triphosphate	atp_c + thmpp_c <=> adp_c + thmtp_c	Thiamine (vit B1) metabolism	2.7.4.15 2.7.6.2
R00619_c	ATP:thiamine diphosphotransferase	C00002_c + C00378_c <=> C00020_c + C00068_c	(PBANKA_0825200)	1	0	50	0	50	0	50	0	ATP + Thiamine <=> AMP + Thiamin diphosphate	atp_c + thm_c <=> amp_c + thmpp_c	Thiamine (vit B1) metabolism	2.7.6.2
R00658_c	2-phospho-D-glycerate hydro-lyase (phosphoenolpyruvate-forming)	C00631_c <=> C00001_c + C00074_c	(PBANKA_1214300)	1	-50	50	-50	50	-50	50	0	2-Phospho-D-glycerate <=> H2O + Phosphoenolpyruvate	2pg_c <=> h2o_c + pep_c	Glycolysis	4.2.1.11
R00667_c	L-Ornithine:2-oxo-acid aminotransferase	C00026_c + C00077_c <=> C00025_c + C01165_c	(PBANKA_0107400)	1	-50	50	-50	50	-50	50	0	2-Oxoglutarate + L-Ornithine <=> L-Glutamate + L-Glutamate 5-semialdehyde	akg_c + orn_c <=> gluL_c + glu5sa_c	Arginine and proline metabolism	2.6.1.13
R00670_c	L-ornithine carboxy-lyase (putrescine-forming)	C00077_c + C00080_c <=> C00011_c + C00134_c	(PBANKA_0516900)	1	0	50	0	50	0	50	0	L-Ornithine + H+ <=> CO2 + Putrescine	orn_c + h_c <=> co2_c + ptrc_c	Glutathione metabolism	4.1.1.17
R00694_c	L-Phenylalanine:2-oxoglutarate aminotransferase	C00026_c + C00079_c <=> C00025_c + C00166_c	(PBANKA_0302300)	1	-50	50	-50	50	-50	50	0	2-Oxoglutarate + L-Phenylalanine <=> L-Glutamate + Phenylpyruvate	akg_c + pheL_c <=> gluL_c + phpyr_c	Phenylalanine metabolism	2.6.1.1 2.6.1.5 2.6.1.9 2.6.1.57
R00722_c	ATP:IDP phosphotransferase	C00002_c + C00104_c <=> C00008_c + C00081_c	(PBANKA_1142400 or PBANKA_0104400)	1	-50	50	-50	50	-50	50	0	ATP + IDP <=> ADP + ITP	atp_c + idp_c <=> adp_c + itp_c	Purine metabolism	2.7.4.6
R00734_c	L-tyrosine:2-oxoglutarate aminotransferase	C00026_c + C00082_c <=> C00025_c + C01179_c	(PBANKA_0302300)	1	-50	50	-50	50	-50	50	0	2-Oxoglutarate + L-Tyrosine <=> L-Glutamate + 3-(4-Hydroxyphenyl)pyruvate	akg_c + tyrL_c <=> gluL_c + 34hpp_c	Ubiquinone and other terpenoid-quinone biosynthesis	2.6.1.1 2.6.1.5 2.6.1.9 2.6.1.57
R00765_c	D-glucosamine-6-phosphate aminohydrolase (ketol isomerizing);	C00001_c + C00352_c <=> C00014_c + C00085_c	(PBANKA_1343800)	1	0	50	0	50	0	50	0	H2O + D-Glucosamine 6-phosphate <=> NH4+ + D-Fructose 6-phosphate	h2o_c + gam6p_c <=> nh4_c + f6p_c	Amino sugar and nucleotide sugar metabolism	3.5.99.6	GNPDA	Amino sugar pathway (Figure 7)
R00768_c	L-glutamine:D-fructose-6-phosphate isomerase (deaminating);	C00064_c + C00085_c <=> C00025_c + C00352_c	(PBANKA_0509300)	1	-50	50	-50	50	-50	50	0	L-Glutamine + D-Fructose 6-phosphate <=> L-Glutamate + D-Glucosamine 6-phosphate	glnL_c + f6p_c <=> gluL_c + gam6p_c	Alanine, aspartate and glutamate metabolism	2.6.1.16	GFPT	Amino sugar pathway (Figure 7)
R00867_c	ATP:D-fructose 6-phosphotransferase	C00002_c + C00095_c <=> C00008_c + C00085_c	(PBANKA_1122900)	1	0	50	0	50	0	50	0	ATP + D-Fructose <=> ADP + D-Fructose 6-phosphate	atp_c + fru_c <=> adp_c + f6p_c	Amino sugar and nucleotide sugar metabolism	2.7.1.1 2.7.1.4	HK	Amino sugar pathway (Figure 7)
R00885_c	GTP:alpha-D-mannose-1-phosphate guanylyltransferase	C00044_c + C00636_c <=> C00013_c + C00096_c	(PBANKA_1022300)	1	0	50	0	50	0	50	0	GTP + D-Mannose 1-phosphate <=> Diphosphate + GDP-mannose	gtp_c + man1p_c <=> ppi_c + gdpmann_c	Amino sugar and nucleotide sugar metabolism	2.7.7.13	GMPP	Amino sugar pathway (Figure 7)
R00888_c	GDP-mannose 4,6-hydro-lyase (GDP-4-dehydro-6-deoxy-D-mannose-forming)	C00096_c <=> C00001_c + C01222_c	(PBANKA_1423700)	1	-50	50	-50	50	-50	50	0	GDP-mannose <=> H2O + GDP-4-dehydro-6-deoxy-D-mannose	gdpmann_c <=> h2o_c + gdpddman_c	Amino sugar and nucleotide sugar metabolism	4.2.1.47	GMDS	Amino sugar pathway (Figure 7)
R00894_c	L-glutamate:L-cysteine gamma-ligase (ADP-forming)	C00002_c + C00025_c + C00097_c <=> C00008_c + C00009_c + C00080_c + C00669_c	(PBANKA_0819800)	1	0	50	0	50	0	50	0	ATP + L-Glutamate + L-Cysteine <=> ADP + Orthophosphate + H+ + gamma-L-Glutamyl-L-cysteine	atp_c + gluL_c + cysL_c <=> adp_c + pi_c + h_c + glucys_c	Cysteine and methionine metabolism	6.3.2.2
R00896_c	L-cysteine:2-oxoglutarate aminotransferase	C00026_c + C00097_c <=> C00302_c + C00957_c	(PBANKA_0302300)	1	-50	50	-50	50	-50	50	0	2-Oxoglutarate + L-Cysteine <=> DL-Glutamate + Mercaptopyruvate	akg_c + cysL_c <=> gluDL_c + mercppyr_c	Cysteine and methionine metabolism	2.6.1.1
R00899_c	L-cysteinylglycine dipeptidase	C00001_c + C01419_c <=> C00037_c + C00097_c	(PBANKA_1309900)	1	0	50	0	50	0	50	0	H2O + Cys-Gly <=> Glycine + L-Cysteine	h2o_c + cgly_c <=> gly_c + cysL_c	Cysteine and methionine metabolism	3.4.11.1 3.4.11.2 3.4.11.23 3.4.13.-
R00920_c	Propanoate:CoA ligase (ADP-forming)	C00002_c + C00010_c + C00163_c <=> C00008_c + C00009_c + C00100_c	(PBANKA_0611100)	1	0	50	0	50	0	50	0	ATP + CoA + Propanoate <=> ADP + Orthophosphate + Propanoyl-CoA	atp_c + coa_c + ppa_c <=> adp_c + pi_c + ppcoa_c	Propanoate metabolism	6.2.1.13
R00926_c	Propionyladenylate:CoA propionyltransferase	C00010_c + C05983_c <=> C00020_c + C00100_c	(PBANKA_1126500)	1	-50	50	-50	50	-50	50	0	CoA + Propionyladenylate <=> AMP + Propanoyl-CoA	coa_c + Propionyladenylate_c <=> amp_c + ppcoa_c	Propanoate metabolism	6.2.1.1 6.2.1.17
R00936_c	5,6,7,8-tetrahydrofolate:NAD+ oxidoreductase	C00003_c + C00101_c <=> C00004_c + C00080_c + C00415_c	(PBANKA_0719300)	1	-50	50	-50	50	-50	50	0	NAD+ + Tetrahydrofolate <=> NADH + H+ + Dihydrofolate	nad_c + thf_c <=> nadh_c + h_c + dhf_c	Folate biosynthesis	1.5.1.3
R00937_c	5,6,7,8-tetrahydrofolate:NAD+ oxidoreductase	2 C00003_c + C00101_c <=> 2 C00004_c + 2 C00080_c + C00504_c	(PBANKA_0719300)	1	-50	50	-50	50	-50	50	0	2 NAD+ + Tetrahydrofolate <=> 2 NADH + 2 H+ + Folate	2 nad_c + thf_c <=> 2 nadh_c + 2 h_c + fol_c	Folate biosynthesis	1.5.1.3
R00939_c	5,6,7,8-tetrahydrofolate:NADP+ oxidoreductase	C00006_c + C00101_c <=> C00005_c + C00080_c + C00415_c	(PBANKA_0719300)	1	-50	50	-50	50	-50	50	0	NADP+ + Tetrahydrofolate <=> NADPH + H+ + Dihydrofolate	nadp_c + thf_c <=> nadph_c + h_c + dhf_c	Folate biosynthesis	1.5.1.3
R00940_c	5,6,7,8-tetrahydrofolate:NADP+ oxidoreductase	2 C00006_c + C00101_c <=> 2 C00005_c + 2 C00080_c + C00504_c	(PBANKA_0719300)	1	-50	50	-50	50	-50	50	0	2 NADP+ + Tetrahydrofolate <=> 2 NADPH + 2 H+ + Folate	2 nadp_c + thf_c <=> 2 nadph_c + 2 h_c + fol_c	Folate biosynthesis	1.5.1.3
R00942_c	Tetrahydrofolate:L-glutamate gamma-ligase (ADP-forming)	C00002_c + C00025_c + C00101_c <=> C00008_c + C00009_c + C00080_c + C09332_c	(PBANKA_1340000)	1	0	50	0	50	0	50	0	ATP + L-Glutamate + Tetrahydrofolate <=> ADP + Orthophosphate + H+ + Tetrahydrofolyl-[Glu](2)	atp_c + gluL_c + thf_c <=> adp_c + pi_c + h_c + thfglu_c	Folate biosynthesis	6.3.2.17
R00945_c	5,10-Methylenetetrahydrofolate:glycine hydroxymethyltransferase	C00001_c + C00037_c + C00143_c <=> C00065_c + C00101_c	(PBANKA_1450200)	1	-50	50	-50	50	-50	50	0	H2O + Glycine + 5,10-Methylenetetrahydrofolate <=> L-Serine + Tetrahydrofolate	h2o_c + gly_c + mlthf_c <=> serL_c + thf_c	Folate biosynthesis	2.1.2.1
R00965_c	orotidine-5'-phosphate carboxy-lyase (UMP-forming)	C00080_c + C01103_c <=> C00011_c + C00105_c	(PBANKA_0507400)	1	0	50	0	50	0	50	0	H+ + Orotidine 5-phosphate <=> CO2 + UMP	h_c + orot5p_c <=> co2_c + ump_c	Pyrimidine biosynthesis	4.1.1.23
R01015_c	D-glyceraldehyde-3-phosphate aldose-ketose-isomerase	C00118_c <=> C00111_c	(PBANKA_0806500)	1	-50	50	-50	50	-50	50	0	D-Glyceraldehyde 3-phosphate <=> Glycerone phosphate	g3p_c <=> dhap_c	Glycolysis	5.3.1.1
R01021_c	ATP:choline phosphotransferase	C00002_c + C00114_c <=> C00008_c + C00588_c	(PBANKA_1040100)	1	0	50	0	50	0	50	0	ATP + Choline <=> ADP + Choline phosphate	atp_c + chol_c <=> adp_c + cholp_c	Glycerophospholipid metabolism	2.7.1.32
R01049_c	ATP:D-ribose-5-phosphate diphosphotransferase	C00002_c + C00117_c <=> C00020_c + C00119_c	(PBANKA_1340300 or PBANKA_1343000)	1	0	50	0	50	0	50	0	ATP + D-Ribose 5-phosphate <=> AMP + 5-Phospho-alpha-D-ribose 1-diphosphate	atp_c + r5p_c <=> amp_c + prpp_c	Pentose phosphate pathway (PPP)	2.7.6.1
R01055_c	uracil hydro-lyase (adding D-ribose 5-phosphate;pseudouridine-5'-phosphate-forming)	C00106_c + C00117_c <=> C00001_c + C01168_c	(PBANKA_1442600)	1	-50	50	-50	50	-50	50	0	Uracil + D-Ribose 5-phosphate <=> H2O + Pseudouridine 5-phosphate	ura_c + r5p_c <=> h2o_c + psd5p_c	Pyrimidine metabolism	3.2.-.- 4.2.1.70
R01056_c	D-ribose-5-phosphate aldose-ketose-isomerase	C00117_c <=> C00199_c	(PBANKA_1114200)	1	-50	50	-50	50	-50	50	0	D-Ribose 5-phosphate <=> D-Ribulose 5-phosphate	r5p_c <=> ru5pD_c	Pentose phosphate pathway (PPP)	5.3.1.6
R01057_c	D-Ribose 1,5-phosphomutase	C00620_c <=> C00117_c	(PBANKA_1210900 or putative_PBANKA_0715500)	1	-50	50	-50	50	-50	50	0	alpha-D-Ribose 1-phosphate <=> D-Ribose 5-phosphate	r1p_c <=> r5p_c	Pentose phosphate pathway (PPP)	5.4.2.2 5.4.2.7
R01061_c	D-glyceraldehyde-3-phosphate:NAD+ oxidoreductase (phosphorylating)	C00003_c + C00009_c + C00118_c <=> C00004_c + C00236_c	(PBANKA_1326400)	1	-50	50	-50	50	-50	50	0	NAD+ + Orthophosphate + D-Glyceraldehyde 3-phosphate <=> NADH + 3-Phospho-D-glyceroyl phosphate	nad_c + pi_c + g3p_c <=> nadh_c + 13dpg_c	Glycolysis	1.2.1.12 1.2.1.59
R01066_c	2-deoxy-D-ribose-5-phosphate acetaldehyde-lyase (D-glyceraldehyde-3-phosphate-forming)	C00673_c <=> C00084_c + C00118_c	(PBANKA_0505800)	1	-50	50	-50	50	-50	50	0	2-Deoxy-D-ribose 5-phosphate <=> Acetaldehyde + D-Glyceraldehyde 3-phosphate	2dr5p_c <=> acald_c + g3p_c	Pentose phosphate pathway (PPP)	4.1.2.4
R01067_c	D-Fructose 6-phosphate:D-glyceraldehyde-3-phosphate glycolaldehyde transferase	C00085_c + C00118_c <=> C00231_c + C00279_c	(PBANKA_0109100)	1	-50	50	-50	50	-50	50	0	D-Fructose 6-phosphate + D-Glyceraldehyde 3-phosphate <=> D-Xylulose 5-phosphate + D-Erythrose 4-phosphate	f6p_c + g3p_c <=> xu5pD_c + e4p_c	Pentose phosphate pathway (PPP)	2.2.1.1
R01068_c	D-fructose-1,6-bisphosphate D-glyceraldehyde-3-phosphate-lyase (glycerone-phosphate-forming)	C00354_c <=> C00111_c + C00118_c	(PBANKA_1308600)	1	-50	50	-50	50	-50	50	0	D-Fructose 1,6-bisphosphate <=> Glycerone phosphate + D-Glyceraldehyde 3-phosphate	fdp_c <=> dhap_c + g3p_c	Glycolysis	4.1.2.13
R01083_c	N6-(1,2-dicarboxyethyl)AMP AMP-lyase (fumarate-forming)	C03794_c <=> C00020_c + C00122_c	(PBANKA_0304300)	1	-50	50	-50	50	-50	50	0	N6-(1,2-Dicarboxyethyl)-AMP <=> AMP + Fumarate	dcamp_c <=> amp_c + fum_c	Purine metabolism	4.3.2.2
R01130_c	IMP:NAD+ oxidoreductase	C00001_c + C00003_c + C00130_c <=> C00004_c + C00080_c + C00655_c	(PBANKA_0821700)	1	0	50	0	50	0	50	0	H2O + NAD+ + IMP <=> NADH + H+ + Xanthosine 5-phosphate	h2o_c + nad_c + imp_c <=> nadh_c + h_c + xmp_c	Purine metabolism	1.1.1.205
R01132_c	IMP:diphosphate phospho-D-ribosyltransferase	C00013_c + C00130_c <=> C00119_c + C00262_c	(PBANKA_1210800)	1	-50	50	-50	50	-50	50	0	Diphosphate + IMP <=> 5-Phospho-alpha-D-ribose 1-diphosphate + Hypoxanthine	ppi_c + imp_c <=> prpp_c + hxan_c	Purine metabolism	2.4.2.8
R01135_c	IMP:L-aspartate ligase (GDP-forming)	C00044_c + C00049_c + C00130_c <=> C00009_c + C00035_c + 2 C00080_c + C03794_c	(PBANKA_1131100)	1	0	50	0	50	0	50	0	GTP + L-Aspartate + IMP <=> Orthophosphate + GDP + 2 H+ + N6-(1,2-Dicarboxyethyl)-AMP	gtp_c + aspL_c + imp_c <=> pi_c + gdp_c + 2 h_c + dcamp_c	Purine metabolism	6.3.4.4
R01137_c	ATP:dADP phosphotransferase	C00002_c + C00206_c <=> C00008_c + C00131_c	(PBANKA_1142400 or PBANKA_0104400)	1	-50	50	-50	50	-50	50	0	ATP + dADP <=> ADP + dATP	atp_c + dadp_c <=> adp_c + datp_c	Purine metabolism	2.7.4.6
R01138_c	dATP:pyruvate 2-O-phosphotransferase	C00022_c + C00131_c <=> C00074_c + C00206_c	(PBANKA_1125600)	1	-50	0	-50	0	-50	0	0	Pyruvate + dATP <=> Phosphoenolpyruvate + dADP	pyr_c + datp_c <=> pep_c + dadp_c	Purine metabolism	2.7.1.40
R01229_c	GMP:diphosphate 5-phospho-alpha-D-ribosyltransferase	C00013_c + C00144_c <=> C00119_c + C00242_c	(PBANKA_1210800)	1	-50	50	-50	50	-50	50	0	Diphosphate + GMP <=> 5-Phospho-alpha-D-ribose 1-diphosphate + Guanine	ppi_c + gmp_c <=> prpp_c + gua_c	Purine metabolism	2.4.2.7 2.4.2.8 2.4.2.22
R01230_c	Xanthosine-5'-phosphate:ammonia ligase (AMP-forming)	C00002_c + C00014_c + C00655_c <=> C00013_c + C00020_c + C00080_c + C00144_c	(PBANKA_1211000)	1	0	50	0	50	0	50	0	ATP + NH4+ + Xanthosine 5-phosphate <=> Diphosphate + AMP + H+ + GMP	atp_c + nh4_c + xmp_c <=> ppi_c + amp_c + h_c + gmp_c	Purine metabolism	6.3.5.2
R01231_c	Xanthosine-5'-phosphate:L-glutamine amido-ligase (AMP-forming)	C00001_c + C00002_c + C00064_c + C00655_c <=> C00013_c + C00020_c + C00025_c + C00080_c + C00144_c	(PBANKA_1211000)	1	0	50	0	50	0	50	0	H2O + ATP + L-Glutamine + Xanthosine 5-phosphate <=> Diphosphate + AMP + L-Glutamate + H+ + GMP	h2o_c + atp_c + glnL_c + xmp_c <=> ppi_c + amp_c + gluL_c + h_c + gmp_c	Purine metabolism	6.3.5.2
R01234_c	Guanosine 3',5'-cyclic phosphate 5'-nucleotidohydrolase	C00001_c + C00942_c <=> C00144_c	(PBANKA_1419800) or (PBANKA_1419900) or (PBANKA_0607900) or (PBANKA_1333700)	1	0	50	0	50	0	50	0	H2O + 3,5-Cyclic GMP <=> GMP	h2o_c + 35cgmp_c <=> gmp_c	Purine metabolism	3.1.4.17 3.1.4.35
R01248_c	L-Proline:NAD+ 5-oxidoreductase	C00003_c + C00148_c <=> C00004_c + C00080_c + C03912_c	(PBANKA_1134200)	1	-50	50	-50	50	-50	50	0	NAD+ + L-Proline <=> NADH + H+ + (S)-1-Pyrroline-5-carboxylate	nad_c + proL_c <=> nadh_c + h_c + 1pyr5c_c	Arginine and proline metabolism	1.5.1.2
R01251_c	L-Proline:NADP+ 5-oxidoreductase	C00006_c + C00148_c <=> C00005_c + C00080_c + C03912_c	(PBANKA_1134200)	1	-50	50	-50	50	-50	50	0	NADP+ + L-Proline <=> NADPH + H+ + (S)-1-Pyrroline-5-carboxylate	nadp_c + proL_c <=> nadph_c + h_c + 1pyr5c_c	Arginine and proline metabolism	1.5.1.2
R01280_c	Palmitate:CoA ligase (AMP-forming)	C00002_c + C00010_c + C00080_c + C00249_c <=> C00013_c + C00020_c + C00154_c	(PBANKA_1239900 or PBANKA_0311800)	1	0	50	0	50	0	50	0	ATP + CoA + H+ + Hexadecanoic acid <=> Diphosphate + AMP + Palmitoyl-CoA	atp_c + coa_c + h_c + hdca_c <=> ppi_c + amp_c + pmtcoa_c	Fatty acid degradation	6.2.1.3
R01324_c	citrate hydroxymutase	C00158_c <=> C00311_c	(PBANKA_1355200)	1	-50	50	-50	50	-50	50	0	Citrate <=> Isocitrate	cit_c <=> icit_c	Citrate cycle (TCA cycle)	4.2.1.3
R01325_c	citrate hydro-lyase (cis-aconitate-forming)	C00158_c <=> C00001_c + C00417_c	(PBANKA_1355200)	1	-50	50	-50	50	-50	50	0	Citrate <=> H2O + cis-Aconitate	cit_c <=> h2o_c + aconC_c	Citrate cycle (TCA cycle)	4.2.1.3
R01326_c	ATP:D-mannose 6-phosphotransferase	C00002_c + C00159_c <=> C00008_c + C00275_c	(PBANKA_1122900)	1	0	50	0	50	0	50	0	ATP + D-Mannose <=> ADP + D-Mannose 6-phosphate	atp_c + man_c <=> adp_c + man6p_c	Amino sugar and nucleotide sugar metabolism	2.7.1.1 2.7.1.7	HK	Amino sugar pathway (Figure 7)
R01354_c	ATP:propanoate adenyltransferase	C00002_c + C00080_c + C00163_c <=> C00013_c + C05983_c	(PBANKA_1126500)	1	-50	50	-50	50	-50	50	0	ATP + H+ + Propanoate <=> Diphosphate + Propionyladenylate	atp_c + h_c + ppa_c <=> ppi_c + Propionyladenylate_c	Propanoate metabolism	6.2.1.1 6.2.1.17
R01468_c	ATP:ethanolamine O-phosphotransferase	C00002_c + C00189_c <=> C00008_c + C00346_c	(PBANKA_0923700)	1	0	50	0	50	0	50	0	ATP + Ethanolamine <=> ADP + Ethanolamine phosphate	atp_c + etha_c <=> adp_c + ethamp_c	Glycerophospholipid metabolism	2.7.1.82
R01512_c	ATP:3-phospho-D-glycerate 1-phosphotransferase	C00002_c + C00080_c + C00197_c <=> C00008_c + C00236_c	(PBANKA_0823400)	1	0	50	0	50	0	50	0	ATP + H+ + 3-Phospho-D-glycerate <=> ADP + 3-Phospho-D-glyceroyl phosphate	atp_c + h_c + 3pg_c <=> adp_c + 13dpg_c	Glycolysis	2.7.2.3
R01518_c	2-Phospho-D-glycerate 2,3-phosphomutase	C00631_c <=> C00197_c	(PBANKA_0928100)	1	-50	50	-50	50	-50	50	0	2-Phospho-D-glycerate <=> 3-Phospho-D-glycerate	2pg_c <=> 3pg_c	Glycolysis	5.4.2.11 5.4.2.12
R01528_c	6-phospho-D-gluconate:NADP+ 2-oxidoreductase (decarboxylating)	C00006_c + C00345_c <=> C00005_c + C00011_c + C00199_c	(PBANKA_1318400)	1	0	50	0	50	0	50	0	NADP+ + 6-Phospho-D-gluconate <=> NADPH + CO2 + D-Ribulose 5-phosphate	nadp_c + 6pgc_c <=> nadph_c + co2_c + ru5pD_c	Pentose phosphate pathway (PPP)	1.1.1.44 1.1.1.351
R01529_c	D-Ribulose-5-phosphate 3-epimerase	C00199_c <=> C00231_c	(PBANKA_1435100)	1	-50	50	-50	50	-50	50	0	D-Ribulose 5-phosphate <=> D-Xylulose 5-phosphate	ru5pD_c <=> xu5pD_c	Pentose phosphate pathway (PPP)	5.1.3.1
R01547_c	ATP:dAMP phosphotransferase	C00002_c + C00360_c <=> C00008_c + C00206_c	(PBANKA_1207200 or PBANKA_0202800)	1	-50	50	-50	50	-50	50	0	ATP + dAMP <=> ADP + dADP	atp_c + damp_c <=> adp_c + dadp_c	Purine metabolism	2.7.4.3 2.7.4.11
R01560_c	Adenosine aminohydrolase	C00001_c + C00080_c + C00212_c <=> C00014_c + C00294_c	(PBANKA_0513600)	1	0	50	0	50	0	50	0	H2O + H+ + Adenosine <=> NH4+ + Inosine	h2o_c + h_c + adn_c <=> nh4_c + ins_c	Purine metabolism	3.5.4.4
R01625_c	CoA:apo-[acyl-carrier-protein] pantetheinephosphotransferase	C00010_c + C03688_c <=> C00054_c + C00229_c	(PBANKA_0521600)	1	0	50	0	50	0	50	0	CoA + Apo-[acyl-carrier-protein] <=> Adenosine 3,5-bisphosphate + Acyl-carrier protein	coa_c + apoACP_c <=> pap_c + holo[acylcarrierprotein]_c	Pantothenate (vit B5) metabolism / CoA biosynthesis	2.7.8.7 2.7.8.-
R01641_c	Sedoheptulose-7-phosphate:D-glyceraldehyde-3-phosphate glycolaldehyde transferase	C00118_c + C05382_c <=> C00117_c + C00231_c	(PBANKA_0109100)	1	-50	50	-50	50	-50	50	0	D-Glyceraldehyde 3-phosphate + Sedoheptulose 7-phosphate <=> D-Ribose 5-phosphate + D-Xylulose 5-phosphate	g3p_c + s7p_c <=> r5p_c + xu5pD_c	Pentose phosphate pathway (PPP)	2.2.1.1
R01658_c	Dimethylallyl-diphosphate:isopentenyl-diphosphate dimethylallyltranstransferase	C00129_c + C00235_c <=> C00013_c + C00341_c	(PBANKA_0919800)	1	-50	50	-50	50	-50	50	0	Isopentenyl diphosphate + Dimethylallyl diphosphate <=> Diphosphate + Geranyl diphosphate	ipdp_c + dmpp_c <=> ppi_c + grdp_c	Terpenoid backbone biosynthesis	2.5.1.1
R01665_c	ATP:dCMP phosphotransferase	C00002_c + C00239_c <=> C00008_c + C00705_c	(PBANKA_0202300)	1	-50	50	-50	50	-50	50	0	ATP + dCMP <=> ADP + dCDP	atp_c + dcmp_c <=> adp_c + dcdp_c	Pyrimidine metabolism	2.7.4.14 2.7.4.25
R01714_c	5-O-(1-Carboxyvinyl)-3-phosphoshikimate phosphate-lyase (chorismate-forming)	C01269_c <=> C00009_c + C00080_c + C00251_c	(PBANKA_1121900)	1	-50	50	-50	50	-50	50	0	5-O-(1-Carboxyvinyl)-3-phosphoshikimate <=> Orthophosphate + H+ + Chorismate	3psme_c <=> pi_c + h_c + chor_c	Shikimate pathway	4.2.3.5
R01716_c	chorismate:L-glutamine aminotransferase	C00064_c + C00251_c <=> C00025_c + C11355_c	(PBANKA_0823300)	1	-50	50	-50	50	-50	50	0	L-Glutamine + Chorismate <=> L-Glutamate + 4-Amino-4-deoxychorismate	glnL_c + chor_c <=> gluL_c + 4adcho_c	Folate biosynthesis	2.6.1.85
R01724_c	Nicotinate D-ribonucleotide:diphosphate phosphoribosyltransferase	C00013_c + C01185_c <=> C00080_c + C00119_c + C00253_c	(PBANKA_1127700)	1	-50	50	-50	50	-50	50	0	Diphosphate + Nicotinate D-ribonucleotide <=> H+ + 5-Phospho-alpha-D-ribose 1-diphosphate + Nicotinate	ppi_c + nicrnt_c <=> h_c + prpp_c + nac_c	Nicotinate and nicotinamide (vit B3) metabolism	6.3.4.21
R01736_c	(R)-S-Lactoylglutathione hydrolase	C00001_c + C03451_c <=> C00051_c + C00080_c + C00256_c	(PBANKA_1004000)	1	0	50	0	50	0	50	0	H2O + (R)-S-Lactoylglutathione <=> Glutathione + H+ + (R)-Lactate	h2o_c + lgtS_c <=> gthrd_c + h_c + lacD_c	Pyruvate metabolism	3.1.2.6
R01799_c	CTP:phosphatidate cytidyltransferase	C00063_c + C00416_c <=> C00013_c + C00269_c	(PBANKA_1032600)	1	0	50	0	50	0	50	0	CTP + Phosphatidate <=> Diphosphate + CDP-diacylglycerol	ctp_c + 12dag3p_c <=> ppi_c + cdpdag_c	Glycerophospholipid metabolism	2.7.7.41
R01802_c	CDP-diacylglycerol:myo-inositol 3-phosphatidyltransferase	C00137_c + C00269_c <=> C00055_c + C01194_c	(PBANKA_1414100)	1	-50	50	-50	50	-50	50	0	myo-Inositol + CDP-diacylglycerol <=> CMP + 1-Phosphatidyl-D-myo-inositol	inost_c + cdpdag_c <=> cmp_c + ptd1ino160_c	Inositol phosphate (vit B8) metabolism	2.7.8.11
R01829_c	Sedoheptulose 1,7-bisphosphate D-glyceraldehyde-3-phosphate-lyase	C00447_c <=> C00111_c + C00279_c	(PBANKA_1308600)	1	-50	50	-50	50	-50	50	0	Sedoheptulose 1,7-bisphosphate <=> Glycerone phosphate + D-Erythrose 4-phosphate	s17bp_c <=> dhap_c + e4p_c	Pentose phosphate pathway (PPP)	4.1.2.13
R01857_c	ATP:dGDP phosphotransferase	C00002_c + C00361_c <=> C00008_c + C00286_c	(PBANKA_1142400 or PBANKA_0104400)	1	-50	50	-50	50	-50	50	0	ATP + dGDP <=> ADP + dGTP	atp_c + dgdp_c <=> adp_c + dgtp_c	Purine metabolism	2.7.4.6
R01858_c	dGTP:pyruvate 2-O-phosphotransferase	C00022_c + C00286_c <=> C00074_c + C00361_c	(PBANKA_1125600)	1	-50	0	-50	0	-50	0	0	Pyruvate + dGTP <=> Phosphoenolpyruvate + dGDP	pyr_c + dgtp_c <=> pep_c + dgdp_c	Purine metabolism	2.7.1.40
R01870_c	Orotidine-5'-phosphate:diphosphate phospho-alpha-D-ribosyl-transferase	C00013_c + C01103_c <=> C00119_c + C00295_c	(PBANKA_1112400)	1	-50	50	-50	50	-50	50	0	Diphosphate + Orotidine 5-phosphate <=> 5-Phospho-alpha-D-ribose 1-diphosphate + Orotate	ppi_c + orot5p_c <=> prpp_c + orot_c	Pyrimidine biosynthesis	2.4.2.10
R01890_c	CTP:choline-phosphate cytidylyltransferase	C00063_c + C00588_c <=> C00013_c + C00307_c	(PBANKA_1415100)	1	0	50	0	50	0	50	0	CTP + Choline phosphate <=> Diphosphate + CDP-choline	ctp_c + cholp_c <=> ppi_c + cdpchol_c	Glycerophospholipid metabolism	2.7.7.15
R01900_c	isocitrate hydro-lyase (cis-aconitate-forming)	C00311_c <=> C00001_c + C00417_c	(PBANKA_1355200)	1	-50	50	-50	50	-50	50	0	Isocitrate <=> H2O + cis-Aconitate	icit_c <=> h2o_c + aconC_c	Citrate cycle (TCA cycle)	4.2.1.3
R01920_c	S-adenosylmethioninamine:putrescine 3-aminopropyltransferase	C00134_c + C01137_c <=> C00080_c + C00170_c + C00315_c	(PBANKA_0919300)	1	-50	50	-50	50	-50	50	0	Putrescine + S-Adenosylmethioninamine <=> H+ + 5-Methylthioadenosine + Spermidine	ptrc_c + ametam_c <=> h_c + 5mta_c + spmd_c	Glutathione metabolism	2.5.1.16
R01961_c	ATP:D-glucosamine 6-phosphotransferase	C00002_c + C00329_c <=> C00008_c + C00352_c	(PBANKA_1122900)	1	0	50	0	50	0	50	0	ATP + D-Glucosamine <=> ADP + D-Glucosamine 6-phosphate	atp_c + gam_c <=> adp_c + gam6p_c	Amino sugar and nucleotide sugar metabolism	2.7.1.1 2.7.1.8	HK	Amino sugar pathway (Figure 7)
R02003_c	Geranyl-diphosphate:isopentenyl-diphosphate geranyltrans-transferase	C00129_c + C00341_c <=> C00013_c + C00448_c	(PBANKA_0919800)	1	-50	50	-50	50	-50	50	0	Isopentenyl diphosphate + Geranyl diphosphate <=> Diphosphate + trans,trans-Farnesyl diphosphate	ipdp_c + grdp_c <=> ppi_c + frdp_c	Terpenoid backbone biosynthesis	2.5.1.10
R02016_c	NADPH:oxidized-thioredoxin oxidoreductase	C00005_c + C00080_c + C00343_c <=> C00006_c + C00342_c	(PBANKA_1023400 or PBANKA_0824700)	1	-50	50	-50	50	-50	50	0	NADPH + H+ + Thioredoxin disulfide <=> NADP+ + Thioredoxin	nadph_c + h_c + trdox_c <=> nadp_c + trdrd_c	Pyrimidine metabolism	1.8.1.9
R02017_c	2'-Deoxyadenosine 5'-diphosphate:oxidized-thioredoxin 2'-oxidoreductase	C00001_c + C00206_c + C00343_c <=> C00008_c + C00342_c	(PBANKA_0611600 and PBANKA_1036600)	1	-50	0	-50	0	-50	0	0	H2O + dADP + Thioredoxin disulfide <=> ADP + Thioredoxin	h2o_c + dadp_c + trdox_c <=> adp_c + trdrd_c	Purine metabolism	1.17.4.1
R02019_c	2'-Deoxyguanosine 5'-diphosphate:oxidized-thioredoxin 2'-oxidoreductase	C00001_c + C00343_c + C00361_c <=> C00035_c + C00342_c	(PBANKA_0611600 and PBANKA_1036600)	1	-50	0	-50	0	-50	0	0	H2O + Thioredoxin disulfide + dGDP <=> GDP + Thioredoxin	h2o_c + trdox_c + dgdp_c <=> gdp_c + trdrd_c	Purine metabolism	1.17.4.1
R02024_c	2'-Deoxycytidine diphosphate:oxidized-thioredoxin 2'-oxidoreductase	C00001_c + C00343_c + C00705_c <=> C00112_c + C00342_c	(PBANKA_0611600 and PBANKA_1036600)	1	-50	0	-50	0	-50	0	0	H2O + Thioredoxin disulfide + dCDP <=> CDP + Thioredoxin	h2o_c + trdox_c + dcdp_c <=> cdp_c + trdrd_c	Purine metabolism	1.17.4.1
R02030_c	CDP-diacylglycerol:phosphatidylglycerol 3-phosphatidyltransferase	C00269_c + C00344_c <=> C00055_c + C05980_c	(PBANKA_0108000)	1	0	50	0	50	0	50	0	CDP-diacylglycerol + Phosphatidylglycerol <=> CMP + Cardiolipin	cdpdag_c + pg_c <=> cmp_c + acardiolipin_c	Glycerophospholipid metabolism	2.7.8.-
R02035_c	6-Phospho-D-glucono-1,5-lactone lactonohydrolase	C00001_c + C01236_c <=> C00080_c + C00345_c	(PBANKA_1317500)	1	0	50	0	50	0	50	0	H2O + D-Glucono-1,5-lactone 6-phosphate <=> H+ + 6-Phospho-D-gluconate	h2o_c + 6pgl_c <=> h_c + 6pgc_c	Pentose phosphate pathway (PPP)	3.1.1.31
R02038_c	CTP:ethanolamine-phosphate cytidylyltransferase	C00063_c + C00346_c <=> C00013_c + C00570_c	(PBANKA_1360500)	1	0	50	0	50	0	50	0	CTP + Ethanolamine phosphate <=> Diphosphate + CDP-ethanolamine	ctp_c + ethamp_c <=> ppi_c + cdpea_c	Glycerophospholipid metabolism	2.7.7.14
R02093_c	ATP:dTDP phosphotransferase	C00002_c + C00363_c <=> C00008_c + C00459_c	(PBANKA_1142400 or PBANKA_0104400)	1	-50	50	-50	50	-50	50	0	ATP + dTDP <=> ADP + dTTP	atp_c + dtdp_c <=> adp_c + dttp_c	Pyrimidine metabolism	2.7.4.6
R02094_c	ATP:dTMP phosphotransferase	C00002_c + C00364_c <=> C00008_c + C00363_c	(PBANKA_1464200)	1	-50	50	-50	50	-50	50	0	ATP + dTMP <=> ADP + dTDP	atp_c + dtmp_c <=> adp_c + dtdp_c	Pyrimidine metabolism	2.7.4.9 2.7.4.12
R02098_c	ATP:dUMP phosphotransferase	C00002_c + C00365_c <=> C00008_c + C01346_c	(PBANKA_1464200)	1	-50	50	-50	50	-50	50	0	ATP + dUMP <=> ADP + dUDP	atp_c + dump_c <=> adp_c + dudp_c	Pyrimidine metabolism	2.7.4.4 2.7.4.9
R02101_c	5,10-Methylenetetrahydrofolate:dUMP C-methyltransferase	C00143_c + C00365_c <=> C00364_c + C00415_c	(PBANKA_0719300)	1	-50	50	-50	50	-50	50	0	5,10-Methylenetetrahydrofolate + dUMP <=> dTMP + Dihydrofolate	mlthf_c + dump_c <=> dtmp_c + dhf_c	Folate biosynthesis	2.1.1.45
R02142_c	XMP:pyrophosphate phosphoribosyltransferase	C00013_c + C00655_c <=> C00119_c + C00385_c	(PBANKA_1210800)	1	-50	50	-50	50	-50	50	0	Diphosphate + Xanthosine 5-phosphate <=> 5-Phospho-alpha-D-ribose 1-diphosphate + Xanthine	ppi_c + xmp_c <=> prpp_c + xan_c	Purine metabolism	2.4.2.8 2.4.2.22
R02235_c	dihydrofolate:NAD+ oxidoreductase	C00003_c + C00415_c <=> C00004_c + C00080_c + C00504_c	(PBANKA_0719300)	1	-50	50	-50	50	-50	50	0	NAD+ + Dihydrofolate <=> NADH + H+ + Folate	nad_c + dhf_c <=> nadh_c + h_c + fol_c	Folate biosynthesis	1.5.1.3
R02236_c	dihydrofolate:NADP+ oxidoreductase	C00006_c + C00415_c <=> C00005_c + C00080_c + C00504_c	(PBANKA_0719300)	1	-50	50	-50	50	-50	50	0	NADP+ + Dihydrofolate <=> NADPH + H+ + Folate	nadp_c + dhf_c <=> nadph_c + h_c + fol_c	Folate biosynthesis	1.5.1.3
R02237_c	7,8-dihydropteroate:L-glutamate ligase (ADP-forming)	C00002_c + C00025_c + C00921_c <=> C00008_c + C00009_c + C00080_c + C00415_c	(PBANKA_1340000)	1	0	50	0	50	0	50	0	ATP + L-Glutamate + Dihydropteroate <=> ADP + Orthophosphate + H+ + Dihydrofolate	atp_c + gluL_c + dhpt_c <=> adp_c + pi_c + h_c + dhf_c	Folate biosynthesis	6.3.2.12 6.3.2.17
R02320_c	NTP:pyruvate O2-phosphotransferase	C00022_c + C00201_c <=> C00074_c + C00454_c	(PBANKA_1125600)	1	0	0	0	0	0	0	0	Pyruvate + Nucleoside triphosphate <=> Phosphoenolpyruvate + NDP	pyr_c + ntp_c <=> pep_c + NDP_c	Purine metabolism	2.7.1.40
R02326_c	ATP:dCDP phosphotransferase	C00002_c + C00705_c <=> C00008_c + C00458_c	(PBANKA_1142400 or PBANKA_0104400)	1	-50	50	-50	50	-50	50	0	ATP + dCDP <=> ADP + dCTP	atp_c + dcdp_c <=> adp_c + dctp_c	Pyrimidine metabolism	2.7.4.6
R02331_c	ATP:dUDP phosphotransferase	C00002_c + C01346_c <=> C00008_c + C00460_c	(PBANKA_1142400 or PBANKA_0104400)	1	-50	50	-50	50	-50	50	0	ATP + dUDP <=> ADP + dUTP	atp_c + dudp_c <=> adp_c + dutp_c	Pyrimidine metabolism	2.7.4.6
R02422_c	Allantoate amidinohydrolase	C00001_c + C00499_c <=> C00086_c + C00603_c	(PBANKA_0213200 or PBANKA_1304400)	1	0	50	0	50	0	50	0	H2O + Allantoate <=> Urea + (-)-Ureidoglycolate	h2o_c + alltt_c <=> urea_c + urdglyc_c	Purine metabolism	3.5.3.4
R02433_c	L-cysteate:2-oxoglutarate aminotransferase	C00026_c + C00506_c <=> C00025_c + C05528_c	(PBANKA_0302300)	1	-50	50	-50	50	-50	50	0	2-Oxoglutarate + L-Cysteate <=> L-Glutamate + 3-Sulfopyruvate	akg_c + Lcyst_c <=> gluL_c + 3spyr_c	Cysteine and methionine metabolism	2.6.1.1
R02556_c	Deoxyadenosine aminohydrolase	C00001_c + C00080_c + C00559_c <=> C00014_c + C05512_c	(PBANKA_0513600)	1	0	50	0	50	0	50	0	H2O + H+ + Deoxyadenosine <=> NH4+ + Deoxyinosine	h2o_c + h_c + dad2_c <=> nh4_c + din_c	Purine metabolism	3.5.4.4
R02568_c	D-Fructose 1-phosphate D-glyceraldehyde-3-phosphate-lyase	C01094_c <=> C00111_c + C00577_c	(PBANKA_1308600)	1	-50	50	-50	50	-50	50	0	D-Fructose 1-phosphate <=> Glycerone phosphate + D-Glyceraldehyde	f1p_c <=> dhap_c + glyald_c	Amino sugar and nucleotide sugar metabolism	4.1.2.13
R02590_c	CTP:choline-phosphate cytidylyltransferase	C00063_c + C00080_c + C06459_c <=> C00013_c + C05674_c	(PBANKA_1415100)	1	0	50	0	50	0	50	0	CTP + H+ + N-Trimethyl-2-aminoethylphosphonate <=> Diphosphate + CMP-N-trimethyl-2-aminoethylphosphonate	ctp_c + h_c + 2Trimethylaminoethylphosphonate_c <=> ppi_c + CMP2trimethylaminoethylphosphonate_c	Phosphonate and phosphinate metabolism	2.7.7.15
R02596_c	Donor:hydrogen-peroxide oxidoreductase	C00590_c <=> C15805_c	(PBANKA_1228000)	1	0	50	0	50	0	50	0	Coniferyl alcohol <=> Guaiacyl lignin	confrl_c <=> Guaiacyllignin_c	Phenylpropanoid biosynthesis	1.11.1.7 1.11.1.21
R02619_c	3-sulfino-L-alanine:2-oxoglutarate aminotransferase	C00026_c + C00606_c <=> C00025_c + C05527_c	(PBANKA_0302300)	1	-50	50	-50	50	-50	50	0	2-Oxoglutarate + 3-Sulfino-L-alanine <=> L-Glutamate + 3-Sulfinylpyruvate	akg_c + 3sala_c <=> gluL_c + 3sulfinopyruvate_c	Cysteine and methionine metabolism	2.6.1.1
R02740_c	alpha-D-Glucose 6-phosphate ketol-isomerase	C00092_c <=> C00085_c	(PBANKA_1008800)	1	-50	50	-50	50	-50	50	0	D-Glucose 6-phosphate <=> D-Fructose 6-phosphate	g6p_c <=> f6p_c	Glycolysis	5.3.1.9	GPI	Amino sugar pathway (Figure 7)
R02746_c	1-Acyl-sn-glycero-3-phosphocholine acylhydrolase	C00001_c + C04230_c <=> C00080_c + C00162_c + C00670_c	(PBANKA_1128100)	1	0	50	0	50	0	50	0	H2O + 1-Acyl-sn-glycero-3-phosphocholine <=> H+ + Fatty acid + sn-glycero-3-Phosphocholine	h2o_c + 2Lysolecithin_c <=> h_c + C00162_c + g3pc_c	Glycerophospholipid metabolism	3.1.1.5
R02869_c	S-adenosylmethioninamine:spermidine 3-aminopropyltransferase	C00315_c + C01137_c <=> C00080_c + C00170_c + C00750_c	(PBANKA_0919300)	1	-50	50	-50	50	-50	50	0	Spermidine + S-Adenosylmethioninamine <=> H+ + 5-Methylthioadenosine + Spermine	spmd_c + ametam_c <=> h_c + 5mta_c + sprm_c	Glutathione metabolism	2.5.1.16 2.5.1.22
R02918_c	L-Tyrosine:tRNA(Tyr) ligase (AMP-forming)	C00002_c + C00080_c + C00082_c + C00787_c <=> C00013_c + C00020_c + C02839_c	(PBANKA_1222800 or PBANKA_0930500)	1	0	50	0	50	0	50	0	ATP + H+ + L-Tyrosine + tRNA(Tyr) <=> Diphosphate + AMP + L-Tyrosyl-tRNA(Tyr)	atp_c + h_c + tyrL_c + trnatyr_c <=> ppi_c + amp_c + tyrtrna_c	Aminoacyl-tRNA biosynthesis	6.1.1.1
R03024_c	4-Nitrophenyl phosphate phosphohydrolase	C00001_c + C03360_c <=> C00009_c + C00080_c + C00870_c	(PBANKA_1421300)	1	0	50	0	50	0	50	0	H2O + 4-Nitrophenyl phosphate <=> Orthophosphate + H+ + 4-Nitrophenol	h2o_c + 4nitrophenylphosphate_c <=> pi_c + h_c + 4nitrophenol_c	Nitrogen metabolism	3.1.3.1 3.1.3.2 3.1.3.41
R03038_c	L-Alanine:tRNA(Ala) ligase (AMP-forming)	C00002_c + C00041_c + C00080_c + C01635_c <=> C00013_c + C00020_c + C00886_c	(PBANKA_1143600)	1	0	50	0	50	0	50	0	ATP + L-Alanine + H+ + tRNA(Ala) <=> Diphosphate + AMP + L-Alanyl-tRNA	atp_c + alaL_c + h_c + trnaala_c <=> ppi_c + amp_c + alatrna_c	Aminoacyl-tRNA biosynthesis	6.1.1.7
R03066_c	2-amino-4-hydroxy-6-hydroxymethyl-7,8-dihydropteridine:4-aminobenzoate 2-amino-4-hydroxydihydropteridine-6-methenyltransferase	C00568_c + C01300_c <=> C00001_c + C00921_c	(PBANKA_1426700)	1	-50	50	-50	50	-50	50	0	4-Aminobenzoate + 2-Amino-4-hydroxy-6-hydroxymethyl-7,8-dihydropteridine <=> H2O + Dihydropteroate	4abz_c + 6hmhpt_c <=> h2o_c + dhpt_c	pABA (vit B10) metabolism	2.5.1.15
R03067_c	2-amino-4-hydroxy-6-hydroxymethyl-7,8-dihydropteridine-diphosphate:4-aminobenzoate 2-amino-4-hydroxydihydropteridine-6-methenyltransferase	C00568_c + C04807_c <=> C00013_c + C00921_c	(PBANKA_1426700)	1	-50	50	-50	50	-50	50	0	4-Aminobenzoate + 2-Amino-7,8-dihydro-4-hydroxy-6-(diphosphooxymethyl)pteridine <=> Diphosphate + Dihydropteroate	4abz_c + 6hmhptpp_c <=> ppi_c + dhpt_c	pABA (vit B10) metabolism	2.5.1.15
R03077_c	UTP:beta-L-arabinose-1-phosphate uridylyltransferase	C00075_c + C03906_c <=> C00013_c + C00935_c	(PBANKA_1232300)	1	0	50	0	50	0	50	0	UTP + beta-L-Arabinose 1-phosphate <=> Diphosphate + UDP-L-arabinose	utp_c + betaLArabinose1phosphate_c <=> ppi_c + UDPLarabinose_c	Amino sugar and nucleotide sugar metabolism	2.7.7.64
R03220_c	Coproporphyrinogen:oxygen oxidoreductase(decarboxylating)	C00007_c + 2 C00080_c + C03263_c <=> 2 C00001_c + 2 C00011_c + C01079_c	(PBANKA_0906600)	1	0	50	0	50	0	50	0	Oxygen + 2 H+ + Coproporphyrinogen III <=> 2 H2O + 2 CO2 + Protoporphyrinogen IX	o2_c + 2 h_c + cpppg3_c <=> 2 h2o_c + 2 co2_c + pppg9_c	Heme biosynthesis	1.3.3.3
R03291_c	trans-4-Hydroxy-L-proline:NAD+ 5-oxidoreductase	C00003_c + C01157_c <=> C00004_c + C00080_c + C04281_c	(PBANKA_1134200)	1	-50	50	-50	50	-50	50	0	NAD+ + trans-4-Hydroxy-L-proline <=> NADH + H+ + L-1-Pyrroline-3-hydroxy-5-carboxylate	nad_c + 4hproLT_c <=> nadh_c + h_c + 1p3h5c_c	Arginine and proline metabolism	1.5.1.2
R03293_c	trans-4-Hydroxy-L-proline:NADP+ 5-oxidoreductase	C00006_c + C01157_c <=> C00005_c + C00080_c + C04281_c	(PBANKA_1134200)	1	-50	50	-50	50	-50	50	0	NADP+ + trans-4-Hydroxy-L-proline <=> NADPH + H+ + L-1-Pyrroline-3-hydroxy-5-carboxylate	nadp_c + 4hproLT_c <=> nadph_c + h_c + 1p3h5c_c	Arginine and proline metabolism	1.5.1.2
R03361_c	ATP:1-Phosphatidyl-1D-myo-inositol 4-phosphotransferase	C00002_c + C01194_c <=> C00008_c + C01277_c	(PBANKA_1109400 or PBANKA_0722000)	1	0	50	0	50	0	50	0	ATP + 1-Phosphatidyl-D-myo-inositol <=> ADP + 1-Phosphatidyl-1D-myo-inositol 4-phosphate	atp_c + ptd1ino160_c <=> adp_c + pi4p_c	Inositol phosphate (vit B8) metabolism	2.7.1.67
R03362_c	ATP:1-phosphatidyl-1D-myo-inositol 3-phosphotransferase	C00002_c + C01194_c <=> C00008_c + C04549_c	(PBANKA_1114900)	1	0	50	0	50	0	50	0	ATP + 1-Phosphatidyl-D-myo-inositol <=> ADP + 1-Phosphatidyl-1D-myo-inositol 3-phosphate	atp_c + ptd1ino160_c <=> adp_c + pi3p_c	Inositol phosphate (vit B8) metabolism	2.7.1.137
R03409_c	guanosine 3'-diphosphate 5'-triphosphate 5'-phosphohydrolase	C00001_c + C04494_c <=> C00009_c + C00080_c + C01228_c	(PBANKA_1039900)	1	0	50	0	50	0	50	0	H2O + Guanosine 3-diphosphate 5-triphosphate <=> Orthophosphate + H+ + Guanosine 3,5-bis(diphosphate)	h2o_c + gdptp_c <=> pi_c + h_c + ppgpp_c	Purine metabolism	3.6.1.11 3.6.1.40
R03435_c	1-Phosphatidyl-1D-myo-inositol-4,5-bisphosphate inositoltrisphosphohydrolase	C00001_c + C04637_c <=> C00641_c + C01245_c	(PBANKA_1211900)	1	0	50	0	50	0	50	0	H2O + 1-Phosphatidyl-D-myo-inositol 4,5-bisphosphate <=> 1,2-Diacyl-sn-glycerol + D-myo-Inositol 1,4,5-trisphosphate	h2o_c + ptd145bp_SC_c <=> 12dgr_c + mi145tpD_c	Inositol phosphate (vit B8) metabolism	3.1.4.11
R03530_c	ATP:dIDP phosphotransferase	C00002_c + C01344_c <=> C00008_c + C01345_c	(PBANKA_1142400 or PBANKA_0104400)	1	-50	50	-50	50	-50	50	0	ATP + dIDP <=> ADP + dITP	atp_c + didp_c <=> adp_c + ditp_c	Purine metabolism	2.7.4.6
R03595_c	ATP:selenide, water phosphotransferase	C00001_c + C00002_c + C01528_c <=> C00009_c + C00020_c + 2 C00080_c + C05172_c	(PBANKA_0811600)	1	0	50	0	50	0	50	0	H2O + ATP + Selenide <=> Orthophosphate + AMP + 2 H+ + Selenophosphoric acid	h2o_c + atp_c + seln_c <=> pi_c + amp_c + 2 h_c + selenophosphate_c	Selenocompound metabolism	2.7.9.3
R03596_c	Hydrogen selenide:NADP+ oxidoreductase	3 C00001_c + 3 C00006_c + C01528_c <=> 3 C00005_c + 5 C00080_c + C05684_c	(PBANKA_1023400 or PBANKA_0824700)	1	0	50	0	50	0	50	0	3 H2O + 3 NADP+ + Selenide <=> 3 NADPH + 5 H+ + Selenite	3 h2o_c + 3 nadp_c + seln_c <=> 3 nadph_c + 5 h_c + slnt_c	Selenocompound metabolism	1.8.1.9
R03646_c	L-Arginine:tRNA(Arg) ligase (AMP-forming)	C00002_c + C00062_c + C00080_c + C01636_c <=> C00013_c + C00020_c + C02163_c	(PBANKA_1434200)	1	0	50	0	50	0	50	0	ATP + L-Arginine + H+ + tRNA(Arg) <=> Diphosphate + AMP + L-Arginyl-tRNA(Arg)	atp_c + argL_c + h_c + trnaarg_c <=> ppi_c + amp_c + argtrna_c	Aminoacyl-tRNA biosynthesis	6.1.1.19
R03648_c	L-Asparagine:tRNA(Asn) ligase (AMP-forming)	C00002_c + C00080_c + C00152_c + C01637_c <=> C00013_c + C00020_c + C03402_c	(PBANKA_0308600 or PBANKA_1109200)	1	0	50	0	50	0	50	0	ATP + H+ + L-Asparagine + tRNA(Asn) <=> Diphosphate + AMP + L-Asparaginyl-tRNA(Asn)	atp_c + h_c + asnL_c + trnaasn_c <=> ppi_c + amp_c + asntrna_c	Aminoacyl-tRNA biosynthesis	6.1.1.22
R03650_c	L-Cysteine:tRNA(Cys) ligase (AMP-forming)	C00002_c + C00080_c + C00097_c + C01639_c <=> C00013_c + C00020_c + C03125_c	(PBANKA_1213600)	1	0	50	0	50	0	50	0	ATP + H+ + L-Cysteine + tRNA(Cys) <=> Diphosphate + AMP + L-Cysteinyl-tRNA(Cys)	atp_c + h_c + cysL_c + trnacys_c <=> ppi_c + amp_c + cystrna_c	Aminoacyl-tRNA biosynthesis	6.1.1.16
R03652_c	L-Glutamine:tRNA(Gln) ligase (AMP-forming)	C00002_c + C00064_c + C00080_c + C01640_c <=> C00013_c + C00020_c + C02282_c	(PBANKA_1346600)	1	0	50	0	50	0	50	0	ATP + L-Glutamine + H+ + tRNA(Gln) <=> Diphosphate + AMP + Glutaminyl-tRNA	atp_c + glnL_c + h_c + trnagln_c <=> ppi_c + amp_c + glntrna_c	Aminoacyl-tRNA biosynthesis	6.1.1.18
R03654_c	glycine:tRNA(Gly) ligase (AMP-forming)	C00002_c + C00037_c + C00080_c + C01642_c <=> C00013_c + C00020_c + C02412_c	(PBANKA_1022800)	1	0	50	0	50	0	50	0	ATP + Glycine + H+ + tRNA(Gly) <=> Diphosphate + AMP + Glycyl-tRNA(Gly)	atp_c + gly_c + h_c + trnagly_c <=> ppi_c + amp_c + glytrna_c	Aminoacyl-tRNA biosynthesis	6.1.1.14
R03655_c	L-Histidine:tRNA(His) ligase (AMP-forming)	C00002_c + C00080_c + C00135_c + C01643_c <=> C00013_c + C00020_c + C02988_c	(PBANKA_1308900)	1	0	50	0	50	0	50	0	ATP + H+ + L-Histidine + tRNA(His) <=> Diphosphate + AMP + L-Histidyl-tRNA(His)	atp_c + h_c + hisL_c + trnahis_c <=> ppi_c + amp_c + histrna_c	Aminoacyl-tRNA biosynthesis	6.1.1.21
R03656_c	L-Isoleucine:tRNA(Ile) ligase (AMP-forming)	C00002_c + C00080_c + C00407_c + C01644_c <=> C00013_c + C00020_c + C03127_c	(PBANKA_1347700)	1	0	50	0	50	0	50	0	ATP + H+ + L-Isoleucine + tRNA(Ile) <=> Diphosphate + AMP + L-Isoleucyl-tRNA(Ile)	atp_c + h_c + ileL_c + trnaile_c <=> ppi_c + amp_c + iletrna_c	Aminoacyl-tRNA biosynthesis	6.1.1.5
R03657_c	L-Leucine:tRNA(Leu) ligase (AMP-forming)	C00002_c + C00080_c + C00123_c + C01645_c <=> C00013_c + C00020_c + C02047_c	(PBANKA_1121700)	1	0	50	0	50	0	50	0	ATP + H+ + L-Leucine + tRNA(Leu) <=> Diphosphate + AMP + L-Leucyl-tRNA	atp_c + h_c + leuL_c + trnaleu_c <=> ppi_c + amp_c + leutrna_c	Aminoacyl-tRNA biosynthesis	6.1.1.4
R03658_c	L-Lysine:tRNALys ligase (AMP-forming)	C00002_c + C00047_c + C01646_c <=> C00013_c + C00020_c + C01931_c	(PBANKA_1362900)	1	0	50	0	50	0	50	0	ATP + L-Lysine + tRNA(Lys) <=> Diphosphate + AMP + L-Lysyl-tRNA	atp_c + lysL_c + trnalys_c <=> ppi_c + amp_c + lystrna_c	Aminoacyl-tRNA biosynthesis	6.1.1.6
R03659_c	L-Methionine:tRNAMet ligase (AMP-forming)	C00002_c + C00073_c + C00080_c + C01647_c <=> C00013_c + C00020_c + C02430_c	(PBANKA_0518700)	1	0	50	0	50	0	50	0	ATP + L-Methionine + H+ + tRNA(Met) <=> Diphosphate + AMP + L-Methionyl-tRNA	atp_c + metL_c + h_c + trnamet_c <=> ppi_c + amp_c + mettrna_c	Aminoacyl-tRNA biosynthesis	6.1.1.10
R03660_c	L-Phenylalanine:tRNA(Ala) ligase (AMP-forming)	C00002_c + C00079_c + C00080_c + C01648_c <=> C00013_c + C00020_c + C03511_c	(PBANKA_0203800 and PBANKA_0102500 and PBANKA_0942900)	1	0	50	0	50	0	50	0	ATP + L-Phenylalanine + H+ + tRNA(Phe) <=> Diphosphate + AMP + L-Phenylalanyl-tRNA(Phe)	atp_c + pheL_c + h_c + trnaphe_c <=> ppi_c + amp_c + phetrna_c	Aminoacyl-tRNA biosynthesis	6.1.1.20
R03661_c	L-proline:tRNA(Pro) ligase (AMP-forming)	C00002_c + C00080_c + C00148_c + C01649_c <=> C00013_c + C00020_c + C02702_c	(PBANKA_1429600)	1	0	50	0	50	0	50	0	ATP + H+ + L-Proline + tRNA(Pro) <=> Diphosphate + AMP + L-Prolyl-tRNA(Pro)	atp_c + h_c + proL_c + trnapro_c <=> ppi_c + amp_c + protrna_c	Aminoacyl-tRNA biosynthesis	6.1.1.15
R03662_c	L-Serine:tRNA(Ser) ligase (AMP-forming)	C00002_c + C00065_c + C01650_c <=> C00013_c + C00020_c + C02553_c	(PBANKA_0615400 or PBANKA_1431700)	1	0	50	0	50	0	50	0	ATP + L-Serine + tRNA(Ser) <=> Diphosphate + AMP + L-Seryl-tRNA(Ser)	atp_c + serL_c + trnaser_c <=> ppi_c + amp_c + sertrna_c	Aminoacyl-tRNA biosynthesis	6.1.1.11
R03663_c	L-Threonine:tRNA(Thr) ligase (AMP-forming)	C00002_c + C00188_c + C01651_c <=> C00013_c + C00020_c + C02992_c	(PBANKA_0922300)	1	0	50	0	50	0	50	0	ATP + L-Threonine + tRNA(Thr) <=> Diphosphate + AMP + L-Threonyl-tRNA(Thr)	atp_c + thrL_c + trnathr_c <=> ppi_c + amp_c + thrtrna_c	Aminoacyl-tRNA biosynthesis	6.1.1.3
R03664_c	L-Tryptophan -tRNA(Trp) ligase (AMP-forming)	C00002_c + C00078_c + C00080_c + C01652_c <=> C00013_c + C00020_c + C03512_c	(PBANKA_1350700)	1	0	50	0	50	0	50	0	ATP + L-Tryptophan + H+ + tRNA(Trp) <=> Diphosphate + AMP + L-Tryptophanyl-tRNA(Trp)	atp_c + trpL_c + h_c + trnatrp_c <=> ppi_c + amp_c + trptrna_c	Aminoacyl-tRNA biosynthesis	6.1.1.2
R03665_c	L-Valine:tRNAVal ligase (AMP-forming)	C00002_c + C00080_c + C00183_c + C01653_c <=> C00013_c + C00020_c + C02554_c	(PBANKA_1325600)	1	0	50	0	50	0	50	0	ATP + H+ + L-Valine + tRNA(Val) <=> Diphosphate + AMP + L-Valyl-tRNA(Val)	atp_c + h_c + valL_c + trnaval_c <=> ppi_c + amp_c + valtrna_c	Aminoacyl-tRNA biosynthesis	6.1.1.9
R03905_c	Glu-tRNA(Gln):L-glutamine amido-ligase(ADP-forming)	C00008_c + C00009_c + C00025_c + C02282_c <=> C00001_c + C00002_c + C00064_c + C06112_c	(PBANKA_0718100 and PBANKA_1127500)	1	-50	50	-50	50	-50	50	0	ADP + Orthophosphate + L-Glutamate + Glutaminyl-tRNA <=> H2O + ATP + L-Glutamine + L-Glutamyl-tRNA(Gln)	adp_c + pi_c + gluL_c + glntrna_c <=> h2o_c + atp_c + glnL_c + glutrnagln_c	Aminoacyl-tRNA biosynthesis	6.3.5.7
R03919_c	Donor:hydrogen-peroxide oxidoreductase	C02325_c <=> C15806_c	(PBANKA_1228000)	1	0	50	0	50	0	50	0	Sinapyl alcohol <=> Syringyl lignin	Sinapylalcohol_c <=> Syringyllignin_c	Phenylpropanoid biosynthesis	1.11.1.7 1.11.1.21
R03940_c	10-Formyltetrahydrofolate:L-methionyl-tRNA N-formyltransferase	C00234_c + C02430_c <=> C00080_c + C00101_c + C03294_c	(PBANKA_1411600)	1	-50	50	-50	50	-50	50	0	10-Formyltetrahydrofolate + L-Methionyl-tRNA <=> H+ + Tetrahydrofolate + N-Formylmethionyl-tRNA	10fthf_c + mettrna_c <=> h_c + thf_c + fmettrna_c	Aminoacyl-tRNA biosynthesis	2.1.2.9
R04007_c	Donor:hydrogen-peroxide oxidoreductase	C02646_c <=> C15804_c	(PBANKA_1228000)	1	0	50	0	50	0	50	0	4-Coumaryl alcohol <=> p-Hydroxyphenyl lignin	pCoumarylalcohol_c <=> pHydroxyphenyllignin_c	Phenylpropanoid biosynthesis	1.11.1.7 1.11.1.21
R04030_c	O-Succinylbenzoate:CoA ligase (AMP-forming)	C00002_c + C00010_c + C00080_c + C02730_c <=> C00013_c + C00020_c + C03160_c	(PBANKA_1118700)	1	0	50	0	50	0	50	0	ATP + CoA + H+ + 2-Succinylbenzoate <=> Diphosphate + AMP + 2-Succinylbenzoyl-CoA	atp_c + coa_c + h_c + sucbz_c <=> ppi_c + amp_c + sbzcoa_c	Ubiquinone and other terpenoid-quinone biosynthesis	6.2.1.26
R04212_c	Asp-tRNA(Asn):L-glutamine amido-ligase (ADP-forming)	C00008_c + C00009_c + C00025_c + C03402_c <=> C00001_c + C00002_c + C00064_c + C06113_c	(PBANKA_0718100 and PBANKA_1127500)	1	0	50	0	50	0	50	0	ADP + Orthophosphate + L-Glutamate + L-Asparaginyl-tRNA(Asn) <=> H2O + ATP + L-Glutamine + L-Aspartyl-tRNA(Asn)	adp_c + pi_c + gluL_c + asntrna_c <=> h2o_c + atp_c + glnL_c + ASPARTYLTRNAASN_c	Aminoacyl-tRNA biosynthesis	6.3.5.6
R04247_c	CTP:ethanolamine-phosphate cytidylyltransferase	C00063_c + C00080_c + C03557_c <=> C00013_c + C05673_c	(PBANKA_1360500)	1	0	50	0	50	0	50	0	CTP + H+ + 2-Aminoethylphosphonate <=> Diphosphate + CMP-2-aminoethylphosphonate	ctp_c + h_c + 2aeppn_c <=> ppi_c + CMP2aminoethylphosphonate_c	Phosphonate and phosphinate metabolism	2.7.7.14
R04559_c	1-(5'-Phosphoribosyl)-5-amino-4-(N-succinocarboxamide)-imidazole AMP-lyase	C04823_c <=> C00122_c + C04677_c	(PBANKA_0304300)	1	-50	50	-50	50	-50	50	0	1-(5-Phosphoribosyl)-5-amino-4-(N-succinocarboxamide)-imidazole <=> Fumarate + 1-(5-Phosphoribosyl)-5-amino-4-imidazolecarboxamide	25aics_c <=> fum_c + aicar_c	Purine metabolism	4.3.2.2
R04771_c	ATP:L-selenomethione S-adenosyltransferase	C00001_c + C00002_c + C05335_c <=> C00009_c + C00013_c + C05691_c	(PBANKA_0823100)	1	0	50	0	50	0	50	0	H2O + ATP + L-Selenomethionine <=> Orthophosphate + Diphosphate + Se-Adenosylselenomethionine	h2o_c + atp_c + Lselenomethionine_c <=> pi_c + ppi_c + seasmet_c	Purine metabolism	2.5.1.6
R04773_c	Selenomethionine:tRNAMet ligase (AMP-forming)	C00002_c + C01647_c + C05335_c <=> C00013_c + C00020_c + C05336_c	(PBANKA_0518700)	1	0	50	0	50	0	50	0	ATP + tRNA(Met) + L-Selenomethionine <=> Diphosphate + AMP + Selenomethionyl-tRNA(Met)	atp_c + trnamet_c + Lselenomethionine_c <=> ppi_c + amp_c + SelenomethionyltRNAMet_c	Aminoacyl-tRNA biosynthesis	6.1.1.10
R04929_c	ATP:selenate adenylyltransferase	C00002_c + C05697_c <=> C00013_c + C05686_c	(PBANKA_1133300) or (PBANKA_1133400) or (PBANKA_0924900)	1	0	50	0	50	0	50	0	ATP + Selenate <=> Diphosphate + Adenylylselenate	atp_c + selenate_c <=> ppi_c + adenylylselenate_c	Selenocompound metabolism	2.7.7.4
R04936_c	Se-Adenosylselenohomocysteine hydrolase	C00001_c + C05692_c <=> C00212_c + C05698_c	(PBANKA_1235600)	1	0	50	0	50	0	50	0	H2O + Se-Adenosyl-L-selenohomocysteine <=> Adenosine + Selenohomocysteine	h2o_c + Ladenosylselenohomocysteine_c <=> adn_c + selhcys_c	Purine metabolism	3.3.1.1
R04951_c	L-cysteinylglycine dipeptidase	C00001_c + C05729_c <=> C00037_c + C05726_c	(PBANKA_1309900)	1	0	50	0	50	0	50	0	H2O + R-S-Cysteinylglycine <=> Glycine + S-Substituted L-cysteine	h2o_c + RSCysteinylglycine_c <=> gly_c + RSAlanine_c	Cysteine and methionine metabolism	3.4.11.1 3.4.11.2 3.4.11.23 3.4.13.-
R05052_c	L-erythro-4-hydroxyglutamate:2-oxoglutarate aminotransferase	C00026_c + C05947_c <=> C00025_c + C05946_c	(PBANKA_0302300)	1	-50	50	-50	50	-50	50	0	2-Oxoglutarate + L-erythro-4-Hydroxyglutamate <=> L-Glutamate + D-4-Hydroxy-2-oxoglutarate	akg_c + 4hglu_c <=> gluL_c + 4h2oglt_c	Arginine and proline metabolism	2.6.1.1 2.6.1.23
R05577_c	L-Aspartate:tRNA(Asp) ligase (AMP-forming)	C00002_c + C00049_c + C00080_c + C01638_c <=> C00013_c + C00020_c + C02984_c	(PBANKA_0210200)	1	0	50	0	50	0	50	0	ATP + L-Aspartate + H+ + tRNA(Asp) <=> Diphosphate + AMP + L-Aspartyl-tRNA(Asp)	atp_c + aspL_c + h_c + trnaasp_c <=> ppi_c + amp_c + asptrna_c	Aminoacyl-tRNA biosynthesis	6.1.1.12 6.1.1.23
R05578_c	L-glutamate:tRNA(Glu) ligase (AMP-forming)	C00002_c + C00025_c + C00080_c + C01641_c <=> C00013_c + C00020_c + C02987_c	(PBANKA_1362000)	1	0	50	0	50	0	50	0	ATP + L-Glutamate + H+ + tRNA(Glu) <=> Diphosphate + AMP + L-Glutamyl-tRNA(Glu)	atp_c + gluL_c + h_c + trnaglu_c <=> ppi_c + amp_c + glutrna_c	Aminoacyl-tRNA biosynthesis	6.1.1.17 6.1.1.24
R05692_c	GDP-L-fucose:NADP+ 4-oxidoreductase (3,5-epimerizing)	C00006_c + C00325_c <=> C00005_c + C00080_c + C01222_c	(PBANKA_1212400)	1	-50	50	-50	50	-50	50	0	NADP+ + GDP-L-fucose <=> NADPH + H+ + GDP-4-dehydro-6-deoxy-D-mannose	nadp_c + gdpfuc_c <=> nadph_c + h_c + gdpddman_c	Amino sugar and nucleotide sugar metabolism	1.1.1.271	TSTA	Amino sugar pathway (Figure 7)
R06447_c	(2E,6E)-farnesyl-diphosphate:isopentenyl-diphosphate cistransferase (adding 8 isopentenyl units)	8 C00129_c + C00448_c <=> 8 C00013_c + C04574_c	(PBANKA_0704200)	1	-50	50	-50	50	-50	50	0	8 Isopentenyl diphosphate + trans,trans-Farnesyl diphosphate <=> 8 Diphosphate + di-trans,poly-cis-Undecaprenyl diphosphate	8 ipdp_c + frdp_c <=> 8 ppi_c + udcpdp_c	Terpenoid backbone biosynthesis	2.5.1.31
R06590_c	sedoheptulose-7-phosphate:D-glyceraldehyde-3-phosphate glycolaldehydetransferase;	C00117_c + C12214_c <=> C05382_c + C12215_c	(PBANKA_0109100)	1	-50	50	-50	50	-50	50	0	D-Ribose 5-phosphate + Aminofructose 6-phosphate <=> Sedoheptulose 7-phosphate + Iminoerythrose 4-phosphate	r5p_c + Aminofructose6phosphate_c <=> s7p_c + Iminoerythrose4phosphate_c	Pentose phosphate pathway (PPP)	2.2.1.1
R07324_c	1D-myo-inositol-3-phosphate lyase (isomerizing)	C00092_c <=> C04006_c	(PBANKA_1111400)	1	-50	50	-50	50	-50	50	0	D-Glucose 6-phosphate <=> 1D-myo-Inositol 3-phosphate	g6p_c <=> mi3pD_c	Inositol phosphate (vit B8) metabolism	5.5.1.4
R07390_c	cardiolipin synthase	2 C00344_c <=> C00116_c + C05980_c	(PBANKA_0108000)	1	-50	50	-50	50	-50	50	0	2 Phosphatidylglycerol <=> Glycerol + Cardiolipin	2 pg_c <=> glyc_c + acardiolipin_c	Glycerophospholipid metabolism	2.7.8.-
R07443_c	donor:hydrogen-peroxide oxidoreductase	C12205_c <=> C15807_c	(PBANKA_1228000)	1	0	50	0	50	0	50	0	5-Hydroxyconiferyl alcohol <=> 5-Hydroxy-guaiacyl lignin	5Hydroxyconiferylalcohol_c <=> 5Hydroxyguaiacyllignin_c	Phenylpropanoid biosynthesis	1.11.1.7 1.11.1.21
R07456_c	D-ribulose 5-phosphate,D-glyceraldehyde 3-phosphate pyridoxal 5'-phosphate-lyase	C00064_c + C00118_c + C00199_c <=> 3 C00001_c + C00009_c + C00018_c + C00025_c + 2 C00080_c	(PBANKA_0931800 and PBANKA_1120200)	1	0	50	0	50	0	50	0	L-Glutamine + D-Glyceraldehyde 3-phosphate + D-Ribulose 5-phosphate <=> 3 H2O + Orthophosphate + Pyridoxal phosphate + L-Glutamate + 2 H+	glnL_c + g3p_c + ru5pD_c <=> 3 h2o_c + pi_c + pydx5p_c + gluL_c + 2 h_c	Pyridoxal5P (vit B6) metabolism	4.3.3.6
R08193_c	N-Acetyl-D-glucosamine 1-phosphate 1,6-phosphomutase	C00357_c <=> C04501_c	(PBANKA_0918200)	1	-50	50	-50	50	-50	50	0	N-Acetyl-D-glucosamine 6-phosphate <=> N-Acetyl-alpha-D-glucosamine 1-phosphate	acgam6p_c <=> acgam1p_c	Amino sugar and nucleotide sugar metabolism	5.4.2.3	PGM3	Amino sugar pathway (Figure 7)
R08218_c	L-serine:tRNASec ligase (AMP-forming)	C00002_c + C00065_c + C16636_c <=> C00013_c + C00020_c + C06481_c	(PBANKA_0615400 or PBANKA_1431700)	1	0	50	0	50	0	50	0	ATP + L-Serine + tRNA(Sec) <=> Diphosphate + AMP + L-Seryl-tRNA(Sec)	atp_c + serL_c + tRNASec_c <=> ppi_c + amp_c + sertrna[sec]_c	Aminoacyl-tRNA biosynthesis	6.1.1.11
R08224_c	selenophosphate:O-phospho-L-seryl-tRNA(Sec) selenium transferase	C00001_c + C05172_c + C16638_c <=> 2 C00009_c + C06482_c	(PBANKA_0603800)	1	0	50	0	50	0	50	0	H2O + Selenophosphoric acid + O-Phosphoseryl-tRNA(Sec) <=> 2 Orthophosphate + L-Selenocysteinyl-tRNA(Sec)	h2o_c + selenophosphate_c + OPhosphoseryltRNASec_c <=> 2 pi_c + sectrna_c	Aminoacyl-tRNA biosynthesis	2.9.1.2
R08229_c	5-fluorouridine:phosphate alpha-D-ribosyltransferase	C00620_c + C07649_c <=> C00009_c + C16633_c	(PBANKA_1113000)	1	0	50	0	50	0	50	0	alpha-D-Ribose 1-phosphate + 5-FU <=> Orthophosphate + 5-Fluorouridine	r1p_c + 5FU_c <=> pi_c + 5Fluorouridine_c	Drug metabolism - other enzymes	2.4.2.3
R08237_c	6-thioinosine 5'-monophosphate:diphosphate phospho-D-ribosyltransferase	C00119_c + C02380_c <=> C00013_c + C04646_c	(PBANKA_1210800)	1	0	50	0	50	0	50	0	5-Phospho-alpha-D-ribose 1-diphosphate + 6-Mercaptopurine <=> Diphosphate + 6-Thioinosine-5-monophosphate	prpp_c + Mercaptopurine_c <=> ppi_c + 6Thioinosine5monophosphate_c	Drug metabolism - other enzymes	2.4.2.8
R08238_c	6-methylthiopurine 5'-monophosphate ribonucleotide:diphosphate phospho-D-ribosyltransferase	C00119_c + C16614_c <=> C00013_c + C16615_c	(PBANKA_1210800)	1	0	50	0	50	0	50	0	5-Phospho-alpha-D-ribose 1-diphosphate + 6-Methylmercaptopurine <=> Diphosphate + 6-Methylthiopurine 5-monophosphate ribonucleotide	prpp_c + 6Methylmercaptopurine_c <=> ppi_c + 6Methylthioinosine5monophosphate_c	Drug metabolism - other enzymes	2.4.2.8
R08240_c	6-thioinosine 5'-monophosphate:NAD+ oxidoreductase	C00001_c + C00003_c + C04646_c <=> C00004_c + C00080_c + C16618_c	(PBANKA_0821700)	1	0	50	0	50	0	50	0	H2O + NAD+ + 6-Thioinosine-5-monophosphate <=> NADH + H+ + 6-Thioxanthine 5-monophosphate	h2o_c + nad_c + 6Thioinosine5monophosphate_c <=> nadh_c + h_c + 6Thioxanthine5monophosphate_c	Drug metabolism - other enzymes	1.1.1.205
R08244_c	6-thioxanthine 5'-monophosphate:L-glutamine amido-ligase (AMP-forming)	C00001_c + C00002_c + C00064_c + C16618_c <=> C00013_c + C00020_c + C00025_c + C00080_c + C16619_c	(PBANKA_1211000)	1	0	50	0	50	0	50	0	H2O + ATP + L-Glutamine + 6-Thioxanthine 5-monophosphate <=> Diphosphate + AMP + L-Glutamate + H+ + 6-Thioguanosine monophosphate	h2o_c + atp_c + glnL_c + 6Thioxanthine5monophosphate_c <=> ppi_c + amp_c + gluL_c + h_c + 6Thioguanosinemonophosphate_c	Drug metabolism - other enzymes	6.3.5.2
R08245_c	6-thioguanosine monophosphate:diphosphate phospho-D-ribosyltransferase	C00119_c + C07648_c <=> C00013_c + C16619_c	(PBANKA_1210800)	1	0	50	0	50	0	50	0	5-Phospho-alpha-D-ribose 1-diphosphate + Thioguanine <=> Diphosphate + 6-Thioguanosine monophosphate	prpp_c + Thioguanine_c <=> ppi_c + 6Thioguanosinemonophosphate_c	Drug metabolism - other enzymes	2.4.2.8
R08359_c	S-adenosylmethioninamine:cadaverine 3-aminopropyltransferase	C01137_c + C01672_c <=> C00080_c + C00170_c + C16565_c	(PBANKA_0919300)	1	-50	50	-50	50	-50	50	0	S-Adenosylmethioninamine + Cadaverine <=> H+ + 5-Methylthioadenosine + Aminopropylcadaverine	ametam_c + 15dap_c <=> h_c + 5mta_c + na15dap_c	Glutathione metabolism	2.5.1.16
R08363_c	2'-deoxyribonucleoside-diphosphate:tryparedoxin-disulfide 2'-oxidoreductase	C03723_c + C16663_c <=> C00001_c + C04232_c + C16664_c	(PBANKA_0611600 and PBANKA_1036600)	1	0	0	0	0	0	0	0	Ribonucleoside diphosphate + Tryparedoxin <=> H2O + 2-Deoxyribonucleoside diphosphate + Tryparedoxin disulfide	Ribonucleosidediphosphate_c + Tryparedoxin_c <=> h2o_c + 2Deoxyribonucleosidediphosphate_c + Tryparedoxindisulfide_c	Purine metabolism	1.17.4.1
R08364_c	2'-deoxyribonucleoside-diphosphate:trypanothione-disulfide 2'-oxidoreductase	C00001_c + C03170_c + C04232_c <=> C02090_c + C03723_c	(PBANKA_0611600 and PBANKA_1036600)	1	0	0	0	0	0	0	0	H2O + Trypanothione disulfide + 2-Deoxyribonucleoside diphosphate <=> Trypanothione + Ribonucleoside diphosphate	h2o_c + TSST_c + 2Deoxyribonucleosidediphosphate_c <=> TSH_c + Ribonucleosidediphosphate_c	Purine metabolism	1.17.4.1
R08379_c	retinol: NADP+ oxidoreductase	C00006_c + C00473_c <=> C00005_c + C00080_c + C00376_c	(PBANKA_1124900)	1	-50	50	-50	50	-50	50	0	NADP+ + Retinol <=> NADPH + H+ + Retinal	nadp_c + Retinol_c <=> nadph_c + h_c + Retinal_c	Retinol metabolism	1.1.1.300 1.1.1.-
R08383_c	Retinol dehydrogenase	C00006_c + C16682_c <=> C00005_c + C00080_c + C16681_c	(PBANKA_1124900)	1	-50	50	-50	50	-50	50	0	NADP+ + 9-cis-Retinol <=> NADPH + H+ + 9-cis-Retinal	nadp_c + 9cisRetinol_c <=> nadph_c + h_c + 9cisRetinal_c	Retinol metabolism	1.1.1.-
R08528_c	Z-farnesyl diphosphate synthase	C00129_c + C00341_c <=> C00013_c + C16826_c	(PBANKA_0704200)	1	-50	50	-50	50	-50	50	0	Isopentenyl diphosphate + Geranyl diphosphate <=> Diphosphate + 2-cis,6-trans-Farnesyl diphosphate	ipdp_c + grdp_c <=> ppi_c + 2Z,6EFarnesyldiphosphate_c	Terpenoid backbone biosynthesis	2.5.1.68
R08639_c	alpha-D-glucose 1,6-phosphomutase	C00103_c <=> C00092_c	(PBANKA_1210900 or putative_PBANKA_0715500)	1	-50	50	-50	50	-50	50	0	D-Glucose 1-phosphate <=> D-Glucose 6-phosphate	g1p_c <=> g6p_c	Glycolysis	5.4.2.2 5.4.2.5	PGM	Amino sugar pathway (Figure 7)
R08845_c	UTP:monosaccharide-1-phosphate uridylyltransferase	C00075_c + C00991_c <=> C00013_c + C05227_c	(PBANKA_1232300)	1	0	50	0	50	0	50	0	UTP + alpha-D-Aldose 1-phosphate <=> Diphosphate + UDP-sugar	utp_c + betaLAldose1phosphate_c <=> ppi_c + UDPsugar_c	Amino sugar and nucleotide sugar metabolism	2.7.7.64
R08964_c	ATP:1D-myo-inositol-5-diphosphate-pentakisphosphate phosphotransferase	C00002_c + C11526_c <=> C00008_c + C18058_c	(PBANKA_1014400)	1	0	50	0	50	0	50	0	ATP + 5-PP-InsP5 <=> ADP + 1D-myo-Inositol bisdiphosphate tetrakisphosphate	atp_c + ppmi12346p_c <=> adp_c + C18058_c	Inositol phosphate (vit B8) metabolism	2.7.4.24
R09099_c	5,10-methylenetetrahydromethanopterin:glycine hydroxymethyltransferase	C00065_c + C01217_c <=> C00001_c + C00037_c + C04377_c	(PBANKA_1450200)	1	-50	50	-50	50	-50	50	0	L-Serine + 5,6,7,8-Tetrahydromethanopterin <=> H2O + Glycine + 5,10-Methylenetetrahydromethanopterin	serL_c + h4mpt_c <=> h2o_c + gly_c + 5,10Methylenetetrahydromethanopterin_c	Methane metabolism	2.1.2.1
R09247_c	(2E,6E)-farnesyl-diphosphate:isopentenyl-diphosphate farnesyltranstransferase (adding 4 isopentenyl units)	4 C00129_c + C00448_c <=> 4 C00013_c + C04216_c	(PBANKA_0300800)	1	-50	50	-50	50	-50	50	0	4 Isopentenyl diphosphate + trans,trans-Farnesyl diphosphate <=> 4 Diphosphate + all-trans-Heptaprenyl diphosphate	4 ipdp_c + frdp_c <=> 4 ppi_c + hepdp_c	Terpenoid backbone biosynthesis	2.5.1.30
R09249_c	(2E,6E)-farnesyl-diphosphate:isopentenyl-diphosphate farnesyltranstransferase (adding 7 isopentenyl units)	7 C00129_c + C00448_c <=> 7 C00013_c + C17432_c	(PBANKA_0300800)	1	-50	50	-50	50	-50	50	0	7 Isopentenyl diphosphate + trans,trans-Farnesyl diphosphate <=> 7 Diphosphate + all-trans-Decaprenyl diphosphate	7 ipdp_c + frdp_c <=> 7 ppi_c + decdp_tb_c	Terpenoid backbone biosynthesis	2.5.1.91
R09372_c	methaneselenol:NADP+ oxidoreductase	2 C00005_c + 2 C00080_c + C18902_c <=> 2 C00001_c + 2 C00006_c + C05703_c	(PBANKA_1023400 or PBANKA_0824700)	1	0	50	0	50	0	50	0	2 NADPH + 2 H+ + Methylselenic acid <=> 2 H2O + 2 NADP+ + Methaneselenol	2 nadph_c + 2 h_c + C18902_c <=> 2 h2o_c + 2 nadp_c + Methaneselenol_c	Selenocompound metabolism	1.8.1.9
R09382_c	CTP,CTP,ATP:tRNA cytidylyl,cytidylyl,adenylyltransferase	C00002_c + 2 C00063_c + C02211_c <=> 3 C00013_c + C19085_c	(PBANKA_0927800)	1	0	50	0	50	0	50	0	ATP + 2 CTP + tRNA precursor <=> 3 Diphosphate + tRNA with a 3 CCA end	atp_c + 2 ctp_c + tRNAprecursor_c <=> 3 ppi_c + C19085_c	Aminoacyl-tRNA biosynthesis	2.7.7.72
R09383_c	CTP:tRNA cytidylyltransferase	C00063_c + C02211_c <=> C00013_c + C19078_c	(PBANKA_0927800)	1	0	50	0	50	0	50	0	CTP + tRNA precursor <=> Diphosphate + tRNA with a 3 cytidine	ctp_c + tRNAprecursor_c <=> ppi_c + C19078_c	Aminoacyl-tRNA biosynthesis	2.7.7.72
R09384_c	CTP:tRNA cytidylyltransferase	C00063_c + C19078_c <=> C00013_c + C19080_c	(PBANKA_0927800)	1	0	50	0	50	0	50	0	CTP + tRNA with a 3 cytidine <=> Diphosphate + tRNA with a 3 CC end	ctp_c + C19078_c <=> ppi_c + C19080_c	Aminoacyl-tRNA biosynthesis	2.7.7.72
R09386_c	ATP:tRNA adenylyltransferase	C00002_c + C19080_c <=> C00013_c + C19085_c	(PBANKA_0927800)	1	0	50	0	50	0	50	0	ATP + tRNA with a 3 CC end <=> Diphosphate + tRNA with a 3 CCA end	atp_c + C19080_c <=> ppi_c + C19085_c	Aminoacyl-tRNA biosynthesis	2.7.7.72
R01561_c	Adenosine:phosphate alpha-D-ribosyltransferase	C00009_c + C00080_c + C00212_c <=> C00147_c + C00620_c	(PBANKA_1113000)	1	-50	50	-50	50	-50	50	0	Orthophosphate + H+ + Adenosine <=> Adenine + alpha-D-Ribose 1-phosphate	pi_c + h_c + adn_c <=> ade_c + r1p_c	Purine metabolism	2.4.2.1
R01863_c	inosine:phosphate alpha-D-ribosyltransferase	C00009_c + C00080_c + C00294_c <=> C00262_c + C00620_c	(PBANKA_1113000)	1	-50	50	-50	50	-50	50	0	Orthophosphate + H+ + Inosine <=> Hypoxanthine + alpha-D-Ribose 1-phosphate	pi_c + h_c + ins_c <=> hxan_c + r1p_c	Purine metabolism	2.4.2.1 2.4.2.15
R01969_c	Deoxyguanosine:orthophosphate ribosyltransferase	C00009_c + C00080_c + C00330_c <=> C00242_c + C00672_c	(PBANKA_1113000)	1	-50	50	-50	50	-50	50	0	Orthophosphate + H+ + Deoxyguanosine <=> Guanine + 2-Deoxy-D-ribose 1-phosphate	pi_c + h_c + dgsn_c <=> gua_c + 2dr1p_c	Purine metabolism	2.4.2.1 2.4.2.4
R02147_c	guanosine:phosphate alpha-D-ribosyltransferase	C00009_c + C00080_c + C00387_c <=> C00242_c + C00620_c	(PBANKA_1113000)	1	-50	50	-50	50	-50	50	0	Orthophosphate + H+ + Guanosine <=> Guanine + alpha-D-Ribose 1-phosphate	pi_c + h_c + gsn_c <=> gua_c + r1p_c	Purine metabolism	2.4.2.1 2.4.2.15
R02294_c	N-Ribosylnicotinamide:orthophosphate ribosyltransferase	C00009_c + C03150_c <=> C00620_c + C00153_c	(PBANKA_1113000)	1	-50	50	-50	50	-50	50	0	Orthophosphate + N-Ribosylnicotinamide <=> alpha-D-Ribose 1-phosphate + Nicotinamide	pi_c + rnam_c <=> r1p_c + ncam_c	Nicotinate and nicotinamide (vit B3) metabolism	2.4.2.1
R02295_c	Nicotinate D-ribonucleoside:orthophosphate ribosyltransferase	C00009_c + C05841_c <=> C00253_c + C00620_c	(PBANKA_1113000)	1	-50	50	-50	50	-50	50	0	Orthophosphate + Nicotinate D-ribonucleoside <=> Nicotinate + alpha-D-Ribose 1-phosphate	pi_c + nicrns_c <=> nac_c + r1p_c	Nicotinate and nicotinamide (vit B3) metabolism	2.4.2.1
R02297_c	Xanthosine:orthophosphate ribosyltransferase	C00009_c + C00080_c + C01762_c <=> C00385_c + C00620_c	(PBANKA_1113000)	1	-50	50	-50	50	-50	50	0	Orthophosphate + H+ + Xanthosine <=> Xanthine + alpha-D-Ribose 1-phosphate	pi_c + h_c + xtsn_c <=> xan_c + r1p_c	Purine metabolism	2.4.2.1 2.4.2.-
R02484_c	deoxyuridine:orthophosphate 2-deoxy-D-ribosyltransferase;	C00009_c + C00080_c + C00526_c <=> C00106_c + C00672_c	(PBANKA_1113000)	1	-50	50	-50	50	-50	50	0	Orthophosphate + H+ + Deoxyuridine <=> Uracil + 2-Deoxy-D-ribose 1-phosphate	pi_c + h_c + duri_c <=> ura_c + 2dr1p_c	Pyrimidine metabolism	2.4.2.1 2.4.2.2 2.4.2.3 2.4.2.4
R02557_c	Deoxyadenosine:orthophosphate ribosyltransferase	C00009_c + C00080_c + C00559_c <=> C00147_c + C00672_c	(PBANKA_1113000)	1	-50	50	-50	50	-50	50	0	Orthophosphate + H+ + Deoxyadenosine <=> Adenine + 2-Deoxy-D-ribose 1-phosphate	pi_c + h_c + dad2_c <=> ade_c + 2dr1p_c	Purine metabolism	2.4.2.1
R02748_c	Deoxyinosine:orthophosphate ribosyltransferase	C00009_c + C00080_c + C05512_c <=> C00262_c + C00672_c	(PBANKA_1113000)	1	-50	50	-50	50	-50	50	0	Orthophosphate + H+ + Deoxyinosine <=> Hypoxanthine + 2-Deoxy-D-ribose 1-phosphate	pi_c + h_c + din_c <=> hxan_c + 2dr1p_c	Purine metabolism	2.4.2.1 2.4.2.4
R08368_c	purine-nucleoside:phosphate ribosyltransferase	C00009_c + C00080_c + C15586_c <=> C00620_c + C15587_c	(PBANKA_1113000)	1	0	0	0	0	0	0	0	Orthophosphate + H+ + N-D-Ribosylpurine <=> alpha-D-Ribose 1-phosphate + Purine	pi_c + h_c + nebari_c <=> r1p_c + C15587_c	Purine metabolism	2.4.2.1
R10244_c	purine-deoxynucleoside:phosphate ribosyltransferase	C00009_c + C00080_c + C20463_c <=> C00672_c + C15587_c	(PBANKA_1113000)	1	0	0	0	0	0	0	0	Orthophosphate + H+ + Purine deoxyribonucleoside <=> 2-Deoxy-D-ribose 1-phosphate + Purine	pi_c + h_c + C20463_c <=> 2dr1p_c + C15587_c	Purine metabolism	2.4.2.1
R00756_c	ATP:D-fructose-6-phosphate 1-phosphotransferase	C00002_c + C00085_c <=> C00008_c + C00354_c	(PBANKA_0816400 or putative_PBANKA_0919900)	1	0	50	0	50	0	50	0	ATP + D-Fructose 6-phosphate <=> ADP + D-Fructose 1,6-bisphosphate	atp_c + f6p_c <=> adp_c + fdp_c	Pentose phosphate pathway (PPP)	2.7.1.11
R00767_c	CTP:D-fructose-6-phosphate 1-phosphotransferase	C00063_c + C00085_c <=> C00112_c + C00354_c	(PBANKA_0816400)	1	0	50	0	50	0	50	0	CTP + D-Fructose 6-phosphate <=> CDP + D-Fructose 1,6-bisphosphate	ctp_c + f6p_c <=> cdp_c + fdp_c	Amino sugar and nucleotide sugar metabolism	2.7.1.11
R00769_c	UTP:D-fructose-6-phosphate 1-phosphotransferase	C00075_c + C00085_c <=> C00015_c + C00354_c	(PBANKA_0816400)	1	0	50	0	50	0	50	0	UTP + D-Fructose 6-phosphate <=> UDP + D-Fructose 1,6-bisphosphate	utp_c + f6p_c <=> udp_c + fdp_c	Amino sugar and nucleotide sugar metabolism	2.7.1.11
R00770_c	ITP:D-fructose-6-phosphate 1-phosphotransferase	C00081_c + C00085_c <=> C00104_c + C00354_c	(PBANKA_0816400)	1	0	50	0	50	0	50	0	ITP + D-Fructose 6-phosphate <=> IDP + D-Fructose 1,6-bisphosphate	itp_c + f6p_c <=> idp_c + fdp_c	Amino sugar and nucleotide sugar metabolism	2.7.1.11
R01843_c	ATP:Sedoheptulose 7-phosphate 1-phosphotransferase	C00002_c + C05382_c <=> C00008_c + C00447_c	(PBANKA_0816400)	1	0	50	0	50	0	50	0	ATP + Sedoheptulose 7-phosphate <=> ADP + Sedoheptulose 1,7-bisphosphate	atp_c + s7p_c <=> adp_c + s17bp_c	Pentose phosphate pathway (PPP)	2.7.1.11
R03236_c	ATP:D-tagatose-6-phosphate 1-phosphotransferase	C00002_c + C01097_c <=> C00008_c + C03785_c	(PBANKA_0816400)	1	0	50	0	50	0	50	0	ATP + D-Tagatose 6-phosphate <=> ADP + D-Tagatose 1,6-bisphosphate	atp_c + tag6pD_c <=> adp_c + tagdpD_c	Amino sugar and nucleotide sugar metabolism	2.7.1.11 2.7.1.56 2.7.1.144
R03237_c	CTP:D-tagatose 6-phosphate 1-phosphotransferase	C00063_c + C01097_c <=> C00112_c + C03785_c	(PBANKA_0816400)	1	0	50	0	50	0	50	0	CTP + D-Tagatose 6-phosphate <=> CDP + D-Tagatose 1,6-bisphosphate	ctp_c + tag6pD_c <=> cdp_c + tagdpD_c	Amino sugar and nucleotide sugar metabolism	2.7.1.11
R03238_c	UTP:D-tagatose 6-phosphate 1-phosphotransferase	C00075_c + C01097_c <=> C00015_c + C03785_c	(PBANKA_0816400)	1	0	50	0	50	0	50	0	UTP + D-Tagatose 6-phosphate <=> UDP + D-Tagatose 1,6-bisphosphate	utp_c + tag6pD_c <=> udp_c + tagdpD_c	Amino sugar and nucleotide sugar metabolism	2.7.1.11
R03239_c	ITP:D-tagatose 6-phosphate 1-phosphotransferase	C00081_c + C01097_c <=> C00104_c + C03785_c	(PBANKA_0816400)	1	0	50	0	50	0	50	0	ITP + D-Tagatose 6-phosphate <=> IDP + D-Tagatose 1,6-bisphosphate	itp_c + tag6pD_c <=> idp_c + tagdpD_c	Amino sugar and nucleotide sugar metabolism	2.7.1.11
R03469_c	ATP:1-phosphatidyl-1D-myo-inositol-4-phosphate 5-phosphotransferase	C00002_c + C01277_c <=> C00008_c + C04637_c	(PBANKA_0203100)	1	0	50	0	50	0	50	0	ATP + 1-Phosphatidyl-1D-myo-inositol 4-phosphate <=> ADP + 1-Phosphatidyl-D-myo-inositol 4,5-bisphosphate	atp_c + pi4p_c <=> adp_c + ptd145bp_SC_c	Inositol phosphate (vit B8) metabolism	2.7.1.68
R00703_c	(S)-Lactate:NAD+ oxidoreductase	C00003_c + C00186_c <=> C00004_c + C00022_c + C00080_c	(PBANKA_1340100)	1	-50	50	-50	50	-50	50	0	NAD+ + (S)-Lactate <=> NADH + Pyruvate + H+	nad_c + lacL_c <=> nadh_c + pyr_c + h_c	Pyruvate metabolism	1.1.1.27
R01000_c	2-Hydroxybutyrate:NAD+ oxidoreductase	C00003_c + C05984_c <=> C00004_c + C00080_c + C00109_c	(PBANKA_1340400)	1	-50	50	-50	50	-50	50	0	NAD+ + 2-Hydroxybutanoic acid <=> NADH + H+ + 2-Oxobutanoate	nad_c + 2hbut_c <=> nadh_c + h_c + 2obut_c	Propanoate metabolism	1.1.1.27
R03104_c	3-Mercaptolactate:NAD+ oxidoreductase	C00003_c + C05823_c <=> C00004_c + C00080_c + C00957_c	(PBANKA_1340100)	1	-50	50	-50	50	-50	50	0	NAD+ + 3-Mercaptolactate <=> NADH + H+ + Mercaptopyruvate	nad_c + mercplac_c <=> nadh_c + h_c + mercppyr_c	Cysteine and methionine metabolism	1.1.1.27
R00342_c	(S)-malate:NAD+ oxidoreductase	C00003_c + C00149_c <=> C00004_c + C00036_c + C00080_c	(PBANKA_1117700)	1	-50	50	-50	50	-50	50	0	NAD+ + (S)-Malate <=> NADH + Oxaloacetate + H+	nad_c + malL_c <=> nadh_c + oaa_c + h_c	Pyruvate metabolism	1.1.1.37 1.1.1.299
R07136_c	(2R)-3-sulfolactate:NAD+ oxidoreductase	C00003_c + C11537_c <=> C00004_c + C00080_c + C05528_c	(PBANKA_1117700)	1	-50	50	-50	50	-50	50	0	NAD+ + (2R)-3-Sulfolactate <=> NADH + H+ + 3-Sulfopyruvate	nad_c + 2R3Sulfolactate_c <=> nadh_c + h_c + 3spyr_c	Cysteine and methionine metabolism	1.1.1.37 1.1.1.337
R00835_c	D-glucose-6-phosphate:NADP+ 1-oxidoreductase	C00006_c + C00092_c <=> C00005_c + C00080_c + C01236_c	(PBANKA_1317500)	1	0	50	0	50	0	50	0	NADP+ + D-Glucose 6-phosphate <=> NADPH + H+ + D-Glucono-1,5-lactone 6-phosphate	nadp_c + g6p_c <=> nadph_c + h_c + 6pgl_c	Pentose phosphate pathway (PPP)	1.1.1.49 1.1.1.363
R03503_c	ATP:2-amino-4-hydroxy-6-hydroxymethyl-7,8-dihydropteridine 6-pyrophosphotransferase	C00002_c + C01300_c <=> C00020_c + C04807_c	(PBANKA_1426700)	1	0	50	0	50	0	50	0	ATP + 2-Amino-4-hydroxy-6-hydroxymethyl-7,8-dihydropteridine <=> AMP + 2-Amino-7,8-dihydro-4-hydroxy-6-(diphosphooxymethyl)pteridine	atp_c + 6hmhpt_c <=> amp_c + 6hmhptpp_c	Folate biosynthesis	2.7.6.3
R00178_c	S-adenosyl-L-methionine carboxy-lyase [(5-deoxy-5-adenosyl)(3-aminopropyl)methylsulfonium-forming]	C00019_c + C00080_c <=> C00011_c + C01137_c	(PBANKA_0516900)	1	0	50	0	50	0	50	0	S-Adenosyl-L-methionine + H+ <=> CO2 + S-Adenosylmethioninamine	amet_c + h_c <=> co2_c + ametam_c	Cysteine and methionine metabolism	4.1.1.50
R05553_c	4-amino-4-deoxychorismate pyruvate-lyase	C11355_c <=> C00022_c + C00080_c + C00568_c	(PBANKA_1322100)	1	-50	50	-50	50	-50	50	0	4-Amino-4-deoxychorismate <=> Pyruvate + H+ + 4-Aminobenzoate	4adcho_c <=> pyr_c + h_c + 4abz_c	pABA (vit B10) metabolism	4.1.3.38
R01878_c	Cytidine aminohydrolase	C00001_c + C00080_c + C00475_c <=> C00014_c + C00299_c	(PBANKA_1362200)	1	0	50	0	50	0	50	0	H2O + H+ + Cytidine <=> NH4+ + Uridine	h2o_c + h_c + cytd_c <=> nh4_c + uri_c	Pyrimidine metabolism	3.5.4.5
R02485_c	deoxycytidine aminohydrolase	C00001_c + C00080_c + C00881_c <=> C00014_c + C00526_c	(PBANKA_1362200)	1	0	50	0	50	0	50	0	H2O + H+ + Deoxycytidine <=> NH4+ + Deoxyuridine	h2o_c + h_c + dcyt_c <=> nh4_c + duri_c	Pyrimidine metabolism	3.5.4.5
R08221_c	5-deoxy-5-fluorocytidine aminohydrolase	C00001_c + C00080_c + C16635_c <=> C00014_c + C12739_c	(PBANKA_1362200)	1	0	50	0	50	0	50	0	H2O + H+ + 5-Deoxy-5-fluorocytidine <=> NH4+ + Doxifluridine	h2o_c + h_c + 5Deoxy5fluorocytidine_c <=> nh4_c + Doxifluridine_c	Drug metabolism - other enzymes	3.5.4.5
R00014_a	pyruvate:thiamin diphosphate acetaldehydetransferase (decarboxylating)	C00022_a + C00068_a + C00080_a <=> C00011_a + C05125_a	(PBANKA_0923800 and PBANKA_1310100)	1	0	50	0	50	0	50	0	Pyruvate + Thiamin diphosphate + H+ <=> CO2 + 2-(alpha-Hydroxyethyl)thiamine diphosphate	pyr_a + thmpp_a + h_a <=> co2_a + 2HydroxyethylThPP_a	Isoprenoid metabolism	1.2.4.1 2.2.1.6 4.1.1.1	PDH	FASII pathway (Figure 5)
R00036_a	5-aminolevulinate hydro-lyase (adding 5-aminolevulinate and cyclizing; porphobilinogen-forming)	2 C00430_a <=> 2 C00001_a + C00080_a + C00931_a	(PBANKA_1304100)	1	-50	50	-50	50	-50	50	0	2 5-Aminolevulinate <=> 2 H2O + H+ + Porphobilinogen	2 5aop_a <=> 2 h2o_a + h_a + ppbng_a	Heme biosynthesis	4.2.1.24
R00084_a	porphobilinogen:(4-[2-carboxyethyl]-3-[carboxymethyl]pyrrol-2-yl)methyltransferase (hydrolysing);	C00001_a + 4 C00931_a <=> 4 C00014_a + C01024_a	(PBANKA_0608000)	1	0	50	0	50	0	50	0	H2O + 4 Porphobilinogen <=> 4 NH4+ + Hydroxymethylbilane	h2o_a + 4 ppbng_a <=> 4 nh4_a + hmbil_a	Heme biosynthesis	2.5.1.61
R00094_a	glutathione:NAD+ oxidoreductase	C00003_a + 2 C00051_a <=> C00004_a + C00080_a + C00127_a	(PBANKA_1023400)	1	-50	50	-50	50	-50	50	0	NAD+ + 2 Glutathione <=> NADH + H+ + Glutathione disulfide	nad_a + 2 gthrd_a <=> nadh_a + h_a + gthox_a	Redox metabolism	1.8.1.7
R00115_a	glutathione:NADP+ oxidoreductase	C00005_a + C00080_a + C00127_a <=> C00006_a + 2 C00051_a	(PBANKA_1023400)	1	-50	50	-50	50	-50	50	0	NADPH + H+ + Glutathione disulfide <=> NADP+ + 2 Glutathione	nadph_a + h_a + gthox_a <=> nadp_a + 2 gthrd_a	Redox metabolism	1.8.1.7
R00200_a	ATP:pyruvate 2-O-phosphotransferase	C00002_a + C00022_a <=> C00008_a + C00074_a	(PBANKA_0520000)	1	-50	50	-50	50	-50	50	0	ATP + Pyruvate <=> ADP + Phosphoenolpyruvate	atp_a + pyr_a <=> adp_a + pep_a	Isoprenoid metabolism	2.7.1.40	PK	FASII pathway (Figure 5)
R00243_a	L-Glutamate:NAD+ oxidoreductase (deaminating)	C00001_a + C00003_a + C00025_a <=> C00004_a + C00014_a + C00026_a + C00080_a	(PBANKA_1014000)	1	-50	50	-50	50	-50	50	0	H2O + NAD+ + L-Glutamate <=> NADH + NH4+ + 2-Oxoglutarate + H+	h2o_a + nad_a + gluL_a <=> nadh_a + nh4_a + akg_a + h_a	Alanine, aspartate and glutamate metabolism	1.4.1.2 1.4.1.3
R00248_a	L-Glutamate:NADP+ oxidoreductase (deaminating)	C00001_a + C00006_a + C00025_a <=> C00005_a + C00014_a + C00026_a + C00080_a	(PBANKA_1014000)	1	-50	50	-50	50	-50	50	0	H2O + NADP+ + L-Glutamate <=> NADPH + NH4+ + 2-Oxoglutarate + H+	h2o_a + nadp_a + gluL_a <=> nadph_a + nh4_a + akg_a + h_a	Alanine, aspartate and glutamate metabolism	1.4.1.3 1.4.1.4 1.4.1.13
R00274_a	glutathione:hydrogen-peroxide oxidoreductase	C00027_a + 2 C00051_a <=> 2 C00001_a + C00127_a	(PBANKA_0610500)	1	0	50	0	50	0	50	0	Hydrogen peroxide + 2 Glutathione <=> 2 H2O + Glutathione disulfide	h2o2_a + 2 gthrd_a <=> 2 h2o_a + gthox_a	Redox metabolism	1.11.1.9
R00430_a	GTP:pyruvate 2-O-phosphotransferase	C00022_a + C00044_a <=> C00035_a + C00074_a	(PBANKA_0520000)	1	-50	50	-50	50	-50	50	0	Pyruvate + GTP <=> GDP + Phosphoenolpyruvate	pyr_a + gtp_a <=> gdp_a + pep_a	Purine metabolism	2.7.1.40	PK	FASII pathway (Figure 5)
R00653_a	N-Formyl-L-methionine amidohydrolase	C00001_a + C03145_a <=> C00058_a + C00073_a	(PBANKA_0809300)	1	0	50	0	50	0	50	0	H2O + N-Formyl-L-methionine <=> Formate + L-Methionine	h2o_a + fmet_a <=> for_a + metL_a	Cysteine and methionine metabolism	3.5.1.31
R00742_a	Acetyl-CoA:carbon-dioxide ligase (ADP-forming)	C00002_a + C00024_a + C00288_a <=> C00008_a + C00009_a + C00080_a + C00083_a	(PBANKA_1332800)	1	0	50	0	50	0	50	0	ATP + Acetyl-CoA + HCO3- <=> ADP + Orthophosphate + H+ + Malonyl-CoA	atp_a + accoa_a + hco3_a <=> adp_a + pi_a + h_a + malcoa_a	Fatty acid metabolism / FASII	6.4.1.2	ACC	FASII pathway (Figure 5)
R00842_a	sn-Glycerol-3-phosphate:NAD+ 2-oxidoreductase	C00003_a + C00093_a <=> C00004_a + C00080_a + C00111_a	(PBANKA_0932900) or (PBANKA_1431900)	1	-50	50	-50	50	-50	50	0	NAD+ + sn-Glycerol 3-phosphate <=> NADH + H+ + Glycerone phosphate	nad_a + glyc3p_a <=> nadh_a + h_a + dhap_a	Glycerophospholipid metabolism	1.1.1.8 1.1.1.94
R00851_a	acyl-CoA:sn-glycerol-3-phosphate 1-O-acyltransferase	C00040_a + C00093_a <=> C00010_a + C00681_a	(PBANKA_1416700)	1	-50	50	-50	50	-50	50	0	Acyl-CoA + sn-Glycerol 3-phosphate <=> CoA + 1-Acyl-sn-glycerol 3-phosphate	acoa_a + glyc3p_a <=> coa_a + 1ag3p_a	Glycerolipid metabolism	2.3.1.15
R00945_a	5,10-Methylenetetrahydrofolate:glycine hydroxymethyltransferase	C00001_a + C00037_a + C00143_a <=> C00065_a + C00101_a	(PBANKA_1450200)	1	-50	50	-50	50	-50	50	0	H2O + Glycine + 5,10-Methylenetetrahydrofolate <=> L-Serine + Tetrahydrofolate	h2o_a + gly_a + mlthf_a <=> serL_a + thf_a	Folate biosynthesis	2.1.2.1
R01015_a	D-glyceraldehyde-3-phosphate aldose-ketose-isomerase	C00118_a <=> C00111_a	(PBANKA_1303800)	1	-50	50	-50	50	-50	50	0	D-Glyceraldehyde 3-phosphate <=> Glycerone phosphate	g3p_a <=> dhap_a	Isoprenoid metabolism	5.3.1.1
R01055_a	uracil hydro-lyase (adding D-ribose 5-phosphate;pseudouridine-5'-phosphate-forming)	C00106_a + C00117_a <=> C00001_a + C01168_a	(PBANKA_0815000)	1	-50	50	-50	50	-50	50	0	Uracil + D-Ribose 5-phosphate <=> H2O + Pseudouridine 5-phosphate	ura_a + r5p_a <=> h2o_a + psd5p_a	Pyrimidine metabolism	3.2.-.- 4.2.1.70
R01122_a	delta2-isopentenyl-diphosphate:tRNA isopentenyltransferase	C00066_a + C00235_a <=> C00013_a + C04432_a	(PBANKA_0606100)	1	-50	50	-50	50	-50	50	0	tRNA + Dimethylallyl diphosphate <=> Diphosphate + tRNA containing 6-isopentenyladenosine	trna_a + dmpp_a <=> ppi_a + tRNAcontaining6isopentenyladenosine_a	Aminoacyl-tRNA biosynthesis	2.5.1.75
R01138_a	dATP:pyruvate 2-O-phosphotransferase	C00022_a + C00131_a <=> C00074_a + C00206_a	(PBANKA_0520000)	1	-50	50	-50	50	-50	50	0	Pyruvate + dATP <=> Phosphoenolpyruvate + dADP	pyr_a + datp_a <=> pep_a + dadp_a	Purine metabolism	2.7.1.40
R01280_a	Palmitate:CoA ligase (AMP-forming)	C00002_a + C00010_a + C00080_a + C00249_a <=> C00013_a + C00020_a + C00154_a	(PBANKA_1453300)	1	0	50	0	50	0	50	0	ATP + CoA + H+ + Hexadecanoic acid <=> Diphosphate + AMP + Palmitoyl-CoA	atp_a + coa_a + h_a + hdca_a <=> ppi_a + amp_a + pmtcoa_a	Fatty acid metabolism / FAE	6.2.1.3
R01626_a	Malonyl-CoA:[acyl-carrier-protein] S-malonyltransferase	C00083_a + C00229_a <=> C00010_a + C01209_a	(PBANKA_1410500)	1	-50	50	-50	50	-50	50	0	Malonyl-CoA + Acyl-carrier protein <=> CoA + Malonyl-[acyl-carrier protein]	malcoa_a + holo[acylcarrierprotein]_a <=> coa_a + carboxyacetyl[acylcarrierprotein]_a	Fatty acid metabolism / FASII	2.3.1.39 2.3.1.85 2.3.1.86	FabD	FASII pathway (Figure 5)
R01698_a	Dihydrolipoamide:NAD+ oxidoreductase	C00003_a + C00579_a <=> C00004_a + C00080_a + C00248_a	(PBANKA_0714900)	1	-50	50	-50	50	-50	50	0	NAD+ + Dihydrolipoamide <=> NADH + H+ + Lipoamide	nad_a + dhlam_a <=> nadh_a + h_a + lpam_a	Isoprenoid metabolism	1.8.1.4
R01699_a	pyruvate:[dihydrolipoyllysine-residue acetyltransferase]-lipoyllysine 2-oxidoreductase (decarboxylating, acceptor-acetylating)	C00022_a + C00080_a + C15972_a <=> C00011_a + C16255_a	(PBANKA_0923800 and PBANKA_1310100)	1	0	50	0	50	0	50	0	Pyruvate + H+ + Enzyme N6-(lipoyl)lysine <=> CO2 + [Dihydrolipoyllysine-residue acetyltransferase] S-acetyldihydrolipoyllysine	pyr_a + h_a + Rlpam_a <=> co2_a + adhlam_a	Isoprenoid metabolism	1.2.4.1	PDH	FASII pathway (Figure 5)
R01736_a	(R)-S-Lactoylglutathione hydrolase	C00001_a + C03451_a <=> C00051_a + C00080_a + C00256_a	(PBANKA_0604400)	1	0	50	0	50	0	50	0	H2O + (R)-S-Lactoylglutathione <=> Glutathione + H+ + (R)-Lactate	h2o_a + lgtS_a <=> gthrd_a + h_a + lacD_a	Pyruvate metabolism	3.1.2.6
R01858_a	dGTP:pyruvate 2-O-phosphotransferase	C00022_a + C00286_a <=> C00074_a + C00361_a	(PBANKA_0520000)	1	-50	50	-50	50	-50	50	0	Pyruvate + dGTP <=> Phosphoenolpyruvate + dGDP	pyr_a + dgtp_a <=> pep_a + dgdp_a	Purine metabolism	2.7.1.40
R01977_a	(R)-3-Hydroxybutanoyl-CoA:NADP+ oxidoreductase	C00006_a + C03561_a <=> C00005_a + C00080_a + C00332_a	(PBANKA_0823800)	1	-50	50	-50	50	-50	50	0	NADP+ + (R)-3-Hydroxybutanoyl-CoA <=> NADPH + H+ + Acetoacetyl-CoA	nadp_a + R3HydroxybutanoylCoA_a <=> nadph_a + h_a + aacoa_a	Fatty acid metabolism / FASII	1.1.1.36
R02320_a	NTP:pyruvate O2-phosphotransferase	C00022_a + C00201_a <=> C00074_a + C00454_a	(PBANKA_0520000)	1	0	0	0	0	0	0	0	Pyruvate + Nucleoside triphosphate <=> Phosphoenolpyruvate + NDP	pyr_a + ntp_a <=> pep_a + NDP_a	Purine metabolism	2.7.1.40
R02569_a	acetyl-CoA:enzyme N6-(dihydrolipoyl)lysine S-acetyltransferase	C00024_a + C15973_a <=> C00010_a + C16255_a	(PBANKA_0505000)	1	-50	50	-50	50	-50	50	0	Acetyl-CoA + Enzyme N6-(dihydrolipoyl)lysine <=> CoA + [Dihydrolipoyllysine-residue acetyltransferase] S-acetyldihydrolipoyllysine	accoa_a + Rdhlam_a <=> coa_a + adhlam_a	Isoprenoid metabolism	2.3.1.12	PDH	FASII pathway (Figure 5)
R02918_a	L-Tyrosine:tRNA(Tyr) ligase (AMP-forming)	C00002_a + C00080_a + C00082_a + C00787_a <=> C00013_a + C00020_a + C02839_a	(PBANKA_0930500)	1	0	50	0	50	0	50	0	ATP + H+ + L-Tyrosine + tRNA(Tyr) <=> Diphosphate + AMP + L-Tyrosyl-tRNA(Tyr)	atp_a + h_a + tyrL_a + trnatyr_a <=> ppi_a + amp_a + tyrtrna_a	Aminoacyl-tRNA biosynthesis	6.1.1.1
R03038_a	L-Alanine:tRNA(Ala) ligase (AMP-forming)	C00002_a + C00041_a + C00080_a + C01635_a <=> C00013_a + C00020_a + C00886_a	(PBANKA_1143600)	1	0	50	0	50	0	50	0	ATP + L-Alanine + H+ + tRNA(Ala) <=> Diphosphate + AMP + L-Alanyl-tRNA	atp_a + alaL_a + h_a + trnaala_a <=> ppi_a + amp_a + alatrna_a	Aminoacyl-tRNA biosynthesis	6.1.1.7
R03197_a	Uroporphyrinogen-III carboxy-lyase	4 C00080_a + C01051_a <=> 4 C00011_a + C03263_a	(PBANKA_0105900)	1	0	50	0	50	0	50	0	4 H+ + Uroporphyrinogen III <=> 4 CO2 + Coproporphyrinogen III	4 h_a + uroporphyrinogenIII_a <=> 4 co2_a + cpppg3_a	Heme biosynthesis	4.1.1.37
R03270_a		C05125_a + C15972_a <=> C00068_a + C16255_a	(PBANKA_0923800 and PBANKA_1310100)	1	0	50	0	50	0	50	0	2-(alpha-Hydroxyethyl)thiamine diphosphate + Enzyme N6-(lipoyl)lysine <=> Thiamin diphosphate + [Dihydrolipoyllysine-residue acetyltransferase] S-acetyldihydrolipoyllysine	2HydroxyethylThPP_a + Rlpam_a <=> thmpp_a + adhlam_a	Isoprenoid metabolism	1.2.4.1	PDH	FASII pathway (Figure 5)
R03599_a	L-selenocysteine selenide-lyase (L-alanine-forming)	C00004_a + C00080_a + C05688_a <=> C00003_a + C00041_a + C01528_a		1	-50	50	-50	50	-50	50	0	NADH + H+ + L-Selenocysteine <=> NAD+ + L-Alanine + Selenide	nadh_a + h_a + selcys_a <=> nad_a + alaL_a + seln_a	Selenocompound metabolism	4.4.1.16
R03646_a	L-Arginine:tRNA(Arg) ligase (AMP-forming)	C00002_a + C00062_a + C00080_a + C01636_a <=> C00013_a + C00020_a + C02163_a	(PBANKA_0814900)	1	0	50	0	50	0	50	0	ATP + L-Arginine + H+ + tRNA(Arg) <=> Diphosphate + AMP + L-Arginyl-tRNA(Arg)	atp_a + argL_a + h_a + trnaarg_a <=> ppi_a + amp_a + argtrna_a	Aminoacyl-tRNA biosynthesis	6.1.1.19
R03648_a	L-Asparagine:tRNA(Asn) ligase (AMP-forming)	C00002_a + C00080_a + C00152_a + C01637_a <=> C00013_a + C00020_a + C03402_a	(PBANKA_1109200)	1	0	50	0	50	0	50	0	ATP + H+ + L-Asparagine + tRNA(Asn) <=> Diphosphate + AMP + L-Asparaginyl-tRNA(Asn)	atp_a + h_a + asnL_a + trnaasn_a <=> ppi_a + amp_a + asntrna_a	Aminoacyl-tRNA biosynthesis	6.1.1.22
R03650_a	L-Cysteine:tRNA(Cys) ligase (AMP-forming)	C00002_a + C00080_a + C00097_a + C01639_a <=> C00013_a + C00020_a + C03125_a	(PBANKA_1213600)	1	0	50	0	50	0	50	0	ATP + H+ + L-Cysteine + tRNA(Cys) <=> Diphosphate + AMP + L-Cysteinyl-tRNA(Cys)	atp_a + h_a + cysL_a + trnacys_a <=> ppi_a + amp_a + cystrna_a	Aminoacyl-tRNA biosynthesis	6.1.1.16
R03651_a	L-Glutamate:tRNA(Gln) ligase (AMP-forming)	C00002_a + C00025_a + C01640_a <=> C00013_a + C00020_a + C06112_a	(PBANKA_1133500)	1	0	50	0	50	0	50	0	ATP + L-Glutamate + tRNA(Gln) <=> Diphosphate + AMP + L-Glutamyl-tRNA(Gln)	atp_a + gluL_a + trnagln_a <=> ppi_a + amp_a + glutrnagln_a	Aminoacyl-tRNA biosynthesis	6.1.1.24
R03652_a	L-Glutamine:tRNA(Gln) ligase (AMP-forming)	C00002_a + C00064_a + C00080_a + C01640_a <=> C00013_a + C00020_a + C02282_a	(PBANKA_1346600)	1	0	50	0	50	0	50	0	ATP + L-Glutamine + H+ + tRNA(Gln) <=> Diphosphate + AMP + Glutaminyl-tRNA	atp_a + glnL_a + h_a + trnagln_a <=> ppi_a + amp_a + glntrna_a	Aminoacyl-tRNA biosynthesis	6.1.1.18
R03654_a	glycine:tRNA(Gly) ligase (AMP-forming)	C00002_a + C00037_a + C00080_a + C01642_a <=> C00013_a + C00020_a + C02412_a	(PBANKA_1022800)	1	0	50	0	50	0	50	0	ATP + Glycine + H+ + tRNA(Gly) <=> Diphosphate + AMP + Glycyl-tRNA(Gly)	atp_a + gly_a + h_a + trnagly_a <=> ppi_a + amp_a + glytrna_a	Aminoacyl-tRNA biosynthesis	6.1.1.14
R03655_a	L-Histidine:tRNA(His) ligase (AMP-forming)	C00002_a + C00080_a + C00135_a + C01643_a <=> C00013_a + C00020_a + C02988_a	(PBANKA_0834800)	1	0	50	0	50	0	50	0	ATP + H+ + L-Histidine + tRNA(His) <=> Diphosphate + AMP + L-Histidyl-tRNA(His)	atp_a + h_a + hisL_a + trnahis_a <=> ppi_a + amp_a + histrna_a	Aminoacyl-tRNA biosynthesis	6.1.1.21
R03656_a	L-Isoleucine:tRNA(Ile) ligase (AMP-forming)	C00002_a + C00080_a + C00407_a + C01644_a <=> C00013_a + C00020_a + C03127_a	(PBANKA_1440000)	1	0	50	0	50	0	50	0	ATP + H+ + L-Isoleucine + tRNA(Ile) <=> Diphosphate + AMP + L-Isoleucyl-tRNA(Ile)	atp_a + h_a + ileL_a + trnaile_a <=> ppi_a + amp_a + iletrna_a	Aminoacyl-tRNA biosynthesis	6.1.1.5
R03657_a	L-Leucine:tRNA(Leu) ligase (AMP-forming)	C00002_a + C00080_a + C00123_a + C01645_a <=> C00013_a + C00020_a + C02047_a	(PBANKA_0702500)	1	0	50	0	50	0	50	0	ATP + H+ + L-Leucine + tRNA(Leu) <=> Diphosphate + AMP + L-Leucyl-tRNA	atp_a + h_a + leuL_a + trnaleu_a <=> ppi_a + amp_a + leutrna_a	Aminoacyl-tRNA biosynthesis	6.1.1.4
R03658_a	L-Lysine:tRNALys ligase (AMP-forming)	C00002_a + C00047_a + C01646_a <=> C00013_a + C00020_a + C01931_a	(PBANKA_1025900)	1	0	50	0	50	0	50	0	ATP + L-Lysine + tRNA(Lys) <=> Diphosphate + AMP + L-Lysyl-tRNA	atp_a + lysL_a + trnalys_a <=> ppi_a + amp_a + lystrna_a	Aminoacyl-tRNA biosynthesis	6.1.1.6
R03659_a	L-Methionine:tRNAMet ligase (AMP-forming)	C00002_a + C00073_a + C00080_a + C01647_a <=> C00013_a + C00020_a + C02430_a	(PBANKA_1203300)	1	0	50	0	50	0	50	0	ATP + L-Methionine + H+ + tRNA(Met) <=> Diphosphate + AMP + L-Methionyl-tRNA	atp_a + metL_a + h_a + trnamet_a <=> ppi_a + amp_a + mettrna_a	Aminoacyl-tRNA biosynthesis	6.1.1.10
R03660_a	L-Phenylalanine:tRNA(Ala) ligase (AMP-forming)	C00002_a + C00079_a + C00080_a + C01648_a <=> C00013_a + C00020_a + C03511_a	(PBANKA_1446700)	1	0	50	0	50	0	50	0	ATP + L-Phenylalanine + H+ + tRNA(Phe) <=> Diphosphate + AMP + L-Phenylalanyl-tRNA(Phe)	atp_a + pheL_a + h_a + trnaphe_a <=> ppi_a + amp_a + phetrna_a	Aminoacyl-tRNA biosynthesis	6.1.1.20
R03661_a	L-proline:tRNA(Pro) ligase (AMP-forming)	C00002_a + C00080_a + C00148_a + C01649_a <=> C00013_a + C00020_a + C02702_a	(PBANKA_0826100)	1	0	50	0	50	0	50	0	ATP + H+ + L-Proline + tRNA(Pro) <=> Diphosphate + AMP + L-Prolyl-tRNA(Pro)	atp_a + h_a + proL_a + trnapro_a <=> ppi_a + amp_a + protrna_a	Aminoacyl-tRNA biosynthesis	6.1.1.15
R03662_a	L-Serine:tRNA(Ser) ligase (AMP-forming)	C00002_a + C00065_a + C01650_a <=> C00013_a + C00020_a + C02553_a	(PBANKA_1431700)	1	0	50	0	50	0	50	0	ATP + L-Serine + tRNA(Ser) <=> Diphosphate + AMP + L-Seryl-tRNA(Ser)	atp_a + serL_a + trnaser_a <=> ppi_a + amp_a + sertrna_a	Aminoacyl-tRNA biosynthesis	6.1.1.11
R03663_a	L-Threonine:tRNA(Thr) ligase (AMP-forming)	C00002_a + C00188_a + C01651_a <=> C00013_a + C00020_a + C02992_a	(PBANKA_0922300)	1	0	50	0	50	0	50	0	ATP + L-Threonine + tRNA(Thr) <=> Diphosphate + AMP + L-Threonyl-tRNA(Thr)	atp_a + thrL_a + trnathr_a <=> ppi_a + amp_a + thrtrna_a	Aminoacyl-tRNA biosynthesis	6.1.1.3
R03664_a	L-Tryptophan -tRNA(Trp) ligase (AMP-forming)	C00002_a + C00078_a + C00080_a + C01652_a <=> C00013_a + C00020_a + C03512_a	(PBANKA_1464700)	1	0	50	0	50	0	50	0	ATP + L-Tryptophan + H+ + tRNA(Trp) <=> Diphosphate + AMP + L-Tryptophanyl-tRNA(Trp)	atp_a + trpL_a + h_a + trnatrp_a <=> ppi_a + amp_a + trptrna_a	Aminoacyl-tRNA biosynthesis	6.1.1.2
R03665_a	L-Valine:tRNAVal ligase (AMP-forming)	C00002_a + C00080_a + C00183_a + C01653_a <=> C00013_a + C00020_a + C02554_a	(PBANKA_0409200)	1	0	50	0	50	0	50	0	ATP + H+ + L-Valine + tRNA(Val) <=> Diphosphate + AMP + L-Valyl-tRNA(Val)	atp_a + h_a + valL_a + trnaval_a <=> ppi_a + amp_a + valtrna_a	Aminoacyl-tRNA biosynthesis	6.1.1.9
R03815_a	dihydrolipoylprotein:NAD+ oxidoreductase	C00003_a + C02972_a <=> C00004_a + C00080_a + C02051_a	(PBANKA_0714900)	1	-50	50	-50	50	-50	50	0	NAD+ + Dihydrolipoylprotein <=> NADH + H+ + Lipoylprotein	nad_a + dihydrolipoylprotein_a <=> nadh_a + h_a + lipoylprotein_a	Glycine, serine and threonine metabolism	1.8.1.4
R04355_a	Acyl-[acyl-carrier-protein]:malonyl-[acyl-carrier-protein] C-acyltransferase (decarboxylating)	C00080_a + C01209_a + C03939_a <=> C00011_a + C00229_a + C05744_a	(PBANKA_1125100)	1	0	50	0	50	0	50	0	H+ + Malonyl-[acyl-carrier protein] + Acetyl-[acyl-carrier protein] <=> CO2 + Acyl-carrier protein + Acetoacetyl-[acp]	h_a + carboxyacetyl[acylcarrierprotein]_a + acetyl[acylcarrierprotein]_a <=> co2_a + holo[acylcarrierprotein]_a + acetoacetyl[acylcarrierprotein]_a	Fatty acid metabolism / FASII	2.3.1.41 2.3.1.85 2.3.1.86 2.3.1.179
R04385_a	biotin-carboxyl-carrier-protein:carbon-dioxide ligase (ADP-forming)	C00002_a + C00288_a + C06250_a <=> C00008_a + C00009_a + C00080_a + C04419_a	(PBANKA_1332800)	1	0	50	0	50	0	50	0	ATP + HCO3- + Holo-[carboxylase] <=> ADP + Orthophosphate + H+ + Carboxybiotin-carboxyl-carrier protein	atp_a + hco3_a + btn_cbxl_a <=> adp_a + pi_a + h_a + btn_co2_a	Fatty acid metabolism / FASII / biotin (vit B7) dependent	6.3.4.14	ACC	FASII pathway (Figure 5)
R04386_a	Acetyl-CoA:carbon-dioxide ligase (ADP-forming)	C00024_a + C04419_a <=> C00083_a + C06250_a	(PBANKA_1332800)	1	-50	50	-50	50	-50	50	0	Acetyl-CoA + Carboxybiotin-carboxyl-carrier protein <=> Malonyl-CoA + Holo-[carboxylase]	accoa_a + btn_co2_a <=> malcoa_a + btn_cbxl_a	Fatty acid metabolism / FAS II / biotin (vit B7) dependent	6.4.1.2	ACC	FASII pathway (Figure 5)
R04428_a	(3R)-3-Hydroxybutanoyl-[acyl-carrier-protein] hydro-lyase	C04618_a <=> C00001_a + C04246_a	(PBANKA_1338200)	1	0	50	0	50	0	50	0	(3R)-3-Hydroxybutanoyl-[acyl-carrier protein] <=> H2O + But-2-enoyl-[acyl-carrier protein]	3hbACP_a <=> h2o_a + but2eACP_a	Fatty acid metabolism / FASII	4.2.1.59	FabZ	FASII pathway (Figure 5)
R04429_a	Butyryl-[acyl-carrier protein]:malonyl-CoA C-acyltransferase(decarboxylating, oxoacyl- and enoyl-reducing)	C00003_a + C05745_a <=> C00004_a + C00080_a + C04246_a	(PBANKA_1229800)	1	-50	50	-50	50	-50	50	0	NAD+ + Butyryl-[acp] <=> NADH + H+ + But-2-enoyl-[acyl-carrier protein]	nad_a + SMethylbutanethioate_a <=> nadh_a + h_a + but2eACP_a	Fatty acid metabolism / FASII	1.3.1.9 2.3.1.86	FabI	FASII pathway (Figure 5)
R04533_a	(3R)-3-Hydroxybutanoyl-[acyl-carrier protein]:NADP+ oxidoreductase	C00006_a + C04618_a <=> C00005_a + C00080_a + C05744_a	(PBANKA_0823800)	1	-50	50	-50	50	-50	50	0	NADP+ + (3R)-3-Hydroxybutanoyl-[acyl-carrier protein] <=> NADPH + H+ + Acetoacetyl-[acp]	nadp_a + 3hbACP_a <=> nadph_a + h_a + acetoacetyl[acylcarrierprotein]_a	Fatty acid metabolism / FASII	1.1.1.100 2.3.1.85 2.3.1.86	FabG	FASII pathway (Figure 5)
R04534_a	(3R)-3-Hydroxydecanoyl-[acyl-carrier-protein]:NADP+ oxidoreductase	C00006_a + C04619_a <=> C00005_a + C00080_a + C05753_a	(PBANKA_0823800)	1	-50	50	-50	50	-50	50	0	NADP+ + (3R)-3-Hydroxydecanoyl-[acyl-carrier protein] <=> NADPH + H+ + 3-Oxodecanoyl-[acp]	nadp_a + 3hdecACP_a <=> nadph_a + h_a + 3oxodecanoyl[acp]_a	Fatty acid metabolism / FASII	1.1.1.100 2.3.1.85 2.3.1.86	FabG	FASII pathway (Figure 5)
R04535_a	(3R)-3-Hydroxybutanoyl-[acyl-carrier-protein] hydro-lyase	C04619_a <=> C00001_a + C05754_a	(PBANKA_1338200)	1	-50	50	-50	50	-50	50	0	(3R)-3-Hydroxydecanoyl-[acyl-carrier protein] <=> H2O + trans-Dec-2-enoyl-[acp]	3hdecACP_a <=> h2o_a + tdec2eACP_a	Fatty acid metabolism / FASII	2.3.1.85 2.3.1.86 4.2.1.59	FabZ	FASII pathway (Figure 5)
R04536_a	(3R)-3-Hydroxyoctanoyl-[acyl-carrier-protein]:NADP+ oxidoreductase	C00006_a + C04620_a <=> C00005_a + C00080_a + C05750_a	(PBANKA_0823800)	1	-50	50	-50	50	-50	50	0	NADP+ + (3R)-3-Hydroxyoctanoyl-[acyl-carrier protein] <=> NADPH + H+ + 3-Oxooctanoyl-[acp]	nadp_a + 3hoctACP_a <=> nadph_a + h_a + 3oxooctanoyl[acp]_a	Fatty acid metabolism / FASII	1.1.1.100 2.3.1.85 2.3.1.86	FabG	FASII pathway (Figure 5)
R04537_a	(3R)-3-Hydroxybutanoyl-[acyl-carrier-protein] hydro-lyase;	C04620_a <=> C00001_a + C05751_a	(PBANKA_1338200)	1	-50	50	-50	50	-50	50	0	(3R)-3-Hydroxyoctanoyl-[acyl-carrier protein] <=> H2O + trans-Oct-2-enoyl-[acp]	3hoctACP_a <=> h2o_a + toct2eACP_a	Fatty acid metabolism / FASII	2.3.1.85 2.3.1.86 4.2.1.59	FabZ	FASII pathway (Figure 5)
R04543_a	(3R)-3-Hydroxypalmitoyl-[acyl-carrier-protein]:NADP+ oxidoreductase	C00006_a + C04633_a <=> C00005_a + C00080_a + C05762_a	(PBANKA_0823800)	1	-50	50	-50	50	-50	50	0	NADP+ + (3R)-3-Hydroxypalmitoyl-[acyl-carrier protein] <=> NADPH + H+ + 3-Oxohexadecanoyl-[acp]	nadp_a + 3hpalmACP_a <=> nadph_a + h_a + 3oxohexadecanoyl[acp]_a	Fatty acid metabolism / FASII	1.1.1.100 2.3.1.85 2.3.1.86	FabG	FASII pathway (Figure 5)
R04544_a	(3R)-3-Hydroxypalmitoyl-[acyl-carrier-protein] hydro-lyase	C04633_a <=> C00001_a + C05763_a	(PBANKA_1338200)	1	-50	50	-50	50	-50	50	0	(3R)-3-Hydroxypalmitoyl-[acyl-carrier protein] <=> H2O + trans-Hexadec-2-enoyl-[acp]	3hpalmACP_a <=> h2o_a + tpalm2eACP_a	Fatty acid metabolism / FASII	2.3.1.85 2.3.1.86 4.2.1.59	FabZ	FASII pathway (Figure 5)
R04566_a	(3R)-3-Hydroxytetradecanoyl-[acyl-carrier-protein]:NADP+ oxidoreductase	C00006_a + C04688_a <=> C00005_a + C00080_a + C05759_a	(PBANKA_0823800)	1	-50	50	-50	50	-50	50	0	NADP+ + (3R)-3-Hydroxytetradecanoyl-[acyl-carrier protein] <=> NADPH + H+ + 3-Oxotetradecanoyl-[acp]	nadp_a + 3hmrsACP_a <=> nadph_a + h_a + 3oxotetradecanoyl[acp]_a	Fatty acid metabolism / FASII	1.1.1.100 2.3.1.85 2.3.1.86	FabG	FASII pathway (Figure 5)
R04568_a	(3R)-3-Hydroxypalmitoyl-[acyl-carrier-protein] hydro-lyase	C04688_a <=> C00001_a + C05760_a	(PBANKA_1338200)	1	-50	50	-50	50	-50	50	0	(3R)-3-Hydroxytetradecanoyl-[acyl-carrier protein] <=> H2O + trans-Tetradec-2-enoyl-[acp]	3hmrsACP_a <=> h2o_a + tmrs2eACP_a	Fatty acid metabolism / FASII	2.3.1.85 2.3.1.86 4.2.1.59	FabZ	FASII pathway (Figure 5)
R04724_a	Dodecanoyl-[acyl-carrier protein]:malonyl-CoA C-acyltransferase(decarboxylating, oxoacyl- and enoyl-reducing)	C00003_a + C05223_a <=> C00004_a + C00080_a + C05758_a	(PBANKA_1229800)	1	-50	50	-50	50	-50	50	0	NAD+ + Dodecanoyl-[acyl-carrier protein] <=> NADH + H+ + trans-Dodec-2-enoyl-[acp]	nad_a + adodecanoyl[acp]_a <=> nadh_a + h_a + tddec2eACP_a	Fatty acid metabolism / FASII	1.3.1.9 2.3.1.86	FabI	FASII pathway (Figure 5)
R04726_a	dodecanoyl-[acyl-carrier-protein]:malonyl-[acyl-carrier-protein] C-acyltransferase (decarboxylating)	C00080_a + C01209_a + C05223_a <=> C00011_a + C00229_a + C05759_a	(PBANKA_1125100)	1	0	50	0	50	0	50	0	H+ + Malonyl-[acyl-carrier protein] + Dodecanoyl-[acyl-carrier protein] <=> CO2 + Acyl-carrier protein + 3-Oxotetradecanoyl-[acp]	h_a + carboxyacetyl[acylcarrierprotein]_a + adodecanoyl[acp]_a <=> co2_a + holo[acylcarrierprotein]_a + 3oxotetradecanoyl[acp]_a	Fatty acid metabolism / FASII	2.3.1.41 2.3.1.85 2.3.1.86 2.3.1.179	FabB/F	FASII pathway (Figure 5)
R04773_a	Selenomethionine:tRNAMet ligase (AMP-forming)	C00002_a + C01647_a + C05335_a <=> C00013_a + C00020_a + C05336_a	(PBANKA_1203300)	1	0	50	0	50	0	50	0	ATP + tRNA(Met) + L-Selenomethionine <=> Diphosphate + AMP + Selenomethionyl-tRNA(Met)	atp_a + trnamet_a + Lselenomethionine_a <=> ppi_a + amp_a + SelenomethionyltRNAMet_a	Aminoacyl-tRNA biosynthesis	6.1.1.10
R04952_a	butyryl-[acyl-carrier protein]:malonyl-[acyl-carrier-protein] C-acyltransferase (decarboxylating)	C00080_a + C01209_a + C05745_a <=> C00011_a + C00229_a + C05746_a	(PBANKA_1125100)	1	0	50	0	50	0	50	0	H+ + Malonyl-[acyl-carrier protein] + Butyryl-[acp] <=> CO2 + Acyl-carrier protein + 3-Oxohexanoyl-[acp]	h_a + carboxyacetyl[acylcarrierprotein]_a + SMethylbutanethioate_a <=> co2_a + holo[acylcarrierprotein]_a + 3ohexACP_a	Fatty acid metabolism / FASII	2.3.1.41 2.3.1.85 2.3.1.86 2.3.1.179	FabB/F	FASII pathway (Figure 5)
R04953_a	(3R)-3-Hydroxyhexanoyl-[acyl-carrier-protein]:NADP+ oxidoreductase	C00006_a + C05747_a <=> C00005_a + C00080_a + C05746_a	(PBANKA_0823800)	1	-50	50	-50	50	-50	50	0	NADP+ + (R)-3-Hydroxyhexanoyl-[acp] <=> NADPH + H+ + 3-Oxohexanoyl-[acp]	nadp_a + 3hhexACP_a <=> nadph_a + h_a + 3ohexACP_a	Fatty acid metabolism / FASII	1.1.1.100 2.3.1.85 2.3.1.86	FabG	FASII pathway (Figure 5)
R04954_a	(3R)-3-Hydroxybutanoyl-[acyl-carrier-protein] hydro-lyase	C05747_a <=> C00001_a + C05748_a	(PBANKA_1338200)	1	-50	50	-50	50	-50	50	0	(R)-3-Hydroxyhexanoyl-[acp] <=> H2O + trans-Hex-2-enoyl-[acp]	3hhexACP_a <=> h2o_a + thex2eACP_a	Fatty acid metabolism / FASII	2.3.1.85 2.3.1.86 4.2.1.59	FabZ	FASII pathway (Figure 5)
R04955_a	Hexanoyl-[acyl-carrier protein]:malonyl-CoA C-acyltransferase(decarboxylating, oxoacyl- and enoyl-reducing)	C00003_a + C05749_a <=> C00004_a + C00080_a + C05748_a	(PBANKA_1229800)	1	-50	50	-50	50	-50	50	0	NAD+ + Hexanoyl-[acp] <=> NADH + H+ + trans-Hex-2-enoyl-[acp]	nad_a + SMethylhexanethioate_a <=> nadh_a + h_a + thex2eACP_a	Fatty acid metabolism / FASII	1.3.1.9 2.3.1.86	FabI	FASII pathway (Figure 5)
R04957_a	hexanoyl-[acyl-carrier protein]:malonyl-[acyl-carrier-protein] C-acyltransferase (decarboxylating)	C00080_a + C01209_a + C05749_a <=> C00011_a + C00229_a + C05750_a	(PBANKA_1125100)	1	0	50	0	50	0	50	0	H+ + Malonyl-[acyl-carrier protein] + Hexanoyl-[acp] <=> CO2 + Acyl-carrier protein + 3-Oxooctanoyl-[acp]	h_a + carboxyacetyl[acylcarrierprotein]_a + SMethylhexanethioate_a <=> co2_a + holo[acylcarrierprotein]_a + 3oxooctanoyl[acp]_a	Fatty acid metabolism / FASII	2.3.1.41 2.3.1.85 2.3.1.86 2.3.1.179	FabB/F	FASII pathway (Figure 5)
R04958_a	Octanoyl-[acyl-carrier protein]:malonyl-CoA C-acyltransferase(decarboxylating, oxoacyl- and enoyl-reducing)	C00003_a + C05752_a <=> C00004_a + C00080_a + C05751_a	(PBANKA_1229800)	1	-50	50	-50	50	-50	50	0	NAD+ + Octanoyl-[acp] <=> NADH + H+ + trans-Oct-2-enoyl-[acp]	nad_a + Octanoyl[acp]_a <=> nadh_a + h_a + toct2eACP_a	Fatty acid metabolism / FASII	1.3.1.9 2.3.1.86	FabI	FASII pathway (Figure 5)
R04960_a	Octanoyl-[acyl-carrier protein]:malonyl-[acyl-carrier-protein] C-acyltransferase (decarboxylating)	C00080_a + C01209_a + C05752_a <=> C00011_a + C00229_a + C05753_a	(PBANKA_1125100)	1	0	50	0	50	0	50	0	H+ + Malonyl-[acyl-carrier protein] + Octanoyl-[acp] <=> CO2 + Acyl-carrier protein + 3-Oxodecanoyl-[acp]	h_a + carboxyacetyl[acylcarrierprotein]_a + Octanoyl[acp]_a <=> co2_a + holo[acylcarrierprotein]_a + 3oxodecanoyl[acp]_a	Fatty acid metabolism / FASII	2.3.1.41 2.3.1.85 2.3.1.86 2.3.1.179	FabB/F	FASII pathway (Figure 5)
R04961_a	Decanoyl-[acyl-carrier protein]:malonyl-CoA C-acyltransferase(decarboxylating, oxoacyl- and enoyl-reducing)	C00003_a + C05755_a <=> C00004_a + C00080_a + C05754_a	(PBANKA_1229800)	1	-50	50	-50	50	-50	50	0	NAD+ + Decanoyl-[acp] <=> NADH + H+ + trans-Dec-2-enoyl-[acp]	nad_a + Decanoyl[acp]_a <=> nadh_a + h_a + tdec2eACP_a	Fatty acid metabolism / FASII	1.3.1.9 2.3.1.86	FabI	FASII pathway (Figure 5)
R04963_a	Decanoyl-[acyl-carrier protein]:malonyl-[acyl-carrier-protein] C-acyltransferase (decarboxylating)	C00080_a + C01209_a + C05755_a <=> C00011_a + C00229_a + C05756_a	(PBANKA_1125100)	1	0	50	0	50	0	50	0	H+ + Malonyl-[acyl-carrier protein] + Decanoyl-[acp] <=> CO2 + Acyl-carrier protein + 3-Oxododecanoyl-[acp]	h_a + carboxyacetyl[acylcarrierprotein]_a + Decanoyl[acp]_a <=> co2_a + holo[acylcarrierprotein]_a + 3oxododecanoyl[acp]_a	Fatty acid metabolism / FASII	2.3.1.41 2.3.1.85 2.3.1.86 2.3.1.179	FabB/F	FASII pathway (Figure 5)
R04964_a	(3R)-3-Hydroxydodecanoyl-[acyl-carrier-protein]:NADP+ oxidoreductase	C00006_a + C05757_a <=> C00005_a + C00080_a + C05756_a	(PBANKA_0823800)	1	-50	50	-50	50	-50	50	0	NADP+ + (R)-3-Hydroxydodecanoyl-[acp] <=> NADPH + H+ + 3-Oxododecanoyl-[acp]	nadp_a + 3hddecACP_a <=> nadph_a + h_a + 3oxododecanoyl[acp]_a	Fatty acid metabolism / FASII	1.1.1.100 2.3.1.85 2.3.1.86	FabG	FASII pathway (Figure 5)
R04965_a	(3R)-3-Hydroxybutanoyl-[acyl-carrier-protein] hydro-lyase	C05757_a <=> C00001_a + C05758_a	(PBANKA_1338200)	1	-50	50	-50	50	-50	50	0	(R)-3-Hydroxydodecanoyl-[acp] <=> H2O + trans-Dodec-2-enoyl-[acp]	3hddecACP_a <=> h2o_a + tddec2eACP_a	Fatty acid metabolism / FASII	2.3.1.85 2.3.1.86 4.2.1.59	FabZ	FASII pathway (Figure 5)
R04966_a	Tetradecanoyl-[acyl-carrier protein]:malonyl-CoA C-acyltransferase(decarboxylating, oxoacyl- and enoyl-reducing)	C00003_a + C05761_a <=> C00004_a + C00080_a + C05760_a	(PBANKA_1229800)	1	-50	50	-50	50	-50	50	0	NAD+ + Tetradecanoyl-[acp] <=> NADH + H+ + trans-Tetradec-2-enoyl-[acp]	nad_a + myristoyl[acylcarrierprotein]_a <=> nadh_a + h_a + tmrs2eACP_a	Fatty acid metabolism / FASII	1.3.1.9 2.3.1.86	FabI	FASII pathway (Figure 5)
R04968_a	Tetradecanoyl-[acyl-carrier protein]:malonyl-[acyl-carrier-protein] C-acyltransferase (decarboxylating)	C00080_a + C01209_a + C05761_a <=> C00011_a + C00229_a + C05762_a	(PBANKA_1125100)	1	0	50	0	50	0	50	0	H+ + Malonyl-[acyl-carrier protein] + Tetradecanoyl-[acp] <=> CO2 + Acyl-carrier protein + 3-Oxohexadecanoyl-[acp]	h_a + carboxyacetyl[acylcarrierprotein]_a + myristoyl[acylcarrierprotein]_a <=> co2_a + holo[acylcarrierprotein]_a + 3oxohexadecanoyl[acp]_a	Fatty acid metabolism / FASII	2.3.1.41 2.3.1.85 2.3.1.86 2.3.1.179	FabB/F	FASII pathway (Figure 5)
R04969_a	Hexadecanoyl-[acyl-carrier protein]:malonyl-CoA C-acyltransferase(decarboxylating, oxoacyl- and enoyl-reducing)	C00003_a + C05764_a <=> C00004_a + C00080_a + C05763_a	(PBANKA_1229800)	1	-50	50	-50	50	-50	50	0	NAD+ + Hexadecanoyl-[acp] <=> NADH + H+ + trans-Hexadec-2-enoyl-[acp]	nad_a + hedacp_a <=> nadh_a + h_a + tpalm2eACP_a	Fatty acid metabolism / FASII	1.3.1.9 2.3.1.86	FabI	FASII pathway (Figure 5)
R04972_a	Uroporphyrinogen I carboxy-lyase	4 C00080_a + C05766_a <=> 4 C00011_a + C05768_a	(PBANKA_0105900)	1	0	50	0	50	0	50	0	4 H+ + Uroporphyrinogen I <=> 4 CO2 + Coproporphyrinogen I	4 h_a + uroporphyrinogenI_a <=> 4 co2_a + coproporphyrinogenI_a	Heme biosynthesis	4.1.1.37
R05577_a	L-Aspartate:tRNA(Asp) ligase (AMP-forming)	C00002_a + C00049_a + C00080_a + C01638_a <=> C00013_a + C00020_a + C02984_a	(PBANKA_1114000)	1	0	50	0	50	0	50	0	ATP + L-Aspartate + H+ + tRNA(Asp) <=> Diphosphate + AMP + L-Aspartyl-tRNA(Asp)	atp_a + aspL_a + h_a + trnaasp_a <=> ppi_a + amp_a + asptrna_a	Aminoacyl-tRNA biosynthesis	6.1.1.12 6.1.1.23
R05578_a	L-glutamate:tRNA(Glu) ligase (AMP-forming)	C00002_a + C00025_a + C00080_a + C01641_a <=> C00013_a + C00020_a + C02987_a	(PBANKA_1133500)	1	0	50	0	50	0	50	0	ATP + L-Glutamate + H+ + tRNA(Glu) <=> Diphosphate + AMP + L-Glutamyl-tRNA(Glu)	atp_a + gluL_a + h_a + trnaglu_a <=> ppi_a + amp_a + glutrna_a	Aminoacyl-tRNA biosynthesis	6.1.1.17 6.1.1.24
R05634_a	ATP:4-(Cytidine 5'-diphospho)-2-C-methyl-D-erythritol 2-phosphotransferase	C00002_a + C11435_a <=> C00008_a + C11436_a	(PBANKA_1102800)	1	0	50	0	50	0	50	0	ATP + 4-(Cytidine 5-diphospho)-2-C-methyl-D-erythritol <=> ADP + 2-Phospho-4-(cytidine 5-diphospho)-2-C-methyl-D-erythritol	atp_a + 4c2me_a <=> adp_a + 2p4c2me_a	Isoprenoid metabolism	2.7.1.148
R05636_a	1-Deoxy-D-xylulose-5-phosphate pyruvate-lyase (carboxylating)	C00022_a + C00080_a + C00118_a <=> C00011_a + C11437_a	(PBANKA_1351000)	1	-50	50	-50	50	-50	50	0	Pyruvate + H+ + D-Glyceraldehyde 3-phosphate <=> CO2 + 1-Deoxy-D-xylulose 5-phosphate	pyr_a + h_a + g3p_a <=> co2_a + dxyl5p_a	Isoprenoid metabolism	2.2.1.7
R05688_a	1-Deoxy-D-xylulose-5-phosphate isomeroreductase	C00006_a + C11434_a <=> C00005_a + C00080_a + C11437_a	(PBANKA_1330600)	1	-50	50	-50	50	-50	50	0	NADP+ + 2-C-Methyl-D-erythritol 4-phosphate <=> NADPH + H+ + 1-Deoxy-D-xylulose 5-phosphate	nadp_a + 2me4p_a <=> nadph_a + h_a + dxyl5p_a	Isoprenoid metabolism	1.1.1.267
R05884_a	isopentenyl-diphosphate:NAD(P)+ oxidoreductase	2 C00080_a + 2 C00138_a + C11811_a + 4Fe4S_a <=> C00001_a + C00129_a + 2 C00139_a + 2Fe2S_a + 2 C14818_a	(PBANKA_0208700)	1	-50	50	-50	50	-50	50	0	2 H+ + 2 Reduced ferredoxin + 1-Hydroxy-2-methyl-2-butenyl 4-diphosphate + [4Fe-4S] iron-sulfur cluster <=> H2O + Isopentenyl diphosphate + 2 Oxidized ferredoxin + [2Fe-2S] iron-sulfur cluster + 2 Fe2+	2 h_a + 2 fdxrd_a + h2mb4p_a + 4Fe4S_a <=> h2o_a + ipdp_a + 2 fdxox_a + 2Fe2S_a + 2 fe2_a	Isoprenoid metabolism	1.17.1.2
R07034_a	Glutathione: 5-HPETE oxidoreductase	2 C00051_a + C05356_a <=> C00001_a + C00127_a + C04805_a	(PBANKA_0610500)	1	0	50	0	50	0	50	0	2 Glutathione + 5(S)-HPETE <=> H2O + Glutathione disulfide + 5(S)-HETE	2 gthrd_a + 5SHPETE_a <=> h2o_a + gthox_a + 5HETE_a	Redox metabolism	1.11.1.9
R07035_a	Glutathione: 15-HPETE oxidoreductase	2 C00051_a + C05966_a <=> C00001_a + C00127_a + C04742_a	(PBANKA_0610500)	1	0	50	0	50	0	50	0	2 Glutathione + 15(S)-HPETE <=> H2O + Glutathione disulfide + (15S)-15-Hydroxy-5,8,11-cis-13-trans-eicosatetraenoate	2 gthrd_a + 15SHPETE_a <=> h2o_a + gthox_a + 15SHETE_a	Redox metabolism	1.11.1.9
R07618_a	enzyme N6-(dihydrolipoyl)lysine:NAD+ oxidoreductase	C00003_a + C15973_a <=> C00004_a + C00080_a + C15972_a	(PBANKA_0714900)	1	-50	50	-50	50	-50	50	0	NAD+ + Enzyme N6-(dihydrolipoyl)lysine <=> NADH + H+ + Enzyme N6-(lipoyl)lysine	nad_a + Rdhlam_a <=> nadh_a + h_a + Rlpam_a	Isoprenoid metabolism	1.8.1.4
R07759_a	3-Oxostearoyl-CoA reductase	C00005_a + C00080_a + C16216_a <=> C00006_a + C16217_a	(PBANKA_0823800)	1	-50	50	-50	50	-50	50	0	NADPH + H+ + 3-Oxostearoyl-CoA <=> NADP+ + 3-Hydroxyoctadecanoyl-CoA	nadph_a + h_a + 3oodcoa_a <=> nadp_a + C18:03HYDROXYCOA_a	Fatty acid metabolism / FASII	1.1.1.330
R07762_a	beta-ketoacyl-[acyl-carrier-protein] synthase	C01209_a + C05764_a <=> C00011_a + C00229_a + C16219_a	(PBANKA_1125100)	1	-50	50	-50	50	-50	50	0	Malonyl-[acyl-carrier protein] + Hexadecanoyl-[acp] <=> CO2 + Acyl-carrier protein + 3-Oxostearoyl-[acp]	carboxyacetyl[acylcarrierprotein]_a + hedacp_a <=> co2_a + holo[acylcarrierprotein]_a + 3oxocdacp_a	Fatty acid metabolism / FASII	2.3.1.41 2.3.1.179 2.3.1.199
R07763_a	3-oxoacyl-[acyl-carrier-protein] reductase	C00005_a + C00080_a + C16219_a <=> C00006_a + C16220_a	(PBANKA_0823800)	1	-50	50	-50	50	-50	50	0	NADPH + H+ + 3-Oxostearoyl-[acp] <=> NADP+ + 3-Hydroxyoctadecanoyl-[acp]	nadph_a + h_a + 3oxocdacp_a <=> nadp_a + 3hc18acp_a	Fatty acid metabolism / FASII	1.1.1.100
R07764_a	3-Hydroxyoctadecanoyl-[acp] dehydratase	C16220_a <=> C00001_a + C16221_a	(PBANKA_1338200)	1	0	50	0	50	0	50	0	3-Hydroxyoctadecanoyl-[acp] <=> H2O + (2E)-Octadecenoyl-[acp]	3hc18acp_a <=> h2o_a + tocdeenacp_a	Fatty acid metabolism / FASII	4.2.1.134	FabZ	FASII pathway (Figure 5)
R07765_a	Octadecanoyl-[acp]:NAD+ trans-2-oxidoreductase	C00004_a + C00080_a + C16221_a <=> C00003_a + C04088_a	(PBANKA_1229800)	1	-50	50	-50	50	-50	50	0	NADH + H+ + (2E)-Octadecenoyl-[acp] <=> NAD+ + Octadecanoyl-[acyl-carrier protein]	nadh_a + h_a + tocdeenacp_a <=> nad_a + cll_430_a	Fatty acid metabolism / FASII	1.3.1.93	FabI	FASII pathway (Figure 5)
R07766_a	octanoyl-[acp]:protein N6-octanoyltransferase	C05752_a + C16240_a <=> C00229_a + C16236_a	(PBANKA_0707000)	1	-50	50	-50	50	-50	50	0	Octanoyl-[acp] + Apoprotein <=> Acyl-carrier protein + Protein N6-(octanoyl)lysine	Octanoyl[acp]_a + Apoprotein_a <=> holo[acylcarrierprotein]_a + ProteinN6octanoyllysine_a	Lipoic acid metabolism	2.3.1.181	LipB	FASII pathway (Figure 5)
R07767_a	protein N6-(octanoyl)lysine:sulfur sulfurtransferase	2 C00019_a + C16236_a + 4Fe4S_a <=> 2 C00073_a + 2 C05198_a + C16237_a + 2Fe2S_a + 2 C14818_a	(PBANKA_1357500)	1	-50	50	-50	50	-50	50	0	2 S-Adenosyl-L-methionine + Protein N6-(octanoyl)lysine + [4Fe-4S] iron-sulfur cluster <=> 2 L-Methionine + 2 5-Deoxyadenosine + Protein N6-(lipoyl)lysine + [2Fe-2S] iron-sulfur cluster + 2 Fe2+	2 amet_a + ProteinN6octanoyllysine_a + 4Fe4S_a <=> 2 metL_a + 2 dad5_a + ProteinN6lipoyllysine_a + 2Fe2S_a + 2 fe2_a	Lipoic acid metabolism	2.8.1.8	LipA	FASII pathway (Figure 5)
R07768_a	octanoyl-[acp]:sulfur sulfurtransferase	2 C00019_a + C05752_a + 4Fe4S_a <=> 2 C00073_a + 2 C05198_a + C16239_a + 2Fe2S_a + 2 C14818_a	(PBANKA_1357500)	1	-50	50	-50	50	-50	50	0	2 S-Adenosyl-L-methionine + Octanoyl-[acp] + [4Fe-4S] iron-sulfur cluster <=> 2 L-Methionine + 2 5-Deoxyadenosine + Lipoyl-[acp] + [2Fe-2S] iron-sulfur cluster + 2 Fe2+	2 amet_a + Octanoyl[acp]_a + 4Fe4S_a <=> 2 metL_a + 2 dad5_a + LIPOYLACP_a + 2Fe2S_a + 2 fe2_a	Lipoic acid metabolism	2.8.1.8
R07769_a	lipoyl-[acp]:protein N6-lipoyltransferase	C16239_a + C16240_a <=> C00229_a + C16237_a	(PBANKA_0707000)	1	-50	50	-50	50	-50	50	0	Lipoyl-[acp] + Apoprotein <=> Acyl-carrier protein + Protein N6-(lipoyl)lysine	LIPOYLACP_a + Apoprotein_a <=> holo[acylcarrierprotein]_a + ProteinN6lipoyllysine_a	Lipoic acid metabolism	2.3.1.181	LipB	FASII pathway (Figure 5)
R07770_a	ATP:lipoate adenylyltransferase	C00002_a + C00080_a + C00725_a <=> C00013_a + C16238_a	(PBANKA_0824500)	1	-50	50	-50	50	-50	50	0	ATP + H+ + Lipoate <=> Diphosphate + Lipoyl-AMP	atp_a + h_a + lipoate_a <=> ppi_a + lipoamp_a	Lipoic acid metabolism	2.7.7.63
R07771_a	lipoate-protein ligase	C16238_a + C16240_a <=> C00020_a + C16237_a	(PBANKA_0824500)	1	-50	50	-50	50	-50	50	0	Lipoyl-AMP + Apoprotein <=> AMP + Protein N6-(lipoyl)lysine	lipoamp_a + Apoprotein_a <=> amp_a + ProteinN6lipoyllysine_a	Lipoic acid metabolism	2.7.7.63
R08210_a	dimethylallyl diphosphate:ferredoxin oxidoreductase	C00001_a + 2 C00139_a + C00235_a + 2Fe2S_a + 2 C14818_a <=> 2 C00080_a + 2 C00138_a + C11811_a + 4Fe4S_a	(PBANKA_0208700)	1	-50	50	-50	50	-50	50	0	H2O + 2 Oxidized ferredoxin + Dimethylallyl diphosphate + [2Fe-2S] iron-sulfur cluster + 2 Fe2+ <=> 2 H+ + 2 Reduced ferredoxin + 1-Hydroxy-2-methyl-2-butenyl 4-diphosphate + [4Fe-4S] iron-sulfur cluster	h2o_a + 2 fdxox_a + dmpp_a + 2Fe2S_a + 2 fe2_a <=> 2 h_a + 2 fdxrd_a + h2mb4p_a + 4Fe4S_a	Isoprenoid metabolism	1.17.1.2
R08689_a	(E)-4-hydroxy-3-methylbut-2-en-1-yl-diphosphate:oxidized ferredoxin oxidoreductase (hydrating)	2 C00138_a + C11453_a + 4Fe4S_a <=> C00001_a + 2 C00139_a + C11811_a + 2Fe2S_a + 2 C14818_a	(PBANKA_0507000)	1	-50	50	-50	50	-50	50	0	2 Reduced ferredoxin + 2-C-Methyl-D-erythritol 2,4-cyclodiphosphate + [4Fe-4S] iron-sulfur cluster <=> H2O + 2 Oxidized ferredoxin + 1-Hydroxy-2-methyl-2-butenyl 4-diphosphate + [2Fe-2S] iron-sulfur cluster + 2 Fe2+	2 fdxrd_a + 2mecdp_a + 4Fe4S_a <=> h2o_a + 2 fdxox_a + h2mb4p_a + 2Fe2S_a + 2 fe2_a	Isoprenoid metabolism	1.17.7.1
R09099_a	5,10-methylenetetrahydromethanopterin:glycine hydroxymethyltransferase	C00065_a + C01217_a <=> C00001_a + C00037_a + C04377_a	(PBANKA_1450200)	1	-50	50	-50	50	-50	50	0	L-Serine + 5,6,7,8-Tetrahydromethanopterin <=> H2O + Glycine + 5,10-Methylenetetrahydromethanopterin	serL_a + h4mpt_a <=> h2o_a + gly_a + 5,10Methylenetetrahydromethanopterin_a	Methane metabolism	2.1.2.1
R09366_a	Se-methyl-L-selenocysteine methaneselenol-lyase (deaminating; pyruvate-forming)	C00001_a + C05689_a <=> C00014_a + C00022_a + C05703_a	(PBANKA_0614300)	1	0	50	0	50	0	50	0	H2O + Se-Methyl-L-selenocysteine <=> NH4+ + Pyruvate + Methaneselenol	h2o_a + SeMethylselenocysteine_a <=> nh4_a + pyr_a + Methaneselenol_a	Selenocompound metabolism	4.4.1.1 4.4.1.13
R09380_a	acyl-ACP:sn-glycerol-3-phosphate 1-O-acyltransferase	C00093_a + C00173_a <=> C00229_a + C00681_a	(PBANKA_1416700)	1	-50	50	-50	50	-50	50	0	sn-Glycerol 3-phosphate + Acyl-[acyl-carrier protein] <=> Acyl-carrier protein + 1-Acyl-sn-glycerol 3-phosphate	glyc3p_a + acylACP_a <=> holo[acylcarrierprotein]_a + 1ag3p_a	Glycerophospholipid metabolism	2.3.1.15
R00371_r	Acetyl-CoA:glycine C-acetyltransferase	C00024_r + C00037_r <=> C00010_r + C03508_r	(PBANKA_1027000)	1	-50	50	-50	50	-50	50	0	Acetyl-CoA + Glycine <=> CoA + L-2-Amino-3-oxobutanoic acid	accoa_r + gly_r <=> coa_r + 2aobut_r	Glycine, serine and threonine metabolism	2.3.1.29
R00851_r	acyl-CoA:sn-glycerol-3-phosphate 1-O-acyltransferase	C00040_r + C00093_r <=> C00010_r + C00681_r	(PBANKA_1428500)	1	-50	50	-50	50	-50	50	0	Acyl-CoA + sn-Glycerol 3-phosphate <=> CoA + 1-Acyl-sn-glycerol 3-phosphate	acoa_r + glyc3p_r <=> coa_r + 1ag3p_r	Glycerolipid metabolism	2.3.1.15
R01009_r	GDPmannose:dolichyl-phosphate O-beta-D-mannosyltransferase	C00096_r + C00110_r <=> C00035_r + C03862_r	(PBANKA_0907400)	1	-50	50	-50	50	-50	50	0	GDP-mannose + Dolichyl phosphate <=> GDP + Dolichyl phosphate D-mannose	gdpmann_r + dolp_r <=> gdp_r + dolmanp_r	N-Glycan biosynthesis	2.4.1.83
R01281_r	Palmitoyl-CoA:L-serine C-palmitoyltransferase (decarboxylating)	C00065_r + C00080_r + C00154_r <=> C00010_r + C00011_r + C02934_r	(PBANKA_1027000)	1	0	50	0	50	0	50	0	L-Serine + H+ + Palmitoyl-CoA <=> CoA + CO2 + 3-Dehydrosphinganine	serL_r + h_r + pmtcoa_r <=> coa_r + co2_r + 3dsphgn_r	Sphingolipid metabolism	2.3.1.50
R01801_r	CDP-diacylglycerol:sn-glycerol-3-phosphate 3-phosphatidyltransferase	C00093_r + C00269_r <=> C00055_r + C03892_r	(PBANKA_0710600)	1	-50	50	-50	50	-50	50	0	sn-Glycerol 3-phosphate + CDP-diacylglycerol <=> CMP + Phosphatidylglycerophosphate	glyc3p_r + cdpdag_r <=> cmp_r + pgp_r	Glycerophospholipid metabolism	2.7.8.5
R01834_r	3-Oxo-5alpha-steroid:(acceptor) delta4-oxidoreductase	C00030_r + C00280_r <=> C00028_r + C00674_r	(PBANKA_1319600)	1	0	50	0	50	0	50	0	Reduced acceptor + Androstenedione <=> Acceptor + 5alpha-Androstane-3,17-dione	AH2_r + Androstenedione_r <=> A_r + Androstanedione_r	Steroid metabolism	1.3.99.5
R02055_r	Phsophatidyl-L-serine carboxy-lyase	C00080_r + C02737_r <=> C00011_r + C00350_r	(PBANKA_0828700)	1	0	50	0	50	0	50	0	H+ + Phosphatidylserine <=> CO2 + Phosphatidylethanolamine	h_r + ps_PA_r <=> co2_r + pe_PA_r	Glycerophospholipid metabolism	4.1.1.65
R02222_r	steroyl-CoA,hydrogen-donor:oxygen oxidoreductase	C00007_r + 2 C00080_r + C00412_r + 2 C00999_r <=> 2 C00001_r + C00510_r + 2 C00996_r	(PBANKA_1110700)	1	0	50	0	50	0	50	0	Oxygen + 2 H+ + Stearoyl-CoA + 2 Ferrocytochrome b5 <=> 2 H2O + Oleoyl-CoA + 2 Ferricytochrome b5	o2_r + 2 h_r + stcoa_r + 2 Ferrocytochromeb5_r <=> 2 h2o_r + OleoylCoA_r + 2 Ferricytochromeb5_r	Fatty acid metabolism / FAE	1.14.19.1	SCD	FAE pathway (Figure 6)
R02251_r	acyl-CoA:1,2-diacyl-sn-glycerol O-acyltransferase	C00010_r + C00422_r <=> C00040_r + C00641_r	(PBANKA_1216200)	1	-50	50	-50	50	-50	50	0	CoA + Triacylglycerol <=> Acyl-CoA + 1,2-Diacyl-sn-glycerol	coa_r + triglyc_SC_r <=> acoa_r + 12dgr_r	Glycerolipid metabolism	2.3.1.20
R02497_r	17beta-Hydroxyandrostan-3-one:(acceptor) delta4-oxidoreductase	C00030_r + C00535_r <=> C00028_r + C03917_r	(PBANKA_1319600)	1	0	50	0	50	0	50	0	Reduced acceptor + Testosterone <=> Acceptor + Dihydrotestosterone	AH2_r + Testosterone_r <=> A_r + Androstanolone_r	Steroid metabolism	1.3.1.22
R02978_r	Sphinganine:NADP+ 3-oxidoreductase	C00006_r + C00836_r <=> C00005_r + C00080_r + C02934_r	(PBANKA_1007100)	1	-50	50	-50	50	-50	50	0	NADP+ + Sphinganine <=> NADPH + H+ + 3-Dehydrosphinganine	nadp_r + sphgn_r <=> nadph_r + h_r + 3dsphgn_r	Sphingolipid metabolism	1.1.1.102
R03210_r	6-Carboxyhexanoyl-CoA:L-alanine C-carboxyhexanoyltransferase (decarboxylating)	C00041_r + C00080_r + C01063_r <=> C00010_r + C00011_r + C01092_r	(PBANKA_1027000)	1	-50	50	-50	50	-50	50	0	L-Alanine + H+ + 6-Carboxyhexanoyl-CoA <=> CoA + CO2 + 8-Amino-7-oxononanoate	alaL_r + h_r + pmcoa_r <=> coa_r + co2_r + 8aonn_r	Alanine, aspartate and glutamate metabolism	2.3.1.47
R04920_r	CMP-2-aminoethylphosphonate:1,2-diacylglycerol ethanolaminephosphotransferase	C00641_r + C05673_r <=> C00055_r + C05675_r	(PBANKA_1127000)	1	-50	50	-50	50	-50	50	0	1,2-Diacyl-sn-glycerol + CMP-2-aminoethylphosphonate <=> CMP + Diacylglyceryl-2-aminoethylphosphonate	12dgr_r + CMP2aminoethylphosphonate_r <=> cmp_r + Diacylglyceryl2aminoethylphosphonate_r	Phosphonate and phosphinate metabolism	2.7.8.1
R05919_r		C03862_r + G00145_r <=> C00110_r + G00146_r	(PBANKA_0609300)	1	-50	50	-50	50	-50	50	0	Dolichyl phosphate D-mannose + G00145 <=> Dolichyl phosphate + G00146	dolmanp_r + G00145_r <=> dolp_r + G00146_r	Glycosylphosphatidylinositol(GPI)-anchor biosynthesis
R05921_r		C03862_r + G00147_r <=> C00110_r + G00148_r	(PBANKA_1460300)	1	-50	50	-50	50	-50	50	0	Dolichyl phosphate D-mannose + G00147 <=> Dolichyl phosphate + G00148	dolmanp_r + G00147_r <=> dolp_r + G00148_r	Glycosylphosphatidylinositol(GPI)-anchor biosynthesis	2.4.1.-
R05922_r		C03862_r + G00148_r <=> C00110_r + G00149_r	(PBANKA_1354700)	1	-50	50	-50	50	-50	50	0	Dolichyl phosphate D-mannose + G00148 <=> Dolichyl phosphate + G00149	dolmanp_r + G00148_r <=> dolp_r + G00149_r	Glycosylphosphatidylinositol(GPI)-anchor biosynthesis	2.4.1.-
R05923_r		C00350_r + G00140_r <=> C00641_r + G00141_r	(PBANKA_1429900)	1	-50	50	-50	50	-50	50	0	Phosphatidylethanolamine + G00140 <=> 1,2-Diacyl-sn-glycerol + G00141	pe_PA_r + G00140_r <=> 12dgr_r + G00141_r	Glycerophospholipid metabolism
R06364_r	CDPethanolamine:1-alkyl-2-acylglycerol ethanolaminephosphotransferase	C00570_r + C03201_r <=> C00055_r + C00080_r + C04475_r	(PBANKA_1127000)	1	-50	50	-50	50	-50	50	0	CDP-ethanolamine + 1-Alkyl-2-acylglycerol <=> CMP + H+ + 1-Alkyl-2-acylglycerophosphoethanolamine	cdpea_r + 1Oalkyl2acylsnglycerol_r <=> cmp_r + h_r + 1Alkyl2acylglycerophosphoethanolamine_r	Ether lipid metabolism	2.7.8.1
R07377_r	phosphatidylserine synthase	C00065_r + C00157_r <=> C00080_r + C00114_r + C02737_r	(PBANKA_1142700)	1	-50	50	-50	50	-50	50	0	L-Serine + Phosphatidylcholine <=> H+ + Choline + Phosphatidylserine	serL_r + 1,2diacylglycero3phosphocholine_r <=> h_r + chol_r + ps_PA_r	Glycerophospholipid metabolism
R07384_r	O-1-Alk-1-enyl-2-acyl-sn-glycero-3-phosphoethanolamine:1-alkyl-2-acylglycerol ethanolaminephosphotransferase	C00055_r + C00080_r + C04756_r <=> C00570_r + C03454_r	(PBANKA_1127000)	1	-50	50	-50	50	-50	50	0	CMP + H+ + O-1-Alk-1-enyl-2-acyl-sn-glycero-3-phosphoethanolamine <=> CDP-ethanolamine + 1-Alkenyl-2-acylglycerol	cmp_r + h_r + Plasmenylethanolamine_r <=> cdpea_r + 1Alkenyl2acylglycerol_r	Ether lipid metabolism	2.7.8.1
R07758_r	3-oxoacyl-CoA synthase	C00080_r + C00083_r + C00154_r <=> C00010_r + C00011_r + C16216_r	(PBANKA_0820900 or PBANKA_0204300)	1	0	50	0	50	0	50	0	H+ + Malonyl-CoA + Palmitoyl-CoA <=> CoA + CO2 + 3-Oxostearoyl-CoA	h_r + malcoa_r + pmtcoa_r <=> coa_r + co2_r + 3oodcoa_r	Fatty acid metabolism / FAE	2.3.1.199	ELO-A/ELO-C	FAE pathway (Figure 6)
R07759_r	3-Oxostearoyl-CoA reductase	C00005_r + C00080_r + C16216_r <=> C00006_r + C16217_r	(PBANKA_0522400)	1	-50	50	-50	50	-50	50	0	NADPH + H+ + 3-Oxostearoyl-CoA <=> NADP+ + 3-Hydroxyoctadecanoyl-CoA	nadph_r + h_r + 3oodcoa_r <=> nadp_r + C18:03HYDROXYCOA_r	Fatty acid metabolism / FAE	1.1.1.330	KCR	FAE pathway (Figure 6)
R07760_r	(3R)-3-hydroxyacyl-CoA dehydratase	C16217_r <=> C00001_r + C16218_r	(PBANKA_1346500)	1	0	50	0	50	0	50	0	3-Hydroxyoctadecanoyl-CoA <=> H2O + (2E)-Octadecenoyl-CoA	C18:03HYDROXYCOA_r <=> h2o_r + od2coa_r	Fatty acid metabolism / FAE	4.2.1.134	DEH	FAE pathway (Figure 6)
R07761_r	trans-2-enoyl-CoA reductase (NADPH)trans-2-enoyl-CoA reductase (NADPH)	C00005_r + C00080_r + C16218_r <=> C00006_r + C00412_r	(PBANKA_0912700)	1	-50	50	-50	50	-50	50	0	NADPH + H+ + (2E)-Octadecenoyl-CoA <=> NADP+ + Stearoyl-CoA	nadph_r + h_r + od2coa_r <=> nadp_r + stcoa_r	Fatty acid metabolism / FAE	1.3.1.38	ECR	FAE pathway (Figure 6)
R08107_r		C00350_r + G00149_r <=> C00641_r + G13044_r	(PBANKA_1429900)	1	-50	50	-50	50	-50	50	0	Phosphatidylethanolamine + G00149 <=> 1,2-Diacyl-sn-glycerol + Glycosylphosphatidylinositol (GPI)-anchor protein	pe_PA_r + G00149_r <=> 12dgr_r + G13044_r	Glycosylphosphatidylinositol(GPI)-anchor biosynthesis
R09295_r	GDP-beta-L-fucose:polypeptide O-alpha-L-fucosyltransferase	C02189_r + C00325_r <=> C00035_r + G13052_r	(PBANKA_0810400)	1	-50	50	-50	50	-50	50	0	Protein serine + GDP-L-fucose <=> GDP + Fucosylated protein	Proteinserine_r + gdpfuc_r <=> gdp_r + G13052_r	N-Glycan biosynthesis	2.4.1.221
R09380_r	acyl-ACP:sn-glycerol-3-phosphate 1-O-acyltransferase	C00093_r + C00173_r <=> C00229_r + C00681_r	(PBANKA_1428500)	1	-50	50	-50	50	-50	50	0	sn-Glycerol 3-phosphate + Acyl-[acyl-carrier protein] <=> Acyl-carrier protein + 1-Acyl-sn-glycerol 3-phosphate	glyc3p_r + acylACP_r <=> holo[acylcarrierprotein]_r + 1ag3p_r	Glycerophospholipid metabolism	2.3.1.15
R09419_r	acyl-CoA:malonyl-CoA C-acyltransferase (decarboxylating)	C00040_r + C00080_r + C00083_r <=> C00010_r + C00011_r + C00264_r	(PBANKA_0820900 or PBANKA_0104700 or PBANKA_0204300)	1	0	50	0	50	0	50	0	Acyl-CoA + H+ + Malonyl-CoA <=> CoA + CO2 + 3-Oxoacyl-CoA	acoa_r + h_r + malcoa_r <=> coa_r + co2_r + 3oacoa_r	Fatty acid metabolism / FAE	2.3.1.199	ELO-A/ELO-B/ELO-C	FAE pathway (Figure 6)
R01321_r	CDP-choline:1,2-diacyl-sn-glycerol cholinephosphotransferase	C00307_r + C00641_r <=> C00055_r + C00157_r	(PBANKA_1127000)	1	-50	50	-50	50	-50	50	0	CDP-choline + 1,2-Diacyl-sn-glycerol <=> CMP + Phosphatidylcholine	cdpchol_r + 12dgr_r <=> cmp_r + 1,2diacylglycero3phosphocholine_r	Glycerophospholipid metabolism	2.7.8.2
R04321_r	CDP-choline:1-alkyl-2-acetylglycerol cholinephosphotransferase	C00307_r + C03820_r <=> C00055_r + C04598_r	(PBANKA_1127000)	1	-50	50	-50	50	-50	50	0	CDP-choline + 1-Alkyl-2-acetyl-sn-glycerol <=> CMP + 2-Acetyl-1-alkyl-sn-glycero-3-phosphocholine	cdpchol_r + a1Oalkyl2acetylsnglycerol_r <=> cmp_r + 2Acetyl1alkylsnglycero3phosphocholine_r	Ether lipid metabolism	2.7.8.2
R04922_r	CMP-N-trimethyl-2-aminoethylphosphonate:1,2-diacylglycerol cholinephosphotransferase	C00641_r + C05674_r <=> C00055_r + C05676_r	(PBANKA_1127000)	1	-50	50	-50	50	-50	50	0	1,2-Diacyl-sn-glycerol + CMP-N-trimethyl-2-aminoethylphosphonate <=> CMP + Diacylglyceryl-N-trimethyl-2-aminoethylphosphonate	12dgr_r + CMP2trimethylaminoethylphosphonate_r <=> cmp_r + Diacylglyceryl2trimethylaminoethylphosphonate_r	Phosphonate and phosphinate metabolism	2.7.8.2
R07389_r	CDP-choline diglyceride phosphotransferase	C00307_r + C03201_r <=> C00055_r + C05212_r	(PBANKA_1127000)	1	-50	50	-50	50	-50	50	0	CDP-choline + 1-Alkyl-2-acylglycerol <=> CMP + 1-Radyl-2-acyl-sn-glycero-3-phosphocholine	cdpchol_r + 1Oalkyl2acylsnglycerol_r <=> cmp_r + 1Radyl2acylsnglycero3phosphocholine_r	Ether lipid metabolism	2.7.8.2
R00094_m	glutathione:NAD+ oxidoreductase	C00003_m + 2 C00051_m <=> C00004_m + C00080_m + C00127_m	(PBANKA_0824700)	1	-50	50	-50	50	-50	50	0	NAD+ + 2 Glutathione <=> NADH + H+ + Glutathione disulfide	nad_m + 2 gthrd_m <=> nadh_m + h_m + gthox_m	Redox metabolism	1.8.1.7
R00115_m	glutathione:NADP+ oxidoreductase	C00005_m + C00080_m + C00127_m <=> C00006_m + 2 C00051_m	(PBANKA_0824700)	1	-50	50	-50	50	-50	50	0	NADPH + H+ + Glutathione disulfide <=> NADP+ + 2 Glutathione	nadph_m + h_m + gthox_m <=> nadp_m + 2 gthrd_m	Redox metabolism	1.8.1.7
R00238_m	Acetyl-CoA:acetyl-CoA C-acetyltransferase	2 C00024_m <=> C00010_m + C00332_m	(PBANKA_1314600)	1	-50	50	-50	50	-50	50	0	2 Acetyl-CoA <=> CoA + Acetoacetyl-CoA	2 accoa_m <=> coa_m + aacoa_m	Fatty acid degradation	2.3.1.9
R00267_m	Isocitrate:NADP+ oxidoreductase (decarboxylating)	C00006_m + C00311_m <=> C00005_m + C00011_m + C00026_m	(PBANKA_1358600)	1	0	50	0	50	0	50	0	NADP+ + Isocitrate <=> NADPH + CO2 + 2-Oxoglutarate	nadp_m + icit_m <=> nadph_m + co2_m + akg_m	Citrate cycle (TCA cycle)	1.1.1.42
R00268_m	oxalosuccinate carboxy-lyase (2-oxoglutarate-forming)	C00080_m + C05379_m <=> C00011_m + C00026_m	(PBANKA_1358600)	1	-50	0	-50	0	-50	0	0	H+ + Oxalosuccinate <=> CO2 + 2-Oxoglutarate	h_m + oxasucc_m <=> co2_m + akg_m	Citrate cycle (TCA cycle)	1.1.1.42
R00310_m	protoheme ferro-lyase (protoporphyrin-forming)	C02191_m + C14818_m <=> C00032_m + 2 C00080_m	(PBANKA_1140700)	1	-50	50	-50	50	-50	50	0	Protoporphyrin + Fe2+ <=> Heme + 2 H+	protoporphyrinIX_m + fe2_m <=> hemeb_m + 2 h_m	Heme biosynthesis	4.99.1.1
R00351_m	acetyl-CoA:oxaloacetate C-acetyltransferase (thioester-hydrolysing)	C00010_m + C00080_m + C00158_m <=> C00001_m + C00024_m + C00036_m	(PBANKA_0506700)	1	-50	50	-50	50	-50	50	0	CoA + H+ + Citrate <=> H2O + Acetyl-CoA + Oxaloacetate	coa_m + h_m + cit_m <=> h2o_m + accoa_m + oaa_m	Citrate cycle (TCA cycle)	2.3.3.1 2.3.3.3
R00405_m	Succinate:CoA ligase (ADP-forming)	C00002_m + C00010_m + C00042_m <=> C00008_m + C00009_m + C00091_m	(PBANKA_0938500 and PBANKA_1013200)	1	-50	50	-50	50	-50	50	0	ATP + CoA + Succinate <=> ADP + Orthophosphate + Succinyl-CoA	atp_m + coa_m + succ_m <=> adp_m + pi_m + succoa_m	Citrate cycle (TCA cycle)	6.2.1.5
R00432_m	Succinate:CoA ligase (GDP-forming)	C00010_m + C00042_m + C00044_m <=> C00009_m + C00035_m + C00091_m	(PBANKA_0938500 and PBANKA_1013200)	1	-50	50	-50	50	-50	50	0	CoA + Succinate + GTP <=> Orthophosphate + GDP + Succinyl-CoA	coa_m + succ_m + gtp_m <=> pi_m + gdp_m + succoa_m	Citrate cycle (TCA cycle)	6.2.1.4
R00621_m	oxoglutarate dehydrogenase (succinyl-transferring)	C00026_m + C00068_m + C00080_m <=> C00011_m + C05381_m	(PBANKA_0710100)	1	0	50	0	50	0	50	0	2-Oxoglutarate + Thiamin diphosphate + H+ <=> CO2 + 3-Carboxy-1-hydroxypropyl-ThPP	akg_m + thmpp_m + h_m <=> co2_m + 3Carboxy1hydroxypropylThPP_m	Citrate cycle (TCA cycle)	1.2.4.2
R00727_m	Succinate:CoA ligase (IDP-forming)	C00010_m + C00042_m + C00081_m <=> C00009_m + C00091_m + C00104_m	(PBANKA_0938500 and PBANKA_1013200)	1	-50	50	-50	50	-50	50	0	CoA + Succinate + ITP <=> Orthophosphate + Succinyl-CoA + IDP	coa_m + succ_m + itp_m <=> pi_m + succoa_m + idp_m	Citrate cycle (TCA cycle)	6.2.1.4
R00830_m	succinyl-CoA:glycine C-succinyltransferase (decarboxylating)	C00037_m + C00080_m + C00091_m <=> C00010_m + C00011_m + C00430_m	(PBANKA_1459200)	1	0	50	0	50	0	50	0	Glycine + H+ + Succinyl-CoA <=> CoA + CO2 + 5-Aminolevulinate	gly_m + h_m + succoa_m <=> coa_m + co2_m + 5aop_m	Heme biosynthesis	2.3.1.37
R00848_m	sn-Glycerol-3-phosphate:(acceptor) 2-oxidoreductase	C00016_m + C00093_c <=> C00111_c + C01352_m	(PBANKA_0404800)	1	-50	50	-50	50	-50	50	0	FAD + sn-Glycerol 3-phosphate <=> Glycerone phosphate + FADH2	fad_m + glyc3p_c <=> dhap_c + fadh2_m	Glycerophospholipid metabolism	1.1.5.3
R00945_m	5,10-Methylenetetrahydrofolate:glycine hydroxymethyltransferase	C00001_m + C00037_m + C00143_m <=> C00065_m + C00101_m	(PBANKA_1450200)	1	-50	50	-50	50	-50	50	0	H2O + Glycine + 5,10-Methylenetetrahydrofolate <=> L-Serine + Tetrahydrofolate	h2o_m + gly_m + mlthf_m <=> serL_m + thf_m	Folate biosynthesis	2.1.2.1
R01055_m	uracil hydro-lyase (adding D-ribose 5-phosphate;pseudouridine-5'-phosphate-forming)	C00106_m + C00117_m <=> C00001_m + C01168_m	(PBANKA_1236100)	1	-50	50	-50	50	-50	50	0	Uracil + D-Ribose 5-phosphate <=> H2O + Pseudouridine 5-phosphate	ura_m + r5p_m <=> h2o_m + psd5p_m	Pyrimidine metabolism	3.2.-.- 4.2.1.70
R01082_m	(S)-malate hydro-lyase (fumarate-forming)	C00149_m <=> C00001_m + C00122_m	(PBANKA_0828100)	1	-50	50	-50	50	-50	50	0	(S)-Malate <=> H2O + Fumarate	malL_m <=> h2o_m + fum_m	Citrate cycle (TCA cycle)	4.2.1.2
R01177_m	butanoyl-CoA:acetyl-CoA C-butanoyltransferase	C00024_m + C00136_m <=> C00010_m + C05269_m	(PBANKA_1314600)	1	-50	50	-50	50	-50	50	0	Acetyl-CoA + Butanoyl-CoA <=> CoA + 3-Oxohexanoyl-CoA	accoa_m + btcoa_m <=> coa_m + 3ohcoa_m	Fatty acid degradation	2.3.1.9 2.3.1.16
R01221_m	glycine synthase;	C00003_m + C00037_m + C00101_m <=> C00004_m + C00011_m + C00014_m + C00143_m	(PBANKA_0915500)	1	0	50	0	50	0	50	0	NAD+ + Glycine + Tetrahydrofolate <=> NADH + CO2 + NH4+ + 5,10-Methylenetetrahydrofolate	nad_m + gly_m + thf_m <=> nadh_m + co2_m + nh4_m + mlthf_m	Folate biosynthesis	1.4.4.2 1.8.1.4 2.1.2.10
R01257_m	(S)-Malate:(acceptor) oxidoreductase	C00016_m + C00149_m <=> C00036_m + C01352_m	(PBANKA_1116300)	1	-50	50	-50	50	-50	50	0	FAD + (S)-Malate <=> Oxaloacetate + FADH2	fad_m + malL_m <=> oaa_m + fadh2_m	Citrate cycle (TCA cycle)	1.1.5.4
R01324_m	citrate hydroxymutase	C00158_m <=> C00311_m	(PBANKA_1355200)	1	-50	50	-50	50	-50	50	0	Citrate <=> Isocitrate	cit_m <=> icit_m	Citrate cycle (TCA cycle)	4.2.1.3
R01325_m	citrate hydro-lyase (cis-aconitate-forming)	C00158_m + 4Fe4S_m <=> C00001_m + C00417_m + 2 C14818_m + 2Fe2S_m	(PBANKA_1355200)	1	-50	50	-50	50	-50	50	0	Citrate + [4Fe-4S] iron-sulfur cluster <=> H2O + cis-Aconitate + 2 Fe2+ + [2Fe-2S] iron-sulfur cluster	cit_m + 4Fe4S_m <=> h2o_m + aconC_m + 2 fe2_m + 2Fe2S_m	Citrate cycle (TCA cycle)	4.2.1.3
R01698_m	Dihydrolipoamide:NAD+ oxidoreductase	C00003_m + C00579_m <=> C00004_m + C00080_m + C00248_m	(PBANKA_1446900)	1	-50	50	-50	50	-50	50	0	NAD+ + Dihydrolipoamide <=> NADH + H+ + Lipoamide	nad_m + dhlam_m <=> nadh_m + h_m + lpam_m	Citrate cycle (TCA cycle)	1.8.1.4
R01868_c	(S)-dihydroorotate:quinone oxidoreductase	C00337_c + C17569_m <=> C00295_c + UQH28_m	(PBANKA_0102100)	1	0	50	0	50	0	50	0	(S)-Dihydroorotate + Ubiquinone-8 <=> Orotate + Ubiquinol-8	dhorS_c + q8_m <=> orot_c + q8h2_m	Pyrimidine biosynthesis	1.3.5.2
R01899_m	Isocitrate:NADP+ oxidoreductase	C00006_m + C00311_m <=> C00005_m + C00080_m + C05379_m	(PBANKA_1358600)	1	-50	50	-50	50	-50	50	0	NADP+ + Isocitrate <=> NADPH + H+ + Oxalosuccinate	nadp_m + icit_m <=> nadph_m + h_m + oxasucc_m	Citrate cycle (TCA cycle)	1.1.1.42
R01900_m	isocitrate hydro-lyase (cis-aconitate-forming)	C00311_m + 4Fe4S_m <=> C00001_m + C00417_m + 2 C14818_m + 2Fe2S_m	(PBANKA_1355200)	1	-50	50	-50	50	-50	50	0	Isocitrate + [4Fe-4S] iron-sulfur cluster <=> H2O + cis-Aconitate + 2 Fe2+ + [2Fe-2S] iron-sulfur cluster	icit_m + 4Fe4S_m <=> h2o_m + aconC_m + 2 fe2_m + 2Fe2S_m	Citrate cycle (TCA cycle)	4.2.1.3
R01933_m	2-oxoadipate dehydrogenase complex	C00003_m + C00010_m + C00322_m <=> C00004_m + C00011_m + C00527_m	(PBANKA_0710100 and PBANKA_1419100) or (PBANKA_1446900)	1	0	50	0	50	0	50	0	NAD+ + CoA + 2-Oxoadipate <=> NADH + CO2 + Glutaryl-CoA	nad_m + coa_m + 2oxoadp_m <=> nadh_m + co2_m + glutcoa_m	Lysine degradation	1.2.4.2 1.8.1.4 2.3.1.61
R01940_m	2-Oxoadipate:lipoamde 2-oxidoreductase(decarboxylating and acceptor-succinylating)	C00322_m + C15972_m <=> C00011_m + C06157_m	(PBANKA_0710100)	1	-50	50	-50	50	-50	50	0	2-Oxoadipate + Enzyme N6-(lipoyl)lysine <=> CO2 + [Dihydrolipoyllysine-residue succinyltransferase] S-glutaryldihydrolipoyllysine	2oxoadp_m + Rlpam_m <=> co2_m + SGlutaryldihydrolipoamideE_m	Citrate cycle (TCA cycle)	1.2.4.2
R02016_m	NADPH:oxidized-thioredoxin oxidoreductase	C00005_m + C00080_m + C00343_m <=> C00006_m + C00342_m	(PBANKA_0824700)	1	-50	50	-50	50	-50	50	0	NADPH + H+ + Thioredoxin disulfide <=> NADP+ + Thioredoxin	nadph_m + h_m + trdox_m <=> nadp_m + trdrd_m	Redox metabolism	1.8.1.9
R02300_m	S-Aminomethyldihydrolipoylprotein:(6S)-tetrahydrofolate aminomethyltransferase (ammonia-forming)	C00001_m + C00445_m <=> C00080_m + C03479_m	(PBANKA_1141300 or PBANKA_1357000)	1	-50	50	-50	50	-50	50	0	H2O + 5,10-Methenyltetrahydrofolate <=> H+ + 5-Formyltetrahydrofolate	h2o_m + methf_m <=> h_m + 5fthf_m	Folate biosynthesis	2.1.2.10
R02404_m	Itaconate:CoA ligase (ADP-forming)	C00002_m + C00010_m + C00490_m <=> C00008_m + C00009_m + C00531_m	(PBANKA_0938500 and PBANKA_1013200)	1	-50	50	-50	50	-50	50	0	ATP + CoA + Itaconate <=> ADP + Orthophosphate + Itaconyl-CoA	atp_m + coa_m + itacon_m <=> adp_m + pi_m + itaccoa_m	C5-Branched dibasic acid metabolism	6.2.1.5
R02480_m	Cytochrome c apocytochrome-c-lyase	C00032_m + C02248_m <=> C00524_m	(PBANKA_1439500 and PBANKA_0602600)	1	0	50	0	50	0	50	0	Heme + Apocytochrome c <=> Cytochrome c	hemeb_m + Apocytochromec_m <=> cytcc_m	Heme biosynthesis	4.4.1.17
R02570_m	succinyl-CoA:enzyme N6-(dihydrolipoyl)lysine S-succinyltransferase	C00091_m + C15973_m <=> C00010_m + C16254_m	(PBANKA_1419100)	1	-50	50	-50	50	-50	50	0	Succinyl-CoA + Enzyme N6-(dihydrolipoyl)lysine <=> CoA + [Dihydrolipoyllysine-residue succinyltransferase] S-succinyldihydrolipoyllysine	succoa_m + Rdhlam_m <=> coa_m + sdhlam_m	Citrate cycle (TCA cycle)	2.3.1.61
R02571_m	Glutaryl-CoA:dihydrolipoamide S-succinyltransferase	C00527_m + C15973_m <=> C00010_m + C06157_m	(PBANKA_1419100)	1	-50	50	-50	50	-50	50	0	Glutaryl-CoA + Enzyme N6-(dihydrolipoyl)lysine <=> CoA + [Dihydrolipoyllysine-residue succinyltransferase] S-glutaryldihydrolipoyllysine	glutcoa_m + Rdhlam_m <=> coa_m + SGlutaryldihydrolipoamideE_m	Lysine degradation	2.3.1.61
R02662_m	2-methylpropanoyl-CoA:enzyme N6-(dihydrolipoyl)lysine S-(2-methylpropanoyl)transferase	C00630_m + C15973_m <=> C00010_m + C15977_m	(PBANKA_0402300)	1	-50	50	-50	50	-50	50	0	2-Methylpropanoyl-CoA + Enzyme N6-(dihydrolipoyl)lysine <=> CoA + [Dihydrolipoyllysine-residue (2-methylpropanoyl)transferase] S-(2-methylpropanoyl)dihydrolipoyllysine	ibcoa_m + Rdhlam_m <=> coa_m + 2mpdhl_m	Valine, leucine and isoleucine degradation	2.3.1.168
R03158_m	3-Hydroxypropionyl-CoA hydrolase	C00010_m + C00080_m + C01013_m <=> C00001_m + C05668_m	(PBANKA_1454400)	1	-50	0	-50	0	-50	0	0	CoA + H+ + 3-Hydroxypropanoate <=> H2O + 3-Hydroxypropionyl-CoA	coa_m + h_m + 3hpp_m <=> h2o_m + 3HydroxypropanoylCoA_m	Propanoate metabolism	3.1.2.4
R03174_m	(S)-2-methylbutanoyl-CoA:enzyme N6-(dihydrolipoyl)lysine S-(2-methylbutanoyl)transferase	C15973_m + C15980_m <=> C00010_m + C15979_m	(PBANKA_0402300)	1	-50	50	-50	50	-50	50	0	Enzyme N6-(dihydrolipoyl)lysine + (S)-2-Methylbutanoyl-CoA <=> CoA + [Dihydrolipoyllysine-residue (2-methylpropanoyl)transferase] S-(2-methylbutanoyl)dihydrolipoyllysine	Rdhlam_m + 2mbcoa_m <=> coa_m + S2MethylbutanoyldihydrolipoamideE_m	Valine, leucine and isoleucine degradation	2.3.1.168
R03222_m	protoporphyrinogen-IX:oxygen oxidoreductase	3 C00007_m + C01079_m <=> 3 C00027_m + C02191_m	(PBANKA_0512200)	1	-50	50	-50	50	-50	50	0	3 Oxygen + Protoporphyrinogen IX <=> 3 Hydrogen peroxide + Protoporphyrin	3 o2_m + pppg9_m <=> 3 h2o2_m + protoporphyrinIX_m	Heme biosynthesis	1.3.3.4
R03316_m	oxoglutarate dehydrogenase (succinyl-transferring)	C05381_m + C15972_m <=> C00068_m + C16254_m	(PBANKA_0710100)	1	-50	50	-50	50	-50	50	0	3-Carboxy-1-hydroxypropyl-ThPP + Enzyme N6-(lipoyl)lysine <=> Thiamin diphosphate + [Dihydrolipoyllysine-residue succinyltransferase] S-succinyldihydrolipoyllysine	3Carboxy1hydroxypropylThPP_m + Rlpam_m <=> thmpp_m + sdhlam_m	Citrate cycle (TCA cycle)	1.2.4.2
R03596_m	Hydrogen selenide:NADP+ oxidoreductase	3 C00001_m + 3 C00006_m + C01528_m <=> 3 C00005_m + 5 C00080_m + C05684_m	(PBANKA_0824700)	1	0	50	0	50	0	50	0	3 H2O + 3 NADP+ + Selenide <=> 3 NADPH + 5 H+ + Selenite	3 h2o_m + 3 nadp_m + seln_m <=> 3 nadph_m + 5 h_m + slnt_m	Selenocompound metabolism	1.8.1.9
R03815_m	dihydrolipoylprotein:NAD+ oxidoreductase	C00003_m + C02972_m <=> C00004_m + C00080_m + C02051_m	(PBANKA_1446900)	1	-50	50	-50	50	-50	50	0	NAD+ + Dihydrolipoylprotein <=> NADH + H+ + Lipoylprotein	nad_m + dihydrolipoylprotein_m <=> nadh_m + h_m + lipoylprotein_m	Glycine, serine and threonine metabolism	1.8.1.4
R04097_m	3-methylbutanoyl-CoA:enzyme N6-(dihydrolipoyl)lysine S-(3-methylbutanoyl)transferase	C02939_m + C15973_m <=> C00010_m + C15975_m	(PBANKA_0402300)	1	-50	50	-50	50	-50	50	0	3-Methylbutanoyl-CoA + Enzyme N6-(dihydrolipoyl)lysine <=> CoA + [Dihydrolipoyllysine-residue (2-methylpropanoyl)transferase] S-(3-methylbutanoyl)dihydrolipoyllysine	ivcoa_m + Rdhlam_m <=> coa_m + S3MethylbutanoyldihydrolipoamideE_m	Valine, leucine and isoleucine degradation	2.3.1.168
R04125_m	S-aminomethyldihydrolipoylprotein:(6S)-tetrahydrofolate aminomethyltransferase (ammonia-forming)	C00101_m + C01242_m <=> C00014_m + C00143_m + C02972_m	(PBANKA_1141300 or PBANKA_1357000)	1	-50	50	-50	50	-50	50	0	Tetrahydrofolate + S-Aminomethyldihydrolipoylprotein <=> NH4+ + 5,10-Methylenetetrahydrofolate + Dihydrolipoylprotein	thf_m + S8aminomethyldihydrolipoylprotein_m <=> nh4_m + mlthf_m + dihydrolipoylprotein_m	Folate biosynthesis	2.1.2.10
R04983_m	2-methoxy-6-polyprenyl-1,4-benzoquinol methylase	C00019_m + C05803_m <=> C00021_m + C00080_m + C05804_m	(PBANKA_0302700)	1	-50	50	-50	50	-50	50	0	S-Adenosyl-L-methionine + 2-Hexaprenyl-6-methoxy-1,4-benzoquinone <=> S-Adenosyl-L-homocysteine + H+ + 2-Hexaprenyl-3-methyl-6-methoxy-1,4-benzoquinone	amet_m + 2hp6mbq_m <=> ahcys_m + h_m + 2hpmmbq_m	Ubiquinone and other terpenoid-quinone biosynthesis	2.1.1.201
R04987_m	2-Octaprenylphenol ,NADPH2:oxygen oxidoreductase	C00005_m + C00007_m + C00080_m + C05810_m <=> C00001_m + C00006_m + C05811_m	(PBANKA_1028200)	1	0	50	0	50	0	50	0	NADPH + Oxygen + H+ + 2-Octaprenylphenol <=> H2O + NADP+ + 2-Octaprenyl-6-hydroxyphenol	nadph_m + o2_m + h_m + 2oph_m <=> h2o_m + nadp_m + 2ohph_m	Ubiquinone and other terpenoid-quinone biosynthesis	1.14.13.-
R04988_m	2-polyprenyl-6-hydroxyphenol methylase	C00019_m + C05811_m <=> C00021_m + C00080_m + C05812_m	(PBANKA_0621800)	1	-50	50	-50	50	-50	50	0	S-Adenosyl-L-methionine + 2-Octaprenyl-6-hydroxyphenol <=> S-Adenosyl-L-homocysteine + H+ + 2-Octaprenyl-6-methoxyphenol	amet_m + 2ohph_m <=> ahcys_m + h_m + 2omph_m	Ubiquinone and other terpenoid-quinone biosynthesis	2.1.1.222
R05064_m	(S)-3-Hydroxyisobutyryl-CoA hydrolase	C00001_m + C06000_m <=> C00010_m + C00080_m + C06001_m	(PBANKA_1454400)	1	0	50	0	50	0	50	0	H2O + (S)-3-Hydroxyisobutyryl-CoA <=> CoA + H+ + (S)-3-Hydroxyisobutyrate	h2o_m + hibcoa_m <=> coa_m + h_m + 3hmp_m	Valine, leucine and isoleucine degradation	3.1.2.4
R05614_m	3-demethylubiquinol 3-O-methyltransferase	C00019_m + C05815_m <=> C00021_m + C17569_m	(PBANKA_0621800)	1	-50	50	-50	50	-50	50	0	S-Adenosyl-L-methionine + 2-Octaprenyl-3-methyl-5-hydroxy-6-methoxy-1,4-benzoquinone <=> S-Adenosyl-L-homocysteine + Ubiquinone-8	amet_m + OCTAPRENYLMETHYLOHMETHOXYBENZQ_m <=> ahcys_m + q8_m	Ubiquinone and other terpenoid-quinone biosynthesis	2.1.1.64
R05616_m	all-trans-hexaprenyl-diphosphate:4-hydroxybenzoate 3-hexaprenyltransferase	C00156_m + C01230_m <=> C00013_m + C13425_m	(PBANKA_0106100)	1	-50	50	-50	50	-50	50	0	4-Hydroxybenzoate + all-trans-Hexaprenyl diphosphate <=> Diphosphate + 3-Hexaprenyl-4-hydroxybenzoate	4hbz_m + hexdp_m <=> ppi_m + 3ophb_5_m	Ubiquinone and other terpenoid-quinone biosynthesis	2.5.1.-
R06783_m	trans-cinnamate,NADH:oxygen oxidoreductase (2,3-hydroxylating)	C00004_m + C00007_m + C00080_m + C00423_m <=> C00003_m + C12622_m	(PBANKA_0617900)	1	0	50	0	50	0	50	0	NADH + Oxygen + H+ + trans-Cinnamate <=> NAD+ + cis-3-(3-Carboxyethenyl)-3,5-cyclohexadiene-1,2-diol	nadh_m + o2_m + h_m + cinnm_m <=> nad_m + cenchddd_m	Phenylalanine metabolism	1.14.12.19
R07273_m	solanesyl-diphosphate:4-hydroxybenzoate nonaprenyltransferase	C00156_m + C04145_m <=> C00013_m + C03885_m	(PBANKA_0106100)	1	-50	50	-50	50	-50	50	0	4-Hydroxybenzoate + all-trans-Nonaprenyl diphosphate <=> Diphosphate + 3-Nonaprenyl-4-hydroxybenzoate	4hbz_m + atnodp_m <=> ppi_m + 3no4hyben_m	Ubiquinone and other terpenoid-quinone biosynthesis	2.5.1.39
R07411_m	protoheme IX farnesyltransferase	C00001_m + C00032_m + C00448_m <=> C00013_m + C15672_m	(PBANKA_1234100)	1	-50	50	-50	50	-50	50	0	H2O + Heme + trans,trans-Farnesyl diphosphate <=> Diphosphate + Heme O	h2o_m + hemeb_m + frdp_m <=> ppi_m + hemeO_m	Ubiquinone and other terpenoid-quinone biosynthesis	2.5.1.-
R07456_m	D-ribulose 5-phosphate,D-glyceraldehyde 3-phosphate pyridoxal 5'-phosphate-lyase	C00064_m + C00118_m + C00199_m <=> 3 C00001_m + C00009_m + C00018_m + C00025_m + 2 C00080_m	(PBANKA_0106100)	1	0	50	0	50	0	50	0	L-Glutamine + D-Glyceraldehyde 3-phosphate + D-Ribulose 5-phosphate <=> 3 H2O + Orthophosphate + Pyridoxal phosphate + L-Glutamate + 2 H+	glnL_m + g3p_m + ru5pD_m <=> 3 h2o_m + pi_m + pydx5p_m + gluL_m + 2 h_m	Pyridoxal5P (vit B6) metabolism	4.3.3.6
R07460_m	L-cysteine:[ThiI] sulfurtransferase	C00097_m + C15811_m <=> C00041_m + C15812_m	(PBANKA_0211300 and putative_PBANKA_1409500)	1	-50	50	-50	50	-50	50	0	L-Cysteine + [Enzyme]-cysteine <=> L-Alanine + [Enzyme]-S-sulfanylcysteine	cysL_m + C15811_m <=> alaL_m + C15812_m	Thiamine (vit B1) metabolism	2.8.1.7
R07599_m	Oxo-acid dehydrogenase complexes	C00068_m + C00080_m + C00141_m <=> C00011_m + C15976_m	(PBANKA_1104200 and PBANKA_1411100)	1	-50	50	-50	50	-50	50	0	Thiamin diphosphate + H+ + 3-Methyl-2-oxobutanoic acid <=> CO2 + 2-Methyl-1-hydroxypropyl-ThPP	thmpp_m + h_m + 3mob_m <=> co2_m + 2Methyl1hydroxypropylTPP_m	Valine, leucine and isoleucine degradation	1.2.4.4
R07600_m	Oxo-acid dehydrogenase complexes	C15972_m + C15976_m <=> C00068_m + C15977_m	(PBANKA_1104200 and PBANKA_1411100)	1	-50	50	-50	50	-50	50	0	Enzyme N6-(lipoyl)lysine + 2-Methyl-1-hydroxypropyl-ThPP <=> Thiamin diphosphate + [Dihydrolipoyllysine-residue (2-methylpropanoyl)transferase] S-(2-methylpropanoyl)dihydrolipoyllysine	Rlpam_m + 2Methyl1hydroxypropylTPP_m <=> thmpp_m + 2mpdhl_m	Valine, leucine and isoleucine degradation	1.2.4.4
R07601_m	Oxo-acid dehydrogenase complexes	C00068_m + C00080_m + C00233_m <=> C00011_m + C15974_m	(PBANKA_1104200 and PBANKA_1411100)	1	-50	50	-50	50	-50	50	0	Thiamin diphosphate + H+ + 4-Methyl-2-oxopentanoate <=> CO2 + 3-Methyl-1-hydroxybutyl-ThPP	thmpp_m + h_m + 4mop_m <=> co2_m + 3Methyl1hydroxybutylTPP_m	Valine, leucine and isoleucine degradation	1.2.4.4
R07602_m	Oxo-acid dehydrogenase complexes	C15972_m + C15974_m <=> C00068_m + C15975_m	(PBANKA_1104200 and PBANKA_1411100)	1	-50	50	-50	50	-50	50	0	Enzyme N6-(lipoyl)lysine + 3-Methyl-1-hydroxybutyl-ThPP <=> Thiamin diphosphate + [Dihydrolipoyllysine-residue (2-methylpropanoyl)transferase] S-(3-methylbutanoyl)dihydrolipoyllysine	Rlpam_m + 3Methyl1hydroxybutylTPP_m <=> thmpp_m + S3MethylbutanoyldihydrolipoamideE_m	Valine, leucine and isoleucine degradation	1.2.4.4
R07603_m	Oxo-acid dehydrogenase complexes	C00068_m + C00080_m + C00671_m <=> C00011_m + C15978_m	(PBANKA_1104200 and PBANKA_1411100)	1	-50	50	-50	50	-50	50	0	Thiamin diphosphate + H+ + (S)-3-Methyl-2-oxopentanoic acid <=> CO2 + 2-Methyl-1-hydroxybutyl-ThPP	thmpp_m + h_m + 3mop_m <=> co2_m + 2Methyl1hydroxybutylTPP_m	Valine, leucine and isoleucine degradation	1.2.4.4
R07604_m	Oxo-acid dehydrogenase complexes	C15972_m + C15978_m <=> C00068_m + C15979_m	(PBANKA_1104200 and PBANKA_1411100)	1	-50	50	-50	50	-50	50	0	Enzyme N6-(lipoyl)lysine + 2-Methyl-1-hydroxybutyl-ThPP <=> Thiamin diphosphate + [Dihydrolipoyllysine-residue (2-methylpropanoyl)transferase] S-(2-methylbutanoyl)dihydrolipoyllysine	Rlpam_m + 2Methyl1hydroxybutylTPP_m <=> thmpp_m + S2MethylbutanoyldihydrolipoamideE_m	Valine, leucine and isoleucine degradation	1.2.4.4
R07618_m	enzyme N6-(dihydrolipoyl)lysine:NAD+ oxidoreductase	C00003_m + C15973_m <=> C00004_m + C00080_m + C15972_m	(PBANKA_1446900)	1	-50	50	-50	50	-50	50	0	NAD+ + Enzyme N6-(dihydrolipoyl)lysine <=> NADH + H+ + Enzyme N6-(lipoyl)lysine	nad_m + Rdhlam_m <=> nadh_m + h_m + Rlpam_m	Citrate cycle (TCA cycle)	1.8.1.4
R07770_m	ATP:lipoate adenylyltransferase	C00002_m + C00080_m + C00725_m <=> C00013_m + C16238_m	(PBANKA_1413100)	1	0	50	0	50	0	50	0	ATP + H+ + Lipoate <=> Diphosphate + Lipoyl-AMP	atp_m + h_m + lipoate_m <=> ppi_m + lipoamp_m	Lipoic acid metabolism	2.7.7.63
R07771_m	lipoate-protein ligase	C16238_m + C16240_m <=> C00020_m + C16237_m	(PBANKA_1413100)	1	0	50	0	50	0	50	0	Lipoyl-AMP + Apoprotein <=> AMP + Protein N6-(lipoyl)lysine	lipoamp_m + Apoprotein_m <=> amp_m + ProteinN6lipoyllysine_m	Lipoic acid metabolism	2.7.7.63
R08360_m	tryparedoxin:hydroperoxide oxidoreductase	C15498_m + C16663_m <=> C00001_m + C01335_m + C16664_m	(PBANKA_1430800)	1	0	50	0	50	0	50	0	ROOH + Tryparedoxin <=> H2O + ROH + Tryparedoxin disulfide	ROOH_m + Tryparedoxin_m <=> h2o_m + ROH_m + Tryparedoxindisulfide_m	Redox metabolism	1.11.1.15 1.11.1.-
R08362_m	trypanothione:hydroperoxide oxidoreductase	C02090_m + C15498_m <=> C00001_m + C01335_m + C03170_m	(PBANKA_1430800)	1	-50	50	-50	50	-50	50	0	Trypanothione + ROOH <=> H2O + ROH + Trypanothione disulfide	TSH_m + ROOH_m <=> h2o_m + ROH_m + TSST_m	Redox metabolism	1.11.1.15
R09099_m	5,10-methylenetetrahydromethanopterin:glycine hydroxymethyltransferase	C00065_m + C01217_m <=> C00001_m + C00037_m + C04377_m	(PBANKA_1450200)	1	-50	50	-50	50	-50	50	0	L-Serine + 5,6,7,8-Tetrahydromethanopterin <=> H2O + Glycine + 5,10-Methylenetetrahydromethanopterin	serL_m + h4mpt_m <=> h2o_m + gly_m + 5,10Methylenetetrahydromethanopterin_m	Methane metabolism	2.1.2.1
R09372_m	methaneselenol:NADP+ oxidoreductase	2 C00005_m + 2 C00080_m + C18902_m <=> 2 C00001_m + 2 C00006_m + C05703_m	(PBANKA_0824700)	1	0	50	0	50	0	50	0	2 NADPH + 2 H+ + Methylselenic acid <=> 2 H2O + 2 NADP+ + Methaneselenol	2 nadph_m + 2 h_m + C18902_m <=> 2 h2o_m + 2 nadp_m + Methaneselenol_m	Selenocompound metabolism	1.8.1.9
R01195_m	Ferredoxin:NADP+ oxidoreductase	C00006_m + C00080_m + 2 C00138_m + 4Fe4S_m <=> C00005_m + 2 C00139_m + 2 C14818_m + 2Fe2S_m	(PBANKA_0617900 or putative_PBANKA_1122100)	1	-50	50	-50	50	-50	50	0	NADP+ + H+ + 2 Reduced ferredoxin + [4Fe-4S] iron-sulfur cluster <=> NADPH + 2 Oxidized ferredoxin + 2 Fe2+ + [2Fe-2S] iron-sulfur cluster	nadp_m + h_m + 2 fdxrd_m + 4Fe4S_m <=> nadph_m + 2 fdxox_m + 2 fe2_m + 2Fe2S_m	Redox metabolism	1.18.1.2
R10159_m	adrenodoxin:NADP+ oxidoreductase	C00006_m + C00080_m + 2 C00662_m <=> C00005_m + 2 C00667_m	(putative_PBANKA_0909300)	1	-50	50	-50	50	-50	50	0	NADP+ + H+ + 2 Reduced adrenal ferredoxin <=> NADPH + 2 Oxidized adrenal ferredoxin	nadp_m + h_m + 2 adfdRD_m <=> nadph_m + 2 adfdOX_m	Redox metabolism	1.18.1.2 1.18.1.6
R02000_m	rubredoxin:NAD+ oxidoreductase	C00003_m + 2 C00340_m <=> C00004_m + C00080_m + 2 C00435_m	(PBANKA_0617900)	1	-50	50	-50	50	-50	50	0	NAD+ + 2 Reduced rubredoxin <=> NADH + H+ + 2 Oxidized rubredoxin	nad_m + 2 rbrdxRD_m <=> nadh_m + h_m + 2 rbrdxOX_m	Fatty acid degradation	1.18.1.1 1.18.1.3 1.18.1.4
R05875_m	Ferredoxin:NAD oxidoreductase	C00003_m + C00080_m + C00138_m + 4Fe4S_m <=> C00004_m + C00139_m + 2 C14818_m + 2Fe2S_m	(PBANKA_0617900)	1	-50	50	-50	50	-50	50	0	NAD+ + H+ + Reduced ferredoxin + [4Fe-4S] iron-sulfur cluster <=> NADH + Oxidized ferredoxin + 2 Fe2+ + [2Fe-2S] iron-sulfur cluster	nad_m + h_m + fdxrd_m + 4Fe4S_m <=> nadh_m + fdxox_m + 2 fe2_m + 2Fe2S_m	Redox metabolism	1.18.1.3
R00787_m	ammonia:NAD+ oxidoreductase	2 C00001_m + 3 C00003_m + C00014_m <=> 3 C00004_m + 5 C00080_m + C00088_m	(PBANKA_0617900)	1	-50	50	-50	50	-50	50	0	2 H2O + 3 NAD+ + NH4+ <=> 3 NADH + 5 H+ + Nitrite	2 h2o_m + 3 nad_m + nh4_m <=> 3 nadh_m + 5 h_m + no2_m	Nitrogen metabolism	1.7.1.4 1.7.1.15
R00789_m	ammonia:NADP+ oxidoreductase	2 C00001_m + 3 C00006_m + C00014_m <=> 3 C00005_m + 5 C00080_m + C00088_m	(PBANKA_0617900)	1	-50	50	-50	50	-50	50	0	2 H2O + 3 NADP+ + NH4+ <=> 3 NADPH + 5 H+ + Nitrite	2 h2o_m + 3 nadp_m + nh4_m <=> 3 nadph_m + 5 h_m + no2_m	Nitrogen metabolism	1.7.1.4
R00086_n	ATP phosphohydrolase	C00001_n + C00002_n <=> C00008_n + C00009_n + C00080_n	(PBANKA_1123500 or PBANKA_0312700 or PBANKA_0508100 or PBANKA_0710800 or PBANKA_0942700 or PBANKA_0522900 or PBANKA_1303000 or PBANKA_1346000 or PBANKA_0612800)	1	0	50	0	50	0	50	0	H2O + ATP <=> ADP + Orthophosphate + H+	h2o_n + atp_n <=> adp_n + pi_n + h_n	Purine metabolism	3.6.1.3 3.6.1.5 3.6.1.8 3.6.1.15
R01067_n	D-Fructose 6-phosphate:D-glyceraldehyde-3-phosphate glycolaldehyde transferase	C00085_n + C00118_n <=> C00231_n + C00279_n	(PBANKA_0109100)	1	-50	50	-50	50	-50	50	0	D-Fructose 6-phosphate + D-Glyceraldehyde 3-phosphate <=> D-Xylulose 5-phosphate + D-Erythrose 4-phosphate	f6p_n + g3p_n <=> xu5pD_n + e4p_n	Carbon metabolism	2.2.1.1
R01641_n	Sedoheptulose-7-phosphate:D-glyceraldehyde-3-phosphate glycolaldehyde transferase	C00118_n + C05382_n <=> C00117_n + C00231_n	(PBANKA_0109100)	1	-50	50	-50	50	-50	50	0	D-Glyceraldehyde 3-phosphate + Sedoheptulose 7-phosphate <=> D-Ribose 5-phosphate + D-Xylulose 5-phosphate	g3p_n + s7p_n <=> r5p_n + xu5pD_n	Carbon metabolism	2.2.1.1
R03875_n	S-adenosyl-L-methionine:cytochrome-c-L-lysine N6-methyltransferase	C00019_n + C02188_n <=> C00021_n + C05544_n	(PBANKA_1128500 or PBANKA_0702900 or PBANKA_1001600)	1	0	50	0	50	0	50	0	S-Adenosyl-L-methionine + Protein lysine <=> S-Adenosyl-L-homocysteine + Protein N6-methyl-L-lysine	amet_n + PeptidylLlysine_n <=> ahcys_n + ProteinN6methylLlysine_n	Lysine degradation	2.1.1.43 2.1.1.59 2.1.1.60
R04866_n	S-adenosyl-L-methionine:cytochrome-c-L-lysine N6-methyltransferase	C00019_n + C05544_n <=> C00021_n + C05545_n + C00080_n	(PBANKA_1128500 or PBANKA_0702900 or PBANKA_1001600)	1	0	50	0	50	0	50	0	S-Adenosyl-L-methionine + Protein N6-methyl-L-lysine <=> S-Adenosyl-L-homocysteine + Protein N6,N6-dimethyl-L-lysine + H+	amet_n + ProteinN6methylLlysine_n <=> ahcys_n + ProteinN6,N6dimethylLlysine_n + h_n	Lysine degradation	2.1.1.43 2.1.1.59 2.1.1.60
R04867_n	S-adenosyl-L-methionine:cytochrome-c-L-lysine N6-methyltransferase	C00019_n + C05545_n <=> C00021_n + C05546_n	(PBANKA_1128500 or PBANKA_0702900 or PBANKA_1001600)	1	0	50	0	50	0	50	0	S-Adenosyl-L-methionine + Protein N6,N6-dimethyl-L-lysine <=> S-Adenosyl-L-homocysteine + Protein N6,N6,N6-trimethyl-L-lysine	amet_n + ProteinN6,N6dimethylLlysine_n <=> ahcys_n + ProteinN6,N6,N6trimethylLlysine_n	Lysine degradation	2.1.1.43 2.1.1.59 2.1.1.60
R06590_n	sedoheptulose-7-phosphate:D-glyceraldehyde-3-phosphate glycolaldehydetransferase;	C00117_n + C12214_n <=> C05382_n + C12215_n	(PBANKA_0109100)	1	-50	50	-50	50	-50	50	0	D-Ribose 5-phosphate + Aminofructose 6-phosphate <=> Sedoheptulose 7-phosphate + Iminoerythrose 4-phosphate	r5p_n + Aminofructose6phosphate_n <=> s7p_n + Iminoerythrose4phosphate_n	Carbon metabolism	2.2.1.1
R02164uqh8_m	Succinate:ubiquinone oxidoreductase	C00042_m + C17569_m <=> C00122_m + UQH28_m	(PBANKA_0518200 and PBANKA_1428800)	1	-50	50	-50	50	-50	50	0	Succinate + Ubiquinone-8 <=> Fumarate + Ubiquinol-8	succ_m + q8_m <=> fum_m + q8h2_m	ETC	1.3.5.1 1.3.5.4
R00014_m	pyruvate:thiamin diphosphate acetaldehydetransferase (decarboxylating)	C00068_m + C00080_m + C00022_m <=> C00011_m + C05125_m	(PBANKA_1104200 and PBANKA_1411100)	1	0	50	0	50	0	50	0	Thiamin diphosphate + H+ + Pyruvate <=> CO2 + 2-(alpha-Hydroxyethyl)thiamine diphosphate	thmpp_m + h_m + pyr_m <=> co2_m + 2HydroxyethylThPP_m	Citrate cycle (TCA cycle)	1.2.4.1; 1.2.4.1 2.2.1.6 4.1.1.1
R03270_m	2-oxoglutarate dehydrogenase complex: pyruvate dehydrogenase	C15972_m + C05125_m <=> C00068_m + C16255_m	(PBANKA_1104200 and PBANKA_1411100)	1	0	50	0	50	0	50	0	Enzyme N6-(lipoyl)lysine + 2-(alpha-Hydroxyethyl)thiamine diphosphate <=> Thiamin diphosphate + [Dihydrolipoyllysine-residue acetyltransferase] S-acetyldihydrolipoyllysine	Rlpam_m + 2HydroxyethylThPP_m <=> thmpp_m + adhlam_m	Citrate cycle (TCA cycle)	1.2.4.1
R02569_m	acetyl-CoA:enzyme N6-(dihydrolipoyl)lysine S-acetyltransferase	C00024_m + C15973_m <=> C00010_m + C16255_m	(PBANKA_0402300)	1	-50	50	-50	50	-50	50	0	Acetyl-CoA + Enzyme N6-(dihydrolipoyl)lysine <=> CoA + [Dihydrolipoyllysine-residue acetyltransferase] S-acetyldihydrolipoyllysine	accoa_m + Rdhlam_m <=> coa_m + adhlam_m	Citrate cycle (TCA cycle)	2.3.1.12
R01699_m	pyruvate:[dihydrolipoyllysine-residue acetyltransferase]-lipoyllysine 2-oxidoreductase (decarboxylating, acceptor-acetylating)	C00080_m + C15972_m + C00022_m <=> C00011_m + C16255_m	(PBANKA_1104200 and PBANKA_1411100)	1	0	50	0	50	0	50	0	H+ + Enzyme N6-(lipoyl)lysine + Pyruvate <=> CO2 + [Dihydrolipoyllysine-residue acetyltransferase] S-acetyldihydrolipoyllysine	h_m + Rlpam_m + pyr_m <=> co2_m + adhlam_m	Citrate cycle (TCA cycle)	1.2.4.1
Tc2mC00002_c	T_c_to_m_C00002	C00002_c + C00008_m <=> C00008_c + C00002_m	(PBANKA_0520200)	1	-50	0	-50	0	-50	0	0	ATP + ADP <=> ADP + ATP	atp_c + adp_m <=> adp_c + atp_m	Transport between c and m
Tc2aC00074_c	T_c_to_a_C00074	C00074_c + C00009_a <=> C00009_c + C00074_a	(PBANKA_1107900) or (PBANKA_1107900 and PBANKA_1244600)	1	0	50	0	50	0	50	0	Phosphoenolpyruvate + Orthophosphate <=> Orthophosphate + Phosphoenolpyruvate	pep_c + pi_a <=> pi_c + pep_a	Transport between c and a
Tc2aC00111_c	T_c_to_a_C00111	C00111_c + C00009_a <=> C00009_c + C00111_a	(PBANKA_1107900) or (PBANKA_1107900 and PBANKA_1244600)	1	-50	50	-50	50	-50	50	0	Glycerone phosphate + Orthophosphate <=> Orthophosphate + Glycerone phosphate	dhap_c + pi_a <=> pi_c + dhap_a	Transport between c and a
Tc2eC00256_c	T_c_to_e_C00256	C00080_c + C00256_c <=> C00080_e + C00256_e	(PBANKA_0414400)	1	0	50	0	50	0	50	0	H+ + (R)-Lactate <=> H+ + (R)-Lactate	h_c + lacD_c <=> h_e + lacD_e	Transport between c and e
Tc2eC00186_c	T_c_to_e_C00186	C00080_c + C00186_c <=> C00080_e + C00186_e	(PBANKA_0414400)	1	0	50	0	50	0	50	0	H+ + (S)-Lactate <=> H+ + (S)-Lactate	h_c + lacL_c <=> h_e + lacL_e	Transport between c and e
R01021_r	ATP:choline phosphotransferase	C00002_r + C00114_r <=> C00008_r + C00588_r	(PBANKA_1040100)	1	0	50	0	50	0	50	0	ATP + Choline <=> ADP + Choline phosphate	atp_r + chol_r <=> adp_r + cholp_r	Glycerophospholipid metabolism	2.7.1.32
R01468_r	ATP:ethanolamine O-phosphotransferase	C00002_r + C00189_r <=> C00008_r + C00346_r	(PBANKA_0923700)	1	0	50	0	50	0	50	0	ATP + Ethanolamine <=> ADP + Ethanolamine phosphate	atp_r + etha_r <=> adp_r + ethamp_r	Glycerophospholipid metabolism	2.7.1.82
R01799_r	CTP:phosphatidate cytidyltransferase	C00063_r + C00416_r <=> C00269_r + C00013_r	(PBANKA_1032600)	1	0	50	0	50	0	50	0	CTP + Phosphatidate <=> CDP-diacylglycerol + Diphosphate	ctp_r + 12dag3p_r <=> cdpdag_r + ppi_r	Glycerophospholipid metabolism	2.7.7.41
R00094_r	glutathione:NAD+ oxidoreductase	C00003_r + 2 C00051_r <=> C00004_r + C00080_r + C00127_r	(PBANKA_1023400 or PBANKA_0824700)	1	-50	50	-50	50	-50	50	0	NAD+ + 2 Glutathione <=> NADH + H+ + Glutathione disulfide	nad_r + 2 gthrd_r <=> nadh_r + h_r + gthox_r	Redox metabolism	1.8.1.7
R00115_r	glutathione:NADP+ oxidoreductase	C00005_r + C00080_r + C00127_r <=> C00006_r + 2 C00051_r	(PBANKA_1023400 or PBANKA_0824700)	1	-50	50	-50	50	-50	50	0	NADPH + H+ + Glutathione disulfide <=> NADP+ + 2 Glutathione	nadph_r + h_r + gthox_r <=> nadp_r + 2 gthrd_r	Redox metabolism	1.8.1.7
R02016_r	NADPH:oxidized-thioredoxin oxidoreductase	C00005_r + C00080_r + C00343_r <=> C00006_r + C00342_r	(PBANKA_1023400 or PBANKA_0824700)	1	-50	50	-50	50	-50	50	0	NADPH + H+ + Thioredoxin disulfide <=> NADP+ + Thioredoxin	nadph_r + h_r + trdox_r <=> nadp_r + trdrd_r	Pyrimidine metabolism	1.8.1.9
R03596_r	Hydrogen selenide:NADP+ oxidoreductase	3 C00001_r + 3 C00006_r + C01528_r <=> 3 C00005_r + 5 C00080_r + C05684_r	(PBANKA_1023400 or PBANKA_0824700)	1	0	50	0	50	0	50	0	3 H2O + 3 NADP+ + Selenide <=> 3 NADPH + 5 H+ + Selenite	3 h2o_r + 3 nadp_r + seln_e <=> 3 nadph_r + 5 h_r + slnt_r	Selenocompound metabolism	1.8.1.9
R04247_r	CTP:ethanolamine-phosphate cytidylyltransferase	C00080_r + C00063_r + C03557_r <=> C05673_r + C00013_r	(PBANKA_1360500)	1	0	50	0	50	0	50	0	H+ + CTP + 2-Aminoethylphosphonate <=> CMP-2-aminoethylphosphonate + Diphosphate	h_r + ctp_r + 2aeppn_r <=> CMP2aminoethylphosphonate_r + ppi_r	Phosphonate and phosphinate metabolism	2.7.7.14
R09372_r	methaneselenol:NADP+ oxidoreductase	2 C00005_r + 2 C00080_r + C18902_r <=> 2 C00001_r + 2 C00006_r + C05703_r	(PBANKA_1023400 or PBANKA_0824700)	1	0	50	0	50	0	50	0	2 NADPH + 2 H+ + Methylselenic acid <=> 2 H2O + 2 NADP+ + Methaneselenol	2 nadph_r + 2 h_r + C18902_r <=> 2 h2o_r + 2 nadp_r + Methaneselenol_r	Selenocompound metabolism	1.8.1.9
R00371_c	Acetyl-CoA:glycine C-acetyltransferase	C00024_c + C00037_c <=> C00010_c + C03508_c	(PBANKA_1027000)	1	-50	50	-50	50	-50	50	0	Acetyl-CoA + Glycine <=> CoA + L-2-Amino-3-oxobutanoic acid	accoa_c + gly_c <=> coa_c + 2aobut_c	Glycine, serine and threonine metabolism	2.3.1.29
R01281_c	Palmitoyl-CoA:L-serine C-palmitoyltransferase (decarboxylating)	C00065_c + C00080_c + C00154_c <=> C00010_c + C00011_c + C02934_c	(PBANKA_1027000)	1	0	50	0	50	0	50	0	L-Serine + H+ + Palmitoyl-CoA <=> CoA + CO2 + 3-Dehydrosphinganine	serL_c + h_c + pmtcoa_c <=> coa_c + co2_c + 3dsphgn_c	Sphingolipid metabolism	2.3.1.50
R02057_c	CDPethanolamine:1,2-diacylglycerol ethanolaminephosphotransferase	C00570_c + C00641_c <=> C00055_c + C00080_c + C00350_c	(PBANKA_1127000)	1	-50	50	-50	50	-50	50	0	CDP-ethanolamine + 1,2-Diacyl-sn-glycerol <=> CMP + H+ + Phosphatidylethanolamine	cdpea_c + 12dgr_c <=> cmp_c + h_c + pe_PA_c	Glycerophospholipid metabolism	2.7.8.1
R02251_c	acyl-CoA:1,2-diacyl-sn-glycerol O-acyltransferase	C00010_c + C00422_c <=> C00641_c + C00040_c	(PBANKA_1216200)	1	-50	50	-50	50	-50	50	0	CoA + Triacylglycerol <=> 1,2-Diacyl-sn-glycerol + Acyl-CoA	coa_c + triglyc_SC_c <=> 12dgr_c + acoa_c	Glycerolipid metabolism	2.3.1.20
R02978_c	Sphinganine:NADP+ 3-oxidoreductase	C00006_c + C00836_c <=> C00005_c + C00080_c + C02934_c	(PBANKA_1007100)	1	-50	50	-50	50	-50	50	0	NADP+ + Sphinganine <=> NADPH + H+ + 3-Dehydrosphinganine	nadp_c + sphgn_c <=> nadph_c + h_c + 3dsphgn_c	Sphingolipid metabolism	1.1.1.102
R03210_c	6-Carboxyhexanoyl-CoA:L-alanine C-carboxyhexanoyltransferase (decarboxylating)	C00041_c + C00080_c + C01063_c <=> C00010_c + C00011_c + C01092_c	(PBANKA_1027000)	1	-50	50	-50	50	-50	50	0	L-Alanine + H+ + 6-Carboxyhexanoyl-CoA <=> CoA + CO2 + 8-Amino-7-oxononanoate	alaL_c + h_c + pmcoa_c <=> coa_c + co2_c + 8aonn_c	Alanine, aspartate and glutamate metabolism	2.3.1.47
R04920_c	CMP-2-aminoethylphosphonate:1,2-diacylglycerol ethanolaminephosphotransferase	C00641_c + C05673_c <=> C00055_c + C05675_c	(PBANKA_1127000)	1	-50	50	-50	50	-50	50	0	1,2-Diacyl-sn-glycerol + CMP-2-aminoethylphosphonate <=> CMP + Diacylglyceryl-2-aminoethylphosphonate	12dgr_c + CMP2aminoethylphosphonate_c <=> cmp_c + Diacylglyceryl2aminoethylphosphonate_c	Phosphonate and phosphinate metabolism	2.7.8.1
R06364_c	CDPethanolamine:1-alkyl-2-acylglycerol ethanolaminephosphotransferase	C00570_c + C03201_c <=> C00055_c + C00080_c + C04475_c	(PBANKA_1127000)	1	-50	50	-50	50	-50	50	0	CDP-ethanolamine + 1-Alkyl-2-acylglycerol <=> CMP + H+ + 1-Alkyl-2-acylglycerophosphoethanolamine	cdpea_c + 1Oalkyl2acylsnglycerol_c <=> cmp_c + h_c + 1Alkyl2acylglycerophosphoethanolamine_c	Ether lipid metabolism	2.7.8.1
R07384_c	O-1-Alk-1-enyl-2-acyl-sn-glycero-3-phosphoethanolamine:1-alkyl-2-acylglycerol ethanolaminephosphotransferase	C00055_c + C00080_c + C04756_c <=> C00570_c + C03454_c	(PBANKA_1127000)	1	-50	50	-50	50	-50	50	0	CMP + H+ + O-1-Alk-1-enyl-2-acyl-sn-glycero-3-phosphoethanolamine <=> CDP-ethanolamine + 1-Alkenyl-2-acylglycerol	cmp_c + h_c + Plasmenylethanolamine_c <=> cdpea_c + 1Alkenyl2acylglycerol_c	Ether lipid metabolism	2.7.8.1
R01321_c	CDP-choline:1,2-diacyl-sn-glycerol cholinephosphotransferase	C00307_c + C00641_c <=> C00055_c + C00157_c	(PBANKA_1127000)	1	-50	50	-50	50	-50	50	0	CDP-choline + 1,2-Diacyl-sn-glycerol <=> CMP + Phosphatidylcholine	cdpchol_c + 12dgr_c <=> cmp_c + 1,2diacylglycero3phosphocholine_c	Glycerophospholipid metabolism	2.7.8.2
R04321_c	CDP-choline:1-alkyl-2-acetylglycerol cholinephosphotransferase	C00307_c + C03820_c <=> C00055_c + C04598_c	(PBANKA_1127000)	1	-50	50	-50	50	-50	50	0	CDP-choline + 1-Alkyl-2-acetyl-sn-glycerol <=> CMP + 2-Acetyl-1-alkyl-sn-glycero-3-phosphocholine	cdpchol_c + a1Oalkyl2acetylsnglycerol_c <=> cmp_c + 2Acetyl1alkylsnglycero3phosphocholine_c	Ether lipid metabolism	2.7.8.2
R04922_c	CMP-N-trimethyl-2-aminoethylphosphonate:1,2-diacylglycerol cholinephosphotransferase	C00641_c + C05674_c <=> C00055_c + C05676_c	(PBANKA_1127000)	1	-50	50	-50	50	-50	50	0	1,2-Diacyl-sn-glycerol + CMP-N-trimethyl-2-aminoethylphosphonate <=> CMP + Diacylglyceryl-N-trimethyl-2-aminoethylphosphonate	12dgr_c + CMP2trimethylaminoethylphosphonate_c <=> cmp_c + Diacylglyceryl2trimethylaminoethylphosphonate_c	Phosphonate and phosphinate metabolism	2.7.8.2
R07389_c	CDP-choline diglyceride phosphotransferase	C00307_c + C03201_c <=> C00055_c + C05212_c	(PBANKA_1127000)	1	-50	50	-50	50	-50	50	0	CDP-choline + 1-Alkyl-2-acylglycerol <=> CMP + 1-Radyl-2-acyl-sn-glycero-3-phosphocholine	cdpchol_c + 1Oalkyl2acylsnglycerol_c <=> cmp_c + 1Radyl2acylsnglycero3phosphocholine_c	Ether lipid metabolism	2.7.8.2
R01890_r	CTP:choline-phosphate cytidylyltransferase	C00063_r + C00588_r <=> C00307_r + C00013_r	(PBANKA_1415100)	1	0	50	0	50	0	50	0	CTP + Choline phosphate <=> CDP-choline + Diphosphate	ctp_r + cholp_r <=> cdpchol_r + ppi_r	Glycerophospholipid metabolism	2.7.7.15
R02590_r	CTP:choline-phosphate cytidylyltransferase	C00080_r + C00063_r + C06459_r <=> C05674_r + C00013_r	(PBANKA_1415100)	1	0	50	0	50	0	50	0	H+ + CTP + N-Trimethyl-2-aminoethylphosphonate <=> CMP-N-trimethyl-2-aminoethylphosphonate + Diphosphate	h_r + ctp_r + 2Trimethylaminoethylphosphonate_r <=> CMP2trimethylaminoethylphosphonate_r + ppi_r	Phosphonate and phosphinate metabolism	2.7.7.15
R10707_a	acetyl-CoA:malonyl-[acyl-carrier protein] C-acetyltransferase (decarboxylating)	C00024_a + C00080_a + C01209_a <=> C00010_a + C00011_a + C05744_a	(PBANKA_0308200)	1	-50	50	-50	50	-50	50	0	Acetyl-CoA + H+ + Malonyl-[acyl-carrier protein] <=> CoA + CO2 + Acetoacetyl-[acp]	accoa_a + h_a + carboxyacetyl[acylcarrierprotein]_a <=> coa_a + co2_a + acetoacetyl[acylcarrierprotein]_a	Fatty acid metabolism / FASII	2.3.1.180	FabH	FASII pathway (Figure 5)
R02061_c	trans,trans-Farnesyl-diphosphate:isopentenyl-diphosphate farnesyltranstransferase	C00129_c + C00448_c <=> C00013_c + C00353_c	(PBANKA_0919800)	1	-50	50	-50	50	-50	50	0	Isopentenyl diphosphate + trans,trans-Farnesyl diphosphate <=> Diphosphate + Geranylgeranyl diphosphate	ipdp_c + frdp_c <=> ppi_c + ggdp_c	Terpenoid backbone biosynthesis	2.5.1.29
HBDG_c	Hemoglobin digestion	C05781_c <=> 26 C00025_c + 50 C00037_c + 80 C00041_c + 44 C00047_c + 54 C00049_c + 12 C00062_c + 40 C00065_c + 6 C00073_c + 6 C00078_c + 28 C00079_c + 12 C00082_c + 4 C00097_c + 68 C00123_c + 38 C00135_c + 18 C00148_c + 50 C00183_c + 24 C00188_c + 12 C00407_c		1	0	50	0	50	0	0	0	Oxyhemoglobin <=> 26 L-Glutamate + 50 Glycine + 80 L-Alanine + 44 L-Lysine + 54 L-Aspartate + 12 L-Arginine + 40 L-Serine + 6 L-Methionine + 6 L-Tryptophan + 28 L-Phenylalanine + 12 L-Tyrosine + 4 L-Cysteine + 68 L-Leucine + 38 L-Histidine + 18 L-Proline + 50 L-Valine + 24 L-Threonine + 12 L-Isoleucine	Oxyhemoglobin_c <=> 26 gluL_c + 50 gly_c + 80 alaL_c + 44 lysL_c + 54 aspL_c + 12 argL_c + 40 serL_c + 6 metL_c + 6 trpL_c + 28 pheL_c + 12 tyrL_c + 4 cysL_c + 68 leuL_c + 38 hisL_c + 18 proL_c + 50 valL_c + 24 thrL_c + 12 ileL_c	Hemoglobin digestion
R02163_m	NADH:ubiquinone oxidoreductase	C00004_m + C00080_m + C17569_m + 4Fe4S_m <=> C00003_m + 2 C14818_m + UQH28_m + 2Fe2S_m	(putative_PBANKA_0816000)	1	-50	50	-50	50	-50	50	0	NADH + H+ + Ubiquinone-8 + [4Fe-4S] iron-sulfur cluster <=> NAD+ + 2 Fe2+ + Ubiquinol-8 + [2Fe-2S] iron-sulfur cluster	nadh_m + h_m + q8_m + 4Fe4S_m <=> nad_m + 2 fe2_m + q8h2_m + 2Fe2S_m	ETC	1.6.5.3
R02161_m	Ubiquinol:ferricytochrome-c oxidoreductase	1.5 C00080_m + UQH28_m + 2 C00125_m <=> 3.5 C00080_c + C17569_m + 2 C00126_m	(putative_PBANKA_1017700 and putative_PBANKA_1210700 and putative_PBANKA_1303300 and putative_PBANKA_MIT01900)	1	0	50	0	50	0	50	0	1.5 H+ + Ubiquinol-8 + 2 Ferricytochrome c <=> 3.5 H+ + Ubiquinone-8 + 2 Ferrocytochrome c	1.5 h_m + q8h2_m + 2 ficytc_m <=> 3.5 h_c + q8_m + 2 focytc_m	ETC	1.10.2.2
R00081_c	cytochrome-c oxidase	C00007_m + 6 C00080_m + 4 C00126_m + 4Fe4S_m <=> 2 C00080_c + 2 C00001_m + 2 C14818_m + 4 C00125_m + 2Fe2S_m	(PBANKA_MIT01800 and PBANKA_1013800 and PBANKA_MIT01100 and PBANKA_1009800)	1	0	50	0	50	0	50	0	Oxygen + 6 H+ + 4 Ferrocytochrome c + [4Fe-4S] iron-sulfur cluster <=> 2 H+ + 2 H2O + 2 Fe2+ + 4 Ferricytochrome c + [2Fe-2S] iron-sulfur cluster	o2_m + 6 h_m + 4 focytc_m + 4Fe4S_m <=> 2 h_c + 2 h2o_m + 2 fe2_m + 4 ficytc_m + 2Fe2S_m	ETC	1.9.3.1
R00086_m	ATP synthase	4 C00080_c + C00008_m + C00009_m <=> C00001_m + C00002_m + 3 C00080_m	(putative_PBANKA_0313800 and putative_PBANKA_1450300 and putative_PBANKA_1409800 and putative_PBANKA_1408500 and putative_PBANKA_0901400 and putative_PBANKA_1421800 and putative_PBANKA_0803500 and putative_PBANKA_0923200)	1	0	50	0	50	0	50	0	4 H+ + ADP + Orthophosphate <=> H2O + ATP + 3 H+	4 h_c + adp_m + pi_m <=> h2o_m + atp_m + 3 h_m	ETC	3.6.3.14
biomass	biomass	3.5 C00001_c + 3.5228 C00002_c + 0.0051 C00003_c + 0.0001 C00004_c + 0.0011 C00005_c + 0.0007 C00006_c + 0.0007 C00010_c + 0.0293 C00013_c + 0.0293 C00014_c + 0.0011 C00016_c + 0.0037 C00018_c + 0.002 C00019_c + 0.0336 C00025_c + 0.0149 C00037_c + 0.0115 C00041_c + 0.0067 C00044_c + 0.0557 C00047_c + 0.0586 C00049_c + 0.0029 C00051_c + 0.0293 C00059_c + 0.0017 C00061_c + 0.0139 C00062_c + 0.0067 …		1	0	50	0	50	0	50	1	3.5 H2O + 3.5228 ATP + 0.0051 NAD+ + 0.0001 NADH + 0.0011 NADPH + 0.0007 NADP+ + 0.0007 CoA + 0.0293 Diphosphate + 0.0293 NH4+ + 0.0011 FAD + 0.0037 Pyridoxal phosphate + 0.002 S-Adenosyl-L-methionine + 0.0336 L-Glutamate + 0.0149 Glycine + 0.0115 L-Alanine + 0.0067 GTP + 0.0557 L-Lysine + 0.0586 L-Aspartate + 0.0029 Glutathione + 0.0293 Sulfate + 0.0017 FMN + 0.0139 L-Arginine + 0.0067 CTP + 0.0…	3.5 h2o_c + 3.5228 atp_c + 0.0051 nad_c + 0.0001 nadh_c + 0.0011 nadph_c + 0.0007 nadp_c + 0.0007 coa_c + 0.0293 ppi_c + 0.0293 nh4_c + 0.0011 fad_c + 0.0037 pydx5p_c + 0.002 amet_c + 0.0336 gluL_c + 0.0149 gly_c + 0.0115 alaL_c + 0.0067 gtp_c + 0.0557 lysL_c + 0.0586 aspL_c + 0.0029 gthrd_c + 0.0293 so4_c + 0.0017 fmn_c + 0.0139 argL_c + 0.0067 ctp_c + 0.0134 glnL_c + 0.0302 serL_c + 0.0024 thmp…	biomass
Tc2eC00001_c	T_c_to_e_C00001	C00001_c <=> C00001_e		1	-50	50	-50	50	-50	50	0	H2O <=> H2O	h2o_c <=> h2o_e	Transport between c and e
Tc2eC00007_c	T_c_to_e_C00007	C00007_c <=> C00007_e		1	-50	50	-50	50	-50	50	0	Oxygen <=> Oxygen	o2_c <=> o2_e	Transport between c and e
Tc2eC00009_c	T_c_to_e_C00009	C00009_c <=> C00009_e		1	-50	50	-50	50	-50	50	0	Orthophosphate <=> Orthophosphate	pi_c <=> pi_e	Transport between c and e
Tc2eC00011_c	T_c_to_e_C00011	C00011_c <=> C00011_e		1	-50	50	-50	50	-50	50	0	CO2 <=> CO2	co2_c <=> co2_e	Transport between c and e
Tc2eC00013_c	T_c_to_e_C00013	C00013_c <=> C00013_e		1	-50	50	-50	50	-50	50	0	Diphosphate <=> Diphosphate	ppi_c <=> ppi_e	Transport between c and e
Tc2eC00014_c	T_c_to_e_C00014	C00014_c <=> C00014_e		1	-50	50	-50	50	-50	50	0	NH4+ <=> NH4+	nh4_c <=> nh4_e	Transport between c and e
Tc2eC00019_c	T_c_to_e_C00019	C00019_c <=> C00019_e		1	-50	50	-50	50	-50	50	0	S-Adenosyl-L-methionine <=> S-Adenosyl-L-methionine	amet_c <=> amet_e	Transport between c and e
Tc2eC00021_c	T_c_to_e_C00021	C00021_c <=> C00021_e		1	-50	50	-50	50	-50	50	0	S-Adenosyl-L-homocysteine <=> S-Adenosyl-L-homocysteine	ahcys_c <=> ahcys_e	Transport between c and e
Tc2eC00022_c	T_c_to_e_C00022	C00022_c <=> C00022_e		1	-50	50	-50	50	-50	50	0	Pyruvate <=> Pyruvate	pyr_c <=> pyr_e	Transport between c and e
Tc2eC00025_c	T_c_to_e_C00025	C00025_c <=> C00025_e		1	-50	50	-50	50	-50	50	0	L-Glutamate <=> L-Glutamate	gluL_c <=> gluL_e	Transport between c and e
Tc2eC00026_c	T_c_to_e_C00026	C00026_c <=> C00026_e		1	-50	50	-50	50	-50	50	0	2-Oxoglutarate <=> 2-Oxoglutarate	akg_c <=> akg_e	Transport between c and e
Tc2eC00027_c	T_c_to_e_C00027	C00027_c <=> C00027_e		1	-50	50	-50	50	-50	50	0	Hydrogen peroxide <=> Hydrogen peroxide	h2o2_c <=> h2o2_e	Transport between c and e
Tc2eC00031_c	T_c_to_e_C00031	C00031_c <=> C00031_e		1	-50	0	-50	0	-50	0	0	D-Glucose <=> D-Glucose	glcD_c <=> glcD_e	Transport between c and e
Tc2eC00033_c	T_c_to_e_C00033	C00033_c <=> C00033_e		1	-50	50	-50	50	-50	50	0	Acetate <=> Acetate	ac_c <=> ac_e	Transport between c and e
Tc2eC00036_c	T_c_to_e_C00036	C00036_c <=> C00036_e		1	-50	50	-50	50	-50	50	0	Oxaloacetate <=> Oxaloacetate	oaa_c <=> oaa_e	Transport between c and e
Tc2eC00037_c	T_c_to_e_C00037	C00037_c <=> C00037_e		1	-50	50	-50	50	-50	50	0	Glycine <=> Glycine	gly_c <=> gly_e	Transport between c and e
Tc2eC00041_c	T_c_to_e_C00041	C00041_c <=> C00041_e		1	-50	50	-50	50	-50	50	0	L-Alanine <=> L-Alanine	alaL_c <=> alaL_e	Transport between c and e
Tc2eC00047_c	T_c_to_e_C00047	C00047_c <=> C00047_e		1	-50	50	-50	50	-50	50	0	L-Lysine <=> L-Lysine	lysL_c <=> lysL_e	Transport between c and e
Tc2eC00049_c	T_c_to_e_C00049	C00049_c <=> C00049_e		1	-50	50	-50	50	-50	50	0	L-Aspartate <=> L-Aspartate	aspL_c <=> aspL_e	Transport between c and e
Tc2eC00051_c	T_c_to_e_C00051	C00051_c <=> C00051_e		1	-50	50	-50	50	-50	50	0	Glutathione <=> Glutathione	gthrd_c <=> gthrd_e	Transport between c and e
Tc2eC00059_c	T_c_to_e_C00059	C00059_c <=> C00059_e		1	-50	50	-50	50	-50	50	0	Sulfate <=> Sulfate	so4_c <=> so4_e	Transport between c and e
Tc2eC00062_c	T_c_to_e_C00062	C00062_c <=> C00062_e		1	-50	50	-50	50	-50	50	0	L-Arginine <=> L-Arginine	argL_c <=> argL_e	Transport between c and e
Tc2eC00064_c	T_c_to_e_C00064	C00064_c <=> C00064_e		1	-50	0	-50	0	-50	0	0	L-Glutamine <=> L-Glutamine	glnL_c <=> glnL_e	Transport between c and e
Tc2eC00065_c	T_c_to_e_C00065	C00065_c <=> C00065_e		1	-50	50	-50	50	-50	50	0	L-Serine <=> L-Serine	serL_c <=> serL_e	Transport between c and e
Tc2eC00067_c	T_c_to_e_C00067	C00067_c <=> C00067_e		1	-50	50	-50	50	-50	50	0	Formaldehyde <=> Formaldehyde	fald_c <=> fald_e	Transport between c and e
Tc2eC00073_c	T_c_to_e_C00073	C00073_c <=> C00073_e		1	-50	50	-50	50	-50	50	0	L-Methionine <=> L-Methionine	metL_c <=> metL_e	Transport between c and e
Tc2eC00077_c	T_c_to_e_C00077	C00077_c <=> C00077_e		1	-50	50	-50	50	-50	50	0	L-Ornithine <=> L-Ornithine	orn_c <=> orn_e	Transport between c and e
Tc2eC00078_c	T_c_to_e_C00078	C00078_c <=> C00078_e		1	-50	50	-50	50	-50	50	0	L-Tryptophan <=> L-Tryptophan	trpL_c <=> trpL_e	Transport between c and e
Tc2eC00079_c	T_c_to_e_C00079	C00079_c <=> C00079_e		1	-50	50	-50	50	-50	50	0	L-Phenylalanine <=> L-Phenylalanine	pheL_c <=> pheL_e	Transport between c and e
Tc2eC00080_c	T_c_to_e_C00080	C00080_c <=> C00080_e		1	-50	50	-50	50	-50	50	0	H+ <=> H+	h_c <=> h_e	Transport between c and e
Tc2eC00082_c	T_c_to_e_C00082	C00082_c <=> C00082_e		1	-50	50	-50	50	-50	50	0	L-Tyrosine <=> L-Tyrosine	tyrL_c <=> tyrL_e	Transport between c and e
Tc2eC00084_c	T_c_to_e_C00084	C00084_c <=> C00084_e		1	-50	50	-50	50	-50	50	0	Acetaldehyde <=> Acetaldehyde	acald_c <=> acald_e	Transport between c and e
Tc2eC00086_c	T_c_to_e_C00086	C00086_c <=> C00086_e		1	-50	50	-50	50	-50	50	0	Urea <=> Urea	urea_c <=> urea_e	Transport between c and e
Tc2eC00095_c	T_c_to_e_C00095	C00095_c <=> C00095_e		1	-50	50	-50	50	-50	50	0	D-Fructose <=> D-Fructose	fru_c <=> fru_e	Transport between c and e
Tc2eC00097_c	T_c_to_e_C00097	C00097_c <=> C00097_e		1	-50	50	-50	50	-50	50	0	L-Cysteine <=> L-Cysteine	cysL_c <=> cysL_e	Transport between c and e
Tc2eC00101_c	T_c_to_e_C00101	C00101_c <=> C00101_e		1	-50	50	-50	50	-50	50	0	Tetrahydrofolate <=> Tetrahydrofolate	thf_c <=> thf_e	Transport between c and e
Tc2eC00106_c	T_c_to_e_C00106	C00106_c <=> C00106_e		1	-50	50	-50	50	-50	50	0	Uracil <=> Uracil	ura_c <=> ura_e	Transport between c and e
Tc2eC00114_c	T_c_to_e_C00114	C00114_c <=> C00114_e		1	-50	50	-50	50	-50	50	0	Choline <=> Choline	chol_c <=> chol_e	Transport between c and e
Tc2eC00116_c	T_c_to_e_C00116	C00116_c <=> C00116_e		1	-50	50	-50	50	-50	50	0	Glycerol <=> Glycerol	glyc_c <=> glyc_e	Transport between c and e
Tc2eC00122_c	T_c_to_e_C00122	C00122_c <=> C00122_e		1	-50	50	-50	50	-50	50	0	Fumarate <=> Fumarate	fum_c <=> fum_e	Transport between c and e
Tc2eC00123_c	T_c_to_e_C00123	C00123_c <=> C00123_e		1	-50	50	-50	50	-50	50	0	L-Leucine <=> L-Leucine	leuL_c <=> leuL_e	Transport between c and e
Tc2eC00127_c	T_c_to_e_C00127	C00127_c <=> C00127_e		1	-50	50	-50	50	-50	50	0	Glutathione disulfide <=> Glutathione disulfide	gthox_c <=> gthox_e	Transport between c and e
Tc2eC00132_c	T_c_to_e_C00132	C00132_c <=> C00132_e		1	-50	50	-50	50	-50	50	0	Methanol <=> Methanol	meoh_c <=> meoh_e	Transport between c and e
Tc2eC00134_c	T_c_to_e_C00134	C00134_c <=> C00134_e		1	0	50	0	50	0	50	0	Putrescine <=> Putrescine	ptrc_c <=> ptrc_e	Transport between c and e
Tc2eC00135_c	T_c_to_e_C00135	C00135_c <=> C00135_e		1	-50	50	-50	50	-50	50	0	L-Histidine <=> L-Histidine	hisL_c <=> hisL_e	Transport between c and e
Tc2eC00137_c	T_c_to_e_C00137	C00137_c <=> C00137_e		1	-50	50	-50	50	-50	50	0	myo-Inositol <=> myo-Inositol	inost_c <=> inost_e	Transport between c and e
Tc2eC00143_c	T_c_to_e_C00143	C00143_c <=> C00143_e		1	-50	50	-50	50	-50	50	0	5,10-Methylenetetrahydrofolate <=> 5,10-Methylenetetrahydrofolate	mlthf_c <=> mlthf_e	Transport between c and e
Tc2eC00147_c	T_c_to_e_C00147	C00147_c <=> C00147_e		1	-50	50	-50	50	-50	50	0	Adenine <=> Adenine	ade_c <=> ade_e	Transport between c and e
Tc2eC00148_c	T_c_to_e_C00148	C00148_c <=> C00148_e		1	-50	50	-50	50	-50	50	0	L-Proline <=> L-Proline	proL_c <=> proL_e	Transport between c and e
Tc2eC00149_c	T_c_to_e_C00149	C00149_c <=> C00149_e		1	-50	50	-50	50	-50	50	0	(S)-Malate <=> (S)-Malate	malL_c <=> malL_e	Transport between c and e
Tc2eC00152_c	T_c_to_e_C00152	C00152_c <=> C00152_e		1	-50	50	-50	50	-50	50	0	L-Asparagine <=> L-Asparagine	asnL_c <=> asnL_e	Transport between c and e
Tc2eC00155_c	T_c_to_e_C00155	C00155_c <=> C00155_e		1	-50	50	-50	50	-50	50	0	L-Homocysteine <=> L-Homocysteine	hcysL_c <=> hcysL_e	Transport between c and e
Tc2eC00158_c	T_c_to_e_C00158	C00158_c <=> C00158_e		1	-50	50	-50	50	-50	50	0	Citrate <=> Citrate	cit_c <=> cit_e	Transport between c and e
Tc2eC00159_c	T_c_to_e_C00159	C00159_c <=> C00159_e		1	-50	50	-50	50	-50	50	0	D-Mannose <=> D-Mannose	man_c <=> man_e	Transport between c and e
Tc2eC00163_c	T_c_to_e_C00163	C00163_c <=> C00163_e		1	-50	50	-50	50	-50	50	0	Propanoate <=> Propanoate	ppa_c <=> ppa_e	Transport between c and e
Tc2eC00166_c	T_c_to_e_C00166	C00166_c <=> C00166_e		1	-50	50	-50	50	-50	50	0	Phenylpyruvate <=> Phenylpyruvate	phpyr_c <=> phpyr_e	Transport between c and e
Tc2eC00170_c	T_c_to_e_C00170	C00170_c <=> C00170_e		1	-50	50	-50	50	-50	50	0	5-Methylthioadenosine <=> 5-Methylthioadenosine	5mta_c <=> 5mta_e	Transport between c and e
Tc2eC00183_c	T_c_to_e_C00183	C00183_c <=> C00183_e		1	-50	50	-50	50	-50	50	0	L-Valine <=> L-Valine	valL_c <=> valL_e	Transport between c and e
Tc2eC00188_c	T_c_to_e_C00188	C00188_c <=> C00188_e		1	-50	50	-50	50	-50	50	0	L-Threonine <=> L-Threonine	thrL_c <=> thrL_e	Transport between c and e
Tc2eC00189_c	T_c_to_e_C00189	C00189_c <=> C00189_e		1	-50	50	-50	50	-50	50	0	Ethanolamine <=> Ethanolamine	etha_c <=> etha_e	Transport between c and e
Tc2eC00212_c	T_c_to_e_C00212	C00212_c <=> C00212_e		1	-50	50	-50	50	-50	50	0	Adenosine <=> Adenosine	adn_c <=> adn_e	Transport between c and e
Tc2eC00234_c	T_c_to_e_C00234	C00234_c <=> C00234_e		1	-50	50	-50	50	-50	50	0	10-Formyltetrahydrofolate <=> 10-Formyltetrahydrofolate	10fthf_c <=> 10fthf_e	Transport between c and e
Tc2eC00242_c	T_c_to_e_C00242	C00242_c <=> C00242_e		1	-50	50	-50	50	-50	50	0	Guanine <=> Guanine	gua_c <=> gua_e	Transport between c and e
Tc2eC00249_c	T_c_to_e_C00249	C00249_c <=> C00249_e		1	-50	50	-50	50	-50	50	0	Hexadecanoic acid <=> Hexadecanoic acid	hdca_c <=> hdca_e	Transport between c and e
Tc2eC00251_c	T_c_to_e_C00251	C00251_c <=> C00251_e		1	-50	50	-50	50	-50	50	0	Chorismate <=> Chorismate	chor_c <=> chor_e	Transport between c and e
Tc2eC00253_c	T_c_to_e_C00253	C00253_c <=> C00253_e		1	-50	50	-50	50	-50	50	0	Nicotinate <=> Nicotinate	nac_c <=> nac_e	Transport between c and e
Tc2eC00255_c	T_c_to_e_C00255	C00255_c <=> C00255_e		1	-50	50	-50	50	-50	50	0	Riboflavin <=> Riboflavin	ribflv_c <=> ribflv_e	Transport between c and e
Tc2eC00262_c	T_c_to_e_C00262	C00262_c <=> C00262_e		1	-50	50	-50	50	-50	50	0	Hypoxanthine <=> Hypoxanthine	hxan_c <=> hxan_e	Transport between c and e
Tc2eC00288_c	T_c_to_e_C00288	C00288_c <=> C00288_e		1	-50	50	-50	50	-50	50	0	HCO3- <=> HCO3-	hco3_c <=> hco3_e	Transport between c and e
Tc2eC00294_c	T_c_to_e_C00294	C00294_c <=> C00294_e		1	-50	50	-50	50	-50	50	0	Inosine <=> Inosine	ins_c <=> ins_e	Transport between c and e
Tc2eC00295_c	T_c_to_e_C00295	C00295_c <=> C00295_e		1	-50	50	-50	50	-50	50	0	Orotate <=> Orotate	orot_c <=> orot_e	Transport between c and e
Tc2eC00299_c	T_c_to_e_C00299	C00299_c <=> C00299_e		1	-50	50	-50	50	-50	50	0	Uridine <=> Uridine	uri_c <=> uri_e	Transport between c and e
Tc2eC00302_c	T_c_to_e_C00302	C00302_c <=> C00302_e		1	-50	50	-50	50	-50	50	0	DL-Glutamate <=> DL-Glutamate	gluDL_c <=> gluDL_e	Transport between c and e
Tc2eC00311_c	T_c_to_e_C00311	C00311_c <=> C00311_e		1	-50	50	-50	50	-50	50	0	Isocitrate <=> Isocitrate	icit_c <=> icit_e	Transport between c and e
Tc2eC00315_c	T_c_to_e_C00315	C00315_c <=> C00315_e		1	0	50	0	50	0	50	0	Spermidine <=> Spermidine	spmd_c <=> spmd_e	Transport between c and e
Tc2eC00329_c	T_c_to_e_C00329	C00329_c <=> C00329_e		1	-50	50	-50	50	-50	50	0	D-Glucosamine <=> D-Glucosamine	gam_c <=> gam_e	Transport between c and e
Tc2eC00337_c	T_c_to_e_C00337	C00337_c <=> C00337_e		1	-50	50	-50	50	-50	50	0	(S)-Dihydroorotate <=> (S)-Dihydroorotate	dhorS_c <=> dhorS_e	Transport between c and e
Tc2eC00376_c	T_c_to_e_C00376	C00376_c <=> C00376_e		1	-50	50	-50	50	-50	50	0	Retinal <=> Retinal	Retinal_c <=> Retinal_e	Transport between c and e
Tc2eC00378_c	T_c_to_e_C00378	C00378_c <=> C00378_e		1	-50	50	-50	50	-50	50	0	Thiamine <=> Thiamine	thm_c <=> thm_e	Transport between c and e
Tc2eC00385_c	T_c_to_e_C00385	C00385_c <=> C00385_e		1	-50	50	-50	50	-50	50	0	Xanthine <=> Xanthine	xan_c <=> xan_e	Transport between c and e
Tc2eC00407_c	T_c_to_e_C00407	C00407_c <=> C00407_e		1	-50	0	-50	0	-50	0	0	L-Isoleucine <=> L-Isoleucine	ileL_c <=> ileL_e	Transport between c and e
Tc2eC00415_c	T_c_to_e_C00415	C00415_c <=> C00415_e		1	-50	50	-50	50	-50	50	0	Dihydrofolate <=> Dihydrofolate	dhf_c <=> dhf_e	Transport between c and e
Tc2eC00417_c	T_c_to_e_C00417	C00417_c <=> C00417_e		1	-50	50	-50	50	-50	50	0	cis-Aconitate <=> cis-Aconitate	aconC_c <=> aconC_e	Transport between c and e
Tc2eC00438_c	T_c_to_e_C00438	C00438_c <=> C00438_e		1	-50	50	-50	50	-50	50	0	N-Carbamoyl-L-aspartate <=> N-Carbamoyl-L-aspartate	cbasp_c <=> cbasp_e	Transport between c and e
Tc2eC00473_c	T_c_to_e_C00473	C00473_c <=> C00473_e		1	-50	50	-50	50	-50	50	0	Retinol <=> Retinol	Retinol_c <=> Retinol_e	Transport between c and e
Tc2eC00499_c	T_c_to_e_C00499	C00499_c <=> C00499_e		1	-50	50	-50	50	-50	50	0	Allantoate <=> Allantoate	alltt_c <=> alltt_e	Transport between c and e
Tc2eC00504_c	T_c_to_e_C00504	C00504_c <=> C00504_e		1	-50	50	-50	50	-50	50	0	Folate <=> Folate	fol_c <=> fol_e	Transport between c and e
Tc2eC00506_c	T_c_to_e_C00506	C00506_c <=> C00506_e		1	-50	50	-50	50	-50	50	0	L-Cysteate <=> L-Cysteate	Lcyst_c <=> Lcyst_e	Transport between c and e
Tc2eC00559_c	T_c_to_e_C00559	C00559_c <=> C00559_e		1	-50	50	-50	50	-50	50	0	Deoxyadenosine <=> Deoxyadenosine	dad2_c <=> dad2_e	Transport between c and e
Tc2eC00568_c	T_c_to_e_C00568	C00568_c <=> C00568_e		1	-50	50	-50	50	-50	50	0	4-Aminobenzoate <=> 4-Aminobenzoate	4abz_c <=> 4abz_e	Transport between c and e
Tc2eC00577_c	T_c_to_e_C00577	C00577_c <=> C00577_e		1	-50	50	-50	50	-50	50	0	D-Glyceraldehyde <=> D-Glyceraldehyde	glyald_c <=> glyald_e	Transport between c and e
Tc2eC00590_c	T_c_to_e_C00590	C00590_c <=> C00590_e		1	-50	50	-50	50	-50	50	0	Coniferyl alcohol <=> Coniferyl alcohol	confrl_c <=> confrl_e	Transport between c and e
Tc2eC00603_c	T_c_to_e_C00603	C00603_c <=> C00603_e		1	-50	50	-50	50	-50	50	0	(-)-Ureidoglycolate <=> (-)-Ureidoglycolate	urdglyc_c <=> urdglyc_e	Transport between c and e
Tc2eC00606_c	T_c_to_e_C00606	C00606_c <=> C00606_e		1	-50	50	-50	50	-50	50	0	3-Sulfino-L-alanine <=> 3-Sulfino-L-alanine	3sala_c <=> 3sala_e	Transport between c and e
Tc2eC00641_c	T_c_to_e_C00641	C00641_c <=> C00641_e		1	-50	50	-50	50	-50	50	0	1,2-Diacyl-sn-glycerol <=> 1,2-Diacyl-sn-glycerol	12dgr_c <=> 12dgr_e	Transport between c and e
Tc2eC00669_c	T_c_to_e_C00669	C00669_c <=> C00669_e		1	-50	50	-50	50	-50	50	0	gamma-L-Glutamyl-L-cysteine <=> gamma-L-Glutamyl-L-cysteine	glucys_c <=> glucys_e	Transport between c and e
Tc2eC00750_c	T_c_to_e_C00750	C00750_c <=> C00750_e		1	-50	50	-50	50	-50	50	0	Spermine <=> Spermine	sprm_c <=> sprm_e	Transport between c and e
Tc2eC00870_c	T_c_to_e_C00870	C00870_c <=> C00870_e		1	-50	50	-50	50	-50	50	0	4-Nitrophenol <=> 4-Nitrophenol	4nitrophenol_c <=> 4nitrophenol_e	Transport between c and e
Tc2eC00921_c	T_c_to_e_C00921	C00921_c <=> C00921_e		1	-50	50	-50	50	-50	50	0	Dihydropteroate <=> Dihydropteroate	dhpt_c <=> dhpt_e	Transport between c and e
Tc2eC00957_c	T_c_to_e_C00957	C00957_c <=> C00957_e		1	-50	50	-50	50	-50	50	0	Mercaptopyruvate <=> Mercaptopyruvate	mercppyr_c <=> mercppyr_e	Transport between c and e
Tc2eC01079_c	T_c_to_e_C01079	C01079_c <=> C01079_e		1	-50	50	-50	50	-50	50	0	Protoporphyrinogen IX <=> Protoporphyrinogen IX	pppg9_c <=> pppg9_e	Transport between c and e
Tc2eC01137_c	T_c_to_e_C01137	C01137_c <=> C01137_e		1	-50	50	-50	50	-50	50	0	S-Adenosylmethioninamine <=> S-Adenosylmethioninamine	ametam_c <=> ametam_e	Transport between c and e
Tc2eC01157_c	T_c_to_e_C01157	C01157_c <=> C01157_e		1	-50	50	-50	50	-50	50	0	trans-4-Hydroxy-L-proline <=> trans-4-Hydroxy-L-proline	4hproLT_c <=> 4hproLT_e	Transport between c and e
Tc2eC01165_c	T_c_to_e_C01165	C01165_c <=> C01165_e		1	-50	50	-50	50	-50	50	0	L-Glutamate 5-semialdehyde <=> L-Glutamate 5-semialdehyde	glu5sa_c <=> glu5sa_e	Transport between c and e
Tc2eC01179_c	T_c_to_e_C01179	C01179_c <=> C01179_e		1	-50	50	-50	50	-50	50	0	3-(4-Hydroxyphenyl)pyruvate <=> 3-(4-Hydroxyphenyl)pyruvate	34hpp_c <=> 34hpp_e	Transport between c and e
Tc2eC01300_c	T_c_to_e_C01300	C01300_c <=> C01300_e		1	-50	50	-50	50	-50	50	0	2-Amino-4-hydroxy-6-hydroxymethyl-7,8-dihydropteridine <=> 2-Amino-4-hydroxy-6-hydroxymethyl-7,8-dihydropteridine	6hmhpt_c <=> 6hmhpt_e	Transport between c and e
Tc2eC01419_c	T_c_to_e_C01419	C01419_c <=> C01419_e		1	-50	50	-50	50	-50	50	0	Cys-Gly <=> Cys-Gly	cgly_c <=> cgly_e	Transport between c and e
Tc2eC01528_c	T_c_to_e_C01528	C01528_c <=> C01528_e		1	-50	50	-50	50	-50	50	0	Selenide <=> Selenide	seln_c <=> seln_r	Transport between c and e
Tc2eC01672_c	T_c_to_e_C01672	C01672_c <=> C01672_e		1	-50	50	-50	50	-50	50	0	Cadaverine <=> Cadaverine	15dap_c <=> 15dap_e	Transport between c and e
Tc2eC02090_c	T_c_to_e_C02090	C02090_c <=> C02090_e		1	-50	50	-50	50	-50	50	0	Trypanothione <=> Trypanothione	TSH_c <=> TSH_e	Transport between c and e
Tc2eC02325_c	T_c_to_e_C02325	C02325_c <=> C02325_e		1	-50	50	-50	50	-50	50	0	Sinapyl alcohol <=> Sinapyl alcohol	Sinapylalcohol_c <=> Sinapylalcohol_e	Transport between c and e
Tc2eC02380_c	T_c_to_e_C02380	C02380_c <=> C02380_e		1	-50	50	-50	50	-50	50	0	6-Mercaptopurine <=> 6-Mercaptopurine	Mercaptopurine_c <=> Mercaptopurine_e	Transport between c and e
Tc2eC02646_c	T_c_to_e_C02646	C02646_c <=> C02646_e		1	-50	50	-50	50	-50	50	0	4-Coumaryl alcohol <=> 4-Coumaryl alcohol	pCoumarylalcohol_c <=> pCoumarylalcohol_e	Transport between c and e
Tc2eC02730_c	T_c_to_e_C02730	C02730_c <=> C02730_e		1	-50	50	-50	50	-50	50	0	2-Succinylbenzoate <=> 2-Succinylbenzoate	sucbz_c <=> sucbz_e	Transport between c and e
Tc2eC03170_c	T_c_to_e_C03170	C03170_c <=> C03170_e		1	-50	50	-50	50	-50	50	0	Trypanothione disulfide <=> Trypanothione disulfide	TSST_c <=> TSST_e	Transport between c and e
Tc2eC03263_c	T_c_to_e_C03263	C03263_c <=> C03263_e		1	-50	50	-50	50	-50	50	0	Coproporphyrinogen III <=> Coproporphyrinogen III	cpppg3_c <=> cpppg3_e	Transport between c and e
Tc2eC03451_c	T_c_to_e_C03451	C03451_c <=> C03451_e		1	-50	50	-50	50	-50	50	0	(R)-S-Lactoylglutathione <=> (R)-S-Lactoylglutathione	lgtS_c <=> lgtS_e	Transport between c and e
Tc2eC03912_c	T_c_to_e_C03912	C03912_c <=> C03912_e		1	-50	50	-50	50	-50	50	0	(S)-1-Pyrroline-5-carboxylate <=> (S)-1-Pyrroline-5-carboxylate	1pyr5c_c <=> 1pyr5c_e	Transport between c and e
Tc2eC04281_c	T_c_to_e_C04281	C04281_c <=> C04281_e		1	-50	50	-50	50	-50	50	0	L-1-Pyrroline-3-hydroxy-5-carboxylate <=> L-1-Pyrroline-3-hydroxy-5-carboxylate	1p3h5c_c <=> 1p3h5c_e	Transport between c and e
Tc2eC05335_c	T_c_to_e_C05335	C05335_c <=> C05335_e		1	-50	50	-50	50	-50	50	0	L-Selenomethionine <=> L-Selenomethionine	Lselenomethionine_c <=> Lselenomethionine_e	Transport between c and e
Tc2eC05512_c	T_c_to_e_C05512	C05512_c <=> C05512_e		1	-50	50	-50	50	-50	50	0	Deoxyinosine <=> Deoxyinosine	din_c <=> din_e	Transport between c and e
Tc2eC05527_c	T_c_to_e_C05527	C05527_c <=> C05527_e		1	-50	50	-50	50	-50	50	0	3-Sulfinylpyruvate <=> 3-Sulfinylpyruvate	3sulfinopyruvate_c <=> 3sulfinopyruvate_e	Transport between c and e
Tc2eC05528_c	T_c_to_e_C05528	C05528_c <=> C05528_e		1	-50	50	-50	50	-50	50	0	3-Sulfopyruvate <=> 3-Sulfopyruvate	3spyr_c <=> 3spyr_e	Transport between c and e
Tc2eC05684_c	T_c_to_e_C05684	C05684_c <=> C05684_e		1	-50	50	-50	50	-50	50	0	Selenite <=> Selenite	slnt_c <=> slnt_e	Transport between c and e
Tc2eC05691_c	T_c_to_e_C05691	C05691_c <=> C05691_e		1	-50	50	-50	50	-50	50	0	Se-Adenosylselenomethionine <=> Se-Adenosylselenomethionine	seasmet_c <=> seasmet_e	Transport between c and e
Tc2eC05692_c	T_c_to_e_C05692	C05692_c <=> C05692_e		1	-50	50	-50	50	-50	50	0	Se-Adenosyl-L-selenohomocysteine <=> Se-Adenosyl-L-selenohomocysteine	Ladenosylselenohomocysteine_c <=> Ladenosylselenohomocysteine_e	Transport between c and e
Tc2eC05697_c	T_c_to_e_C05697	C05697_c <=> C05697_e		1	-50	50	-50	50	-50	50	0	Selenate <=> Selenate	selenate_c <=> selenate_e	Transport between c and e
Tc2eC05698_c	T_c_to_e_C05698	C05698_c <=> C05698_e		1	-50	50	-50	50	-50	50	0	Selenohomocysteine <=> Selenohomocysteine	selhcys_c <=> selhcys_e	Transport between c and e
Tc2eC05703_c	T_c_to_e_C05703	C05703_c <=> C05703_e		1	-50	50	-50	50	-50	50	0	Methaneselenol <=> Methaneselenol	Methaneselenol_c <=> Methaneselenol_e	Transport between c and e
Tc2eC05726_c	T_c_to_e_C05726	C05726_c <=> C05726_e		1	-50	50	-50	50	-50	50	0	S-Substituted L-cysteine <=> S-Substituted L-cysteine	RSAlanine_c <=> RSAlanine_e	Transport between c and e
Tc2eC05729_c	T_c_to_e_C05729	C05729_c <=> C05729_e		1	-50	50	-50	50	-50	50	0	R-S-Cysteinylglycine <=> R-S-Cysteinylglycine	RSCysteinylglycine_c <=> RSCysteinylglycine_e	Transport between c and e
Tc2eC05841_c	T_c_to_e_C05841	C05841_c <=> C05841_e		1	-50	50	-50	50	-50	50	0	Nicotinate D-ribonucleoside <=> Nicotinate D-ribonucleoside	nicrns_c <=> nicrns_e	Transport between c and e
Tc2eC05946_c	T_c_to_e_C05946	C05946_c <=> C05946_e		1	-50	50	-50	50	-50	50	0	D-4-Hydroxy-2-oxoglutarate <=> D-4-Hydroxy-2-oxoglutarate	4h2oglt_c <=> 4h2oglt_e	Transport between c and e
Tc2eC05947_c	T_c_to_e_C05947	C05947_c <=> C05947_e		1	-50	50	-50	50	-50	50	0	L-erythro-4-Hydroxyglutamate <=> L-erythro-4-Hydroxyglutamate	4hglu_c <=> 4hglu_e	Transport between c and e
Tc2eC07648_c	T_c_to_e_C07648	C07648_c <=> C07648_e		1	-50	50	-50	50	-50	50	0	Thioguanine <=> Thioguanine	Thioguanine_c <=> Thioguanine_e	Transport between c and e
Tc2eC07649_c	T_c_to_e_C07649	C07649_c <=> C07649_e		1	-50	50	-50	50	-50	50	0	5-FU <=> 5-FU	5FU_c <=> 5FU_e	Transport between c and e
Tc2eC09332_c	T_c_to_e_C09332	C09332_c <=> C09332_e		1	-50	50	-50	50	-50	50	0	Tetrahydrofolyl-[Glu](2) <=> Tetrahydrofolyl-[Glu](2)	thfglu_c <=> thfglu_e	Transport between c and e
Tc2eC11355_c	T_c_to_e_C11355	C11355_c <=> C11355_e		1	-50	50	-50	50	-50	50	0	4-Amino-4-deoxychorismate <=> 4-Amino-4-deoxychorismate	4adcho_c <=> 4adcho_e	Transport between c and e
Tc2eC12205_c	T_c_to_e_C12205	C12205_c <=> C12205_e		1	-50	50	-50	50	-50	50	0	5-Hydroxyconiferyl alcohol <=> 5-Hydroxyconiferyl alcohol	5Hydroxyconiferylalcohol_c <=> 5Hydroxyconiferylalcohol_e	Transport between c and e
Tc2eC16565_c	T_c_to_e_C16565	C16565_c <=> C16565_e		1	-50	50	-50	50	-50	50	0	Aminopropylcadaverine <=> Aminopropylcadaverine	na15dap_c <=> na15dap_e	Transport between c and e
Tc2eC16614_c	T_c_to_e_C16614	C16614_c <=> C16614_e		1	-50	50	-50	50	-50	50	0	6-Methylmercaptopurine <=> 6-Methylmercaptopurine	6Methylmercaptopurine_c <=> 6Methylmercaptopurine_e	Transport between c and e
Tc2eC16633_c	T_c_to_e_C16633	C16633_c <=> C16633_e		1	-50	50	-50	50	-50	50	0	5-Fluorouridine <=> 5-Fluorouridine	5Fluorouridine_c <=> 5Fluorouridine_e	Transport between c and e
Tc2eC16663_c	T_c_to_e_C16663	C16663_c <=> C16663_e		1	-50	50	-50	50	-50	50	0	Tryparedoxin <=> Tryparedoxin	Tryparedoxin_c <=> Tryparedoxin_e	Transport between c and e
Tc2eC16664_c	T_c_to_e_C16664	C16664_c <=> C16664_e		1	-50	50	-50	50	-50	50	0	Tryparedoxin disulfide <=> Tryparedoxin disulfide	Tryparedoxindisulfide_c <=> Tryparedoxindisulfide_e	Transport between c and e
Tc2eC16681_c	T_c_to_e_C16681	C16681_c <=> C16681_e		1	-50	50	-50	50	-50	50	0	9-cis-Retinal <=> 9-cis-Retinal	9cisRetinal_c <=> 9cisRetinal_e	Transport between c and e
Tc2eC16682_c	T_c_to_e_C16682	C16682_c <=> C16682_e		1	-50	50	-50	50	-50	50	0	9-cis-Retinol <=> 9-cis-Retinol	9cisRetinol_c <=> 9cisRetinol_e	Transport between c and e
Tc2eC18902_c	T_c_to_e_C18902	C18902_c <=> C18902_e		1	-50	50	-50	50	-50	50	0	Methylselenic acid <=> Methylselenic acid	C18902_c <=> C18902_e	Transport between c and e
Tc2eC00109_c	T_c_to_e_C00109	C00109_c <=> C00109_e		1	-50	50	-50	50	-50	50	0	2-Oxobutanoate <=> 2-Oxobutanoate	2obut_c <=> 2obut_e	Transport between c and e
Tc2eC00153_c	T_c_to_e_C00153	C00153_c <=> C00153_e		1	-50	50	-50	50	-50	50	0	Nicotinamide <=> Nicotinamide	ncam_c <=> ncam_e	Transport between c and e
Tc2eC00330_c	T_c_to_e_C00330	C00330_c <=> C00330_e		1	-50	50	-50	50	-50	50	0	Deoxyguanosine <=> Deoxyguanosine	dgsn_c <=> dgsn_e	Transport between c and e
Tc2eC00387_c	T_c_to_e_C00387	C00387_c <=> C00387_e		1	-50	50	-50	50	-50	50	0	Guanosine <=> Guanosine	gsn_c <=> gsn_e	Transport between c and e
Tc2eC00475_c	T_c_to_e_C00475	C00475_c <=> C00475_e		1	-50	50	-50	50	-50	50	0	Cytidine <=> Cytidine	cytd_c <=> cytd_e	Transport between c and e
Tc2eC00526_c	T_c_to_e_C00526	C00526_c <=> C00526_e		1	-50	50	-50	50	-50	50	0	Deoxyuridine <=> Deoxyuridine	duri_c <=> duri_e	Transport between c and e
Tc2eC00881_c	T_c_to_e_C00881	C00881_c <=> C00881_e		1	-50	50	-50	50	-50	50	0	Deoxycytidine <=> Deoxycytidine	dcyt_c <=> dcyt_e	Transport between c and e
Tc2eC01762_c	T_c_to_e_C01762	C01762_c <=> C01762_e		1	-50	50	-50	50	-50	50	0	Xanthosine <=> Xanthosine	xtsn_c <=> xtsn_e	Transport between c and e
Tc2eC03150_c	T_c_to_e_C03150	C03150_c <=> C03150_e		1	-50	50	-50	50	-50	50	0	N-Ribosylnicotinamide <=> N-Ribosylnicotinamide	rnam_c <=> rnam_e	Transport between c and e
Tc2eC05823_c	T_c_to_e_C05823	C05823_c <=> C05823_e		1	-50	50	-50	50	-50	50	0	3-Mercaptolactate <=> 3-Mercaptolactate	mercplac_c <=> mercplac_e	Transport between c and e
Tc2eC05984_c	T_c_to_e_C05984	C05984_c <=> C05984_e		1	-50	50	-50	50	-50	50	0	2-Hydroxybutanoic acid <=> 2-Hydroxybutanoic acid	2hbut_c <=> 2hbut_e	Transport between c and e
Tc2eC11537_c	T_c_to_e_C11537	C11537_c <=> C11537_e		1	-50	50	-50	50	-50	50	0	(2R)-3-Sulfolactate <=> (2R)-3-Sulfolactate	2R3Sulfolactate_c <=> 2R3Sulfolactate_e	Transport between c and e
Tc2eC12739_c	T_c_to_e_C12739	C12739_c <=> C12739_e		1	-50	50	-50	50	-50	50	0	Doxifluridine <=> Doxifluridine	Doxifluridine_c <=> Doxifluridine_e	Transport between c and e
Tc2eC15586_c	T_c_to_e_C15586	C15586_c <=> C15586_e		1	-50	50	-50	50	-50	50	0	N-D-Ribosylpurine <=> N-D-Ribosylpurine	nebari_c <=> nebari_e	Transport between c and e
Tc2eC15587_c	T_c_to_e_C15587	C15587_c <=> C15587_e		1	-50	50	-50	50	-50	50	0	Purine <=> Purine	C15587_c <=> C15587_e	Transport between c and e
Tc2eC16635_c	T_c_to_e_C16635	C16635_c <=> C16635_e		1	-50	50	-50	50	-50	50	0	5-Deoxy-5-fluorocytidine <=> 5-Deoxy-5-fluorocytidine	5Deoxy5fluorocytidine_c <=> 5Deoxy5fluorocytidine_e	Transport between c and e
Tc2eC20463_c	T_c_to_e_C20463	C20463_c <=> C20463_e		1	-50	50	-50	50	-50	50	0	Purine deoxyribonucleoside <=> Purine deoxyribonucleoside	C20463_c <=> C20463_e	Transport between c and e
Tc2eC00422_c	T_c_to_e_C00422	C00422_c <=> C00422_e		1	-50	50	-50	50	-50	50	0	Triacylglycerol <=> Triacylglycerol	triglyc_SC_c <=> triglyc_SC_e	Transport between c and e
Tc2eC00836_c	T_c_to_e_C00836	C00836_c <=> C00836_e		1	-50	50	-50	50	-50	50	0	Sphinganine <=> Sphinganine	sphgn_c <=> sphgn_e	Transport between c and e
Tc2eC02934_c	T_c_to_e_C02934	C02934_c <=> C02934_e		1	-50	50	-50	50	-50	50	0	3-Dehydrosphinganine <=> 3-Dehydrosphinganine	3dsphgn_c <=> 3dsphgn_e	Transport between c and e
Tc2eC01092_c	T_c_to_e_C01092	C01092_c <=> C01092_e		1	-50	50	-50	50	-50	50	0	8-Amino-7-oxononanoate <=> 8-Amino-7-oxononanoate	8aonn_c <=> 8aonn_e	Transport between c and e
Tc2eC03201_c	T_c_to_e_C03201	C03201_c <=> C03201_e		1	-50	50	-50	50	-50	50	0	1-Alkyl-2-acylglycerol <=> 1-Alkyl-2-acylglycerol	1Oalkyl2acylsnglycerol_c <=> 1Oalkyl2acylsnglycerol_e	Transport between c and e
Tc2eC03454_c	T_c_to_e_C03454	C03454_c <=> C03454_e		1	-50	50	-50	50	-50	50	0	1-Alkenyl-2-acylglycerol <=> 1-Alkenyl-2-acylglycerol	1Alkenyl2acylglycerol_c <=> 1Alkenyl2acylglycerol_e	Transport between c and e
Tc2eC03508_c	T_c_to_e_C03508	C03508_c <=> C03508_e		1	-50	50	-50	50	-50	50	0	L-2-Amino-3-oxobutanoic acid <=> L-2-Amino-3-oxobutanoic acid	2aobut_c <=> 2aobut_e	Transport between c and e
Tc2eC03820_c	T_c_to_e_C03820	C03820_c <=> C03820_e		1	-50	50	-50	50	-50	50	0	1-Alkyl-2-acetyl-sn-glycerol <=> 1-Alkyl-2-acetyl-sn-glycerol	a1Oalkyl2acetylsnglycerol_c <=> a1Oalkyl2acetylsnglycerol_e	Transport between c and e
Tc2eC05781_c	T_c_to_e_C05781	C05781_c <=> C05781_e		1	-50	50	-50	50	0	0	0	Oxyhemoglobin <=> Oxyhemoglobin	Oxyhemoglobin_c <=> Oxyhemoglobin_e	Transport between c and e
Tc2eC00187_c	T_c_to_e_C00187	C00187_c <=> C00187_e		1	-50	0	-50	0	-50	0	0	Cholesterol <=> Cholesterol	choles_c <=> choles_e	Transport between c and e
Tc2eC00712_c	T_c_to_e_C00712	C00712_c <=> C00712_e		1	-50	50	-50	50	-50	50	0	(9Z)-Octadecenoic acid <=> (9Z)-Octadecenoic acid	oleac_c <=> oleac_e	Transport between c and e
Tc2eC01530_c	T_c_to_e_C01530	C01530_c <=> C01530_e		1	-50	50	-50	50	-50	50	0	Octadecanoic acid <=> Octadecanoic acid	ocdca_c <=> ocdca_e	Transport between c and e
Tc2eC01595_c	T_c_to_e_C01595	C01595_c <=> C01595_e		1	-50	50	-50	50	-50	50	0	Linoleate <=> Linoleate	Linoleate_c <=> Linoleate_e	Transport between c and e
Tc2eC06424_c	T_c_to_e_C06424	C06424_c <=> C06424_e		1	-50	50	-50	50	-50	50	0	Tetradecanoic acid <=> Tetradecanoic acid	ttdca_c <=> ttdca_e	Transport between c and e
Tc2eC00120_c	T_c_to_e_C00120	C00120_c <=> C00120_e		1	-50	0	-50	0	-50	0	0	Biotin <=> Biotin	btn_c <=> btn_e	Transport between c and e
Tc2eC00440_c	T_c_to_e_C00440	C00440_c <=> C00440_e		1	-50	50	-50	50	-50	50	0	5-Methyltetrahydrofolate <=> 5-Methyltetrahydrofolate	5mthf_c <=> 5mthf_e	Transport between c and e
Tc2eC06453_c	T_c_to_e_C06453	C06453_c <=> C06453_e		1	-50	50	-50	50	-50	50	0	Methylcobalamin <=> Methylcobalamin	methylcobalamin_c <=> methylcobalamin_e	Transport between c and e
Tc2mC00001_c	T_c_to_m_C00001	C00001_c <=> C00001_m		1	-50	50	-50	50	-50	50	0	H2O <=> H2O	h2o_c <=> h2o_m	Transport between c and m
Tc2mC00007_c	T_c_to_m_C00007	C00007_c <=> C00007_m		1	-50	50	-50	50	-50	50	0	Oxygen <=> Oxygen	o2_c <=> o2_m	Transport between c and m
Tc2mC00009_c	T_c_to_m_C00009	C00009_c <=> C00009_m		1	-50	50	-50	50	-50	50	0	Orthophosphate <=> Orthophosphate	pi_c <=> pi_m	Transport between c and m
Tc2mC00011_c	T_c_to_m_C00011	C00011_c <=> C00011_m		1	-50	50	-50	50	-50	50	0	CO2 <=> CO2	co2_c <=> co2_m	Transport between c and m
Tc2mC00013_c	T_c_to_m_C00013	C00013_c <=> C00013_m		1	-50	50	-50	50	-50	50	0	Diphosphate <=> Diphosphate	ppi_c <=> ppi_m	Transport between c and m
Tc2mC00014_c	T_c_to_m_C00014	C00014_c <=> C00014_m		1	-50	50	-50	50	-50	50	0	NH4+ <=> NH4+	nh4_c <=> nh4_m	Transport between c and m
Tc2mC00019_c	T_c_to_m_C00019	C00019_c <=> C00019_m		1	-50	50	-50	50	-50	50	0	S-Adenosyl-L-methionine <=> S-Adenosyl-L-methionine	amet_c <=> amet_m	Transport between c and m
Tc2mC00021_c	T_c_to_m_C00021	C00021_c <=> C00021_m		1	-50	50	-50	50	-50	50	0	S-Adenosyl-L-homocysteine <=> S-Adenosyl-L-homocysteine	ahcys_c <=> ahcys_m	Transport between c and m
Tc2mC00022_c	T_c_to_m_C00022	C00022_c <=> C00022_m		1	-50	50	-50	50	-50	50	0	Pyruvate <=> Pyruvate	pyr_c <=> pyr_m	Transport between c and m
Tc2mC00025_c	T_c_to_m_C00025	C00025_c <=> C00025_m		1	-50	50	-50	50	-50	50	0	L-Glutamate <=> L-Glutamate	gluL_c <=> gluL_m	Transport between c and m
Tc2mC00026_c	T_c_to_m_C00026	C00026_c <=> C00026_m		1	-50	50	-50	50	-50	50	0	2-Oxoglutarate <=> 2-Oxoglutarate	akg_c <=> akg_m	Transport between c and m
Tc2mC00027_c	T_c_to_m_C00027	C00027_c <=> C00027_m		1	-50	50	-50	50	-50	50	0	Hydrogen peroxide <=> Hydrogen peroxide	h2o2_c <=> h2o2_m	Transport between c and m
Tc2mC00036_c	T_c_to_m_C00036	C00036_c <=> C00036_m		1	-50	50	-50	50	-50	50	0	Oxaloacetate <=> Oxaloacetate	oaa_c <=> oaa_m	Transport between c and m
Tc2mC00037_c	T_c_to_m_C00037	C00037_c <=> C00037_m		1	-50	50	-50	50	-50	50	0	Glycine <=> Glycine	gly_c <=> gly_m	Transport between c and m
Tc2mC00041_c	T_c_to_m_C00041	C00041_c <=> C00041_m		1	-50	50	-50	50	-50	50	0	L-Alanine <=> L-Alanine	alaL_c <=> alaL_m	Transport between c and m
Tc2mC00051_c	T_c_to_m_C00051	C00051_c <=> C00051_m		1	-50	50	-50	50	-50	50	0	Glutathione <=> Glutathione	gthrd_c <=> gthrd_m	Transport between c and m
Tc2mC00064_c	T_c_to_m_C00064	C00064_c <=> C00064_m		1	-50	50	-50	50	-50	50	0	L-Glutamine <=> L-Glutamine	glnL_c <=> glnL_m	Transport between c and m
Tc2mC00065_c	T_c_to_m_C00065	C00065_c <=> C00065_m		1	-50	50	-50	50	-50	50	0	L-Serine <=> L-Serine	serL_c <=> serL_m	Transport between c and m
Tc2mC00080_c	T_c_to_m_C00080	C00080_c <=> C00080_m		1	0	50	0	50	0	50	0	H+ <=> H+	h_c <=> h_m	Transport between c and m
Tc2mC00097_c	T_c_to_m_C00097	C00097_c <=> C00097_m		1	-50	50	-50	50	-50	50	0	L-Cysteine <=> L-Cysteine	cysL_c <=> cysL_m	Transport between c and m
Tc2mC00101_c	T_c_to_m_C00101	C00101_c <=> C00101_m		1	-50	50	-50	50	-50	50	0	Tetrahydrofolate <=> Tetrahydrofolate	thf_c <=> thf_m	Transport between c and m
Tc2mC00106_c	T_c_to_m_C00106	C00106_c <=> C00106_m		1	-50	50	-50	50	-50	50	0	Uracil <=> Uracil	ura_c <=> ura_m	Transport between c and m
Tc2mC00122_c	T_c_to_m_C00122	C00122_c <=> C00122_m		1	-50	50	-50	50	-50	50	0	Fumarate <=> Fumarate	fum_c <=> fum_m	Transport between c and m
Tc2mC00127_c	T_c_to_m_C00127	C00127_c <=> C00127_m		1	-50	50	-50	50	-50	50	0	Glutathione disulfide <=> Glutathione disulfide	gthox_c <=> gthox_m	Transport between c and m
Tc2mC00143_c	T_c_to_m_C00143	C00143_c <=> C00143_m		1	0	0	0	0	0	0	0	5,10-Methylenetetrahydrofolate <=> 5,10-Methylenetetrahydrofolate	mlthf_c <=> mlthf_m	Transport between c and m
Tc2mC00149_c	T_c_to_m_C00149	C00149_c <=> C00149_m		1	-50	50	-50	50	-50	50	0	(S)-Malate <=> (S)-Malate	malL_c <=> malL_m	Transport between c and m
Tc2mC00158_c	T_c_to_m_C00158	C00158_c <=> C00158_m		1	-50	50	-50	50	-50	50	0	Citrate <=> Citrate	cit_c <=> cit_m	Transport between c and m
Tc2mC00311_c	T_c_to_m_C00311	C00311_c <=> C00311_m		1	-50	50	-50	50	-50	50	0	Isocitrate <=> Isocitrate	icit_c <=> icit_m	Transport between c and m
Tc2mC00417_c	T_c_to_m_C00417	C00417_c <=> C00417_m		1	-50	50	-50	50	-50	50	0	cis-Aconitate <=> cis-Aconitate	aconC_c <=> aconC_m	Transport between c and m
Tc2mC01079_c	T_c_to_m_C01079	C01079_c <=> C01079_m		1	-50	50	-50	50	-50	50	0	Protoporphyrinogen IX <=> Protoporphyrinogen IX	pppg9_c <=> pppg9_m	Transport between c and m
Tc2mC01528_c	T_c_to_m_C01528	C01528_c <=> C01528_m		1	-50	50	-50	50	-50	50	0	Selenide <=> Selenide	seln_c <=> seln_m	Transport between c and m
Tc2mC02090_c	T_c_to_m_C02090	C02090_c <=> C02090_m		1	-50	50	-50	50	-50	50	0	Trypanothione <=> Trypanothione	TSH_c <=> TSH_m	Transport between c and m
Tc2mC03170_c	T_c_to_m_C03170	C03170_c <=> C03170_m		1	-50	50	-50	50	-50	50	0	Trypanothione disulfide <=> Trypanothione disulfide	TSST_c <=> TSST_m	Transport between c and m
Tc2mC05684_c	T_c_to_m_C05684	C05684_c <=> C05684_m		1	-50	50	-50	50	-50	50	0	Selenite <=> Selenite	slnt_c <=> slnt_m	Transport between c and m
Tc2mC05703_c	T_c_to_m_C05703	C05703_c <=> C05703_m		1	-50	50	-50	50	-50	50	0	Methaneselenol <=> Methaneselenol	Methaneselenol_c <=> Methaneselenol_m	Transport between c and m
Tc2mC16663_c	T_c_to_m_C16663	C16663_c <=> C16663_m		1	-50	50	-50	50	-50	50	0	Tryparedoxin <=> Tryparedoxin	Tryparedoxin_c <=> Tryparedoxin_m	Transport between c and m
Tc2mC16664_c	T_c_to_m_C16664	C16664_c <=> C16664_m		1	-50	50	-50	50	-50	50	0	Tryparedoxin disulfide <=> Tryparedoxin disulfide	Tryparedoxindisulfide_c <=> Tryparedoxindisulfide_m	Transport between c and m
Tc2mC18902_c	T_c_to_m_C18902	C18902_c <=> C18902_m		1	-50	50	-50	50	-50	50	0	Methylselenic acid <=> Methylselenic acid	C18902_c <=> C18902_m	Transport between c and m
Tc2aC00001_c	T_c_to_a_C00001	C00001_c <=> C00001_a		1	-50	50	-50	50	-50	50	0	H2O <=> H2O	h2o_c <=> h2o_a	Transport between c and a
Tc2aC00009_c	T_c_to_a_C00009	C00009_c <=> C00009_a		1	-50	50	-50	50	-50	50	0	Orthophosphate <=> Orthophosphate	pi_c <=> pi_a	Transport between c and a
Tc2aC00011_c	T_c_to_a_C00011	C00011_c <=> C00011_a		1	-50	50	-50	50	-50	50	0	CO2 <=> CO2	co2_c <=> co2_a	Transport between c and a
Tc2aC00013_c	T_c_to_a_C00013	C00013_c <=> C00013_a		1	-50	50	-50	50	-50	50	0	Diphosphate <=> Diphosphate	ppi_c <=> ppi_a	Transport between c and a
Tc2aC00014_c	T_c_to_a_C00014	C00014_c <=> C00014_a		1	-50	50	-50	50	-50	50	0	NH4+ <=> NH4+	nh4_c <=> nh4_a	Transport between c and a
Tc2aC00019_c	T_c_to_a_C00019	C00019_c <=> C00019_a		1	-50	50	-50	50	-50	50	0	S-Adenosyl-L-methionine <=> S-Adenosyl-L-methionine	amet_c <=> amet_a	Transport between c and a
Tc2aC00022_c	T_c_to_a_C00022	C00022_c <=> C00022_a		1	-50	50	-50	50	-50	50	0	Pyruvate <=> Pyruvate	pyr_c <=> pyr_a	Transport between c and a
Tc2aC00025_c	T_c_to_a_C00025	C00025_c <=> C00025_a		1	-50	50	-50	50	-50	50	0	L-Glutamate <=> L-Glutamate	gluL_c <=> gluL_a	Transport between c and a
Tc2aC00026_c	T_c_to_a_C00026	C00026_c <=> C00026_a		1	-50	50	-50	50	-50	50	0	2-Oxoglutarate <=> 2-Oxoglutarate	akg_c <=> akg_a	Transport between c and a
Tc2aC00027_c	T_c_to_a_C00027	C00027_c <=> C00027_a		1	-50	50	-50	50	-50	50	0	Hydrogen peroxide <=> Hydrogen peroxide	h2o2_c <=> h2o2_a	Transport between c and a
Tc2aC00037_c	T_c_to_a_C00037	C00037_c <=> C00037_a		1	-50	50	-50	50	-50	50	0	Glycine <=> Glycine	gly_c <=> gly_a	Transport between c and a
Tc2aC00041_c	T_c_to_a_C00041	C00041_c <=> C00041_a		1	-50	50	-50	50	-50	50	0	L-Alanine <=> L-Alanine	alaL_c <=> alaL_a	Transport between c and a
Tc2aC00047_c	T_c_to_a_C00047	C00047_c <=> C00047_a		1	-50	50	-50	50	-50	50	0	L-Lysine <=> L-Lysine	lysL_c <=> lysL_a	Transport between c and a
Tc2aC00049_c	T_c_to_a_C00049	C00049_c <=> C00049_a		1	-50	50	-50	50	-50	50	0	L-Aspartate <=> L-Aspartate	aspL_c <=> aspL_a	Transport between c and a
Tc2aC00051_c	T_c_to_a_C00051	C00051_c <=> C00051_a		1	-50	50	-50	50	-50	50	0	Glutathione <=> Glutathione	gthrd_c <=> gthrd_a	Transport between c and a
Tc2aC00062_c	T_c_to_a_C00062	C00062_c <=> C00062_a		1	-50	50	-50	50	-50	50	0	L-Arginine <=> L-Arginine	argL_c <=> argL_a	Transport between c and a
Tc2aC00064_c	T_c_to_a_C00064	C00064_c <=> C00064_a		1	-50	50	-50	50	-50	50	0	L-Glutamine <=> L-Glutamine	glnL_c <=> glnL_a	Transport between c and a
Tc2aC00065_c	T_c_to_a_C00065	C00065_c <=> C00065_a		1	-50	50	-50	50	-50	50	0	L-Serine <=> L-Serine	serL_c <=> serL_a	Transport between c and a
Tc2aC00073_c	T_c_to_a_C00073	C00073_c <=> C00073_a		1	-50	50	-50	50	-50	50	0	L-Methionine <=> L-Methionine	metL_c <=> metL_a	Transport between c and a
Tc2aC00078_c	T_c_to_a_C00078	C00078_c <=> C00078_a		1	-50	50	-50	50	-50	50	0	L-Tryptophan <=> L-Tryptophan	trpL_c <=> trpL_a	Transport between c and a
Tc2aC00079_c	T_c_to_a_C00079	C00079_c <=> C00079_a		1	-50	50	-50	50	-50	50	0	L-Phenylalanine <=> L-Phenylalanine	pheL_c <=> pheL_a	Transport between c and a
Tc2aC00080_c	T_c_to_a_C00080	C00080_c <=> C00080_a		1	-50	50	-50	50	-50	50	0	H+ <=> H+	h_c <=> h_a	Transport between c and a
Tc2aC00082_c	T_c_to_a_C00082	C00082_c <=> C00082_a		1	-50	50	-50	50	-50	50	0	L-Tyrosine <=> L-Tyrosine	tyrL_c <=> tyrL_a	Transport between c and a
Tc2aC00097_c	T_c_to_a_C00097	C00097_c <=> C00097_a		1	-50	50	-50	50	-50	50	0	L-Cysteine <=> L-Cysteine	cysL_c <=> cysL_a	Transport between c and a
Tc2aC00101_c	T_c_to_a_C00101	C00101_c <=> C00101_a		1	-50	50	-50	50	-50	50	0	Tetrahydrofolate <=> Tetrahydrofolate	thf_c <=> thf_a	Transport between c and a
Tc2aC00106_c	T_c_to_a_C00106	C00106_c <=> C00106_a		1	-50	50	-50	50	-50	50	0	Uracil <=> Uracil	ura_c <=> ura_a	Transport between c and a
Tc2aC00123_c	T_c_to_a_C00123	C00123_c <=> C00123_a		1	-50	50	-50	50	-50	50	0	L-Leucine <=> L-Leucine	leuL_c <=> leuL_a	Transport between c and a
Tc2aC00127_c	T_c_to_a_C00127	C00127_c <=> C00127_a		1	-50	50	-50	50	-50	50	0	Glutathione disulfide <=> Glutathione disulfide	gthox_c <=> gthox_a	Transport between c and a
Tc2aC00135_c	T_c_to_a_C00135	C00135_c <=> C00135_a		1	-50	50	-50	50	-50	50	0	L-Histidine <=> L-Histidine	hisL_c <=> hisL_a	Transport between c and a
Tc2aC00143_c	T_c_to_a_C00143	C00143_c <=> C00143_a		1	-50	50	-50	50	-50	50	0	5,10-Methylenetetrahydrofolate <=> 5,10-Methylenetetrahydrofolate	mlthf_c <=> mlthf_a	Transport between c and a
Tc2aC00148_c	T_c_to_a_C00148	C00148_c <=> C00148_a		1	-50	50	-50	50	-50	50	0	L-Proline <=> L-Proline	proL_c <=> proL_a	Transport between c and a
Tc2aC00152_c	T_c_to_a_C00152	C00152_c <=> C00152_a		1	-50	50	-50	50	-50	50	0	L-Asparagine <=> L-Asparagine	asnL_c <=> asnL_a	Transport between c and a
Tc2aC00183_c	T_c_to_a_C00183	C00183_c <=> C00183_a		1	-50	50	-50	50	-50	50	0	L-Valine <=> L-Valine	valL_c <=> valL_a	Transport between c and a
Tc2aC00188_c	T_c_to_a_C00188	C00188_c <=> C00188_a		1	-50	50	-50	50	-50	50	0	L-Threonine <=> L-Threonine	thrL_c <=> thrL_a	Transport between c and a
Tc2aC00249_c	T_c_to_a_C00249	C00249_c <=> C00249_a		1	-50	50	-50	50	-50	50	0	Hexadecanoic acid <=> Hexadecanoic acid	hdca_c <=> hdca_a	Transport between c and a
Tc2aC00256_c	T_c_to_a_C00256	C00256_c <=> C00256_a		1	-50	50	-50	50	-50	50	0	(R)-Lactate <=> (R)-Lactate	lacD_c <=> lacD_a	Transport between c and a
Tc2aC00288_c	T_c_to_a_C00288	C00288_c <=> C00288_a		1	-50	50	-50	50	-50	50	0	HCO3- <=> HCO3-	hco3_c <=> hco3_a	Transport between c and a
Tc2aC00407_c	T_c_to_a_C00407	C00407_c <=> C00407_a		1	-50	50	-50	50	-50	50	0	L-Isoleucine <=> L-Isoleucine	ileL_c <=> ileL_a	Transport between c and a
Tc2aC01528_c	T_c_to_a_C01528	C01528_c <=> C01528_a		1	-50	50	-50	50	-50	50	0	Selenide <=> Selenide	seln_c <=> seln_a	Transport between c and a
Tc2aC03263_c	T_c_to_a_C03263	C03263_c <=> C03263_a		1	-50	50	-50	50	-50	50	0	Coproporphyrinogen III <=> Coproporphyrinogen III	cpppg3_c <=> cpppg3_a	Transport between c and a
Tc2aC03451_c	T_c_to_a_C03451	C03451_c <=> C03451_a		1	-50	50	-50	50	-50	50	0	(R)-S-Lactoylglutathione <=> (R)-S-Lactoylglutathione	lgtS_c <=> lgtS_a	Transport between c and a
Tc2aC05335_c	T_c_to_a_C05335	C05335_c <=> C05335_a		1	-50	50	-50	50	-50	50	0	L-Selenomethionine <=> L-Selenomethionine	Lselenomethionine_c <=> Lselenomethionine_a	Transport between c and a
Tc2aC05703_c	T_c_to_a_C05703	C05703_c <=> C05703_a		1	-50	50	-50	50	-50	50	0	Methaneselenol <=> Methaneselenol	Methaneselenol_c <=> Methaneselenol_a	Transport between c and a
Tc2rC00001_c	T_c_to_r_C00001	C00001_c <=> C00001_r		1	-50	50	-50	50	-50	50	0	H2O <=> H2O	h2o_c <=> h2o_r	Transport between c and r
Tc2rC00007_c	T_c_to_r_C00007	C00007_c <=> C00007_r		1	-50	50	-50	50	-50	50	0	Oxygen <=> Oxygen	o2_c <=> o2_r	Transport between c and r
Tc2rC00011_c	T_c_to_r_C00011	C00011_c <=> C00011_r		1	-50	50	-50	50	-50	50	0	CO2 <=> CO2	co2_c <=> co2_r	Transport between c and r
Tc2rC00013_c	T_c_to_r_C00013	C00013_c <=> C00013_r		1	-50	50	-50	50	-50	50	0	Diphosphate <=> Diphosphate	ppi_c <=> ppi_r	Transport between c and r
Tc2rC00033_c	T_c_to_r_C00033	C00033_c <=> C00033_r		1	-50	50	-50	50	-50	50	0	Acetate <=> Acetate	ac_c <=> ac_r	Transport between c and r
Tc2rC00037_c	T_c_to_r_C00037	C00037_c <=> C00037_r		1	-50	50	-50	50	-50	50	0	Glycine <=> Glycine	gly_c <=> gly_r	Transport between c and r
Tc2rC00041_c	T_c_to_r_C00041	C00041_c <=> C00041_r		1	-50	50	-50	50	-50	50	0	L-Alanine <=> L-Alanine	alaL_c <=> alaL_r	Transport between c and r
Tc2rC00051_c	T_c_to_r_C00051	C00051_c <=> C00051_r		1	-50	50	-50	50	-50	50	0	Glutathione <=> Glutathione	gthrd_c <=> gthrd_r	Transport between c and r
Tc2rC00065_c	T_c_to_r_C00065	C00065_c <=> C00065_r		1	-50	50	-50	50	-50	50	0	L-Serine <=> L-Serine	serL_c <=> serL_r	Transport between c and r
Tc2rC00080_c	T_c_to_r_C00080	C00080_c <=> C00080_r		1	-50	50	-50	50	-50	50	0	H+ <=> H+	h_c <=> h_r	Transport between c and r
Tc2rC00114_c	T_c_to_r_C00114	C00114_c <=> C00114_r		1	-50	50	-50	50	-50	50	0	Choline <=> Choline	chol_c <=> chol_r	Transport between c and r
Tc2rC00116_c	T_c_to_r_C00116	C00116_c <=> C00116_r		1	-50	50	-50	50	-50	50	0	Glycerol <=> Glycerol	glyc_c <=> glyc_r	Transport between c and r
Tc2rC00127_c	T_c_to_r_C00127	C00127_c <=> C00127_r		1	-50	50	-50	50	-50	50	0	Glutathione disulfide <=> Glutathione disulfide	gthox_c <=> gthox_r	Transport between c and r
Tc2rC00189_c	T_c_to_r_C00189	C00189_c <=> C00189_r		1	-50	50	-50	50	-50	50	0	Ethanolamine <=> Ethanolamine	etha_c <=> etha_r	Transport between c and r
Tc2rC00641_c	T_c_to_r_C00641	C00641_c <=> C00641_r		1	-50	50	-50	50	-50	50	0	1,2-Diacyl-sn-glycerol <=> 1,2-Diacyl-sn-glycerol	12dgr_c <=> 12dgr_r	Transport between c and r
Tc2rC01528_c	T_c_to_r_C01528	C01528_c <=> C01528_r		1	-50	50	-50	50	-50	50	0	Selenide <=> Selenide	seln_c <=> seln_e	Transport between c and r
Tc2rC05684_c	T_c_to_r_C05684	C05684_c <=> C05684_r		1	-50	50	-50	50	-50	50	0	Selenite <=> Selenite	slnt_c <=> slnt_r	Transport between c and r
Tc2rC05703_c	T_c_to_r_C05703	C05703_c <=> C05703_r		1	-50	50	-50	50	-50	50	0	Methaneselenol <=> Methaneselenol	Methaneselenol_c <=> Methaneselenol_r	Transport between c and r
Tc2rC18902_c	T_c_to_r_C18902	C18902_c <=> C18902_r		1	-50	50	-50	50	-50	50	0	Methylselenic acid <=> Methylselenic acid	C18902_c <=> C18902_r	Transport between c and r
Tc2rC00422_c	T_c_to_r_C00422	C00422_c <=> C00422_r		1	-50	50	-50	50	-50	50	0	Triacylglycerol <=> Triacylglycerol	triglyc_SC_c <=> triglyc_SC_r	Transport between c and r
Tc2rC00836_c	T_c_to_r_C00836	C00836_c <=> C00836_r		1	-50	50	-50	50	-50	50	0	Sphinganine <=> Sphinganine	sphgn_c <=> sphgn_r	Transport between c and r
Tc2rC02934_c	T_c_to_r_C02934	C02934_c <=> C02934_r		1	-50	50	-50	50	-50	50	0	3-Dehydrosphinganine <=> 3-Dehydrosphinganine	3dsphgn_c <=> 3dsphgn_r	Transport between c and r
Tc2rC01092_c	T_c_to_r_C01092	C01092_c <=> C01092_r		1	-50	50	-50	50	-50	50	0	8-Amino-7-oxononanoate <=> 8-Amino-7-oxononanoate	8aonn_c <=> 8aonn_r	Transport between c and r
Tc2rC03201_c	T_c_to_r_C03201	C03201_c <=> C03201_r		1	-50	50	-50	50	-50	50	0	1-Alkyl-2-acylglycerol <=> 1-Alkyl-2-acylglycerol	1Oalkyl2acylsnglycerol_c <=> 1Oalkyl2acylsnglycerol_r	Transport between c and r
Tc2rC03454_c	T_c_to_r_C03454	C03454_c <=> C03454_r		1	-50	50	-50	50	-50	50	0	1-Alkenyl-2-acylglycerol <=> 1-Alkenyl-2-acylglycerol	1Alkenyl2acylglycerol_c <=> 1Alkenyl2acylglycerol_r	Transport between c and r
Tc2rC03508_c	T_c_to_r_C03508	C03508_c <=> C03508_r		1	-50	50	-50	50	-50	50	0	L-2-Amino-3-oxobutanoic acid <=> L-2-Amino-3-oxobutanoic acid	2aobut_c <=> 2aobut_r	Transport between c and r
Tc2rC03820_c	T_c_to_r_C03820	C03820_c <=> C03820_r		1	-50	50	-50	50	-50	50	0	1-Alkyl-2-acetyl-sn-glycerol <=> 1-Alkyl-2-acetyl-sn-glycerol	a1Oalkyl2acetylsnglycerol_c <=> a1Oalkyl2acetylsnglycerol_r	Transport between c and r
Tc2nC00001_c	T_c_to_n_C00001	C00001_c <=> C00001_n		1	-50	50	-50	50	-50	50	0	H2O <=> H2O	h2o_c <=> h2o_n	Transport between c and n
Tc2nC00009_c	T_c_to_n_C00009	C00009_c <=> C00009_n		1	-50	50	-50	50	-50	50	0	Orthophosphate <=> Orthophosphate	pi_c <=> pi_n	Transport between c and n
Tc2nC00019_c	T_c_to_n_C00019	C00019_c <=> C00019_n		1	-50	50	-50	50	-50	50	0	S-Adenosyl-L-methionine <=> S-Adenosyl-L-methionine	amet_c <=> amet_n	Transport between c and n
Tc2nC00021_c	T_c_to_n_C00021	C00021_c <=> C00021_n		1	-50	50	-50	50	-50	50	0	S-Adenosyl-L-homocysteine <=> S-Adenosyl-L-homocysteine	ahcys_c <=> ahcys_n	Transport between c and n
Tc2nC00080_c	T_c_to_n_C00080	C00080_c <=> C00080_n		1	-50	50	-50	50	-50	50	0	H+ <=> H+	h_c <=> h_n	Transport between c and n
R00104_c	ATP:NAD+ 2'-phosphotransferase	C00002_c + C00003_c <=> C00006_c + C00008_c	(PBANKA_0814300)	1	0	50	0	50	0	50	0	ATP + NAD+ <=> NADP+ + ADP	atp_c + nad_c <=> nadp_c + adp_c	Nicotinate and nicotinamide (vit B3) metabolism	2.7.1.23
R00174_c	ATP:pyridoxal 5'-phosphotransferase	C00002_c + C00250_c <=> C00008_c + C00018_c	(PBANKA_1230800)	1	0	50	0	50	0	50	0	ATP + Pyridoxal <=> ADP + Pyridoxal phosphate	atp_c + pydx_c <=> adp_c + pydx5p_c	Pyridoxal5P (vit B6) metabolism	2.7.1.35
R00184_c	P1,P4-bis(5'-adenosyl)-tetraphosphate adenylohydrolase	C00001_c + C01260_c <=> C00002_c + C00020_c	(PBANKA_1235300)	1	0	50	0	50	0	50	0	H2O + P1,P4-Bis(5-adenosyl)tetraphosphate <=> ATP + AMP	h2o_c + ap4a_c <=> atp_c + amp_c	Purine metabolism	3.6.1.17 3.6.1.61
R00187_c	P1,P3-bis(5'-adenosyl)-triphosphate adenylohydrolase	C00001_c + C06197_c <=> C00008_c + C00020_c	(PBANKA_0611900)	1	0	50	0	50	0	50	0	H2O + P1,P3-Bis(5-adenosyl) triphosphate <=> ADP + AMP	h2o_c + ApppA_c <=> adp_c + amp_c	Purine metabolism	3.6.1.29
R00253_c	L-Glutamate:ammonia ligase (ADP-forming)	C00002_c + C00014_c + C00025_c <=> C00008_c + C00009_c + C00064_c + C00080_c	(PBANKA_0823500)	1	0	50	0	50	0	50	0	ATP + NH4+ + L-Glutamate <=> ADP + Orthophosphate + L-Glutamine + H+	atp_c + nh4_c + gluL_c <=> adp_c + pi_c + glnL_c + h_c	Alanine, aspartate and glutamate metabolism	6.3.1.2
R00317_r	Acetyl phosphate phosphohydrolase	C00001_r + C00227_r <=> C00033_r + 2 C00080_r + C00009_r	(PBANKA_0936100)	1	0	50	0	50	0	50	0	H2O + Acetyl phosphate <=> Acetate + 2 H+ + Orthophosphate	h2o_r + actp_r <=> ac_r + 2 h_r + pi_r	Pyruvate metabolism	3.6.1.7
R00332_c	ATP:GMP phosphotransferase	C00002_c + C00144_c <=> C00008_c + C00035_c	(PBANKA_0829700)	1	-50	50	-50	50	-50	50	0	ATP + GMP <=> ADP + GDP	atp_c + gmp_c <=> adp_c + gdp_c	Purine metabolism	2.7.4.8
R00426_c	GTP diphosphohydrolase (diphosphate-forming);	C00001_c + C00044_c <=> C00013_c + C00144_c	(PBANKA_0618300)	1	0	50	0	50	0	50	0	H2O + GTP <=> Diphosphate + GMP	h2o_c + gtp_c <=> ppi_c + gmp_c	Purine metabolism	3.6.1.8 3.6.1.19
R00428_c	GTP 8,9-hydrolase	C00001_c + C00044_c <=> C05922_c	(PBANKA_1438900)	1	-50	50	-50	50	-50	50	0	H2O + GTP <=> Formamidopyrimidine nucleoside triphosphate	h2o_c + gtp_c <=> Formamidopyrimidinenucleosidetriphosphate_c	Folate biosynthesis	3.5.4.16
R00548_c	riboflavin-5-phosphate phosphohydrolase (acid optimum)	C00001_c + C00061_c <=> C00009_c + C00080_c + C00255_c	(PBANKA_0819000)	1	0	50	0	50	0	50	0	H2O + FMN <=> Orthophosphate + H+ + Riboflavin	h2o_c + fmn_c <=> pi_c + h_c + ribflv_c	Riboflavin (vit B2) metabolism	3.1.3.2
R00662_c	Uridine triphosphate pyrophosphohydrolase	C00001_c + C00075_c <=> C00013_c + C00105_c	(PBANKA_0618300)	1	0	50	0	50	0	50	0	H2O + UTP <=> Diphosphate + UMP	h2o_c + utp_c <=> ppi_c + ump_c	Pyrimidine metabolism	3.6.1.8 3.6.1.19
R00720_c	Inosine 5'-triphosphate pyrophosphohydrolase	C00001_c + C00081_c <=> C00013_c + C00130_c	(PBANKA_0618300)	1	0	50	0	50	0	50	0	H2O + ITP <=> Diphosphate + IMP	h2o_c + itp_c <=> ppi_c + imp_c	Purine metabolism	3.6.1.8 3.6.1.19
R00969_c	P1,P4-bis(5'-uridyl)-tetraphosphate uridylohydrolase	C00001_c + C06198_c <=> C00075_c + C00105_c	(PBANKA_1235300)	1	0	50	0	50	0	50	0	H2O + P1,P4-Bis(5-uridyl) tetraphosphate <=> UTP + UMP	h2o_c + UppppU_c <=> utp_c + ump_c	Pyrimidine metabolism	3.6.1.17
R01232_c	P1,P4-bis(5'-guanosyl)-tetraphosphate guanylylhydrolase	C00044_c + C00144_c <=> C00001_c + C01261_c	(PBANKA_1235300)	1	-50	0	-50	0	-50	0	0	GTP + GMP <=> H2O + P1,P4-Bis(5-guanosyl) tetraphosphate	gtp_c + gmp_c <=> h2o_c + gp4g_c	Purine metabolism	3.6.1.17
R01378_c	Phenylpyruvate keto-enol-isomerase	C00166_c <=> C02763_c	(PBANKA_1444000)	1	-50	50	-50	50	-50	50	0	Phenylpyruvate <=> 2-Hydroxy-3-phenylpropenoate	phpyr_c <=> enolPhenylpyruvate_c	Phenylalanine metabolism	5.3.2.1
R01421_r	Benzoyl phosphate phosphohydrolase	C00001_r + C06206_r <=> 2 C00080_r + C00009_r + C00180_r	(PBANKA_0936100)	1	0	50	0	50	0	50	0	H2O + Benzoyl phosphate <=> 2 H+ + Orthophosphate + Benzoate	h2o_r + Benzoylphosphate_r <=> 2 h_r + pi_r + bz_r	Aminobenzoate degradation	3.6.1.7
R01496_c	acyl-CoA:sphingosine N-acyltransferase	C00040_c + C00319_c <=> C00010_c + C00080_c + C00195_c	(PBANKA_1038300)	1	-50	50	-50	50	-50	50	0	Acyl-CoA + Sphingosine <=> CoA + H+ + N-Acylsphingosine	acoa_c + Sphingoid_c <=> coa_c + h_c + ceraD_c	Sphingolipid metabolism	2.3.1.24
R01515_r	3-Phospho-D-glyceroyl phosphate phosphohydrolase	C00001_r + C00236_r <=> 2 C00080_r + C00009_r + C00197_r	(PBANKA_0936100)	1	0	50	0	50	0	50	0	H2O + 3-Phospho-D-glyceroyl phosphate <=> 2 H+ + Orthophosphate + 3-Phospho-D-glycerate	h2o_r + 13dpg_r <=> 2 h_r + pi_r + 3pg_r	Glycerolipid metabolism	3.6.1.7
R01818_c	D-mannose 6-phosphate 1,6-phosphomutase	C00275_c <=> C00636_c	(PBANKA_0501700)	1	-50	50	-50	50	-50	50	0	D-Mannose 6-phosphate <=> D-Mannose 1-phosphate	man6p_c <=> man1p_c	Amino sugar and nucleotide sugar metabolism	5.4.2.8	PMM	Amino sugar pathway (Figure 7)
R01819_c	D-mannose-6-phosphate aldose-ketose-isomerase	C00275_c <=> C00085_c	(PBANKA_1228400)	1	-50	50	-50	50	-50	50	0	D-Mannose 6-phosphate <=> D-Fructose 6-phosphate	man6p_c <=> f6p_c	Amino sugar and nucleotide sugar metabolism	5.3.1.8	MPI	Amino sugar pathway (Figure 7)
R01855_c	2'-Deoxyguanosine 5'-triphosphate diphosphohydrolase	C00001_c + C00286_c <=> C00013_c + C00362_c	(PBANKA_0618300)	1	0	50	0	50	0	50	0	H2O + dGTP <=> Diphosphate + dGMP	h2o_c + dgtp_c <=> ppi_c + dgmp_c	Purine metabolism	3.6.1.19
R01909_c	ATP:pyridoxine 5'-phosphotransferase	C00002_c + C00314_c <=> C00008_c + C00627_c	(PBANKA_1230800)	1	0	50	0	50	0	50	0	ATP + Pyridoxine <=> ADP + Pyridoxine phosphate	atp_c + pydxn_c <=> adp_c + pdx5p_c	Pyridoxal5P (vit B6) metabolism	2.7.1.35
R02090_c	ATP:dGMP phosphotransferase	C00002_c + C00362_c <=> C00008_c + C00361_c	(PBANKA_0829700)	1	-50	50	-50	50	-50	50	0	ATP + dGMP <=> ADP + dGDP	atp_c + dgmp_c <=> adp_c + dgdp_c	Purine metabolism	2.7.4.8 2.7.4.12
R02100_c	dUTP nucleotidohydrolase	C00001_c + C00460_c <=> C00013_c + C00365_c	(PBANKA_0618300 or PBANKA_0921300)	1	0	50	0	50	0	50	0	H2O + dUTP <=> Diphosphate + dUMP	h2o_c + dutp_c <=> ppi_c + dump_c	Pyrimidine metabolism	3.6.1.19 3.6.1.23
R02239_r	1,2-diacyl-sn-glycerol 3-phosphate phosphohydrolase	C00001_r + C00416_r <=> C00080_r + C00641_r + C00009_r	(PBANKA_0401800)	1	0	50	0	50	0	50	0	H2O + Phosphatidate <=> H+ + 1,2-Diacyl-sn-glycerol + Orthophosphate	h2o_r + 12dag3p_r <=> h_r + 12dgr_r + pi_r	Glycerolipid metabolism	3.1.3.4 3.1.3.81
R02240_r	ATP:1,2-diacylglycerol 3-phosphotransferase	C00002_r + C00641_r <=> C00008_r + C00416_r	(PBANKA_0831200)	1	0	50	0	50	0	50	0	ATP + 1,2-Diacyl-sn-glycerol <=> ADP + Phosphatidate	atp_r + 12dgr_r <=> adp_r + 12dag3p_r	Glycerolipid metabolism	2.7.1.107
R02241_r	acyl-CoA:1-acyl-sn-glycerol-3-phosphate 2-O-acyltransferase	C00010_r + C00416_r <=> C00040_r + C00681_r	(PBANKA_1308200)	1	-50	50	-50	50	-50	50	0	CoA + Phosphatidate <=> Acyl-CoA + 1-Acyl-sn-glycerol 3-phosphate	coa_r + 12dag3p_r <=> acoa_r + 1ag3p_r	Glycerolipid metabolism	2.3.1.51
R02265_c	(5Z,13E)-(15S)-9alpha,11alpha-epidioxy-15-hydroxyprosta-5,13- dienoate E-isomerase	C00427_c <=> C00584_c	(PBANKA_1317400)	1	-50	50	-50	50	-50	50	0	Prostaglandin H2 <=> Prostaglandin E2	prostaglandinH2_c <=> Dinoprostone_c	Arachidonic acid metabolism	5.3.99.3
R02266_c	(5Z,13E)-(15S)-9alpha,11alpha-Epidioxy-15-hydroxyprosta-5,13- dienoate D-isomerase	C00427_c <=> C00696_c	(PBANKA_1023900)	1	-50	50	-50	50	-50	50	0	Prostaglandin H2 <=> Prostaglandin D2	prostaglandinH2_c <=> ProstaglandinD2_c	Arachidonic acid metabolism	5.3.99.2
R02493_c	ATP:pyridoxal 5'-phosphotransferase	C00002_c + C00534_c <=> C00008_c + C00647_c	(PBANKA_1230800)	1	0	50	0	50	0	50	0	ATP + Pyridoxamine <=> ADP + Pyridoxamine phosphate	atp_c + pydam_c <=> adp_c + pyam5p_c	Pyridoxal5P (vit B6) metabolism	2.7.1.35
R02530_c	(R)-S-Lactoylglutathione methylglyoxal-lyase (isomerizing)	C03451_c <=> C00051_c + C00546_c	(PBANKA_0933900)	1	-50	50	-50	50	-50	50	0	(R)-S-Lactoylglutathione <=> Glutathione + Methylglyoxal	lgtS_c <=> gthrd_c + mthgxl_c	Pyruvate metabolism	4.4.1.5
R02671_n	3-Hydroxyanthranilate methyltransferase	C00019_n + C00632_n <=> C00021_n + C00080_n + C05831_n	(PBANKA_1461000)	1	-50	50	-50	50	-50	50	0	S-Adenosyl-L-methionine + 3-Hydroxyanthranilate <=> S-Adenosyl-L-homocysteine + H+ + 3-Methoxyanthranilate	amet_n + 3hanthrn_n <=> ahcys_n + h_n + 3Methoxyanthranilate_n	Tryptophan metabolism	2.1.1.-
R02720_c	XTP pyrophosphohydrolase;	C00001_c + C00700_c <=> C00013_c + C00655_c	(PBANKA_0618300)	1	0	50	0	50	0	50	0	H2O + XTP <=> Diphosphate + Xanthosine 5-phosphate	h2o_c + xtp_c <=> ppi_c + xmp_c	Purine metabolism	3.6.1.19 3.6.1.66
R02805_c	P1,P4-Bis(5'-nucleosyl)-tetraphosphate nucleotidohydrolase	C00001_c + C04392_c <=> C00655_c + C00700_c	(PBANKA_1235300)	1	0	50	0	50	0	50	0	H2O + P1,P4-Bis(5-xanthosyl) tetraphosphate <=> Xanthosine 5-phosphate + XTP	h2o_c + XppppX_c <=> xmp_c + xtp_c	Purine metabolism	3.6.1.17
R02912_n	serotonin O-methyltransferase	C00440_n + C00780_n <=> C00101_n + C05659_n	(PBANKA_1461000)	1	-50	50	-50	50	-50	50	0	5-Methyltetrahydrofolate + Serotonin <=> Tetrahydrofolate + 5-Methoxytryptamine	5mthf_n + Serotonin_n <=> thf_n + 5MeOT_n	Tryptophan metabolism	2.1.1.-
R02971_c	ATP:pantothenate 4'-phosphotransferase	C00002_c + C00831_c <=> C00008_c + C01134_c	(PBANKA_1022600 or putative_PBANKA_0611400)	1	0	50	0	50	0	50	0	ATP + Pantetheine <=> ADP + Pantetheine 4-phosphate	atp_c + ptth_c <=> adp_c + pan4p_c	Pantothenate (vit B5) metabolism / CoA biosynthesis	2.7.1.33 2.7.1.34
R03018_c	ATP:pantothenate 4'-phosphotransferase	C00002_c + C00864_c <=> C00008_c + C03492_c	(PBANKA_1022600 or putative_PBANKA_0611400)	1	0	50	0	50	0	50	0	ATP + Pantothenate <=> ADP + D-4-Phosphopantothenate	atp_c + pntoR_c <=> adp_c + 4ppan_c	Pantothenate (vit B5) metabolism / CoA biosynthesis	2.7.1.33
R03269_c	N-[(R)-4'-Phosphopantothenoyl]-L-cysteine carboxy-lyase	C00080_c + C04352_c <=> C00011_c + C01134_c	(PBANKA_0714700)	1	0	50	0	50	0	50	0	H+ + (R)-4-Phosphopantothenoyl-L-cysteine <=> CO2 + Pantetheine 4-phosphate	h_c + 4ppcys_c <=> co2_c + pan4p_c	Pantothenate (vit B5) metabolism / CoA biosynthesis	4.1.1.36
R03342_c	3-(4-Hydroxyphenyl)pyruvate keto-enol-isomerase	C01179_c <=> C05350_c	(PBANKA_1444000)	1	-50	50	-50	50	-50	50	0	3-(4-Hydroxyphenyl)pyruvate <=> 2-Hydroxy-3-(4-hydroxyphenyl)propenoate	34hpp_c <=> 4Hydroxyenolphenylpyruvate_c	Tyrosine metabolism	5.3.2.1
R03394_c	D-myo-Inositol-1,4,5-trisphosphate 5-phosphohydrolase	C00001_c + C01245_c <=> C00009_c + C00080_c + C01220_c	(PBANKA_0803200)	1	0	50	0	50	0	50	0	H2O + D-myo-Inositol 1,4,5-trisphosphate <=> Orthophosphate + H+ + 1D-myo-Inositol 1,4-bisphosphate	h2o_c + mi145tpD_c <=> pi_c + h_c + Inositol1,4bisphosphate_c	Inositol phosphate (vit B8) metabolism	3.1.3.56
R03430_c	D-myo-Inositol 1,3,4,5-tetrakisphosphate 5-phosphohydrolase	C00001_c + C01272_c <=> C00009_c + C00080_c + C01243_c	(PBANKA_0803200)	1	0	50	0	50	0	50	0	H2O + 1D-myo-Inositol 1,3,4,5-tetrakisphosphate <=> Orthophosphate + H+ + 1D-myo-Inositol 1,3,4-trisphosphate	h2o_c + mi1345p_c <=> pi_c + h_c + Inositol1,3,4trisphosphate_c	Inositol phosphate (vit B8) metabolism	3.1.3.56
R03531_c	2'-Deoxyinosine-5'-triphosphate pyrophosphohydrolase;	C00001_c + C01345_c <=> C00013_c + C06196_c	(PBANKA_0618300)	1	0	50	0	50	0	50	0	H2O + dITP <=> Diphosphate + 2-Deoxyinosine 5-phosphate	h2o_c + ditp_c <=> ppi_c + dimp_c	Purine metabolism	3.6.1.19 3.6.1.66
R03613_c	diphthine:ammonia ligase (AMP-forming)	C00002_c + C00014_c + C00080_c + C01573_c <=> C00013_c + C00020_c + C02872_c	(PBANKA_1437400)	1	0	50	0	50	0	50	0	ATP + NH4+ + H+ + Peptide diphthine <=> Diphosphate + AMP + Peptide diphthamide	atp_c + nh4_c + h_c + Diphthine_c <=> ppi_c + amp_c + Diphthamide_c	Nitrogen metabolism	6.3.1.14
R03789_c	tRNA-guanosine34:queuine tRNA-D-ribosyltransferase	C01449_c + C01977_c <=> C00242_c + C01978_c	(PBANKA_0615100 or PBANKA_1010700 or PBANKA_1455600)	1	-50	50	-50	50	-50	50	0	Queuine + tRNA guanine <=> Guanine + tRNA queuine	C01449_c + tRNAguanine_c <=> gua_c + tRNAqueuine_c	Aminoacyl-tRNA biosynthesis	2.4.2.29
R03828_n	GTP:mRNA guanylyltransferase	C00044_n + C02100_n <=> C00013_n + C02031_n	(PBANKA_1028100)	1	0	50	0	50	0	50	0	GTP + (5)ppPur-mRNA <=> Diphosphate + G(5)pppPur-mRNA	gtp_n + 5ppPurmRNA_n <=> ppi_n + G5pppRRNA_n	mRNA biosynthesis	2.7.7.50
R03955_n	Xanthurenic acid methyltransferase	C00019_n + C02470_n <=> C00021_n + C00080_n + C05830_n	(PBANKA_1461000)	1	-50	50	-50	50	-50	50	0	S-Adenosyl-L-methionine + Xanthurenic acid <=> S-Adenosyl-L-homocysteine + H+ + 8-Methoxykynurenate	amet_n + Xanthurenate_n <=> ahcys_n + h_n + 8Methoxykynurenate_n	Tryptophan metabolism	2.1.1.-
R04230_c	(R)-4'-Phosphopantothenate:L-cysteine ligase	C00002_c + C00097_c + C03492_c <=> C00013_c + C00020_c + C04352_c	(PBANKA_0613600)	1	-50	50	-50	50	-50	50	0	ATP + L-Cysteine + D-4-Phosphopantothenate <=> Diphosphate + AMP + (R)-4-Phosphopantothenoyl-L-cysteine	atp_c + cysL_c + 4ppan_c <=> ppi_c + amp_c + 4ppcys_c	Pantothenate (vit B5) metabolism / CoA biosynthesis	6.3.2.5
R04231_c	(R)-4'-Phosphopantothenate:L-cysteine ligase	C00063_c + C00097_c + C03492_c <=> C00013_c + C00055_c + C04352_c	(PBANKA_0613600)	1	-50	50	-50	50	-50	50	0	CTP + L-Cysteine + D-4-Phosphopantothenate <=> Diphosphate + CMP + (R)-4-Phosphopantothenoyl-L-cysteine	ctp_c + cysL_c + 4ppan_c <=> ppi_c + cmp_c + 4ppcys_c	Pantothenate (vit B5) metabolism / CoA biosynthesis	6.3.2.5
R04391_c	ATP:pantothenate 4'-phosphotransferase	C00002_c + C04079_c <=> C00008_c + C04352_c	(PBANKA_1022600 or putative_PBANKA_0611400)	1	0	50	0	50	0	50	0	ATP + N-((R)-Pantothenoyl)-L-cysteine <=> ADP + (R)-4-Phosphopantothenoyl-L-cysteine	atp_c + ptcys_c <=> adp_c + 4ppcys_c	Pantothenate (vit B5) metabolism / CoA biosynthesis	2.7.1.33
R04639_c	2-amino-4-hydroxy-6-(erythro-1,2,3-trihydroxypropyl) dihydropteridine triphosphate hydrolase	C00001_c + C04895_c <=> C06148_c	(PBANKA_1438900)	1	-50	50	-50	50	-50	50	0	H2O + 7,8-Dihydroneopterin 3-triphosphate <=> 2,5-Diamino-6-(5-triphosphoryl-3,4-trihydroxy-2-oxopentyl)-amino-4-oxopyrimidine	h2o_c + ahdt_c <=> 2,5Diamino65triphosphoryl3,4trihydroxy2oxopentylamino4oxopyrimidine_c	Folate biosynthesis	3.5.4.16
R04939_n		C05691_n + C05693_n <=> C05692_n + C05694_n	(PBANKA_1461000)	1	0	0	0	0	0	0	0	Se-Adenosylselenomethionine + R <=> Se-Adenosyl-L-selenohomocysteine + CH3-R	seasmet_n + R_n <=> Ladenosylselenohomocysteine_n + CH3R_n	Carbon metabolism	2.1.1.-
R05046_c	formamidopyrimidine nucleoside triphosphate amidohydrolase	C00001_c + C05922_c <=> C00080_c + C00058_c + C05923_c	(PBANKA_1438900)	1	-50	50	-50	50	-50	50	0	H2O + Formamidopyrimidine nucleoside triphosphate <=> H+ + Formate + 2,5-Diaminopyrimidine nucleoside triphosphate	h2o_c + Formamidopyrimidinenucleosidetriphosphate_c <=> h_c + for_c + 2,5Diaminopyrimidinenucleosidetriphosphate_c	Folate biosynthesis	3.5.4.16
R05048_c	2,5-diaminopyrimidine nucleoside triphosphate mutase	C05923_c <=> C06148_c	(PBANKA_1438900)	1	-50	50	-50	50	-50	50	0	2,5-Diaminopyrimidine nucleoside triphosphate <=> 2,5-Diamino-6-(5-triphosphoryl-3,4-trihydroxy-2-oxopentyl)-amino-4-oxopyrimidine	2,5Diaminopyrimidinenucleosidetriphosphate_c <=> 2,5Diamino65triphosphoryl3,4trihydroxy2oxopentylamino4oxopyrimidine_c	Folate biosynthesis	3.5.4.16
R05633_a	CTP: 2-C-Methyl-D-erythritol 4-phosphate cytidylyltransferase	C11434_a + C00063_a <=> C00013_a + C11435_a	(PBANKA_0206400)	1	0	50	0	50	0	50	0	2-C-Methyl-D-erythritol 4-phosphate + CTP <=> Diphosphate + 4-(Cytidine 5-diphospho)-2-C-methyl-D-erythritol	2me4p_a + ctp_a <=> ppi_a + 4c2me_a	Isoprenoid metabolism	2.7.7.60
R05637_a	2-Phospho-4-(cytidine 5'-diphospho)-2-C-methyl-D-erythritol CMP-lyase (cyclizing)	C11436_a <=> C11453_a + C00055_a	(PBANKA_0306400)	1	-50	50	-50	50	-50	50	0	2-Phospho-4-(cytidine 5-diphospho)-2-C-methyl-D-erythritol <=> 2-C-Methyl-D-erythritol 2,4-cyclodiphosphate + CMP	2p4c2me_a <=> 2mecdp_a + cmp_a	Isoprenoid metabolism	4.6.1.12
R05970_c	N-acetylglucosaminyldiphosphodolichol N-acetylglucosaminyltransferase	C00043_c + C04500_c <=> C00015_c + C04537_c	(PBANKA_1224300)	1	-50	50	-50	50	-50	50	0	UDP-N-acetyl-D-glucosamine + N-Acetyl-D-glucosaminyldiphosphodolichol <=> UDP + (GlcNAc)2 (PP-Dol)1	uacgam_c + NAcetylDglucosaminyldiphosphodolichol_c <=> udp_c + Chitobiosyldiphosphodolichol_c	N-Glycan biosynthesis	2.4.1.141
R06517_c	acyl-CoA:sphingosine N-acyltransferase	C00040_c + C00836_c <=> C00010_c + C00080_c + C12126_c	(PBANKA_1038300)	1	-50	50	-50	50	-50	50	0	Acyl-CoA + Sphinganine <=> CoA + H+ + Dihydroceramide	acoa_c + sphgn_c <=> coa_c + h_c + Dihydroceramide_c	Sphingolipid metabolism	2.3.1.24
R07459_r	ATP:[ThiS] adenylyltransferase	C00002_r + C15810_r <=> C00013_r + C15813_r	(PBANKA_1141200)	1	0	50	0	50	0	50	0	ATP + C15810 <=> Diphosphate + C15813	atp_r + C15810_r <=> ppi_r + C15813_r	Thiamine (vit B1) metabolism	2.7.7.73
R08243_c	inosine triphosphate pyrophosphatase	C00001_c + C16617_c <=> C00013_c + C04646_c	(PBANKA_0618300)	1	0	50	0	50	0	50	0	H2O + 6-Mercaptopurine ribonucleoside triphosphate <=> Diphosphate + 6-Thioinosine-5-monophosphate	h2o_c + 6Thioinosine5triphosphate_c <=> ppi_c + 6Thioinosine5monophosphate_c	Drug metabolism - other enzymes	3.6.1.19
R09087_c	ATP:1D-myo-inositol-hexakisphosphate 5-phosphotransferase	C00002_c + C01204_c <=> C00008_c + C11526_c	(PBANKA_1414600)	1	0	50	0	50	0	50	0	ATP + Phytic acid <=> ADP + 5-PP-InsP5	atp_c + minohp_c <=> adp_c + ppmi12346p_c	Inositol phosphate (vit B8) metabolism	2.7.4.21
R09381_r	acyl-ACP:1-acyl-sn-glycerol-3-phosphate 2-O-acyltransferase	C00173_r + C00681_r <=> C00229_r + C00416_r	(PBANKA_1308200)	1	-50	50	-50	50	-50	50	0	Acyl-[acyl-carrier protein] + 1-Acyl-sn-glycerol 3-phosphate <=> Acyl-carrier protein + Phosphatidate	acylACP_r + 1ag3p_r <=> holo[acylcarrierprotein]_r + 12dag3p_r	Glycerophospholipid metabolism	2.3.1.51
R09844_c	farnesyl-diphosphate:protein-cysteine farnesyltransferase	C00448_c + C20119_c <=> C00013_c + C20120_c	(PBANKA_0901600)	1	-50	50	-50	50	-50	50	0	trans,trans-Farnesyl diphosphate + Protein-cysteine <=> Diphosphate + S-Farnesyl protein	frdp_c + C20119_c <=> ppi_c + C20120_c	Terpenoid backbone biosynthesis	2.5.1.58
R10205_c	5-phospho-alpha-D-ribose 1,2-cyclic phosphate 2-phosphohydrolase (alpha-D-ribose 1,5-bisphosphate-forming)	C00001_c + C20440_c <=> C01151_c	(PBANKA_1452000)	1	0	50	0	50	0	50	0	H2O + alpha-D-Ribose 1,2-cyclic phosphate 5-phosphate <=> D-Ribose 1,5-bisphosphate	h2o_c + C20440_c <=> r15bp_c	Phosphonate and phosphinate metabolism	3.1.4.55
R10209_c	tRNA-guanosine34:7-aminomethyl-7-carbaguanine tRNA-D-ribosyltransferase	C01977_c + C16675_c <=> C00242_c + C20446_c	(PBANKA_0615100 or PBANKA_1010700 or PBANKA_1455600)	1	-50	50	-50	50	-50	50	0	tRNA guanine + 7-Aminomethyl-7-carbaguanine <=> Guanine + tRNA 7-aminomethyl-7-carbaguanine	tRNAguanine_c + C16675_c <=> gua_c + C20446_c	Aminoacyl-tRNA biosynthesis	2.4.2.29
R10306_n	S-adenosyl-L-methionine:2-(3-carboxy-3-aminopropyl)-L-histidine-[translation elongation factor 2] methyltransferase	3 C00019_n + C04441_n <=> 3 C00021_n + C01573_n	(PBANKA_1207300)	1	-50	50	-50	50	-50	50	0	3 S-Adenosyl-L-methionine + Peptide 2-(3-carboxy-3-aminopropyl)-L-histidine <=> 3 S-Adenosyl-L-homocysteine + Peptide diphthine	3 amet_n + caphis_n <=> 3 ahcys_n + Diphthine_n	Carbon metabolism	2.1.1.98
R10455_n	S-adenosyl-L-methionine:L-histidine-[translation elongation factor 2] 2-[(3S)-3-amino-3-carboxypropyl]transferase	C00019_n + C20663_n <=> C00170_n + C04441_n	(PBANKA_1028900)	1	-50	50	-50	50	-50	50	0	S-Adenosyl-L-methionine + L-Histidine-[translation elongation factor 2] <=> 5-Methylthioadenosine + Peptide 2-(3-carboxy-3-aminopropyl)-L-histidine	amet_n + C20663_n <=> 5mta_n + caphis_n	Histidine metabolism	2.5.1.108
R10463_c	ATP:L-threonyl,bicarbonate adenylyltransferase	C00002_c + C00080_c + C00188_c + C00288_c <=> C00001_c + C00013_c + C20641_c	(PBANKA_0602500)	1	0	50	0	50	0	50	0	ATP + H+ + L-Threonine + HCO3- <=> H2O + Diphosphate + L-Threonylcarbamoyladenylate	atp_c + h_c + thrL_c + hco3_c <=> h2o_c + ppi_c + C20641_c	Aminoacyl-tRNA biosynthesis	2.7.7.87
R10548_c	ATP:1D-myo-inositol 1-diphosphate 2,3,4,5,6-pentakisphosphate 5-phosphotransferase	C00002_c + C11174_c <=> C00008_c + C20690_c	(PBANKA_1414600)	1	0	50	0	50	0	50	0	ATP + 1-Diphosinositol pentakisphosphate <=> ADP + 1D-myo-Inositol 1,5-bis(diphosphate) 2,3,4,6-tetrakisphosphate	atp_c + 1Diphosinositolpentakisphosphate_c <=> adp_c + C20690_c	Inositol phosphate (vit B8) metabolism	2.7.4.21
R10586_n	S-adenosyl-L-methionine:tRNA(Phe) {7-[(3S)-3-amino-3-carboxypropyl]wyosine37-O}-methyltransferase	C00019_n + C20649_n <=> C00021_n + C20659_n	(PBANKA_1303600)	1	-50	50	-50	50	-50	50	0	S-Adenosyl-L-methionine + 7-[(3S)-(3-Amino-3-carboxypropyl)]wyosine in tRNA(Phe) <=> S-Adenosyl-L-homocysteine + 7-[(3S)-3-Amino-3-(methoxycarbonyl)propyl]wyosine in tRNA(Phe)	amet_n + C20649_n <=> ahcys_n + C20659_n	Aminoacyl-tRNA biosynthesis	2.1.1.290
R10587_n	S-adenosyl-L-methionine:tRNA(Phe) {7-[(3S)-3-amino-3-(methoxycarbonyl)propyl]wyosine37-N}-methyltransferase (carbon dioxide-adding)	C00019_n + C00011_n + C20659_n <=> C00021_n + C20660_n	(PBANKA_1303600)	1	-50	50	-50	50	-50	50	0	S-Adenosyl-L-methionine + CO2 + 7-[(3S)-3-Amino-3-(methoxycarbonyl)propyl]wyosine in tRNA(Phe) <=> S-Adenosyl-L-homocysteine + Wybutosine in tRNA(Phe)	amet_n + co2_n + C20659_n <=> ahcys_n + C20660_n	Aminoacyl-tRNA biosynthesis	2.3.1.231
R10648_c	L-threonylcarbamoyladenylate:adenine in tRNA N6-L-threonylcarbamoyltransferase	C17324_c + C20641_c <=> C00020_c + C20751_c	(PBANKA_0514600)	1	-50	50	-50	50	-50	50	0	tRNA adenine + L-Threonylcarbamoyladenylate <=> AMP + N6-L-Threonylcarbamoyladenine in tRNA	tRNAadenine_c + C20641_c <=> amp_c + C20751_c	Aminoacyl-tRNA biosynthesis	2.3.1.234
R10649_n	tRNA (N6-L-threonylcarbamoyladenosine37):sulfur-donor,S-adenosyl-L-methionine C2-methylthiotransferase	2 C00019_n + C17023_n + C20751_n <=> C00021_n + C00073_n + C05198_n + C20752_n	(PBANKA_1121100)	1	-50	50	-50	50	-50	50	0	2 S-Adenosyl-L-methionine + Sulfur donor + N6-L-Threonylcarbamoyladenine in tRNA <=> S-Adenosyl-L-homocysteine + L-Methionine + 5-Deoxyadenosine + 2-Methylthio-N6-L-threonylcarbamoyladenine in tRNA	2 amet_n + Sulfurdonor_n + C20751_n <=> ahcys_n + metL_n + dad5_n + C20752_n	Aminoacyl-tRNA biosynthesis	2.8.4.5
R10815_n	5'-(N7-methylguanosine 5'-triphospho)-[mRNA] N7-methylguanosine-5'-diphosphate phosphohydrolase	C00001_n + C02339_n <=> C20183_n + C20863_n	(PBANKA_1407400)	1	0	50	0	50	0	50	0	H2O + m7G(5)pppR-mRNA <=> N7-Methylguanosine 5-diphosphate + 5-Phospho-[mRNA]	h2o_n + m7G5pppRRNA_n <=> C20183_n + C20863_n	mRNA biosynthesis	3.6.1.62
R07762_r	beta-ketoacyl-[acyl-carrier-protein] synthase	C01209_r + C05764_r <=> C00011_r + C00229_r + C16219_r	(PBANKA_0820900)	1	0	50	0	50	0	50	0	Malonyl-[acyl-carrier protein] + Hexadecanoyl-[acp] <=> CO2 + Acyl-carrier protein + 3-Oxostearoyl-[acp]	carboxyacetyl[acylcarrierprotein]_r + hedacp_r <=> co2_r + holo[acylcarrierprotein]_r + 3oxocdacp_r	Fatty acid metabolism / FAE	2.3.1.41 2.3.1.179 2.3.1.199 2.3.1.-
R08360_c	tryparedoxin:hydroperoxide oxidoreductase	C16663_c + C15498_c <=> C00001_c + C16664_c + C01335_c	(PBANKA_1302800)	1	0	50	0	50	0	50	0	Tryparedoxin + ROOH <=> H2O + Tryparedoxin disulfide + ROH	Tryparedoxin_c + ROOH_c <=> h2o_c + Tryparedoxindisulfide_c + ROH_c	Redox metabolism	1.11.1.15 1.11.1.-
R08362_c	trypanothione:hydroperoxide oxidoreductase	C02090_c + C15498_c <=> C00001_c + C03170_c + C01335_c	(PBANKA_1302800)	1	-50	50	-50	50	-50	50	0	Trypanothione + ROOH <=> H2O + Trypanothione disulfide + ROH	TSH_c + ROOH_c <=> h2o_c + TSST_c + ROH_c	Redox metabolism	1.11.1.15
R00127_r	ATP:AMP phosphotransferase	C00002_r + C00020_r <=> 2 C00008_r		1	-50	50	-50	50	-50	50	0	ATP + AMP <=> 2 ADP	atp_r + amp_r <=> 2 adp_r	Purine metabolism	2.7.4.3
R01547_r	ATP:dAMP phosphotransferase	C00002_r + C00360_r <=> C00008_r + C00206_r		1	-50	50	-50	50	-50	50	0	ATP + dAMP <=> ADP + dADP	atp_r + damp_r <=> adp_r + dadp_r	Purine metabolism	2.7.4.3 2.7.4.11
R02352_r	Estradiol-17beta:NAD+ 17-oxidoreductase	C00003_r + C00951_r <=> C00004_r + C00080_r + C00468_r	(PBANKA_0522400)	1	-50	50	-50	50	-50	50	0	NAD+ + Estradiol-17beta <=> NADH + H+ + Estrone	nad_r + Estradiol_r <=> nadh_r + h_r + Estrone_r	Steroid metabolism	1.1.1.51 1.1.1.62
R02353_r	Estradiol-17beta:NADP+ 17-oxidoreductase	C00006_r + C00951_r <=> C00005_r + C00080_r + C00468_r	(PBANKA_0522400)	1	-50	50	-50	50	-50	50	0	NADP+ + Estradiol-17beta <=> NADPH + H+ + Estrone	nadp_r + Estradiol_r <=> nadph_r + h_r + Estrone_r	Steroid metabolism	1.1.1.51 1.1.1.62
R04681_r	Estriol:NAD+ 17-oxidoreductase	C00003_r + C05141_r <=> C00004_r + C00080_r + C05300_r	(PBANKA_0522400)	1	-50	50	-50	50	-50	50	0	NAD+ + Estriol <=> NADH + H+ + 16alpha-Hydroxyestrone	nad_r + Estriol_r <=> nadh_r + h_r + 16alphaHydroxyestrone_r	Steroid metabolism	1.1.1.62
R04682_r	Estriol:NADP+ 17-oxidoreductase	C00006_r + C05141_r <=> C00005_r + C00080_r + C05300_r	(PBANKA_0522400)	1	-50	50	-50	50	-50	50	0	NADP+ + Estriol <=> NADPH + H+ + 16alpha-Hydroxyestrone	nadp_r + Estriol_r <=> nadph_r + h_r + 16alphaHydroxyestrone_r	Steroid metabolism	1.1.1.62
R08945_r	11beta,17beta-dihydroxy-4-androsten-3-one:NAD+ 17-oxidoreductase	C00004_r + C00080_r + C05284_r <=> C00003_r + C18075_r	(PBANKA_0522400)	1	-50	50	-50	50	-50	50	0	NADH + H+ + 11beta-Hydroxyandrost-4-ene-3,17-dione <=> NAD+ + 11beta,17beta-Dihydroxy-4-androsten-3-one	nadh_r + h_r + 4Androsten11betaol3,17dione_r <=> nad_r + 11betaHydroxytestosterone_r	Steroid metabolism	1.1.1.62
R08980_r	11beta,17beta-dihydroxy-4-androsten-3-one:NADP+ 17-oxidoreductase	C00005_r + C00080_r + C05284_r <=> C00006_r + C18075_r	(PBANKA_0522400)	1	-50	50	-50	50	-50	50	0	NADPH + H+ + 11beta-Hydroxyandrost-4-ene-3,17-dione <=> NADP+ + 11beta,17beta-Dihydroxy-4-androsten-3-one	nadph_r + h_r + 4Androsten11betaol3,17dione_r <=> nadp_r + 11betaHydroxytestosterone_r	Steroid metabolism	1.1.1.62
R02352_a	Estradiol-17beta:NAD+ 17-oxidoreductase	C00003_a + C00951_a <=> C00004_a + C00080_a + C00468_a	(PBANKA_0823800)	1	-50	50	-50	50	-50	50	0	NAD+ + Estradiol-17beta <=> NADH + H+ + Estrone	nad_a + Estradiol_a <=> nadh_a + h_a + Estrone_a	Steroid metabolism	1.1.1.51 1.1.1.62
R02353_a	Estradiol-17beta:NADP+ 17-oxidoreductase	C00006_a + C00951_a <=> C00005_a + C00080_a + C00468_a	(PBANKA_0823800)	1	-50	50	-50	50	-50	50	0	NADP+ + Estradiol-17beta <=> NADPH + H+ + Estrone	nadp_a + Estradiol_a <=> nadph_a + h_a + Estrone_a	Steroid metabolism	1.1.1.51 1.1.1.62
R04681_a	Estriol:NAD+ 17-oxidoreductase	C00003_a + C05141_a <=> C00004_a + C00080_a + C05300_a	(PBANKA_0823800)	1	-50	50	-50	50	-50	50	0	NAD+ + Estriol <=> NADH + H+ + 16alpha-Hydroxyestrone	nad_a + Estriol_a <=> nadh_a + h_a + 16alphaHydroxyestrone_a	Steroid metabolism	1.1.1.62
R04682_a	Estriol:NADP+ 17-oxidoreductase	C00006_a + C05141_a <=> C00005_a + C00080_a + C05300_a	(PBANKA_0823800)	1	-50	50	-50	50	-50	50	0	NADP+ + Estriol <=> NADPH + H+ + 16alpha-Hydroxyestrone	nadp_a + Estriol_a <=> nadph_a + h_a + 16alphaHydroxyestrone_a	Steroid metabolism	1.1.1.62
R08945_a	11beta,17beta-dihydroxy-4-androsten-3-one:NAD+ 17-oxidoreductase	C00004_a + C00080_a + C05284_a <=> C00003_a + C18075_a	(PBANKA_0823800)	1	-50	50	-50	50	-50	50	0	NADH + H+ + 11beta-Hydroxyandrost-4-ene-3,17-dione <=> NAD+ + 11beta,17beta-Dihydroxy-4-androsten-3-one	nadh_a + h_a + 4Androsten11betaol3,17dione_a <=> nad_a + 11betaHydroxytestosterone_a	Steroid metabolism	1.1.1.62
R08980_a	11beta,17beta-dihydroxy-4-androsten-3-one:NADP+ 17-oxidoreductase	C00005_a + C00080_a + C05284_a <=> C00006_a + C18075_a	(PBANKA_0823800)	1	-50	50	-50	50	-50	50	0	NADPH + H+ + 11beta-Hydroxyandrost-4-ene-3,17-dione <=> NADP+ + 11beta,17beta-Dihydroxy-4-androsten-3-one	nadph_a + h_a + 4Androsten11betaol3,17dione_a <=> nadp_a + 11betaHydroxytestosterone_a	Steroid metabolism	1.1.1.62
R03938_n	S-Adenosyl-L-methionine:histone-L-lysine N6-methyltransferase	C00019_n + C02415_n <=> C00021_n + C03702_n	(PBANKA_1128500 or PBANKA_0702900 or PBANKA_1001600)	1	-50	50	-50	50	-50	50	0	S-Adenosyl-L-methionine + Histone-L-lysine <=> S-Adenosyl-L-homocysteine + Histone N6-methyl-L-lysine	amet_n + HistoneLlysine_n <=> ahcys_n + HistoneN6methylLlysine_n	Histone metabolism	2.1.1.43
R10086_c	L-glutamate:ferredoxin oxidoreductase (deaminating)	C00001_c + C00025_c + 2 C00139_c <=> C00014_c + C00026_c + 2 C00080_c + 2 C00138_c	(PBANKA_1014100)	1	-50	50	-50	50	-50	50	0	H2O + L-Glutamate + 2 Oxidized ferredoxin <=> NH4+ + 2-Oxoglutarate + 2 H+ + 2 Reduced ferredoxin	h2o_c + gluL_c + 2 fdxox_c <=> nh4_c + akg_c + 2 h_c + 2 fdxrd_c	Redox metabolism	1.4.7.1
R10996_m	Oxo-acid dehydrogenase complexes	C00068_m + C00109_m <=> C00011_m + C21017_m	(PBANKA_1104200 and PBANKA_1411100)	1	-50	50	-50	50	-50	50	0	Thiamin diphosphate + 2-Oxobutanoate <=> CO2 + 2-(alpha-Hydroxypropyl)thiamine diphosphate	thmpp_m + 2obut_m <=> co2_m + C21017_m	Propanoate metabolism	1.2.4.4
R10997_m	Oxo-acid dehydrogenase complexes	C15972_m + C21017_m <=> C00068_m + C21018_m	(PBANKA_1104200 and PBANKA_1411100)	1	-50	50	-50	50	-50	50	0	Enzyme N6-(lipoyl)lysine + 2-(alpha-Hydroxypropyl)thiamine diphosphate <=> Thiamin diphosphate + Enzyme N6-(S-propyldihydrolipoyl)lysine	Rlpam_m + C21017_m <=> thmpp_m + C21018_m	Propanoate metabolism	1.2.4.4
R00157_c	Uridine triphosphate:AMP phosphotransferase;	C00020_c + C00075_c <=> C00008_c + C00015_c	(PBANKA_1207200)	1	-50	50	-50	50	-50	50	0	AMP + UTP <=> ADP + UDP	amp_c + utp_c <=> adp_c + udp_c	Pyrimidine metabolism	2.7.4.10
R01334_c	2-Phosphoglycolate phosphohydrolase	C00001_c + C00988_c <=> C00009_c + C00080_c + C00160_c	(PBANKA_1421300)	1	0	50	0	50	0	50	0	H2O + 2-Phosphoglycolate <=> Orthophosphate + H+ + Glycolate	h2o_c + 2pglyc_c <=> pi_c + h_c + glyclt_c	Carbon metabolism	3.1.3.18
R01440_c	D-Xylulose-5-phosphate:formaldehyde glycolaldehydetransferase	C00067_c + C00231_c <=> C00118_c + C00184_c	(PBANKA_0109100)	1	-50	50	-50	50	-50	50	0	Formaldehyde + D-Xylulose 5-phosphate <=> D-Glyceraldehyde 3-phosphate + Glycerone	fald_c + xu5pD_c <=> g3p_c + dha_c	Carbon metabolism	2.2.1.3
R02018_c	2'-Deoxyuridine 5'-diphosphate:oxidized-thioredoxin 2'-oxidoreductase	C00015_c + C00342_c <=> C00001_c + C00343_c + C01346_c	(PBANKA_0611600 and PBANKA_1036600)	1	0	50	0	50	0	50	0	UDP + Thioredoxin <=> H2O + Thioredoxin disulfide + dUDP	udp_c + trdrd_c <=> h2o_c + trdox_c + dudp_c	Purine metabolism	1.17.4.1
R03383_c	methylmalonate:CoA ligase (AMP-forming)	C00002_c + C00010_c + C00080_c + C02170_c <=> C00013_c + C00020_c + C01213_c	(PBANKA_1118700)	1	0	50	0	50	0	50	0	ATP + CoA + H+ + Methylmalonate <=> Diphosphate + AMP + (R)-Methylmalonyl-CoA	atp_c + coa_c + h_c + mmal_c <=> ppi_c + amp_c + mmcoaR_c	Valine, leucine and isoleucine degradation	6.2.1.-
R07376_r	L-1-phosphatidylethanolamine:L-serine phosphatidyltransferase	C00065_r + C00350_r <=> C02737_r + C00189_r	(PBANKA_1142700)	1	-50	50	-50	50	-50	50	0	L-Serine + Phosphatidylethanolamine <=> Phosphatidylserine + Ethanolamine	serL_r + pe_PA_r <=> ps_PA_r + etha_r	Glycerophospholipid metabolism	2.7.8.29
R08549_m	2-Oxoglutarate dehydrogenase complex	C00003_m + C00010_m + C00026_m <=> C00004_m + C00011_m + C00091_m	(PBANKA_0710100 and PBANKA_1419100) or (PBANKA_1446900)	1	0	50	0	50	0	50	0	NAD+ + CoA + 2-Oxoglutarate <=> NADH + CO2 + Succinyl-CoA	nad_m + coa_m + akg_m <=> nadh_m + co2_m + succoa_m	Citrate cycle (TCA cycle)	1.2.4.2 1.8.1.4 2.3.1.61
R01496_r	acyl-CoA:sphingosine N-acyltransferase	C00040_r + C00319_r <=> C00010_r + C00080_r + C00195_r	(PBANKA_1038300)	1	-50	50	-50	50	-50	50	0	Acyl-CoA + Sphingosine <=> CoA + H+ + N-Acylsphingosine	acoa_r + Sphingoid_r <=> coa_r + h_r + ceraD_r	Sphingolipid metabolism	2.3.1.24
R06517_r	acyl-CoA:sphingosine N-acyltransferase	C00040_r + C00836_r <=> C00010_r + C00080_r + C12126_r	(PBANKA_1038300)	1	-50	50	-50	50	-50	50	0	Acyl-CoA + Sphinganine <=> CoA + H+ + Dihydroceramide	acoa_r + sphgn_r <=> coa_r + h_r + Dihydroceramide_r	Sphingolipid metabolism	2.3.1.24
R05970_r	N-acetylglucosaminyldiphosphodolichol N-acetylglucosaminyltransferase	C04500_r + C00043_r <=> C00015_r + C04537_r	(PBANKA_0308400 or PBANKA_1224300)	1	-50	50	-50	50	-50	50	0	N-Acetyl-D-glucosaminyldiphosphodolichol + UDP-N-acetyl-D-glucosamine <=> UDP + (GlcNAc)2 (PP-Dol)1	NAcetylDglucosaminyldiphosphodolichol_r + uacgam_r <=> udp_r + Chitobiosyldiphosphodolichol_r	N-Glycan biosynthesis	2.4.1.141
R08549_a	2-Oxoglutarate dehydrogenase complex	C00003_a + C00010_a + C00026_a <=> C00004_a + C00011_a + C00091_a	(PBANKA_0714900)	1	0	50	0	50	0	50	0	NAD+ + CoA + 2-Oxoglutarate <=> NADH + CO2 + Succinyl-CoA	nad_a + coa_a + akg_a <=> nadh_a + co2_a + succoa_a	Propanoate metabolism	1.2.4.2 1.8.1.4 2.3.1.61
R01153_c	S-Adenosyl-L-methionine:putrescine N-methyltransferase	C00019_c + C00134_c <=> C00021_c + C00080_c + C02723_c	(PBANKA_0919300)	1	-50	50	-50	50	-50	50	0	S-Adenosyl-L-methionine + Putrescine <=> S-Adenosyl-L-homocysteine + H+ + N-Methylputrescine	amet_c + ptrc_c <=> ahcys_c + h_c + NMethylputrescine_c	Glutathione metabolism	2.1.1.53
R00095_m	NADH:monodehydroascorbate oxidoreductase	C00003_m + 2 C00072_m <=> C00004_m + 3 C00080_m + 2 C01041_m	(PBANKA_0617900)	1	0	0	0	0	0	0	0	NAD+ + 2 Ascorbate <=> NADH + 3 H+ + 2 Monodehydroascorbate	nad_m + 2 ascbL_m <=> nadh_m + 3 h_m + 2 Ascorbateradical_m	Ascorbate and aldarate metabolism	1.6.5.4
R06782_m	3-phenylpropanoate,NADH:oxygen oxidoreductase (2,3-hydroxylating)	C00004_m + C00007_m + C00080_m + C05629_m <=> C00003_m + C11588_m	(PBANKA_0617900)	1	0	50	0	50	0	50	0	NADH + Oxygen + H+ + Phenylpropanoate <=> NAD+ + cis-3-(Carboxy-ethyl)-3,5-cyclo-hexadiene-1,2-diol	nadh_m + o2_m + h_m + pppn_m <=> nad_m + cechddd_m	Phenylalanine metabolism	1.14.12.19
R01404_a	acyl-[acyl-carrier protein]:NADP+ oxidoreductase	C00006_a + C00173_a <=> C00005_a + C00080_a + C00693_a	(PBANKA_1229800)	1	-50	50	-50	50	-50	50	0	NADP+ + Acyl-[acyl-carrier protein] <=> NADPH + H+ + trans-2,3-Dehydroacyl-[acyl-carrier protein]	nadp_a + acylACP_a <=> nadph_a + h_a + trans2,3Dehydroacyl[acylcarrierprotein]_a	Fatty acid metabolism / FASII	1.3.1.10 1.3.1.39 1.3.1.104
R04430_a	butyryl-[acp]:NADP+ trans-2-oxidoreductase	C00006_a + C05745_a <=> C00005_a + C00080_a + C04246_a	(PBANKA_1229800)	1	-50	50	-50	50	-50	50	0	NADP+ + Butyryl-[acp] <=> NADPH + H+ + But-2-enoyl-[acyl-carrier protein]	nadp_a + SMethylbutanethioate_a <=> nadph_a + h_a + but2eACP_a	Fatty acid metabolism / FASII	1.3.1.10 1.3.1.39 1.3.1.104 2.3.1.85	FabI	FASII pathway (Figure 5)
R04725_a	dodecanoyl-[acp]:NADP+ trans-2-oxidoreductase	C00006_a + C05223_a <=> C00005_a + C00080_a + C05758_a	(PBANKA_1229800)	1	-50	50	-50	50	-50	50	0	NADP+ + Dodecanoyl-[acyl-carrier protein] <=> NADPH + H+ + trans-Dodec-2-enoyl-[acp]	nadp_a + adodecanoyl[acp]_a <=> nadph_a + h_a + tddec2eACP_a	Fatty acid metabolism / FASII	1.3.1.10 1.3.1.39 1.3.1.104 2.3.1.85	FabI	FASII pathway (Figure 5)
R04956_a	hexanoyl-[acp]:NADP+ trans-2-oxidoreductase	C00006_a + C05749_a <=> C00005_a + C00080_a + C05748_a	(PBANKA_1229800)	1	-50	50	-50	50	-50	50	0	NADP+ + Hexanoyl-[acp] <=> NADPH + H+ + trans-Hex-2-enoyl-[acp]	nadp_a + SMethylhexanethioate_a <=> nadph_a + h_a + thex2eACP_a	Fatty acid metabolism / FASII	1.3.1.10 1.3.1.39 1.3.1.104 2.3.1.85	FabI	FASII pathway (Figure 5)
R04959_a	octanoyl-[acp]:NADP+ trans-2-oxidoreductase	C00006_a + C05752_a <=> C00005_a + C00080_a + C05751_a	(PBANKA_1229800)	1	-50	50	-50	50	-50	50	0	NADP+ + Octanoyl-[acp] <=> NADPH + H+ + trans-Oct-2-enoyl-[acp]	nadp_a + Octanoyl[acp]_a <=> nadph_a + h_a + toct2eACP_a	Fatty acid metabolism / FASII	1.3.1.10 1.3.1.39 1.3.1.104 2.3.1.85	FabI	FASII pathway (Figure 5)
R04962_a	decanoyl-[acp]:NADP+ trans-2-oxidoreductase	C00006_a + C05755_a <=> C00005_a + C00080_a + C05754_a	(PBANKA_1229800)	1	-50	50	-50	50	-50	50	0	NADP+ + Decanoyl-[acp] <=> NADPH + H+ + trans-Dec-2-enoyl-[acp]	nadp_a + Decanoyl[acp]_a <=> nadph_a + h_a + tdec2eACP_a	Fatty acid metabolism / FASII	1.3.1.10 1.3.1.39 1.3.1.104 2.3.1.85	FabI	FASII pathway (Figure 5)
R04967_a	tetradecanoyl-[acp]:NADP+ trans-2-oxidoreductase	C00006_a + C05761_a <=> C00005_a + C00080_a + C05760_a	(PBANKA_1229800)	1	-50	50	-50	50	-50	50	0	NADP+ + Tetradecanoyl-[acp] <=> NADPH + H+ + trans-Tetradec-2-enoyl-[acp]	nadp_a + myristoyl[acylcarrierprotein]_a <=> nadph_a + h_a + tmrs2eACP_a	Fatty acid metabolism / FASII	1.3.1.10 1.3.1.39 1.3.1.104 2.3.1.85	FabI	FASII pathway (Figure 5)
R04970_a	hexadecanoyl-[acp]:NADP+ trans-2-oxidoreductase	C00006_a + C05764_a <=> C00005_a + C00080_a + C05763_a	(PBANKA_1229800)	1	-50	50	-50	50	-50	50	0	NADP+ + Hexadecanoyl-[acp] <=> NADPH + H+ + trans-Hexadec-2-enoyl-[acp]	nadp_a + hedacp_a <=> nadph_a + h_a + tpalm2eACP_a	Fatty acid metabolism / FASII	1.3.1.10 1.3.1.39 1.3.1.104 2.3.1.85	FabI	FASII pathway (Figure 5)
R10118_a	glutaryl-[acp]-methyl-ester:NADP+ oxidoreductase	C00005_a + C00080_a + C20374_a <=> C00006_a + C20375_a	(PBANKA_1229800)	1	-50	50	-50	50	-50	50	0	NADPH + H+ + Enoylglutaryl-[acp] methyl ester <=> NADP+ + Glutaryl-[acp] methyl ester	nadph_a + h_a + C20374_a <=> nadp_a + C20375_a	Fatty acid metabolism / FASII	1.3.1.10
R10122_a	pimelyl-[acyl-carrier protein]-methyl-ester:NADP+ oxidoreductase	C00005_a + C00080_a + C20378_a <=> C00006_a + C19846_a	(PBANKA_1229800)	1	-50	50	-50	50	-50	50	0	NADPH + H+ + Enoylpimeloyl-[acp] methyl ester <=> NADP+ + Pimeloyl-[acyl-carrier protein] methyl ester	nadph_a + h_a + C20378_a <=> nadp_a + C19846_a	Fatty acid metabolism / FASII	1.3.1.10
R10117_a	3-hydroxyglutaryl-[acp]-methyl-ester hydro-lyase	C20373_a <=> C00001_a + C20374_a	(PBANKA_1338200)	1	0	50	0	50	0	50	0	3-Hydroxyglutaryl-[acp] methyl ester <=> H2O + Enoylglutaryl-[acp] methyl ester	C20373_a <=> h2o_a + C20374_a	Fatty acid metabolism / FASII	4.2.1.59
R10121_a	3-hydroxypimeloyl-[acp]-methyl-ester hydro-lyase	C20377_a <=> C00001_a + C20378_a	(PBANKA_1338200)	1	0	50	0	50	0	50	0	3-Hydroxypimeloyl-[acp] methyl ester <=> H2O + Enoylpimeloyl-[acp] methyl ester	C20377_a <=> h2o_a + C20378_a	Fatty acid metabolism / FASII	4.2.1.59
R10115_a	malonyl-[acyl-carrier protein]-methyl-ester:malonyl-[acyl-carrier protein] C-acyltransferase	C00080_a + C01209_a + C19673_a <=> C00011_a + C00229_a + C20372_a	(PBANKA_1125100)	1	-50	50	-50	50	-50	50	0	H+ + Malonyl-[acyl-carrier protein] + Malonyl-[acp] methyl ester <=> CO2 + Acyl-carrier protein + 3-Ketoglutaryl-[acp] methyl ester	h_a + carboxyacetyl[acylcarrierprotein]_a + C19673_a <=> co2_a + holo[acylcarrierprotein]_a + C20372_a	Fatty acid metabolism / FASII	2.3.1.41 2.3.1.179
R10119_a	glutaryl-[acp]-methyl-ester:malonyl-[acyl-carrier protein] C-acyltransferase (decarboxylating)	C00080_a + C01209_a + C20375_a <=> C00011_a + C00229_a + C20376_a	(PBANKA_1125100)	1	-50	50	-50	50	-50	50	0	H+ + Malonyl-[acyl-carrier protein] + Glutaryl-[acp] methyl ester <=> CO2 + Acyl-carrier protein + 3-Ketopimeloyl-[acp] methyl ester	h_a + carboxyacetyl[acylcarrierprotein]_a + C20375_a <=> co2_a + holo[acylcarrierprotein]_a + C20376_a	Fatty acid metabolism / FASII	2.3.1.41 2.3.1.179
R00256_c	L-glutamine amidohydrolase	C00001_c + C00064_c <=> C00014_c + C00025_c	(PBANKA_1406700)	1	-50	50	-50	50	-50	50	0	H2O + L-Glutamine <=> NH4+ + L-Glutamate	h2o_c + glnL_c <=> nh4_c + gluL_c	Alanine, aspartate and glutamate metabolism	1.4.1.13 1.4.7.1 3.5.1.2 3.5.1.38
R01395_c	ATP:carbamate phosphotransferase	C00008_c + C00169_c <=> C00002_c + C00080_c + C01563_c	(PBANKA_1406700)	1	-50	50	-50	50	-50	50	0	ADP + Carbamoyl phosphate <=> ATP + H+ + Carbamate	adp_c + cbp_c <=> atp_c + h_c + cbm_c	Nitrogen metabolism	2.7.2.2 6.3.5.5
R10948_c	ATP:HCO3- phosphotransferase	C00002_c + C00288_c <=> C00008_c + C20969_c	(PBANKA_1406700)	1	-50	50	-50	50	-50	50	0	ATP + HCO3- <=> ADP + Carboxyphosphate	atp_c + hco3_c <=> adp_c + C20969_c	Pyrimidine metabolism	6.3.5.5
R10949_c	carbamoyl-phosphate synthase (glutamine-hydrolysing)	C00014_c + C20969_c <=> C00009_c + C01563_c	(PBANKA_1406700)	1	-50	50	-50	50	-50	50	0	NH4+ + Carboxyphosphate <=> Orthophosphate + Carbamate	nh4_c + C20969_c <=> pi_c + cbm_c	Pyrimidine metabolism	6.3.5.5
R00289_c	UTP:alpha-D-glucose-1-phosphate uridylyltransferase	C00075_c + C00103_c <=> C00013_c + C00029_c	(PBANKA_1232300)	1	0	50	0	50	0	50	0	UTP + D-Glucose 1-phosphate <=> Diphosphate + UDP-glucose	utp_c + g1p_c <=> ppi_c + udpg_c	Amino sugar and nucleotide sugar metabolism	2.7.7.9 2.7.7.64	USP	Amino sugar pathway (Figure 7)
R00502_c	UTP:alpha-D-galactose-1-phosphate uridylyltransferase	C00075_c + C00446_c <=> C00013_c + C00052_c	(PBANKA_1232300)	1	0	50	0	50	0	50	0	UTP + alpha-D-Galactose 1-phosphate <=> Diphosphate + UDP-D-galactose	utp_c + gal1p_c <=> ppi_c + udpgal_c	Amino sugar and nucleotide sugar metabolism	2.7.7.10 2.7.7.64	USP	Amino sugar pathway (Figure 7)
R01381_c	UTP:1-phospho-alpha-D-glucuronate uridylyltransferase	C00075_c + C05385_c <=> C00013_c + C00167_c	(PBANKA_1232300)	1	0	50	0	50	0	50	0	UTP + D-Glucuronate 1-phosphate <=> Diphosphate + UDP-glucuronate	utp_c + glcur1p_c <=> ppi_c + udpglcur_c	Amino sugar and nucleotide sugar metabolism	2.7.7.44 2.7.7.64
R02749_c	2-deoxy-D-ribose 1-phosphate 1,5-phosphomutase	C00672_c <=> C00673_c	(PBANKA_1210900 or putative_PBANKA_0715500)	1	-50	50	-50	50	-50	50	0	2-Deoxy-D-ribose 1-phosphate <=> 2-Deoxy-D-ribose 5-phosphate	2dr1p_c <=> 2dr5p_c	Pentose phosphate pathway (PPP)	5.4.2.7
R02208_r	5alpha-pregnane-3,20-dione:NADP+ delta4-oxidoreductase	C00005_r + C00080_r + C00410_r <=> C00006_r + C03681_r	(PBANKA_1319600)	1	0	50	0	50	0	50	0	NADPH + H+ + Progesterone <=> NADP+ + 5alpha-Pregnane-3,20-dione	nadph_r + h_r + proest_r <=> nadp_r + 5alphaPregnane3,20dione_r	Steroid metabolism	1.3.1.22
R08954_r	5alpha-dihydrodeoxycorticosterone:NADP+ delta4-oxidoreductase	C00005_r + C00080_r + C03205_r <=> C00006_r + C18040_r	(PBANKA_1319600)	1	0	50	0	50	0	50	0	NADPH + H+ + 11-Deoxycorticosterone <=> NADP+ + 5alpha-Dihydrodeoxycorticosterone	nadph_r + h_r + DOC_r <=> nadp_r + 5alphaPregnan21ol3,20dione_r	Steroid metabolism	1.3.1.22
R10242_r	5alpha-androstane-3,17-dione:NADP+ delta4-oxidoreductase	C00005_r + C00080_r + C00280_r <=> C00006_r + C00674_r	(PBANKA_1319600)	1	0	50	0	50	0	50	0	NADPH + H+ + Androstenedione <=> NADP+ + 5alpha-Androstane-3,17-dione	nadph_r + h_r + Androstenedione_r <=> nadp_r + Androstanedione_r	Steroid metabolism	1.3.1.22
R10124_c	pimeloyl-[acyl-carrier protein]:L-alanine C-pimeloyltransferase (decarboxylating)	C00041_c + C19845_c <=> C00011_c + C00229_c + C01092_c	(PBANKA_1027000)	1	-50	50	-50	50	-50	50	0	L-Alanine + Pimeloyl-[acyl-carrier protein] <=> CO2 + Acyl-carrier protein + 8-Amino-7-oxononanoate	alaL_c + C19845_c <=> co2_c + holo[acylcarrierprotein]_c + 8aonn_c	Alanine, aspartate and glutamate metabolism	2.3.1.47
R10998_m	propanoyl-CoA:enzyme N6-(dihydrolipoyl)lysine S-propanoyltransferase	C15973_m + C00100_m <=> C00010_m + C21018_m	(PBANKA_0402300)	1	-50	50	-50	50	-50	50	0	Enzyme N6-(dihydrolipoyl)lysine + Propanoyl-CoA <=> CoA + Enzyme N6-(S-propyldihydrolipoyl)lysine	Rdhlam_m + ppcoa_m <=> coa_m + C21018_m	Propanoate metabolism	2.3.1.168
R00360_m	(S)-Malate:oxygen oxidoreductase	C00007_m + C00149_m <=> C00027_m + C00036_m	(PBANKA_1116300)	1	-50	50	-50	50	-50	50	0	Oxygen + (S)-Malate <=> Hydrogen peroxide + Oxaloacetate	o2_m + malL_m <=> h2o2_m + oaa_m	Citrate cycle (TCA cycle)	1.1.5.4
R00361_m	(S)-malate:quinone oxidoreductase	C00149_m + C17569_m <=> C00036_m + UQH28_m	(PBANKA_1116300)	1	-50	50	-50	50	-50	50	0	(S)-Malate + Ubiquinone-8 <=> Oxaloacetate + Ubiquinol-8	malL_m + q8_m <=> oaa_m + q8h2_m	Citrate cycle (TCA cycle)	1.1.5.4
R01516_c	2,3-bisphospho-D-glycerate 2-phosphohydrolase	C00001_c + C01159_c <=> C00009_c + C00080_c + C00197_c	(PBANKA_0928100)	1	0	50	0	50	0	50	0	H2O + 2,3-Bisphospho-D-glycerate <=> Orthophosphate + H+ + 3-Phospho-D-glycerate	h2o_c + 23dpg_c <=> pi_c + h_c + 3pg_c	Glycolysis	3.1.3.13
R01662_c	3-phospho-D-glycerate 1,2-phosphomutase	C00236_c <=> C00080_c + C01159_c	(PBANKA_0928100)	1	-50	50	-50	50	-50	50	0	3-Phospho-D-glyceroyl phosphate <=> H+ + 2,3-Bisphospho-D-glycerate	13dpg_c <=> h_c + 23dpg_c	Glycolysis	5.4.2.4
R01876_c	uridine:phosphate alpha-D-ribosyltransferase	C00009_c + C00080_c + C00299_c <=> C00106_c + C00620_c	(PBANKA_1113000)	1	-50	50	-50	50	-50	50	0	Orthophosphate + H+ + Uridine <=> Uracil + alpha-D-Ribose 1-phosphate	pi_c + h_c + uri_c <=> ura_c + r1p_c	Pyrimidine metabolism	2.4.2.2 2.4.2.3
R03332_c	1-Phosphatidyl-D-myo-inositol inositolphosphohydrolase	C00001_c + C01194_c <=> C00641_c + C01177_c	(PBANKA_1211900)	1	0	50	0	50	0	50	0	H2O + 1-Phosphatidyl-D-myo-inositol <=> 1,2-Diacyl-sn-glycerol + Inositol 1-phosphate	h2o_c + ptd1ino160_c <=> 12dgr_c + mi1pD_c	Inositol phosphate (vit B8) metabolism	3.1.4.3 3.1.4.11 4.6.1.13
R10952_c	1-phosphatidyl-1D-myo-inositol-4-phosphate inositolbisphosphohydrolase	C00001_c + C01277_c <=> C00641_c + C01220_c	(PBANKA_1211900)	1	0	50	0	50	0	50	0	H2O + 1-Phosphatidyl-1D-myo-inositol 4-phosphate <=> 1,2-Diacyl-sn-glycerol + 1D-myo-Inositol 1,4-bisphosphate	h2o_c + pi4p_c <=> 12dgr_c + Inositol1,4bisphosphate_c	Inositol phosphate (vit B8) metabolism	3.1.4.11
R10758_c	4-hydroxybutanoate:CoA ligase (ADP-forming)	C00002_c + C00010_c + C00989_c <=> C00008_c + C00009_c + C11062_c	(PBANKA_0611100)	1	-50	50	-50	50	-50	50	0	ATP + CoA + 4-Hydroxybutanoic acid <=> ADP + Orthophosphate + 4-Hydroxybutyryl-CoA	atp_c + coa_c + ghb_c <=> adp_c + pi_c + 4hbutcoa_c	Carbon metabolism	6.2.1.-
R05799_c	ATP:1D-myo-inositol-hexakisphosphate phosphotransferase	C00002_c + C01204_c <=> C00008_c + C11174_c	(PBANKA_1014400)	1	0	50	0	50	0	50	0	ATP + Phytic acid <=> ADP + 1-Diphosinositol pentakisphosphate	atp_c + minohp_c <=> adp_c + 1Diphosinositolpentakisphosphate_c	Inositol phosphate (vit B8) metabolism	2.7.4.24
R09248_c	(2E,6E)-farnesyl-diphosphate:isopentenyl-diphosphate farnesyltranstransferase (adding 5 isopentenyl units)	5 C00129_c + C00448_c <=> 5 C00013_c + C04146_c	(PBANKA_0300800)	1	-50	50	-50	50	-50	50	0	5 Isopentenyl diphosphate + trans,trans-Farnesyl diphosphate <=> 5 Diphosphate + all-trans-Octaprenyl diphosphate	5 ipdp_c + frdp_c <=> 5 ppi_c + octdp_c	Terpenoid backbone biosynthesis	2.5.1.90
R09730_c	geranylgeranyl-diphosphate:isopentenyl-diphosphate cistransferase (adding 7 isopentenyl units)	7 C00129_c + C00353_c <=> 7 C00013_c + C19852_c	(PBANKA_0704200)	1	0	50	0	50	0	50	0	7 Isopentenyl diphosphate + Geranylgeranyl diphosphate <=> 7 Diphosphate + tritrans,heptacis-Undecaprenyl diphosphate	7 ipdp_c + ggdp_c <=> 7 ppi_c + C19852_c	Terpenoid backbone biosynthesis	2.5.1.89
R10221_c	6-phospho-D-gluconate:NAD+ 2-oxidoreductase (decarboxylating)	C00003_c + C00345_c <=> C00004_c + C00011_c + C00199_c	(PBANKA_1318400)	1	0	50	0	50	0	50	0	NAD+ + 6-Phospho-D-gluconate <=> NADH + CO2 + D-Ribulose 5-phosphate	nad_c + 6pgc_c <=> nadh_c + co2_c + ru5pD_c	Pentose phosphate pathway (PPP)	1.1.1.343 1.1.1.351
R10859_a	(E)-4-hydroxy-3-methylbut-2-en-1-yl-diphosphate:oxidized flavodoxin oxidoreductase	C00001_a + C11811_a + C02869_a + 4Fe4S_a <=> C11453_a + C02745_a + 2Fe2S_a + 2 C14818_a	(PBANKA_0507000)	1	-50	50	-50	50	-50	50	0	H2O + 1-Hydroxy-2-methyl-2-butenyl 4-diphosphate + Oxidized flavodoxin + [4Fe-4S] iron-sulfur cluster <=> 2-C-Methyl-D-erythritol 2,4-cyclodiphosphate + Reduced flavodoxin + [2Fe-2S] iron-sulfur cluster + 2 Fe2+	h2o_a + h2mb4p_a + flxso_a + 4Fe4S_a <=> 2mecdp_a + flxr_a + 2Fe2S_a + 2 fe2_a	Terpenoid backbone biosynthesis	1.17.7.3
R10993_c	L-glutamate:2-aminobutanoate gamma-ligase (ADP-forming)	C00002_c + C00025_c + C02356_c <=> C00008_c + C00009_c + C21015_c	(PBANKA_0819800)	1	0	50	0	50	0	50	0	ATP + L-Glutamate + (S)-2-Aminobutanoate <=> ADP + Orthophosphate + gamma-L-Glutamyl-L-2-aminobutyrate	atp_c + gluL_c + S2Aminobutanoate_c <=> adp_c + pi_c + C21015_c	Cysteine and methionine metabolism	6.3.2.2
R10994_c	gamma-L-glutamyl-L-2-aminobutyrate:glycine ligase (ADP-forming)	C00002_c + C00037_c + C21015_c <=> C00008_c + C00009_c + C21016_c	(PBANKA_1111800)	1	0	50	0	50	0	50	0	ATP + Glycine + gamma-L-Glutamyl-L-2-aminobutyrate <=> ADP + Orthophosphate + Ophthalmate	atp_c + gly_c + C21015_c <=> adp_c + pi_c + C21016_c	Cysteine and methionine metabolism	6.3.2.3
R02073_c	diphosphate:beta-D-fructose-6-phosphate 1-phosphotransferase	C00013_c + C00085_c <=> C00009_c + C00080_c + C00354_c	(PBANKA_0816400)	1	0	0	0	0	0	0	0	Diphosphate + D-Fructose 6-phosphate <=> Orthophosphate + H+ + D-Fructose 1,6-bisphosphate	ppi_c + f6p_c <=> pi_c + h_c + fdp_c	Amino sugar and nucleotide sugar metabolism	2.7.1.90
R10907_c	beta-D-glucose-6-phosphate:NAD+ 1-oxidoreductase	C00003_c + C00092_c <=> C00004_c + C00080_c + C01236_c	(PBANKA_1317500)	1	-50	50	-50	50	-50	50	0	NAD+ + D-Glucose 6-phosphate <=> NADH + H+ + D-Glucono-1,5-lactone 6-phosphate	nad_c + g6p_c <=> nadh_c + h_c + 6pgl_c	Pentose phosphate pathway (PPP)	1.1.1.363 1.1.1.388
FApool_c	FA_pool_c	C00162_c <=> 0.39 C00249_c + 0.3 C00712_c + 0.16 C01530_c + 0.15 C01595_c		1	-50	0	-50	0	-50	0	0	Fatty acid <=> 0.39 Hexadecanoic acid + 0.3 (9Z)-Octadecenoic acid + 0.16 Octadecanoic acid + 0.15 Linoleate	C00162_c <=> 0.39 hdca_c + 0.3 oleac_c + 0.16 ocdca_c + 0.15 Linoleate_c	Glycerolipid metabolism
Tc2eC00058_c	T_c_to_e_C00058	C00058_c <=> C00058_e		1	-50	50	-50	50	-50	50	0	Formate <=> Formate	for_c <=> for_e	Transport between c and e
Tc2eC00160_c	T_c_to_e_C00160	C00160_c <=> C00160_e		1	-50	50	-50	50	-50	50	0	Glycolate <=> Glycolate	glyclt_c <=> glyclt_e	Transport between c and e
Tc2eC00184_c	T_c_to_e_C00184	C00184_c <=> C00184_e		1	-50	50	-50	50	-50	50	0	Glycerone <=> Glycerone	dha_c <=> dha_e	Transport between c and e
Tc2eC00195_c	T_c_to_e_C00195	C00195_c <=> C00195_e		1	-50	50	-50	50	-50	50	0	N-Acylsphingosine <=> N-Acylsphingosine	ceraD_c <=> ceraD_e	Transport between c and e
Tc2eC00250_c	T_c_to_e_C00250	C00250_c <=> C00250_e		1	-50	50	-50	50	-50	50	0	Pyridoxal <=> Pyridoxal	pydx_c <=> pydx_e	Transport between c and e
Tc2eC00314_c	T_c_to_e_C00314	C00314_c <=> C00314_e		1	-50	50	-50	50	-50	50	0	Pyridoxine <=> Pyridoxine	pydxn_c <=> pydxn_e	Transport between c and e
Tc2eC00319_c	T_c_to_e_C00319	C00319_c <=> C00319_e		1	-50	50	-50	50	-50	50	0	Sphingosine <=> Sphingosine	Sphingoid_c <=> Sphingoid_e	Transport between c and e
Tc2eC00427_c	T_c_to_e_C00427	C00427_c <=> C00427_e		1	-50	50	-50	50	-50	50	0	Prostaglandin H2 <=> Prostaglandin H2	prostaglandinH2_c <=> prostaglandinH2_e	Transport between c and e
Tc2eC00534_c	T_c_to_e_C00534	C00534_c <=> C00534_e		1	-50	50	-50	50	-50	50	0	Pyridoxamine <=> Pyridoxamine	pydam_c <=> pydam_e	Transport between c and e
Tc2eC00546_c	T_c_to_e_C00546	C00546_c <=> C00546_e		1	-50	50	-50	50	-50	50	0	Methylglyoxal <=> Methylglyoxal	mthgxl_c <=> mthgxl_e	Transport between c and e
Tc2eC00584_c	T_c_to_e_C00584	C00584_c <=> C00584_e		1	-50	50	-50	50	-50	50	0	Prostaglandin E2 <=> Prostaglandin E2	Dinoprostone_c <=> Dinoprostone_e	Transport between c and e
Tc2eC00696_c	T_c_to_e_C00696	C00696_c <=> C00696_e		1	-50	50	-50	50	-50	50	0	Prostaglandin D2 <=> Prostaglandin D2	ProstaglandinD2_c <=> ProstaglandinD2_e	Transport between c and e
Tc2eC00831_c	T_c_to_e_C00831	C00831_c <=> C00831_e	(putative_PBANKA_0303900)	1	-50	50	-50	50	-50	50	0	Pantetheine <=> Pantetheine	ptth_c <=> ptth_e	Transport between c and e
Tc2eC00864_c	T_c_to_e_C00864	C00864_c <=> C00864_e	(putative_PBANKA_0303900)	1	-50	50	-50	50	-50	50	0	Pantothenate <=> Pantothenate	pntoR_c <=> pntoR_e	Transport between c and e
Tc2eC00989_c	T_c_to_e_C00989	C00989_c <=> C00989_e		1	-50	50	-50	50	-50	50	0	4-Hydroxybutanoic acid <=> 4-Hydroxybutanoic acid	ghb_c <=> ghb_e	Transport between c and e
Tc2eC01335_c	T_c_to_e_C01335	C01335_c <=> C01335_e		1	-50	50	-50	50	-50	50	0	ROH <=> ROH	ROH_c <=> ROH_e	Transport between c and e
Tc2eC01449_c	T_c_to_e_C01449	C01449_c <=> C01449_e		1	-50	50	-50	50	-50	50	0	Queuine <=> Queuine	C01449_c <=> C01449_e	Transport between c and e
Tc2eC01563_c	T_c_to_e_C01563	C01563_c <=> C01563_e		1	-50	50	-50	50	-50	50	0	Carbamate <=> Carbamate	cbm_c <=> cbm_e	Transport between c and e
Tc2eC02170_c	T_c_to_e_C02170	C02170_c <=> C02170_e		1	-50	50	-50	50	-50	50	0	Methylmalonate <=> Methylmalonate	mmal_c <=> mmal_e	Transport between c and e
Tc2eC02356_c	T_c_to_e_C02356	C02356_c <=> C02356_e		1	-50	50	-50	50	-50	50	0	(S)-2-Aminobutanoate <=> (S)-2-Aminobutanoate	S2Aminobutanoate_c <=> S2Aminobutanoate_e	Transport between c and e
Tc2eC02723_c	T_c_to_e_C02723	C02723_c <=> C02723_e		1	-50	50	-50	50	-50	50	0	N-Methylputrescine <=> N-Methylputrescine	NMethylputrescine_c <=> NMethylputrescine_e	Transport between c and e
Tc2eC02763_c	T_c_to_e_C02763	C02763_c <=> C02763_e		1	-50	50	-50	50	-50	50	0	2-Hydroxy-3-phenylpropenoate <=> 2-Hydroxy-3-phenylpropenoate	enolPhenylpyruvate_c <=> enolPhenylpyruvate_e	Transport between c and e
Tc2eC04079_c	T_c_to_e_C04079	C04079_c <=> C04079_e	(putative_PBANKA_0303900)	1	-50	50	-50	50	-50	50	0	N-((R)-Pantothenoyl)-L-cysteine <=> N-((R)-Pantothenoyl)-L-cysteine	ptcys_c <=> ptcys_e	Transport between c and e
Tc2eC05350_c	T_c_to_e_C05350	C05350_c <=> C05350_e		1	-50	50	-50	50	-50	50	0	2-Hydroxy-3-(4-hydroxyphenyl)propenoate <=> 2-Hydroxy-3-(4-hydroxyphenyl)propenoate	4Hydroxyenolphenylpyruvate_c <=> 4Hydroxyenolphenylpyruvate_e	Transport between c and e
Tc2eC12126_c	T_c_to_e_C12126	C12126_c <=> C12126_e		1	-50	50	-50	50	-50	50	0	Dihydroceramide <=> Dihydroceramide	Dihydroceramide_c <=> Dihydroceramide_e	Transport between c and e
Tc2eC15498_c	T_c_to_e_C15498	C15498_c <=> C15498_e		1	-50	50	-50	50	-50	50	0	ROOH <=> ROOH	ROOH_c <=> ROOH_e	Transport between c and e
Tc2eC16675_c	T_c_to_e_C16675	C16675_c <=> C16675_e		1	-50	50	-50	50	-50	50	0	7-Aminomethyl-7-carbaguanine <=> 7-Aminomethyl-7-carbaguanine	C16675_c <=> C16675_e	Transport between c and e
Tc2eC21015_c	T_c_to_e_C21015	C21015_c <=> C21015_e		1	-50	50	-50	50	-50	50	0	gamma-L-Glutamyl-L-2-aminobutyrate <=> gamma-L-Glutamyl-L-2-aminobutyrate	C21015_c <=> C21015_e	Transport between c and e
Tc2eC21016_c	T_c_to_e_C21016	C21016_c <=> C21016_e		1	-50	50	-50	50	-50	50	0	Ophthalmate <=> Ophthalmate	C21016_c <=> C21016_e	Transport between c and e
Tc2mC00109_c	T_c_to_m_C00109	C00109_c <=> C00109_m		1	-50	50	-50	50	-50	50	0	2-Oxobutanoate <=> 2-Oxobutanoate	2obut_c <=> 2obut_m	Transport between c and m
Tc2mC01335_c	T_c_to_m_C01335	C01335_c <=> C01335_m		1	-50	50	-50	50	-50	50	0	ROH <=> ROH	ROH_c <=> ROH_m	Transport between c and m
Tc2mC15498_c	T_c_to_m_C15498	C15498_c <=> C15498_m		1	-50	50	-50	50	-50	50	0	ROOH <=> ROOH	ROOH_c <=> ROOH_m	Transport between c and m
Tc2aC00058_c	T_c_to_a_C00058	C00058_c <=> C00058_a		1	-50	50	-50	50	-50	50	0	Formate <=> Formate	for_c <=> for_a	Transport between c and a
Tc2rC00009_c	T_c_to_r_C00009	C00009_c <=> C00009_r		1	-50	50	-50	50	-50	50	0	Orthophosphate <=> Orthophosphate	pi_c <=> pi_r	Transport between c and r
Tc2rC00019_c	T_c_to_r_C00019	C00019_c <=> C00019_r		1	-50	50	-50	50	-50	50	0	S-Adenosyl-L-methionine <=> S-Adenosyl-L-methionine	amet_c <=> amet_r	Transport between c and r
Tc2rC00021_c	T_c_to_r_C00021	C00021_c <=> C00021_r		1	-50	50	-50	50	-50	50	0	S-Adenosyl-L-homocysteine <=> S-Adenosyl-L-homocysteine	ahcys_c <=> ahcys_r	Transport between c and r
Tc2rC00242_c	T_c_to_r_C00242	C00242_c <=> C00242_r		1	-50	50	-50	50	-50	50	0	Guanine <=> Guanine	gua_c <=> gua_r	Transport between c and r
Tc2rC00195_c	T_c_to_r_C00195	C00195_c <=> C00195_r		1	-50	50	-50	50	-50	50	0	N-Acylsphingosine <=> N-Acylsphingosine	ceraD_c <=> ceraD_r	Transport between c and r
Tc2rC00319_c	T_c_to_r_C00319	C00319_c <=> C00319_r		1	-50	50	-50	50	-50	50	0	Sphingosine <=> Sphingosine	Sphingoid_c <=> Sphingoid_r	Transport between c and r
Tc2rC01449_c	T_c_to_r_C01449	C01449_c <=> C01449_r		1	-50	50	-50	50	-50	50	0	Queuine <=> Queuine	C01449_c <=> C01449_r	Transport between c and r
Tc2rC12126_c	T_c_to_r_C12126	C12126_c <=> C12126_r		1	-50	50	-50	50	-50	50	0	Dihydroceramide <=> Dihydroceramide	Dihydroceramide_c <=> Dihydroceramide_r	Transport between c and r
Tc2rC16675_c	T_c_to_r_C16675	C16675_c <=> C16675_r		1	-50	50	-50	50	-50	50	0	7-Aminomethyl-7-carbaguanine <=> 7-Aminomethyl-7-carbaguanine	C16675_c <=> C16675_r	Transport between c and r
Tc2nC00011_c	T_c_to_n_C00011	C00011_c <=> C00011_n		1	-50	50	-50	50	-50	50	0	CO2 <=> CO2	co2_c <=> co2_n	Transport between c and n
Tc2nC00013_c	T_c_to_n_C00013	C00013_c <=> C00013_n		1	-50	50	-50	50	-50	50	0	Diphosphate <=> Diphosphate	ppi_c <=> ppi_n	Transport between c and n
Tc2nC00073_c	T_c_to_n_C00073	C00073_c <=> C00073_n		1	-50	50	-50	50	-50	50	0	L-Methionine <=> L-Methionine	metL_c <=> metL_n	Transport between c and n
Tc2nC00101_c	T_c_to_n_C00101	C00101_c <=> C00101_n		1	-50	50	-50	50	-50	50	0	Tetrahydrofolate <=> Tetrahydrofolate	thf_c <=> thf_n	Transport between c and n
Tc2nC00170_c	T_c_to_n_C00170	C00170_c <=> C00170_n		1	-50	50	-50	50	-50	50	0	5-Methylthioadenosine <=> 5-Methylthioadenosine	5mta_c <=> 5mta_n	Transport between c and n
Tc2nC05691_c	T_c_to_n_C05691	C05691_c <=> C05691_n		1	-50	50	-50	50	-50	50	0	Se-Adenosylselenomethionine <=> Se-Adenosylselenomethionine	seasmet_c <=> seasmet_n	Transport between c and n
Tc2nC05692_c	T_c_to_n_C05692	C05692_c <=> C05692_n		1	-50	50	-50	50	-50	50	0	Se-Adenosyl-L-selenohomocysteine <=> Se-Adenosyl-L-selenohomocysteine	Ladenosylselenohomocysteine_c <=> Ladenosylselenohomocysteine_n	Transport between c and n
Tc2nC00440_c	T_c_to_n_C00440	C00440_c <=> C00440_n		1	-50	50	-50	50	-50	50	0	5-Methyltetrahydrofolate <=> 5-Methyltetrahydrofolate	5mthf_c <=> 5mthf_n	Transport between c and n
Tc2nC01573_c	T_c_to_n_C01573	C01573_c <=> C01573_n		1	-50	50	-50	50	-50	50	0	Peptide diphthine <=> Peptide diphthine	Diphthine_c <=> Diphthine_n	Transport between c and n
R03005_c	ATP:nicotinamide-nucleotide adenylyltransferase	C00002_c + C01185_c <=> C00013_c + C00857_c	(PBANKA_1342800)	1	0	50	0	50	0	50	0	ATP + Nicotinate D-ribonucleotide <=> Diphosphate + Deamino-NAD+	atp_c + nicrnt_c <=> ppi_c + dnad_c	Nicotinate and nicotinamide (vit B3) metabolism	2.7.7.1 2.7.7.18
R03035_c	ATP:pantetheine-4'-phosphate adenylyltransferase	C00002_c + C01134_c <=> C00013_c + C00882_c	(putative_PBANKA_0802400)	1	0	50	0	50	0	50	0	ATP + Pantetheine 4-phosphate <=> Diphosphate + Dephospho-CoA	atp_c + pan4p_c <=> ppi_c + dpcoa_c	Pantothenate (vit B5) metabolism / CoA biosynthesis	2.7.7.3
Tc2eC00032_c	T_c_to_e_C00032	C00032_c <=> C00032_e		1	-50	50	-50	50	-50	50	0	Heme <=> Heme	hemeb_c <=> hemeb_e	Transport between c and e
Tc2mC00032_c	T_c_to_m_C00032	C00032_c <=> C00032_m		1	-50	50	-50	50	-50	50	0	Heme <=> Heme	hemeb_c <=> hemeb_m	Transport between c and m
R02058_c	acetyl-CoA:D-glucosamine-6-phosphate N-acetyltransferase	C00024_c + C00352_c <=> C00010_c + C00080_c + C00357_c	(PBANKA_1127600)	1	-50	50	-50	50	-50	50	0	Acetyl-CoA + D-Glucosamine 6-phosphate <=> CoA + H+ + N-Acetyl-D-glucosamine 6-phosphate	accoa_c + gam6p_c <=> coa_c + h_c + acgam6p_c	Amino sugar and nucleotide sugar metabolism	2.3.1.4	GNPNAT / GNA1	Amino sugar pathway (Figure 7)
R00291_c	UDP-glucose 4-epimerase	C00029_c <=> C00052_c		1	-50	50	-50	50	-50	50	0	UDP-glucose <=> UDP-D-galactose	udpg_c <=> udpgal_c	Amino sugar and nucleotide sugar metabolism	5.1.3.2	galE	Amino sugar pathway (Figure 7)
Tc2aC00129_c	T_c_to_ap_C00129	C00129_c + C00009_a <=> C00009_c + C00129_a		1	-50	0	-50	0	-50	0	0	Isopentenyl diphosphate + Orthophosphate <=> Orthophosphate + Isopentenyl diphosphate	ipdp_c + pi_a <=> pi_c + ipdp_a	Transport between c and a
R00570_a	ATP:CDP phosphotransferase	C00002_a + C00112_a <=> C00008_a + C00063_a		1	-50	50	-50	50	-50	50	0	ATP + CDP <=> ADP + CTP	atp_a + cdp_a <=> adp_a + ctp_a	Pyrimidine metabolism	2.7.4.6
R00512_a	ATP:CMP phosphotransferase	C00002_a + C00055_a <=> C00008_a + C00112_a		1	-50	50	-50	50	-50	50	0	ATP + CMP <=> ADP + CDP	atp_a + cmp_a <=> adp_a + cdp_a	Pyrimidine metabolism	2.7.4.14 2.7.4.25
R00512_r	ATP:CMP phosphotransferase	C00002_r + C00055_r <=> C00008_r + C00112_r		1	-50	50	-50	50	-50	50	0	ATP + CMP <=> ADP + CDP	atp_r + cmp_r <=> adp_r + cdp_r	Pyrimidine metabolism	2.7.4.14 2.7.4.25
R00570_r	ATP:CDP phosphotransferase	C00002_r + C00112_r <=> C00008_r + C00063_r		1	-50	50	-50	50	-50	50	0	ATP + CDP <=> ADP + CTP	atp_r + cdp_r <=> adp_r + ctp_r	Pyrimidine metabolism	2.7.4.6
R01891_c	CDP-choline:N-acylsphingosine cholinephosphotransferase	C00307_c + C00195_c <=> C00055_c + C00550_c		1	0	50	0	50	0	50	0	CDP-choline + N-Acylsphingosine <=> CMP + Sphingomyelin	cdpchol_c + ceraD_c <=> cmp_c + Sphingomyelin_c	Sphingolipid metabolism	2.7.8.3
R02240_c	ATP:1,2-diacylglycerol 3-phosphotransferase	C00002_c + C00641_c <=> C00008_c + C00416_c	(putative_PBANKA_1334600)	1	0	50	0	50	0	50	0	ATP + 1,2-Diacyl-sn-glycerol <=> ADP + Phosphatidate	atp_c + 12dgr_c <=> adp_c + 12dag3p_c	Glycerolipid metabolism	2.7.1.107
Tc2aC05198_c	T_c_to_a_C05198	C05198_c <=> C05198_a		1	-50	50	-50	50	-50	50	0	5-Deoxyadenosine <=> 5-Deoxyadenosine	dad5_c <=> dad5_a	Transport between c and a
Tc2eC17023_c	T_c_to_e_C17023	C17023_c <=> C17023_e		1	-50	50	-50	50	-50	50	0	Sulfur donor <=> Sulfur donor	Sulfurdonor_c <=> Sulfurdonor_e	Transport between c and e
Tc2eC05198_c	T_c_to_e_C05198	C05198_c <=> C05198_e		1	-50	50	-50	50	-50	50	0	5-Deoxyadenosine <=> 5-Deoxyadenosine	dad5_c <=> dad5_e	Transport between c and e
Tc2eC00725_c	T_c_to_e_C00725	C00725_c <=> C00725_e		1	-50	50	-50	50	-50	50	0	Lipoate <=> Lipoate	lipoate_c <=> lipoate_e	Transport between c and e
Tc2mC00725_c	T_c_to_m_C00725	C00725_c <=> C00725_m		1	-50	50	-50	50	-50	50	0	Lipoate <=> Lipoate	lipoate_c <=> lipoate_m	Transport between c and m
Tc2mC16240_c	T_c_to_m_C16240_c	C16240_c <=> C16240_m		1	-50	50	-50	50	-50	50	0	Apoprotein <=> Apoprotein	Apoprotein_c <=> Apoprotein_m	Transport between c and m
R04986_m	3-octaprenyl-4-hydroxybenzoate carboxy-lyase	C00080_m + C05809_m <=> C00011_m + C05810_m		1	0	50	0	50	0	50	0	H+ + 3-Octaprenyl-4-hydroxybenzoate <=> CO2 + 2-Octaprenylphenol	h_m + 3ophb_m <=> co2_m + 2oph_m	Ubiquinone and other terpenoid-quinone biosynthesis	4.1.1.-
R04989_m	2-Octaprenyl-6-methoxyphenol ,NADPH2:oxygen oxidoreductase	C00005_m + C00007_m + C05812_m <=> C00001_m + C00006_m + C05813_m	(PBANKA_1028200)	1	0	50	0	50	0	50	0	NADPH + Oxygen + 2-Octaprenyl-6-methoxyphenol <=> H2O + NADP+ + 2-Octaprenyl-6-methoxy-1,4-benzoquinone	nadph_m + o2_m + 2omph_m <=> h2o_m + nadp_m + 2ombz_m	Ubiquinone and other terpenoid-quinone biosynthesis	1.14.13.-
R04990_m	2-methoxy-6-polyprenyl-1,4-benzoquinol methylase	C00019_m + C05813_m <=> C00021_m + C00080_m + C05814_m	(PBANKA_0302700)	1	-50	50	-50	50	-50	50	0	S-Adenosyl-L-methionine + 2-Octaprenyl-6-methoxy-1,4-benzoquinone <=> S-Adenosyl-L-homocysteine + H+ + 2-Octaprenyl-3-methyl-6-methoxy-1,4-benzoquinone	amet_m + 2ombz_m <=> ahcys_m + h_m + 2ommb_m	Ubiquinone and other terpenoid-quinone biosynthesis	2.1.1.201
R05611_m	all-trans-octaprenyl-diphosphate:3-octaprenyltransferase	C00013_m + C04146_m <=> C00129_m + C04216_m	(PBANKA_0106100)	1	-50	50	-50	50	-50	50	0	Diphosphate + all-trans-Octaprenyl diphosphate <=> Isopentenyl diphosphate + all-trans-Heptaprenyl diphosphate	ppi_m + octdp_m <=> ipdp_m + hepdp_m	Ubiquinone and other terpenoid-quinone biosynthesis	2.5.1.-
R05615_m	all-trans-octaprenyl-diphosphate:4-hydroxybenzoate 3-octaprenyltransferase	C00156_m + C04146_m <=> C00013_m + C05809_m	(PBANKA_0106100)	1	-50	50	-50	50	-50	50	0	4-Hydroxybenzoate + all-trans-Octaprenyl diphosphate <=> Diphosphate + 3-Octaprenyl-4-hydroxybenzoate	4hbz_m + octdp_m <=> ppi_m + 3ophb_m	Ubiquinone and other terpenoid-quinone biosynthesis	2.5.1.-
R06146_m	2-Octaprenyl-3-methyl-6-methoxy-1,4-benzoquinone ,NADPH2:oxygen oxidoreductase	C00005_m + C00007_m + C05814_m <=> C00001_m + C00006_m + C05815_m	(PBANKA_1028200)	1	0	50	0	50	0	50	0	NADPH + Oxygen + 2-Octaprenyl-3-methyl-6-methoxy-1,4-benzoquinone <=> H2O + NADP+ + 2-Octaprenyl-3-methyl-5-hydroxy-6-methoxy-1,4-benzoquinone	nadph_m + o2_m + 2ommb_m <=> h2o_m + nadp_m + OCTAPRENYLMETHYLOHMETHOXYBENZQ_m	Ubiquinone and other terpenoid-quinone biosynthesis	1.14.13.-
Tc2mC00156_c	T_c_to_m_C00156_gf	C00156_c <=> C00156_m		1	-50	50	-50	50	-50	50	0	4-Hydroxybenzoate <=> 4-Hydroxybenzoate	4hbz_c <=> 4hbz_m	Transport between c and m
Tc2mC00129_c	T_c_to_m_C00129_gf	C00129_c + C00009_m <=> C00009_c + C00129_m		1	-50	50	-50	50	-50	50	0	Isopentenyl diphosphate + Orthophosphate <=> Orthophosphate + Isopentenyl diphosphate	ipdp_c + pi_m <=> pi_c + ipdp_m	Transport between c and m
Tc2eC00156_c	T_c_to_e_C00156_gf	C00156_c <=> C00156_e		1	-50	50	-50	50	-50	50	0	4-Hydroxybenzoate <=> 4-Hydroxybenzoate	4hbz_c <=> 4hbz_e	Transport between c and e
Tc2mC14818_c	T_c_to_m_C14818	C14818_c <=> C14818_m		1	-50	50	-50	50	-50	50	0	Fe2+ <=> Fe2+	fe2_c <=> fe2_m	Transport between c and m
Tc2eC14818_c	T_c_to_e_C14818	C14818_c <=> C14818_e		1	-50	50	-50	50	-50	50	0	Fe2+ <=> Fe2+	fe2_c <=> fe2_e	Transport between c and e
R03165_a	Hydroxymethylbilane hydro-lyase(cyclizing)	C01024_a <=> C00001_a + C01051_a		1	0	50	0	50	0	50	0	Hydroxymethylbilane <=> H2O + Uroporphyrinogen III	hmbil_a <=> h2o_a + uroporphyrinogenIII_a	Heme biosynthesis	4.2.1.75
Tc2mC00430_c	T_c_to_m_C00430	C00430_c <=> C00430_m		1	-50	50	-50	50	-50	50	0	5-Aminolevulinate <=> 5-Aminolevulinate	5aop_c <=> 5aop_m	Transport between c and m
Tc2aC00430_c	T_c_to_a_C00430	C00430_c <=> C00430_a		1	-50	50	-50	50	-50	50	0	5-Aminolevulinate <=> 5-Aminolevulinate	5aop_c <=> 5aop_a	Transport between c and a
Tc2eC00430_c	T_c_to_e_C00430	C00430_c <=> C00430_e		1	-50	50	-50	50	-50	50	0	5-Aminolevulinate <=> 5-Aminolevulinate	5aop_c <=> 5aop_e	Transport between c and e
Tc2nC05198_c	T_c_to_n_C05198	C05198_c <=> C05198_n		1	-50	50	-50	50	-50	50	0	5-Deoxyadenosine <=> 5-Deoxyadenosine	dad5_c <=> dad5_n	Transport between c and n
Tc2nC17023_c	T_c_to_n_C17023	C17023_c <=> C17023_n		1	-50	50	-50	50	-50	50	0	Sulfur donor <=> Sulfur donor	Sulfurdonor_c <=> Sulfurdonor_n	Transport between c and n
R04993_m	S-adenosyl-L-methione:demethylmenaquinone methyltransferase	C00019_m + C05818_m <=> C00021_m + C00828_m	(PBANKA_0302700)	1	-50	50	-50	50	-50	50	0	S-Adenosyl-L-methionine + 2-Demethylmenaquinone <=> S-Adenosyl-L-homocysteine + Menaquinone-4	amet_m + 2dmmq8_m <=> ahcys_m + mqn8_m	Ubiquinone and other terpenoid-quinone biosynthesis	2.1.1.163
R05617_m	all-trans-polyprenyl diphosphate:1,4-dihydroxy-2-naphthoate polyprenyltransferase	C04146_m + C03657_m <=> C00011_m + C00013_m + C05818_m	(PBANKA_0106100)	1	0	50	0	50	0	50	0	all-trans-Octaprenyl diphosphate + 1,4-Dihydroxy-2-naphthoate <=> CO2 + Diphosphate + 2-Demethylmenaquinone	octdp_m + dhna_m <=> co2_m + ppi_m + 2dmmq8_m	Ubiquinone and other terpenoid-quinone biosynthesis	2.5.1.74
R04150_c	O-Succinylbenzoyl-CoA 1,4-dihydroxy-2-naphthoate-lyase	C03160_c <=> C00010_c + C03657_c		1	-50	50	-50	50	-50	50	0	2-Succinylbenzoyl-CoA <=> CoA + 1,4-Dihydroxy-2-naphthoate	sbzcoa_c <=> coa_c + dhna_c	Ubiquinone and other terpenoid-quinone biosynthesis	4.1.3.36
Tc2mC03657_c	T_c_to_m_C03657	C03657_c <=> C03657_m		1	-50	50	-50	50	-50	50	0	1,4-Dihydroxy-2-naphthoate <=> 1,4-Dihydroxy-2-naphthoate	dhna_c <=> dhna_m	Transport between c and m
R04620_c	2-Amino-4-hydroxy-6-(erythro-1,2,3-trihydroxypropyl) dihydropteridine triphosphate phosphohydrolase (alkaline optimum)	3 C00001_c + C04895_c <=> 3 C00009_c + 3 C00080_c + C04874_c	(putative_PBANKA_1441000 or putative_PBANKA_0813400)	1	0	50	0	50	0	50	0	3 H2O + 7,8-Dihydroneopterin 3-triphosphate <=> 3 Orthophosphate + 3 H+ + 2-Amino-4-hydroxy-6-(D-erythro-1,2,3-trihydroxypropyl)-7,8-dihydropteridine	3 h2o_c + ahdt_c <=> 3 pi_c + 3 h_c + dhnpt_c	Folate biosynthesis	3.1.3.1
R03504_c	2-amino-4-hydroxy-6-(D-erythro-1,2,3-trihydroxypropyl)-7,8-dihydropteridine glycolaldehyde-lyase	C04874_c <=> C01300_c + C00266_c		1	-50	50	-50	50	-50	50	0	2-Amino-4-hydroxy-6-(D-erythro-1,2,3-trihydroxypropyl)-7,8-dihydropteridine <=> 2-Amino-4-hydroxy-6-hydroxymethyl-7,8-dihydropteridine + Glycolaldehyde	dhnpt_c <=> 6hmhpt_c + gcald_c	Folate biosynthesis	4.1.2.25
R01513_c	3-Phospho-D-glycerate:NAD+ 2-oxidoreductase	C00003_c + C00197_c <=> C00004_c + C00080_c + C03232_c		1	-50	50	-50	50	-50	50	0	NAD+ + 3-Phospho-D-glycerate <=> NADH + H+ + 3-Phosphonooxypyruvate	nad_c + 3pg_c <=> nadh_c + h_c + 3php_c	Glycine, serine and threonine metabolism	1.1.1.95
R04173_c	3-Phosphoserine:2-oxoglutarate aminotransferase	C00026_c + C01005_c <=> C00025_c + C03232_c		1	-50	50	-50	50	-50	50	0	2-Oxoglutarate + O-Phospho-L-serine <=> L-Glutamate + 3-Phosphonooxypyruvate	akg_c + pserL_c <=> gluL_c + 3php_c	Glycine, serine and threonine metabolism	2.6.1.52
R00582_c	O-phospho-L-serine phosphohydrolase	C00001_c + C01005_c <=> C00009_c + C00065_c + C00080_c	(putative_PBANKA_1035500)	1	0	50	0	50	0	50	0	H2O + O-Phospho-L-serine <=> Orthophosphate + L-Serine + H+	h2o_c + pserL_c <=> pi_c + serL_c + h_c	Glycine, serine and threonine metabolism	3.1.3.3
R01268_c	Nicotinamide amidohydrolase	C00001_c + C00153_c <=> C00014_c + C00253_c	(putative_PBANKA_1218000)	1	0	50	0	50	0	50	0	H2O + Nicotinamide <=> NH4+ + Nicotinate	h2o_c + ncam_c <=> nh4_c + nac_c	Nicotinate and nicotinamide (vit B3) metabolism	3.5.1.19
R01224_c	5-methyltetrahydrofolate:NADP+ oxidoreductase	C00006_c + C00440_c <=> C00005_c + C00080_c + C00143_c		1	-50	50	-50	50	-50	50	0	NADP+ + 5-Methyltetrahydrofolate <=> NADPH + H+ + 5,10-Methylenetetrahydrofolate	nadp_c + 5mthf_c <=> nadph_c + h_c + mlthf_c	Folate biosynthesis	1.5.1.20
R01655_c	5,10-Methenyltetrahydrofolate 5-hydrolase (decyclizing)	C00001_c + C00445_c <=> C00080_c + C00234_c	(putative_PBANKA_1129500)	1	0	50	0	50	0	50	0	H2O + 5,10-Methenyltetrahydrofolate <=> H+ + 10-Formyltetrahydrofolate	h2o_c + methf_c <=> h_c + 10fthf_c	Folate biosynthesis	3.5.4.9
R10092_c	carbonate hydro-lyase (carbon-dioxide-forming)	C00001_c + C00011_c <=> C00080_c + C00288_c	(putative_PBANKA_0909000)	1	0	50	0	50	0	50	0	H2O + CO2 <=> H+ + HCO3-	h2o_c + co2_c <=> h_c + hco3_c	Nitrogen metabolism	4.2.1.1
R01800_r	CDP-diacylglycerol:L-serine 3-phosphatidyltransferase	C00065_r + C00269_r <=> C00055_r + C00080_r + C02737_r		1	0	50	0	50	0	50	0	L-Serine + CDP-diacylglycerol <=> CMP + H+ + Phosphatidylserine	serL_r + cdpdag_r <=> cmp_r + h_r + ps_PA_r	Glycerophospholipid metabolism	2.7.8.8
R00650_c	S-Adenosyl-L-methionine:L-homocysteine S-methyltransferase	C00019_c + C00155_c <=> C00021_c + C00073_c + C00080_c	(putative_PBANKA_1448300)	1	-50	50	-50	50	-50	50	0	S-Adenosyl-L-methionine + L-Homocysteine <=> S-Adenosyl-L-homocysteine + L-Methionine + H+	amet_c + hcysL_c <=> ahcys_c + metL_c + h_c	Cysteine and methionine metabolism	2.1.1.10
R02250_c	triacylglycerol acylhydrolase	C00001_c + C00422_c <=> C00080_c + C00162_c + C00641_c	(putative_PBANKA_1017500)	1	0	50	0	50	0	50	0	H2O + Triacylglycerol <=> H+ + Fatty acid + 1,2-Diacyl-sn-glycerol	h2o_c + triglyc_SC_c <=> h_c + C00162_c + 12dgr_c	Glycerolipid metabolism	3.1.1.3
R01187_c	1D-myo-inositol 3-phosphate phosphohydrolase	C00001_c + C04006_c <=> C00009_c + C00080_c + C00137_c	(PBANKA_0803200)	1	0	50	0	50	0	50	0	H2O + 1D-myo-Inositol 3-phosphate <=> Orthophosphate + H+ + myo-Inositol	h2o_c + mi3pD_c <=> pi_c + h_c + inost_c	Inositol phosphate (vit B8) metabolism	3.1.3.25
R08159_a	tetradecanoyl-[acyl-carrier protein] hydrolase	C00001_a + C05761_a <=> C00080_a + C00229_a + C06424_a		1	0	50	0	50	0	50	0	H2O + Tetradecanoyl-[acp] <=> H+ + Acyl-carrier protein + Tetradecanoic acid	h2o_a + myristoyl[acylcarrierprotein]_a <=> h_a + holo[acylcarrierprotein]_a + ttdca_a	Fatty acid metabolism / FASII	3.1.2.14	FASN	FASII pathway (Figure 5)
R01706_a	hexadecanoyl-[acyl-carrier protein] hydrolase	C00001_a + C05764_a <=> C00229_a + C00249_a		1	-50	50	-50	50	-50	50	0	H2O + Hexadecanoyl-[acp] <=> Acyl-carrier protein + Hexadecanoic acid	h2o_a + hedacp_a <=> holo[acylcarrierprotein]_a + hdca_a	Fatty acid metabolism / FASII	2.3.1.85 3.1.2.14	FASN	FASII pathway (Figure 5)
R04014_a	dodecanoyl-[acyl-carrier-protein] hydrolase	C00001_a + C05223_a <=> C00080_a + C00229_a + C02679_a		1	0	50	0	50	0	50	0	H2O + Dodecanoyl-[acyl-carrier protein] <=> H+ + Acyl-carrier protein + Dodecanoic acid	h2o_a + adodecanoyl[acp]_a <=> h_a + holo[acylcarrierprotein]_a + ddca_a	Fatty acid metabolism / FASII	3.1.2.14 3.1.2.21	FASN	FASII pathway (Figure 5)
R08163_a	octadecanoyl-[acyl-carrier protein] hydrolase	C00001_a + C04088_a <=> C00229_a + C01530_a		1	0	50	0	50	0	50	0	H2O + Octadecanoyl-[acyl-carrier protein] <=> Acyl-carrier protein + Octadecanoic acid	h2o_a + cll_430_a <=> holo[acylcarrierprotein]_a + ocdca_a	Fatty acid metabolism / FASII	3.1.2.14	FASN	FASII pathway (Figure 5)
R08176_r	oleoyl-CoA hydrolase	C00001_r + C00510_r <=> C00010_r + C00080_r + C00712_r		1	0	50	0	50	0	50	0	H2O + Oleoyl-CoA <=> CoA + H+ + (9Z)-Octadecenoic acid	h2o_r + OleoylCoA_r <=> coa_r + h_r + oleac_r	Fatty acid metabolism / FAE	3.1.2.2	ACOT	FAE pathway (Figure 6)
R00742_r	acetyl-CoA:carbon-dioxide ligase (ADP-forming)	C00002_r + C00024_r + C00288_r <=> C00008_r + C00080_r + C00083_r + C00009_r		1	-50	50	-50	50	-50	50	0	ATP + Acetyl-CoA + HCO3- <=> ADP + H+ + Malonyl-CoA + Orthophosphate	atp_r + accoa_r + hco3_r <=> adp_r + h_r + malcoa_r + pi_r	Fatty acid metabolism / FAE	6.4.1.2
R01717_c	chorismate hydroxymutase	C00251_c <=> C00885_c		1	-50	50	-50	50	-50	50	0	Chorismate <=> Isochorismate	chor_c <=> ichor_c	Ubiquinone and other terpenoid-quinone biosynthesis	5.4.4.2
R08165_c	2-succinyl-5-enolpyruvyl-6-hydroxy-3-cyclohexene-1-carboxylate synthase	C00026_c + C00080_c + C00885_c <=> C00011_c + C16519_c		1	-50	50	-50	50	-50	50	0	2-Oxoglutarate + H+ + Isochorismate <=> CO2 + 2-Succinyl-5-enolpyruvyl-6-hydroxy-3-cyclohexene-1-carboxylate	akg_c + h_c + ichor_c <=> co2_c + 2sephchc_c	Ubiquinone and other terpenoid-quinone biosynthesis	2.2.1.9
R08166_c	2-succinyl-6-hydroxy-2,4-cyclohexadiene-1-carboxylate synthase	C16519_c <=> C00022_c + C05817_c		1	-50	50	-50	50	-50	50	0	2-Succinyl-5-enolpyruvyl-6-hydroxy-3-cyclohexene-1-carboxylate <=> Pyruvate + (1R,6R)-6-Hydroxy-2-succinylcyclohexa-2,4-diene-1-carboxylate	2sephchc_c <=> pyr_c + 2shchc_c	Ubiquinone and other terpenoid-quinone biosynthesis	4.2.99.20
R04031_c	(1R,6R)-6-hydroxy-2-succinylcyclohexa-2,4-diene-1-carboxylate hydrolyase (2-succinylbenzoate-forming)	C00001_c + C02730_c <=> C05817_c		1	0	50	0	50	0	50	0	H2O + 2-Succinylbenzoate <=> (1R,6R)-6-Hydroxy-2-succinylcyclohexa-2,4-diene-1-carboxylate	h2o_c + sucbz_c <=> 2shchc_c	Ubiquinone and other terpenoid-quinone biosynthesis	4.2.1.113
R03460_c	Phosphoenolpyruvate:3-phosphoshikimate 5-O-(1-carboxyvinyl)-transferase	C00074_c + C03175_c <=> C00009_c + C00080_c + C01269_c	(putative_PBANKA_0304000)	1	-50	50	-50	50	-50	50	0	Phosphoenolpyruvate + Shikimate 3-phosphate <=> Orthophosphate + H+ + 5-O-(1-Carboxyvinyl)-3-phosphoshikimate	pep_c + skm5p_c <=> pi_c + h_c + 3psme_c	Shikimate pathway	2.5.1.19
R02412_c	ATP:shikimate 3-phosphotransferase	C00002_c + C00493_c <=> C00008_c + C03175_c	(putative_PBANKA_0304000)	1	0	50	0	50	0	50	0	ATP + Shikimate <=> ADP + Shikimate 3-phosphate	atp_c + skm_c <=> adp_c + skm5p_c	Shikimate pathway	2.7.1.71
R02413_c	Shikimate:NADP+ 3-oxidoreductase	C00006_c + C00493_c <=> C00005_c + C00080_c + C02637_c	(putative_PBANKA_0304000 or putative_PBANKA_1308500)	1	-50	50	-50	50	-50	50	0	NADP+ + Shikimate <=> NADPH + H+ + 3-Dehydroshikimate	nadp_c + skm_c <=> nadph_c + h_c + 3dhsk_c	Shikimate pathway	1.1.1.25 1.1.1.282
R03084_c	3-Dehydroquinate hydro-lyase	C00944_c <=> C00001_c + C02637_c	(putative_PBANKA_0304000)	1	-50	50	-50	50	-50	50	0	3-Dehydroquinate <=> H2O + 3-Dehydroshikimate	3dhq_c <=> h2o_c + 3dhsk_c	Shikimate pathway	4.2.1.10
R03083_c	2-Dehydro-3-deoxy-D-arabino-heptonate 7-phosphate phosphate-lyase (cyclyzing)	C04691_c <=> C00009_c + C00080_c + C00944_c	(putative_PBANKA_0304000)	1	-50	50	-50	50	-50	50	0	2-Dehydro-3-deoxy-D-arabino-heptonate 7-phosphate <=> Orthophosphate + H+ + 3-Dehydroquinate	2dda7p_c <=> pi_c + h_c + 3dhq_c	Shikimate pathway	4.2.3.4
R01826_c	Phosphoenolpyruvate:D-erythrose-4-phosphate C-(1-carboxyvinyl)transferase (phosphate hydrolysing, 2-carboxy-2-oxoethyl-forming)	C00001_c + C00074_c + C00279_c <=> C00009_c + C00080_c + C04691_c		1	-50	50	-50	50	-50	50	0	H2O + Phosphoenolpyruvate + D-Erythrose 4-phosphate <=> Orthophosphate + H+ + 2-Dehydro-3-deoxy-D-arabino-heptonate 7-phosphate	h2o_c + pep_c + e4p_c <=> pi_c + h_c + 2dda7p_c	Shikimate pathway	2.5.1.54
R01302_c	chorismate pyruvate-lyase (4-hydroxybenzoate-forming)	C00022_c + C00156_c <=> C00251_c		1	-50	50	-50	50	-50	50	0	Pyruvate + 4-Hydroxybenzoate <=> Chorismate	pyr_c + 4hbz_c <=> chor_c	Ubiquinone and other terpenoid-quinone biosynthesis	4.1.3.40
R01036_c	Glycerol:NAD+ oxidoreductase	C00003_c + C00116_c <=> C00004_c + C00080_c + C00577_c	(putative_PBANKA_1033400 or putative_PBANKA_1140500)	1	-50	50	-50	50	-50	50	0	NAD+ + Glycerol <=> NADH + H+ + D-Glyceraldehyde	nad_c + glyc_c <=> nadh_c + h_c + glyald_c	Glycerolipid metabolism	1.1.1.21 1.1.1.72
R00089_c	ATP diphosphate-lyase (cyclizing; 3',5'-cyclic-AMP-forming)	C00002_c <=> C00013_c + C00575_c	(putative_PBANKA_1227600)	1	0	50	0	50	0	50	0	ATP <=> Diphosphate + 3,5-Cyclic AMP	atp_c <=> ppi_c + camp_c	Purine metabolism	4.6.1.1
R00004_c	diphosphate phosphohydrolase;	C00001_c + C00013_c <=> 2 C00009_c + 2 C00080_c	(putative_PBANKA_0414100 or putative_PBANKA_1320500 or putative_PBANKA_1449800)	1	0	50	0	50	0	50	0	H2O + Diphosphate <=> 2 Orthophosphate + 2 H+	h2o_c + ppi_c <=> 2 pi_c + 2 h_c	Phosphate metabolism	3.6.1.1
R01126_c	inosine 5'-monophosphate phosphohydrolase	C00001_c + C00130_c <=> C00009_c + C00080_c + C00294_c		1	0	50	0	50	0	50	0	H2O + IMP <=> Orthophosphate + H+ + Inosine	h2o_c + imp_c <=> pi_c + h_c + ins_c	Purine metabolism	3.1.3.5
R08969_r	ceramide:phosphatidylcholine cholinephosphotransferase	C00157_r + C00195_r <=> C00641_r + C00550_r	(putative_PBANKA_1123900 or putative_PBANKA_1124000)	1	-50	50	-50	50	-50	50	0	Phosphatidylcholine + N-Acylsphingosine <=> 1,2-Diacyl-sn-glycerol + Sphingomyelin	1,2diacylglycero3phosphocholine_r + ceraD_r <=> 12dgr_r + Sphingomyelin_r	Sphingolipid metabolism	2.7.8.27
R08969_c	ceramide:phosphatidylcholine cholinephosphotransferase	C00157_c + C00195_c <=> C00641_c + C00550_c	(putative_PBANKA_1123900 or putative_PBANKA_1124000)	1	-50	50	-50	50	-50	50	0	Phosphatidylcholine + N-Acylsphingosine <=> 1,2-Diacyl-sn-glycerol + Sphingomyelin	1,2diacylglycero3phosphocholine_c + ceraD_c <=> 12dgr_c + Sphingomyelin_c	Sphingolipid metabolism	2.7.8.27
R06519_r	dihydroceramide,ferrocytochrome b5:oxygen oxidoreductase (4,5-dehydrogenating)	C00007_r + 2 C00080_r + 2 C00999_r + C12126_r <=> 2 C00001_r + 2 C00996_r + C00195_r		1	0	50	0	50	0	50	0	Oxygen + 2 H+ + 2 Ferrocytochrome b5 + Dihydroceramide <=> 2 H2O + 2 Ferricytochrome b5 + N-Acylsphingosine	o2_r + 2 h_r + 2 Ferrocytochromeb5_r + Dihydroceramide_r <=> 2 h2o_r + 2 Ferricytochromeb5_r + ceraD_r	Sphingolipid metabolism	1.14.19.17
R02541_r	Sphingomyelin cholinephosphohydrolase	C00001_r + C00550_r <=> C00588_r + C00195_r	(putative_PBANKA_1453100)	1	0	50	0	50	0	50	0	H2O + Sphingomyelin <=> Choline phosphate + N-Acylsphingosine	h2o_r + Sphingomyelin_r <=> cholp_r + ceraD_r	Sphingolipid metabolism	3.1.4.12
R01313_c	Phosphatidylcholine 2-acylhydrolase	C00001_c + C00157_c <=> C00080_c + C04230_c + C00060_c	(putative_PBANKA_0306200)	1	0	0	0	0	0	0	0	H2O + Phosphatidylcholine <=> H+ + 1-Acyl-sn-glycero-3-phosphocholine + Carboxylate	h2o_c + 1,2diacylglycero3phosphocholine_c <=> h_c + 2Lysolecithin_c + cbs_168_c	Glycerophospholipid metabolism	3.1.1.4
R01315_c	phosphatidylcholine 2-acylhydrolase	C00001_c + C00157_c <=> C00080_c + C00162_c + C04230_c	(putative_PBANKA_0306200)	1	0	0	0	0	0	0	0	H2O + Phosphatidylcholine <=> H+ + Fatty acid + 1-Acyl-sn-glycero-3-phosphocholine	h2o_c + 1,2diacylglycero3phosphocholine_c <=> h_c + C00162_c + 2Lysolecithin_c	Glycerophospholipid metabolism	3.1.1.4
R01030_c	sn-Glycero-3-phosphocholine glycerophosphohydrolase	C00001_c + C00670_c <=> C00114_c + C00093_c	(putative_PBANKA_1035900)	1	0	50	0	50	0	50	0	H2O + sn-glycero-3-Phosphocholine <=> Choline + sn-Glycerol 3-phosphate	h2o_c + g3pc_c <=> chol_c + glyc3p_c	Glycerophospholipid metabolism	3.1.4.2 3.1.4.46
R00649_c	S-Adenosyl-L-methionine:L-methionine S-methyltransferase	C00019_c + C00073_c <=> C00021_c + C03172_c	(putative_PBANKA_1237000)	1	-50	50	-50	50	-50	50	0	S-Adenosyl-L-methionine + L-Methionine <=> S-Adenosyl-L-homocysteine + S-Methyl-L-methionine	amet_c + metL_c <=> ahcys_c + mmet_c	Cysteine and methionine metabolism	2.1.1.12
R04772_c	S-Adenosyl-L-methionine:L-methionine S-methyltransferase	C00019_c + C05335_c <=> C00021_c + C05690_c	(putative_PBANKA_1237000)	1	-50	50	-50	50	-50	50	0	S-Adenosyl-L-methionine + L-Selenomethionine <=> S-Adenosyl-L-homocysteine + Se-Methylselenomethionine	amet_c + Lselenomethionine_c <=> ahcys_c + SeMethylselenomethionine_c	Selenocompound metabolism	2.1.1.12
R00390_r	Long-chain carboxylate:CoA ligase (AMP-forming)	C00002_r + C00010_r + C00080_r + C00162_r <=> C00040_r + C00013_r + C00020_r		1	0	50	0	50	0	50	0	ATP + CoA + H+ + Fatty acid <=> Acyl-CoA + Diphosphate + AMP	atp_r + coa_r + h_r + C00162_r <=> acoa_r + ppi_r + amp_r	Glycerophospholipid metabolism
R11063_c	S-methyl-L-methionine:L-homocysteine S-methyltransferase	C00155_c + C03172_c <=> 2 C00073_c + C00080_c		1	-50	50	-50	50	-50	50	0	L-Homocysteine + S-Methyl-L-methionine <=> 2 L-Methionine + H+	hcysL_c + mmet_c <=> 2 metL_c + h_c	Cysteine and methionine metabolism
Tc2eC03657_c	T_c_to_e_C03657	C03657_c <=> C03657_e		1	-50	50	-50	50	-50	50	0	1,4-Dihydroxy-2-naphthoate <=> 1,4-Dihydroxy-2-naphthoate	dhna_c <=> dhna_e	Transport between c and e
Tc2eC00060_c	T_c_to_e_C00060	C00060_c <=> C00060_e		1	-50	50	-50	50	-50	50	0	Carboxylate <=> Carboxylate	cbs_168_c <=> cbs_168_e	Transport between c and e
Tc2eC00266_c	T_c_to_e_C00266	C00266_c <=> C00266_e		1	-50	50	-50	50	-50	50	0	Glycolaldehyde <=> Glycolaldehyde	gcald_c <=> gcald_e	Transport between c and e
Tc2eC00445_c	T_c_to_e_C00445	C00445_c <=> C00445_e		1	-50	50	-50	50	-50	50	0	5,10-Methenyltetrahydrofolate <=> 5,10-Methenyltetrahydrofolate	methf_c <=> methf_e	Transport between c and e
Tc2eC00493_c	T_c_to_e_C00493	C00493_c <=> C00493_e		1	-50	50	-50	50	-50	50	0	Shikimate <=> Shikimate	skm_c <=> skm_e	Transport between c and e
Tc2eC00885_c	T_c_to_e_C00885	C00885_c <=> C00885_e		1	-50	50	-50	50	-50	50	0	Isochorismate <=> Isochorismate	ichor_c <=> ichor_e	Transport between c and e
Tc2eC00944_c	T_c_to_e_C00944	C00944_c <=> C00944_e		1	-50	50	-50	50	-50	50	0	3-Dehydroquinate <=> 3-Dehydroquinate	3dhq_c <=> 3dhq_e	Transport between c and e
Tc2eC02637_c	T_c_to_e_C02637	C02637_c <=> C02637_e		1	-50	50	-50	50	-50	50	0	3-Dehydroshikimate <=> 3-Dehydroshikimate	3dhsk_c <=> 3dhsk_e	Transport between c and e
Tc2eC03172_c	T_c_to_e_C03172	C03172_c <=> C03172_e		1	-50	50	-50	50	-50	50	0	S-Methyl-L-methionine <=> S-Methyl-L-methionine	mmet_c <=> mmet_e	Transport between c and e
Tc2eC04874_c	T_c_to_e_C04874	C04874_c <=> C04874_e		1	-50	50	-50	50	-50	50	0	2-Amino-4-hydroxy-6-(D-erythro-1,2,3-trihydroxypropyl)-7,8-dihydropteridine <=> 2-Amino-4-hydroxy-6-(D-erythro-1,2,3-trihydroxypropyl)-7,8-dihydropteridine	dhnpt_c <=> dhnpt_e	Transport between c and e
Tc2eC05690_c	T_c_to_e_C05690	C05690_c <=> C05690_e		1	-50	50	-50	50	-50	50	0	Se-Methylselenomethionine <=> Se-Methylselenomethionine	SeMethylselenomethionine_c <=> SeMethylselenomethionine_e	Transport between c and e
Tc2eC05817_c	T_c_to_e_C05817	C05817_c <=> C05817_e		1	-50	50	-50	50	-50	50	0	(1R,6R)-6-Hydroxy-2-succinylcyclohexa-2,4-diene-1-carboxylate <=> (1R,6R)-6-Hydroxy-2-succinylcyclohexa-2,4-diene-1-carboxylate	2shchc_c <=> 2shchc_e	Transport between c and e
Tc2eC16519_c	T_c_to_e_C16519	C16519_c <=> C16519_e		1	-50	50	-50	50	-50	50	0	2-Succinyl-5-enolpyruvyl-6-hydroxy-3-cyclohexene-1-carboxylate <=> 2-Succinyl-5-enolpyruvyl-6-hydroxy-3-cyclohexene-1-carboxylate	2sephchc_c <=> 2sephchc_e	Transport between c and e
Tc2aC01530_c	T_c_to_a_C01530	C01530_c <=> C01530_a		1	-50	50	-50	50	-50	50	0	Octadecanoic acid <=> Octadecanoic acid	ocdca_c <=> ocdca_a	Transport between c and a
Tc2aC06424_c	T_c_to_a_C06424	C06424_c <=> C06424_a		1	-50	50	-50	50	-50	50	0	Tetradecanoic acid <=> Tetradecanoic acid	ttdca_c <=> ttdca_a	Transport between c and a
Tc2mC00445_c	T_c_to_m_C00445	C00445_c <=> C00445_m		1	-50	50	-50	50	-50	50	0	5,10-Methenyltetrahydrofolate <=> 5,10-Methenyltetrahydrofolate	methf_c <=> methf_m	Transport between c and m
Tc2rC00288_c	T_c_to_r_C00288	C00288_c <=> C00288_r		1	-50	50	-50	50	-50	50	0	HCO3- <=> HCO3-	hco3_c <=> hco3_r	Transport between c and r
Tc2rC00712_c	T_c_to_r_C00712	C00712_c <=> C00712_r		1	-50	50	-50	50	-50	50	0	(9Z)-Octadecenoic acid <=> (9Z)-Octadecenoic acid	oleac_c <=> oleac_r	Transport between c and r
Tc2aC00235_c	T_c_to_a_C00235	C00235_c <=> C00235_a		1	-50	50	-50	50	-50	50	0	Dimethylallyl diphosphate <=> Dimethylallyl diphosphate	dmpp_c <=> dmpp_a	Transport between c and a
Tc2rC00162_c	T_c_to_r_C00162	C00162_c <=> C00162_r		1	-50	50	-50	50	-50	50	0	Fatty acid <=> Fatty acid	C00162_c <=> C00162_r	Transport between c and r
R01220_c	5,10-methylenetetrahydrofolate:NADP+ oxidoreductase	C00006_c + C00143_c <=> C00005_c + C00445_c		1	-50	50	-50	50	-50	50	0	NADP+ + 5,10-Methylenetetrahydrofolate <=> NADPH + 5,10-Methenyltetrahydrofolate	nadp_c + mlthf_c <=> nadph_c + methf_c	Folate biosynthesis	1.5.1.5
R00847_c	ATP:glycerol 3-phosphotransferase	C00002_c + C00116_c <=> C00008_c + C00093_c	(PBANKA_1364300)	1	-50	50	-50	50	-50	50	0	ATP + Glycerol <=> ADP + sn-Glycerol 3-phosphate	atp_c + glyc_c <=> adp_c + glyc3p_c	Glycerolipid metabolism	2.7.1.30
R00842_c	sn-Glycerol-3-phosphate:NAD+ 2-oxidoreductase	C00003_c + C00093_c <=> C00004_c + C00080_c + C00111_c	(PBANKA_0932900) or (PBANKA_1431900)	1	-50	50	-50	50	-50	50	0	NAD+ + sn-Glycerol 3-phosphate <=> NADH + H+ + Glycerone phosphate	nad_c + glyc3p_c <=> nadh_c + h_c + dhap_c	Glycerophospholipid metabolism	1.1.1.8 1.1.1.94
R00137_c	ATP:nicotinamide-nucleotide adenylyltransferase	C00002_c + C00455_c <=> C00003_c + C00013_c	(PBANKA_1342800)	1	0	50	0	50	0	50	0	ATP + Nicotinamide D-ribonucleotide <=> NAD+ + Diphosphate	atp_c + nmn_c <=> nad_c + ppi_c	Nicotinate and nicotinamide (vit B3) metabolism	2.7.7.1 2.7.7.18
R01397&R01993_c	lumped DHOase	C00049_c + C00169_c <=> C00001_c + C00009_c + C00080_c + C00337_c	(PBANKA_1357700 and PBANKA_1336100)	1	-50	50	-50	50	-50	50	0	L-Aspartate + Carbamoyl phosphate <=> H2O + Orthophosphate + H+ + (S)-Dihydroorotate	aspL_c + cbp_c <=> h2o_c + pi_c + h_c + dhorS_c	Pyrimidine biosynthesis	2.1.3.2+3.5.2.3
R02057&R02038_r	lumpled CDP-ethanolamine	C00641_r + C00063_r + C00346_r <=> C00055_r + C00080_r + C00350_r + C00013_r	(PBANKA_1127000 and PBANKA_1360500)	1	-50	50	-50	50	-50	50	0	1,2-Diacyl-sn-glycerol + CTP + Ethanolamine phosphate <=> CMP + H+ + Phosphatidylethanolamine + Diphosphate	12dgr_r + ctp_r + ethamp_r <=> cmp_r + h_r + pe_PA_r + ppi_r	Glycerophospholipid metabolism	2.7.8.1+2.7.7.14
R00408_m	succinate:FAD oxidoreductase	C00016_m + C00042_m <=> C00122_m + C01352_m	(putative_PBANKA_0109400)	1	-50	50	-50	50	-50	50	0	FAD + Succinate <=> Fumarate + FADH2	fad_m + succ_m <=> fum_m + fadh2_m	Glycerol 3-phosphate shuttle	1.3.99.1
R01271_c	nicotinamide-D-ribonucleotide:diphosphate phospho-alpha-D-ribosyltransferase	C00013_c + C00455_c <=> C00080_c + C00119_c + C00153_c	(PBANKA_1127700)	1	-50	50	-50	50	-50	50	0	Diphosphate + Nicotinamide D-ribonucleotide <=> H+ + 5-Phospho-alpha-D-ribose 1-diphosphate + Nicotinamide	ppi_c + nmn_c <=> h_c + prpp_c + ncam_c	Nicotinate and nicotinamide (vit B3) metabolism	2.4.2.12
R00617_c	ATP:thiamin-phosphate phosphotransferase	C00002_c + C01081_c <=> C00008_c + C00068_c		1	0	50	0	50	0	50	0	ATP + Thiamin monophosphate <=> ADP + Thiamin diphosphate	atp_c + thmmp_c <=> adp_c + thmpp_c	Thiamine (vit B1) metabolism	2.7.4.16
R02133_c	Thiamin hydrolase	C00001_c + C00378_c <=> C00080_c + C01279_c + C04294_c		1	-50	50	-50	50	-50	50	0	H2O + Thiamine <=> H+ + 4-Amino-5-hydroxymethyl-2-methylpyrimidine + 5-(2-Hydroxyethyl)-4-methylthiazole	h2o_c + thm_c <=> h_c + 4ahmmp_c + 4mhetz_c	Thiamine (vit B1) metabolism	3.5.99.2
R03223_c	2-methyl-4-amino-5-hydroxymethylpyrimidine-diphosphate:4-methyl-5-(2-phosphoethyl)-thiazole 2-methyl-4-aminopyridine-5-methenyltransferase	C00080_c + C04327_c + C04752_c <=> C00013_c + C01081_c		1	-50	50	-50	50	-50	50	0	H+ + 4-Methyl-5-(2-phosphoethyl)thiazole + 2-Methyl-4-amino-5-hydroxymethylpyrimidine diphosphate <=> Diphosphate + Thiamin monophosphate	h_c + 4mpetz_c + 2mahmp_c <=> ppi_c + thmmp_c	Thiamine (vit B1) metabolism	2.5.1.3
R03471_c	ATP:4-amino-5-hydroxymethyl-2-methylpyrimidine 5-phosphotransferase	C00002_c + C01279_c <=> C00008_c + C04556_c		1	0	50	0	50	0	50	0	ATP + 4-Amino-5-hydroxymethyl-2-methylpyrimidine <=> ADP + 4-Amino-2-methyl-5-phosphomethylpyrimidine	atp_c + 4ahmmp_c <=> adp_c + 4ampm_c	Thiamine (vit B1) metabolism	2.7.1.49
R04448_c	ATP:4-methyl-5-(2-hydroxyethyl)-thiazole 2-phosphotransferase	C00002_c + C04294_c <=> C00008_c + C04327_c		1	0	50	0	50	0	50	0	ATP + 5-(2-Hydroxyethyl)-4-methylthiazole <=> ADP + 4-Methyl-5-(2-phosphoethyl)thiazole	atp_c + 4mhetz_c <=> adp_c + 4mpetz_c	Thiamine (vit B1) metabolism	2.7.1.50
R04509_c	ATP:4-amino-2-methyl-5-phosphomethylpyrimidine phosphotransferase	C00002_c + C04556_c <=> C00008_c + C04752_c		1	0	50	0	50	0	50	0	ATP + 4-Amino-2-methyl-5-phosphomethylpyrimidine <=> ADP + 2-Methyl-4-amino-5-hydroxymethylpyrimidine diphosphate	atp_c + 4ampm_c <=> adp_c + 2mahmp_c	Thiamine (vit B1) metabolism	2.7.4.7
R01868Men_c	(S)-dihydroorotate:quinone oxidoreductase	C00337_c + C00828_m <=> C00295_c + MQH24_m	(PBANKA_0102100)	1	0	50	0	50	0	50	0	(S)-Dihydroorotate + Menaquinone-4 <=> Orotate + Menaquinol-4	dhorS_c + mqn8_m <=> orot_c + MQH24_m	Pyrimidine biosynthesis	1.3.5.2
R02163Men_m	NADH:ubiquinone oxidoreductase	C00004_m + C00080_m + C00828_m + 4Fe4S_m <=> C00003_m + 2 C14818_m + MQH24_m + 2Fe2S_m	(putative_PBANKA_0816000)	1	-50	50	-50	50	-50	50	0	NADH + H+ + Menaquinone-4 + [4Fe-4S] iron-sulfur cluster <=> NAD+ + 2 Fe2+ + Menaquinol-4 + [2Fe-2S] iron-sulfur cluster	nadh_m + h_m + mqn8_m + 4Fe4S_m <=> nad_m + 2 fe2_m + MQH24_m + 2Fe2S_m	ETC	1.6.5.3
R02164Men_m	Succinate:ubiquinone oxidoreductase	C00042_m + C00828_m <=> C00122_m + MQH24_m	(PBANKA_0518200 and PBANKA_1428800)	1	-50	50	-50	50	-50	50	0	Succinate + Menaquinone-4 <=> Fumarate + Menaquinol-4	succ_m + mqn8_m <=> fum_m + MQH24_m	ETC	1.3.5.1 1.3.5.4
Tc2eC01279_c	T_c_to_e_C01279	C01279_c <=> C01279_e		1	-50	50	-50	50	-50	50	0	4-Amino-5-hydroxymethyl-2-methylpyrimidine <=> 4-Amino-5-hydroxymethyl-2-methylpyrimidine	4ahmmp_c <=> 4ahmmp_e	Transport between c and e
Tc2eC04294_c	T_c_to_e_C04294	C04294_c <=> C04294_e		1	-50	50	-50	50	-50	50	0	5-(2-Hydroxyethyl)-4-methylthiazole <=> 5-(2-Hydroxyethyl)-4-methylthiazole	4mhetz_c <=> 4mhetz_e	Transport between c and e
R05969_r	UDP-N-acetyl-D-glucosamine:dolichyl-phosphate N-acetyl-D-glucosamine phosphotransferase	C00110_r + C00043_r <=> C04500_r + C00105_r	(PBANKA_1217300)	1	-50	50	-50	50	-50	50	0	Dolichyl phosphate + UDP-N-acetyl-D-glucosamine <=> N-Acetyl-D-glucosaminyldiphosphodolichol + UMP	dolp_r + uacgam_r <=> NAcetylDglucosaminyldiphosphodolichol_r + ump_r	N-Glycan biosynthesis	2.7.8.15
R05976_r	dolichyl-diphosphooligosaccharide-protein glycotransferase	C03021_r + G00008_r <=> C00621_r + G00009_r	(PBANKA_0931400)	1	-50	50	-50	50	-50	50	0	Protein asparagine + G00008 <=> Dolichyl diphosphate + N-Glycan	Proteinasparagine_r + G00008_r <=> Dolichyldiphosphate_r + G00009_r	N-Glycan biosynthesis	2.4.99.18
Tc2rC00096_c	T_c_to_r_C00096	C00096_c + C00144_r <=> C00144_c + C00096_r	(putative_PBANKA_0308800)	1	-50	50	-50	50	-50	50	0	GDP-mannose + GMP <=> GMP + GDP-mannose	gdpmann_c + gmp_r <=> gmp_c + gdpmann_r	Transport between c and r
Tc2rC00043_c	T_c_to_r_C00043	C00043_c + C00105_r <=> C00105_c + C00043_r		1	-50	50	-50	50	-50	50	0	UDP-N-acetyl-D-glucosamine + UMP <=> UMP + UDP-N-acetyl-D-glucosamine	uacgam_c + ump_r <=> ump_c + uacgam_r	Transport between c and r
Tc2rC00029_c	T_c_to_r_C00029	C00029_c + C00105_r <=> C00105_c + C00029_r	(putative_PBANKA_0934300)	1	-50	50	-50	50	-50	50	0	UDP-glucose + UMP <=> UMP + UDP-glucose	udpg_c + ump_r <=> ump_c + udpg_r	Transport between c and r
Tc2rC00325_c	T_c_to_r_C00325	C00325_c + C00144_r <=> C00144_c + C00325_r	(putative_PBANKA_0308800)	1	-50	50	-50	50	-50	50	0	GDP-L-fucose + GMP <=> GMP + GDP-L-fucose	gdpfuc_c + gmp_r <=> gmp_c + gdpfuc_r	Transport between c and r
Tc2rC00093_c	T_c_to_r_C00093	C00093_c <=> C00093_r		1	-50	50	-50	50	-50	50	0	sn-Glycerol 3-phosphate <=> sn-Glycerol 3-phosphate	glyc3p_c <=> glyc3p_r	Transport between c and r
R02029_r	Phosphatidylglycerophosphate phosphohydrolase	C00001_r + C03892_r <=> C00009_r + C00344_r		1	0	50	0	50	0	50	0	H2O + Phosphatidylglycerophosphate <=> Orthophosphate + Phosphatidylglycerol	h2o_r + pgp_r <=> pi_r + pg_r	Glycerophospholipid metabolism	3.1.3.27
Tc2rC00344_c	T_c_to_r_C00344	C00344_c <=> C00344_r		1	-50	0	-50	0	-50	0	0	Phosphatidylglycerol <=> Phosphatidylglycerol	pg_c <=> pg_r	Transport between c and r
R01004_r	Dolichyl-diphosphate phosphohydrolase	C00001_r + C00621_r <=> C00110_r + C00009_r		1	0	50	0	50	0	50	0	H2O + Dolichyl diphosphate <=> Dolichyl phosphate + Orthophosphate	h2o_r + Dolichyldiphosphate_r <=> dolp_r + pi_r	Glycosylphosphatidylinositol(GPI)-anchor biosynthesis	3.6.1.43
R08375_r	Dehydrodolichol diphosphate dehydrolase putative	C05859_r <=> C00621_r		1	0	50	0	50	0	50	0	Dehydrodolichol diphosphate <=> Dolichyl diphosphate	C05859_r <=> Dolichyldiphosphate_r	Glycosylphosphatidylinositol(GPI)-anchor biosynthesis
R05556_r	(2E,6E)-farnesyl-diphosphate:isopentenyl-diphosphate cistransferase (adding 10-55 isopentenyl units)	C00129_r + C00448_r <=> C00013_r + C05859_r		1	-50	50	-50	50	-50	50	0	Isopentenyl diphosphate + trans,trans-Farnesyl diphosphate <=> Diphosphate + Dehydrodolichol diphosphate	ipdp_r + frdp_r <=> ppi_r + C05859_r	Glycosylphosphatidylinositol(GPI)-anchor biosynthesis	2.5.1.87
Tc2rC00448_c	T_c_to_r_C00448	C00448_c + C00009_r <=> C00009_c + C00448_r		1	-50	50	-50	50	-50	50	0	trans,trans-Farnesyl diphosphate + Orthophosphate <=> Orthophosphate + trans,trans-Farnesyl diphosphate	frdp_c + pi_r <=> pi_c + frdp_r	Transport between c and r
Tc2rC00129_c	T_c_to_r_C00129	C00129_c + C00009_r <=> C00009_c + C00129_r		1	-50	50	-50	50	-50	50	0	Isopentenyl diphosphate + Orthophosphate <=> Orthophosphate + Isopentenyl diphosphate	ipdp_c + pi_r <=> pi_c + ipdp_r	Transport between c and r
LumpGlycan1_r	lumped R06264 + R06263 + R06262 + R06261 + R06260 + R06259 + R06258 + R06128 + R06127 + R06238 + R05973 + R05972 + R01005	5 C00096_r + 4 C03862_r + C04537_r + 3 C00029_r <=> 5 C00035_r + 4 C00110_r + 3 C00015_r + G00008_r		1	0	50	0	50	0	50	0	5 GDP-mannose + 4 Dolichyl phosphate D-mannose + (GlcNAc)2 (PP-Dol)1 + 3 UDP-glucose <=> 5 GDP + 4 Dolichyl phosphate + 3 UDP + G00008	5 gdpmann_r + 4 dolmanp_r + Chitobiosyldiphosphodolichol_r + 3 udpg_r <=> 5 gdp_r + 4 dolp_r + 3 udp_r + G00008_r	Glycosylphosphatidylinositol(GPI)-anchor biosynthesis
R05920_r	phosphatidylinositol glycan class N	C00350_r + G00146_r <=> C00641_r + G00147_r		1	-50	50	-50	50	-50	50	0	Phosphatidylethanolamine + G00146 <=> 1,2-Diacyl-sn-glycerol + G00147	pe_PA_r + G00146_r <=> 12dgr_r + G00147_r	Glycosylphosphatidylinositol(GPI)-anchor biosynthesis	2.7.-.-
R07129_r	phosphatidylinositol glycan class Z	C03862_r + G00149_r <=> C00110_r + G00140_r		1	-50	50	-50	50	-50	50	0	Dolichyl phosphate D-mannose + G00149 <=> Dolichyl phosphate + G00140	dolmanp_r + G00149_r <=> dolp_r + G00140_r	Glycosylphosphatidylinositol(GPI)-anchor biosynthesis
Tc2rC03021_c	T_c_to_r_C03021	C03021_c <=> C03021_r		1	-50	50	-50	50	-50	50	0	Protein asparagine <=> Protein asparagine	Proteinasparagine_c <=> Proteinasparagine_r	Transport between c and r
Tc2rC02189_c	T_c_to_r_C02189	C02189_c <=> C02189_r		1	-50	50	-50	50	-50	50	0	[Protein]-L-serine <=> Protein serine	Proteinserine_c <=> Proteinserine_r	Transport between c and r
pser_c	Protein serine formation	C00001_c + 2 C00044_c + C02553_c + Protein_c <=> 2 C00009_c + 2 C00035_c + C01650_c + C02189_c		1	0	50	0	50	0	50	0	H2O + 2 GTP + L-Seryl-tRNA(Ser) + Protein <=> 2 Orthophosphate + 2 GDP + tRNA(Ser) + [Protein]-L-serine	h2o_c + 2 gtp_c + sertrna_c + Protein_c <=> 2 pi_c + 2 gdp_c + trnaser_c + Proteinserine_c	Protein synthesis
pasp_c	Protein asparagine formation	C00001_c + 2 C00044_c + C03402_c + Protein_c <=> 2 C00009_c + 2 C00035_c + C01637_c + C03021_c		1	0	50	0	50	0	50	0	H2O + 2 GTP + L-Asparaginyl-tRNA(Asn) + Protein <=> 2 Orthophosphate + 2 GDP + tRNA(Asn) + Protein asparagine	h2o_c + 2 gtp_c + asntrna_c + Protein_c <=> 2 pi_c + 2 gdp_c + trnaasn_c + Proteinasparagine_c	Protein synthesis
pcys_c	Protein-cysteine formation	C00001_c + 2 C00044_c + C03125_c + Protein_c <=> 2 C00009_c + 2 C00035_c + C01639_c + C20119_c		1	0	50	0	50	0	50	0	H2O + 2 GTP + L-Cysteinyl-tRNA(Cys) + Protein <=> 2 Orthophosphate + 2 GDP + tRNA(Cys) + Protein-cysteine	h2o_c + 2 gtp_c + cystrna_c + Protein_c <=> 2 pi_c + 2 gdp_c + trnacys_c + C20119_c	Protein synthesis
protein_c	Protein formation	15 C00886_c + 15 C01931_c + 15 C02047_c + 15 C02163_c + 7 C02282_c + 15 C02412_c + 6 C02430_c + 15 C02553_c + 15 C02554_c + 15 C02702_c + 15 C02839_c + 7 C02984_c + 7 C02987_c + 15 C02988_c + 15 C02992_c + 15 C03125_c + 15 C03127_c + 5 C03294_c + 15 C03402_c + 15 C03511_c + 15 C03512_c + 5 C05336_c + 15 C06112_c + 7 C06113_c + 15 C06481_c <=> 15 C00787_c + 15 C01635_c + 15 C01636_c + 22 C01637_c …		1	0	50	0	50	0	50	0	15 L-Alanyl-tRNA + 15 L-Lysyl-tRNA + 15 L-Leucyl-tRNA + 15 L-Arginyl-tRNA(Arg) + 7 Glutaminyl-tRNA + 15 Glycyl-tRNA(Gly) + 6 L-Methionyl-tRNA + 15 L-Seryl-tRNA(Ser) + 15 L-Valyl-tRNA(Val) + 15 L-Prolyl-tRNA(Pro) + 15 L-Tyrosyl-tRNA(Tyr) + 7 L-Aspartyl-tRNA(Asp) + 7 L-Glutamyl-tRNA(Glu) + 15 L-Histidyl-tRNA(His) + 15 L-Threonyl-tRNA(Thr) + 15 L-Cysteinyl-tRNA(Cys) + 15 L-Isoleucyl-tRNA(Ile) + 5 N-…	15 alatrna_c + 15 lystrna_c + 15 leutrna_c + 15 argtrna_c + 7 glntrna_c + 15 glytrna_c + 6 mettrna_c + 15 sertrna_c + 15 valtrna_c + 15 protrna_c + 15 tyrtrna_c + 7 asptrna_c + 7 glutrna_c + 15 histrna_c + 15 thrtrna_c + 15 cystrna_c + 15 iletrna_c + 5 fmettrna_c + 15 asntrna_c + 15 phetrna_c + 15 trptrna_c + 5 SelenomethionyltRNAMet_c + 15 glutrnagln_c + 7 ASPARTYLTRNAASN_c + 15 sertrna[sec]_c <…	Protein synthesis
apoprotein_c	Apoprotein formation	15 C00886_c + 15 C01931_c + 15 C02047_c + 15 C02163_c + 7 C02282_c + 15 C02412_c + 6 C02430_c + 15 C02553_c + 15 C02554_c + 15 C02702_c + 15 C02839_c + 7 C02984_c + 7 C02987_c + 15 C02988_c + 15 C02992_c + 15 C03125_c + 15 C03127_c + 5 C03294_c + 15 C03402_c + 15 C03511_c + 15 C03512_c + 5 C05336_c + 15 C06112_c + 7 C06113_c + 15 C06481_c <=> 15 C00787_c + 15 C01635_c + 15 C01636_c + 22 C01637_c …		1	0	50	0	50	0	50	0	15 L-Alanyl-tRNA + 15 L-Lysyl-tRNA + 15 L-Leucyl-tRNA + 15 L-Arginyl-tRNA(Arg) + 7 Glutaminyl-tRNA + 15 Glycyl-tRNA(Gly) + 6 L-Methionyl-tRNA + 15 L-Seryl-tRNA(Ser) + 15 L-Valyl-tRNA(Val) + 15 L-Prolyl-tRNA(Pro) + 15 L-Tyrosyl-tRNA(Tyr) + 7 L-Aspartyl-tRNA(Asp) + 7 L-Glutamyl-tRNA(Glu) + 15 L-Histidyl-tRNA(His) + 15 L-Threonyl-tRNA(Thr) + 15 L-Cysteinyl-tRNA(Cys) + 15 L-Isoleucyl-tRNA(Ile) + 5 N-…	15 alatrna_c + 15 lystrna_c + 15 leutrna_c + 15 argtrna_c + 7 glntrna_c + 15 glytrna_c + 6 mettrna_c + 15 sertrna_c + 15 valtrna_c + 15 protrna_c + 15 tyrtrna_c + 7 asptrna_c + 7 glutrna_c + 15 histrna_c + 15 thrtrna_c + 15 cystrna_c + 15 iletrna_c + 5 fmettrna_c + 15 asntrna_c + 15 phetrna_c + 15 trptrna_c + 5 SelenomethionyltRNAMet_c + 15 glutrnagln_c + 7 ASPARTYLTRNAASN_c + 15 sertrna[sec]_c <…	Protein synthesis
R00332_r	ATP:GMP phosphotransferase	C00002_r + C00144_r <=> C00008_r + C00035_r	(PBANKA_0829700)	1	-50	50	-50	50	-50	50	0	ATP + GMP <=> ADP + GDP	atp_r + gmp_r <=> adp_r + gdp_r	Purine metabolism	2.7.4.8
R00158_r	ATP:UMP phosphotransferase	C00002_r + C00105_r <=> C00008_r + C00015_r	(PBANKA_0202300)	1	-50	50	-50	50	-50	50	0	ATP + UMP <=> ADP + UDP	atp_r + ump_r <=> adp_r + udp_r	Pyrimidine metabolism	2.7.4.4 2.7.4.14 2.7.4.22
apoprotein_a	Apoprotein formation	15 C00886_a + 15 C01931_a + 15 C02047_a + 15 C02163_a + 7 C02282_a + 15 C02412_a + 15 C02430_a + 15 C02553_a + 15 C02554_a + 15 C02702_a + 15 C02839_a + 15 C02984_a + 15 C02987_a + 15 C02988_a + 15 C02992_a + 15 C03125_a + 15 C03127_a + 15 C03402_a + 15 C03511_a + 15 C03512_a + 7 C05336_a + 15 C06112_a <=> 15 C00787_a + 15 C01635_a + 15 C01636_a + 15 C01637_a + 15 C01638_a + 15 C01639_a + 22 C016…		1	0	50	0	50	0	50	0	15 L-Alanyl-tRNA + 15 L-Lysyl-tRNA + 15 L-Leucyl-tRNA + 15 L-Arginyl-tRNA(Arg) + 7 Glutaminyl-tRNA + 15 Glycyl-tRNA(Gly) + 15 L-Methionyl-tRNA + 15 L-Seryl-tRNA(Ser) + 15 L-Valyl-tRNA(Val) + 15 L-Prolyl-tRNA(Pro) + 15 L-Tyrosyl-tRNA(Tyr) + 15 L-Aspartyl-tRNA(Asp) + 15 L-Glutamyl-tRNA(Glu) + 15 L-Histidyl-tRNA(His) + 15 L-Threonyl-tRNA(Thr) + 15 L-Cysteinyl-tRNA(Cys) + 15 L-Isoleucyl-tRNA(Ile) + 1…	15 alatrna_a + 15 lystrna_a + 15 leutrna_a + 15 argtrna_a + 7 glntrna_a + 15 glytrna_a + 15 mettrna_a + 15 sertrna_a + 15 valtrna_a + 15 protrna_a + 15 tyrtrna_a + 15 asptrna_a + 15 glutrna_a + 15 histrna_a + 15 thrtrna_a + 15 cystrna_a + 15 iletrna_a + 15 asntrna_a + 15 phetrna_a + 15 trptrna_a + 7 SelenomethionyltRNAMet_a + 15 glutrnagln_a <=> 15 trnatyr_a + 15 trnaala_a + 15 trnaarg_a + 15 trn…	Protein synthesis
tRNAsyn_c	tRNA synthesis cytosol	158 C00001_c + 189 C00002_c + 10 C00044_c + 9 C00063_c + 30 C00075_c <=> 158 C00008_c + 158 C00009_c + 79 C00013_c + C02211_c		1	0	50	0	50	0	50	0	158 H2O + 189 ATP + 10 GTP + 9 CTP + 30 UTP <=> 158 ADP + 158 Orthophosphate + 79 Diphosphate + tRNA precursor	158 h2o_c + 189 atp_c + 10 gtp_c + 9 ctp_c + 30 utp_c <=> 158 adp_c + 158 pi_c + 79 ppi_c + tRNAprecursor_c	tRNA biosynthesis
tRNAsyn_a	tRNA synthesis apicoplast	161 C00001_a + 190 C00002_a + 10 C00044_a + 11 C00063_a + 30 C00075_a <=> 158 C00008_a + 158 C00009_a + 82 C00013_a + C00066_a		1	0	50	0	50	0	50	0	161 H2O + 190 ATP + 10 GTP + 11 CTP + 30 UTP <=> 158 ADP + 158 Orthophosphate + 82 Diphosphate + tRNA	161 h2o_a + 190 atp_a + 10 gtp_a + 11 ctp_a + 30 utp_a <=> 158 adp_a + 158 pi_a + 82 ppi_a + trna_a	tRNA biosynthesis
R09944_r	CTP:1,2-diacyl-sn-glycerol 3-phosphotransferase	C00641_r + C00063_r <=> C00416_r + C00112_r		1	0	50	0	50	0	50	0	1,2-Diacyl-sn-glycerol + CTP <=> Phosphatidate + CDP	12dgr_r + ctp_r <=> 12dag3p_r + cdp_r	Glycerophospholipid metabolism	2.7.1.174
R00597_c	S-adenosyl-L-methionine:tRNA guanine N1-methyltransferase;	C00019_c + C01977_c <=> C00021_c + C04157_c	(PBANKA_0815300)	1	-50	50	-50	50	-50	50	0	S-Adenosyl-L-methionine + tRNA guanine <=> S-Adenosyl-L-homocysteine + tRNA containing N1-methylguanine	amet_c + tRNAguanine_c <=> ahcys_c + tRNAcontainingN1methylguanine_c	Aminoacyl-tRNA biosynthesis	2.1.1.228
R00847_r	ATP:glycerol 3-phosphotransferase	C00002_r + C00116_r <=> C00008_r + C00093_r	(PBANKA_1364300)	1	-50	50	-50	50	-50	50	0	ATP + Glycerol <=> ADP + sn-Glycerol 3-phosphate	atp_r + glyc_r <=> adp_r + glyc3p_r	Glycerolipid metabolism	2.7.1.30
tRNATyr_c	tRNATyr_c	C19085_c <=> C00787_c		1	0	50	0	50	0	50	0	tRNA with a 3 CCA end <=> tRNA(Tyr)	C19085_c <=> trnatyr_c	tRNA biosynthesis
tRNAAla_c	tRNAAla_c	C19085_c <=> C01635_c		1	0	50	0	50	0	50	0	tRNA with a 3 CCA end <=> tRNA(Ala)	C19085_c <=> trnaala_c	tRNA biosynthesis
tRNAArg_c	tRNAArg_c	C19085_c <=> C01636_c		1	0	50	0	50	0	50	0	tRNA with a 3 CCA end <=> tRNA(Arg)	C19085_c <=> trnaarg_c	tRNA biosynthesis
tRNAAsn_c	tRNAAsn_c	C19085_c <=> C01637_c		1	0	50	0	50	0	50	0	tRNA with a 3 CCA end <=> tRNA(Asn)	C19085_c <=> trnaasn_c	tRNA biosynthesis
tRNAAsp_c	tRNAAsp_c	C19085_c <=> C01638_c		1	0	50	0	50	0	50	0	tRNA with a 3 CCA end <=> tRNA(Asp)	C19085_c <=> trnaasp_c	tRNA biosynthesis
tRNACys_c	tRNACys_c	C19085_c <=> C01639_c		1	0	50	0	50	0	50	0	tRNA with a 3 CCA end <=> tRNA(Cys)	C19085_c <=> trnacys_c	tRNA biosynthesis
tRNAGln_c	tRNAGln_c	C19085_c <=> C01640_c		1	0	50	0	50	0	50	0	tRNA with a 3 CCA end <=> tRNA(Gln)	C19085_c <=> trnagln_c	tRNA biosynthesis
tRNAGlu_c	tRNAGlu_c	C19085_c <=> C01641_c		1	0	50	0	50	0	50	0	tRNA with a 3 CCA end <=> tRNA(Glu)	C19085_c <=> trnaglu_c	tRNA biosynthesis
tRNAGly_c	tRNAGly_c	C19085_c <=> C01642_c		1	0	50	0	50	0	50	0	tRNA with a 3 CCA end <=> tRNA(Gly)	C19085_c <=> trnagly_c	tRNA biosynthesis
tRNAHis_c	tRNAHis_c	C19085_c <=> C01643_c		1	0	50	0	50	0	50	0	tRNA with a 3 CCA end <=> tRNA(His)	C19085_c <=> trnahis_c	tRNA biosynthesis
tRNAIle_c	tRNAIle_c	C19085_c <=> C01644_c		1	0	50	0	50	0	50	0	tRNA with a 3 CCA end <=> tRNA(Ile)	C19085_c <=> trnaile_c	tRNA biosynthesis
tRNALeu_c	tRNALeu_c	C19085_c <=> C01645_c		1	0	50	0	50	0	50	0	tRNA with a 3 CCA end <=> tRNA(Leu)	C19085_c <=> trnaleu_c	tRNA biosynthesis
tRNALys_c	tRNALys_c	C19085_c <=> C01646_c		1	0	50	0	50	0	50	0	tRNA with a 3 CCA end <=> tRNA(Lys)	C19085_c <=> trnalys_c	tRNA biosynthesis
tRNAMet_c	tRNAMet_c	C19085_c <=> C01647_c		1	0	50	0	50	0	50	0	tRNA with a 3 CCA end <=> tRNA(Met)	C19085_c <=> trnamet_c	tRNA biosynthesis
tRNAPhe_c	tRNAPhe_c	C19085_c <=> C01648_c		1	0	50	0	50	0	50	0	tRNA with a 3 CCA end <=> tRNA(Phe)	C19085_c <=> trnaphe_c	tRNA biosynthesis
tRNAPro_c	tRNAPro_c	C19085_c <=> C01649_c		1	0	50	0	50	0	50	0	tRNA with a 3 CCA end <=> tRNA(Pro)	C19085_c <=> trnapro_c	tRNA biosynthesis
tRNASer_c	tRNASer_c	C19085_c <=> C01650_c		1	0	50	0	50	0	50	0	tRNA with a 3 CCA end <=> tRNA(Ser)	C19085_c <=> trnaser_c	tRNA biosynthesis
tRNAThr_c	tRNAThr_c	C19085_c <=> C01651_c		1	0	50	0	50	0	50	0	tRNA with a 3 CCA end <=> tRNA(Thr)	C19085_c <=> trnathr_c	tRNA biosynthesis
tRNATrp_c	tRNATrp_c	C19085_c <=> C01652_c		1	0	50	0	50	0	50	0	tRNA with a 3 CCA end <=> tRNA(Trp)	C19085_c <=> trnatrp_c	tRNA biosynthesis
tRNAVal_c	tRNAVal_c	C19085_c <=> C01653_c		1	0	50	0	50	0	50	0	tRNA with a 3 CCA end <=> tRNA(Val)	C19085_c <=> trnaval_c	tRNA biosynthesis
tRNASec_c	tRNASec_c	C19085_c <=> C16636_c		1	0	50	0	50	0	50	0	tRNA with a 3 CCA end <=> tRNA(Sec)	C19085_c <=> tRNASec_c	tRNA biosynthesis
tRNATyr_a	tRNATyr_a	C00066_a <=> C00787_a		1	0	50	0	50	0	50	0	tRNA <=> tRNA(Tyr)	trna_a <=> trnatyr_a	tRNA biosynthesis
tRNAAla_a	tRNAAla_a	C00066_a <=> C01635_a		1	0	50	0	50	0	50	0	tRNA <=> tRNA(Ala)	trna_a <=> trnaala_a	tRNA biosynthesis
tRNAArg_a	tRNAArg_a	C00066_a <=> C01636_a		1	0	50	0	50	0	50	0	tRNA <=> tRNA(Arg)	trna_a <=> trnaarg_a	tRNA biosynthesis
tRNAAsn_a	tRNAAsn_a	C00066_a <=> C01637_a		1	0	50	0	50	0	50	0	tRNA <=> tRNA(Asn)	trna_a <=> trnaasn_a	tRNA biosynthesis
tRNAAsp_a	tRNAAsp_a	C00066_a <=> C01638_a		1	0	50	0	50	0	50	0	tRNA <=> tRNA(Asp)	trna_a <=> trnaasp_a	tRNA biosynthesis
tRNACys_a	tRNACys_a	C00066_a <=> C01639_a		1	0	50	0	50	0	50	0	tRNA <=> tRNA(Cys)	trna_a <=> trnacys_a	tRNA biosynthesis
tRNAGln_a	tRNAGln_a	C00066_a <=> C01640_a		1	0	50	0	50	0	50	0	tRNA <=> tRNA(Gln)	trna_a <=> trnagln_a	tRNA biosynthesis
tRNAGlu_a	tRNAGlu_a	C00066_a <=> C01641_a		1	0	50	0	50	0	50	0	tRNA <=> tRNA(Glu)	trna_a <=> trnaglu_a	tRNA biosynthesis
tRNAGly_a	tRNAGly_a	C00066_a <=> C01642_a		1	0	50	0	50	0	50	0	tRNA <=> tRNA(Gly)	trna_a <=> trnagly_a	tRNA biosynthesis
tRNAHis_a	tRNAHis_a	C00066_a <=> C01643_a		1	0	50	0	50	0	50	0	tRNA <=> tRNA(His)	trna_a <=> trnahis_a	tRNA biosynthesis
tRNAIle_a	tRNAIle_a	C00066_a <=> C01644_a		1	0	50	0	50	0	50	0	tRNA <=> tRNA(Ile)	trna_a <=> trnaile_a	tRNA biosynthesis
tRNALeu_a	tRNALeu_a	C00066_a <=> C01645_a		1	0	50	0	50	0	50	0	tRNA <=> tRNA(Leu)	trna_a <=> trnaleu_a	tRNA biosynthesis
tRNALys_a	tRNALys_a	C00066_a <=> C01646_a		1	0	50	0	50	0	50	0	tRNA <=> tRNA(Lys)	trna_a <=> trnalys_a	tRNA biosynthesis
tRNAMet_a	tRNAMet_a	C00066_a <=> C01647_a		1	0	50	0	50	0	50	0	tRNA <=> tRNA(Met)	trna_a <=> trnamet_a	tRNA biosynthesis
tRNAPhe_a	tRNAPhe_a	C00066_a <=> C01648_a		1	0	50	0	50	0	50	0	tRNA <=> tRNA(Phe)	trna_a <=> trnaphe_a	tRNA biosynthesis
tRNAPro_a	tRNAPro_a	C00066_a <=> C01649_a		1	0	50	0	50	0	50	0	tRNA <=> tRNA(Pro)	trna_a <=> trnapro_a	tRNA biosynthesis
tRNASer_a	tRNASer_a	C00066_a <=> C01650_a		1	0	50	0	50	0	50	0	tRNA <=> tRNA(Ser)	trna_a <=> trnaser_a	tRNA biosynthesis
tRNAThr_a	tRNAThr_a	C00066_a <=> C01651_a		1	0	50	0	50	0	50	0	tRNA <=> tRNA(Thr)	trna_a <=> trnathr_a	tRNA biosynthesis
tRNATrp_a	tRNATrp_a	C00066_a <=> C01652_a		1	0	50	0	50	0	50	0	tRNA <=> tRNA(Trp)	trna_a <=> trnatrp_a	tRNA biosynthesis
tRNAVal_a	tRNAVal_a	C00066_a <=> C01653_a		1	0	50	0	50	0	50	0	tRNA <=> tRNA(Val)	trna_a <=> trnaval_a	tRNA biosynthesis
R00085_a	ATP diphosphohydrolase (phosphate-forming)	2 C00001_a + C00002_a <=> 2 C00009_a + C00020_a + 2 C00080_a		1	-50	50	-50	50	-50	50	0	2 H2O + ATP <=> 2 Orthophosphate + AMP + 2 H+	2 h2o_a + atp_a <=> 2 pi_a + amp_a + 2 h_a	Isoprenoid metabolism	3.6.1.5
R00127_a	ATP:AMP phosphotransferase	C00002_a + C00020_a <=> 2 C00008_a		1	-50	50	-50	50	-50	50	0	ATP + AMP <=> 2 ADP	atp_a + amp_a <=> 2 adp_a	Purine metabolism	2.7.4.3
R00426_a	GTP diphosphohydrolase (diphosphate-forming);	C00001_a + C00044_a <=> C00013_a + C00144_a		1	0	50	0	50	0	50	0	H2O + GTP <=> Diphosphate + GMP	h2o_a + gtp_a <=> ppi_a + gmp_a	Purine metabolism	3.6.1.8 3.6.1.19
R00332_a	ATP:GMP phosphotransferase	C00002_a + C00144_a <=> C00008_a + C00035_a		1	-50	50	-50	50	-50	50	0	ATP + GMP <=> ADP + GDP	atp_a + gmp_a <=> adp_a + gdp_a	Purine metabolism	2.7.4.8
R01951_c	GTP:beta-L-fucose-1-phosphate guanylyltransferase	C00044_c + C02985_c <=> C00013_c + C00325_c		1	0	50	0	50	0	50	0	GTP + L-Fucose 1-phosphate <=> Diphosphate + GDP-L-fucose	gtp_c + fuc1pL_c <=> ppi_c + gdpfuc_c	Amino sugar and nucleotide sugar metabolism	2.7.7.30	FPGT	Amino sugar pathway (Figure 7)
R03161_c	ATP:6-deoxy-L-galactose 1-phosphotransferase	C00002_c + C01019_c <=> C00008_c + C02985_c		1	0	50	0	50	0	50	0	ATP + 6-Deoxy-L-galactose <=> ADP + L-Fucose 1-phosphate	atp_c + fucL_c <=> adp_c + fuc1pL_c	Amino sugar and nucleotide sugar metabolism	2.7.1.52	FUK	Amino sugar pathway (Figure 7)
R01092_c	ATP:alpha-D-galactose 1-phosphotransferase	C00002_c + C00984_c <=> C00008_c + C00446_c		1	0	50	0	50	0	50	0	ATP + alpha-D-Galactose <=> ADP + alpha-D-Galactose 1-phosphate	atp_c + alphaDGalactose_c <=> adp_c + gal1p_c	Amino sugar and nucleotide sugar metabolism	2.7.1.6	galK	Amino sugar pathway (Figure 7)
Tc2eC00984_c	T_c_to_e_C00984	C00984_c <=> C00984_e		1	-50	50	-50	50	-50	50	0	alpha-D-Galactose <=> alpha-D-Galactose	alphaDGalactose_c <=> alphaDGalactose_e	Transport between c and e
Tc2eC01019_c	T_c_to_e_C01019	C01019_c <=> C01019_e		1	-50	50	-50	50	-50	50	0	6-Deoxy-L-galactose <=> 6-Deoxy-L-galactose	fucL_c <=> fucL_e	Transport between c and e
R09247_m	(2E,6E)-farnesyl-diphosphate:isopentenyl-diphosphate farnesyltranstransferase (adding 4 isopentenyl units)	C00448_m + 4 C00129_m <=> 4 C00013_m + C04216_m	(PBANKA_0300800)	1	-50	50	-50	50	-50	50	0	trans,trans-Farnesyl diphosphate + 4 Isopentenyl diphosphate <=> 4 Diphosphate + all-trans-Heptaprenyl diphosphate	frdp_m + 4 ipdp_m <=> 4 ppi_m + hepdp_m	Terpenoid backbone biosynthesis	2.5.1.30
R09249_m	(2E,6E)-farnesyl-diphosphate:isopentenyl-diphosphate farnesyltranstransferase (adding 7 isopentenyl units)	C00448_m + 7 C00129_m <=> 7 C00013_m + C17432_m	(PBANKA_0300800)	1	-50	50	-50	50	-50	50	0	trans,trans-Farnesyl diphosphate + 7 Isopentenyl diphosphate <=> 7 Diphosphate + all-trans-Decaprenyl diphosphate	frdp_m + 7 ipdp_m <=> 7 ppi_m + decdp_tb_m	Terpenoid backbone biosynthesis	2.5.1.91
R09248_m	(2E,6E)-farnesyl-diphosphate:isopentenyl-diphosphate farnesyltranstransferase (adding 5 isopentenyl units)	C00448_m + 5 C00129_m <=> 5 C00013_m + C04146_m	(PBANKA_0300800)	1	-50	50	-50	50	-50	50	0	trans,trans-Farnesyl diphosphate + 5 Isopentenyl diphosphate <=> 5 Diphosphate + all-trans-Octaprenyl diphosphate	frdp_m + 5 ipdp_m <=> 5 ppi_m + octdp_m	Terpenoid backbone biosynthesis	2.5.1.90
Tc2mC00448_c	T_c_to_m_C00448	C00448_c <=> C00448_m		1	-50	50	-50	50	-50	50	0	trans,trans-Farnesyl diphosphate <=> trans,trans-Farnesyl diphosphate	frdp_c <=> frdp_m	Transport between c and m
ubiq_m	Ubiquinone as quinone	C17569_m <=> quinone_m		1	0	50	0	50	0	50	0	Ubiquinone-8 <=> Quinone	q8_m <=> quinone_m	Ubiquinone and other terpenoid-quinone biosynthesis
men_m	Menaquinone as quinone	C00828_m <=> 0.06 quinone_m		1	0	50	0	50	0	50	0	Menaquinone-4 <=> 0.06 Quinone	mqn8_m <=> 0.06 quinone_m	Ubiquinone and other terpenoid-quinone biosynthesis
Tc2eC00029_c	T_c_to_e_C00029	C00029_c <=> C00029_e		1	-50	50	-50	50	-50	50	0	UDP-glucose <=> UDP-glucose	udpg_c <=> udpg_e	Transport between c and e
Tc2eC00043_c	T_c_to_e_C00043	C00043_c <=> C00043_e		1	-50	50	-50	50	-50	50	0	UDP-N-acetyl-D-glucosamine <=> UDP-N-acetyl-D-glucosamine	uacgam_c <=> uacgam_e	Transport between c and e
Tc2eC00096_c	T_c_to_e_C00096	C00096_c <=> C00096_e		1	-50	50	-50	50	-50	50	0	GDP-mannose <=> GDP-mannose	gdpmann_c <=> gdpmann_e	Transport between c and e
R01252_c	L-Proline,2-oxoglutarate:oxygen oxidoreductase (4-hydroxylating)	C00007_c + C00026_c + C00148_c <=> C00011_c + C01157_c + C00042_c	(putative_PBANKA_0701300)	1	0	50	0	50	0	50	0	Oxygen + 2-Oxoglutarate + L-Proline <=> CO2 + trans-4-Hydroxy-L-proline + Succinate	o2_c + akg_c + proL_c <=> co2_c + 4hproLT_c + succ_c	Arginine and proline metabolism	1.14.11.2
R00335_c	GTP phosphohydrolase	C00001_c + C00044_c <=> C00009_c + C00035_c + C00080_c	(putative_PBANKA_1009000 or putative_PBANKA_1116200 or putative_PBANKA_1360900)	1	0	50	0	50	0	50	0	H2O + GTP <=> Orthophosphate + GDP + H+	h2o_c + gtp_c <=> pi_c + gdp_c + h_c	Purine metabolism	3.6.1.5 3.6.5.1 3.6.5.2 3.6.5.3
R04286_c	2-amino-4-hydroxy-6-(erythro-1,2,3-trihydroxypropyl) dihydropteridine triphosphate lyase	C04895_c <=> C00080_c + C00536_c + C03684_c	(putative_PBANKA_1126700)	1	-50	50	-50	50	-50	50	0	7,8-Dihydroneopterin 3-triphosphate <=> H+ + Triphosphate + 6-Pyruvoyltetrahydropterin	ahdt_c <=> h_c + triphosphate4_c + 6pthp_c	Folate biosynthesis	4.2.3.12
R08208_c	Tetrahydrobiopterin:NADP+ oxidoreductase and 6-Lactoyl-5,6,7,8-tetrahydropterin:NADP+ 2'-oxidoreductase	2 C00006_c + C00272_c <=> 2 C00005_c + 2 C00080_c + C03684_c		1	-50	50	-50	50	-50	50	0	2 NADP+ + Tetrahydrobiopterin <=> 2 NADPH + 2 H+ + 6-Pyruvoyltetrahydropterin	2 nadp_c + thbpt_c <=> 2 nadph_c + 2 h_c + 6pthp_c	Folate biosynthesis	1.1.1.153
R01793_c	5,6,7,8-tetrahydrobiopterin:NAD+ oxidoreductase	C00004_c + C00080_c + C00268_c <=> C00003_c + C00272_c		1	-50	50	-50	50	-50	50	0	NADH + H+ + Dihydrobiopterin <=> NAD+ + Tetrahydrobiopterin	nadh_c + h_c + dhbpt_c <=> nad_c + thbpt_c	Folate biosynthesis	1.5.1.34
R00277_c	Pyridoxamine-5'-phosphate:oxygen oxidoreductase (deaminating)	C00001_c + C00007_c + C00647_c <=> C00014_c + C00018_c + C00027_c	(putative_PBANKA_1323300)	1	0	50	0	50	0	50	0	H2O + Oxygen + Pyridoxamine phosphate <=> NH4+ + Pyridoxal phosphate + Hydrogen peroxide	h2o_c + o2_c + pyam5p_c <=> nh4_c + pydx5p_c + h2o2_c	Pyridoxal5P (vit B6) metabolism	1.4.3.5
R04404_c	Phosphatidyl-myo-inositol-4,5-bisphosphate 4-phosphohydrolase	C00001_c + C04637_c <=> C00009_c + C01277_c	(putative_PBANKA_1227700)	1	0	50	0	50	0	50	0	H2O + 1-Phosphatidyl-D-myo-inositol 4,5-bisphosphate <=> Orthophosphate + 1-Phosphatidyl-1D-myo-inositol 4-phosphate	h2o_c + ptd145bp_SC_c <=> pi_c + pi4p_c	Inositol phosphate (vit B8) metabolism	3.1.3.36
R00155_c	UDP phosphohydrolase	C00001_c + C00015_c <=> C00009_c + C00080_c + C00105_c	(putative_PBANKA_1337400)	1	-50	50	-50	50	-50	50	0	H2O + UDP <=> Orthophosphate + H+ + UMP	h2o_c + udp_c <=> pi_c + h_c + ump_c	Purine metabolism	3.6.1.5 3.6.1.6
R00328_c	GDP phosphohydrolase	C00001_c + C00035_c <=> C00009_c + C00080_c + C00144_c	(putative_PBANKA_1337400)	1	0	50	0	50	0	50	0	H2O + GDP <=> Orthophosphate + H+ + GMP	h2o_c + gdp_c <=> pi_c + h_c + gmp_c	Purine metabolism	3.6.1.5 3.6.1.6 3.6.1.42
R00961_c	IDP phosphohydrolase	C00001_c + C00104_c <=> C00009_c + C00080_c + C00130_c	(putative_PBANKA_1337400)	1	0	50	0	50	0	50	0	H2O + IDP <=> Orthophosphate + H+ + IMP	h2o_c + idp_c <=> pi_c + h_c + imp_c	Purine metabolism	3.6.1.5 3.6.1.6 3.6.1.64
Tc2mC00149C00026_c	Antitransport of 2-Oxoglutarate and (S)-Malate	C00149_c + C00026_m <=> C00026_c + C00149_m	(putative_PBANKA_0706700)	1	0	0	0	0	0	0	0	(S)-Malate + 2-Oxoglutarate <=> 2-Oxoglutarate + (S)-Malate	malL_c + akg_m <=> akg_c + malL_m	Transport between c and m
Tc2mC00036C00026_c	Antitransport of 2-Oxoglutarate and Oxaloacetate	C00036_c + C00026_m <=> C00026_c + C00036_m	(putative_PBANKA_0706700)	1	0	0	0	0	0	0	0	Oxaloacetate + 2-Oxoglutarate <=> 2-Oxoglutarate + Oxaloacetate	oaa_c + akg_m <=> akg_c + oaa_m	Transport between c and m
Tc2mC00158C00026_c	Antitransport of 2-Oxoglutarate and Citrate	C00158_c + C00026_m <=> C00026_c + C00158_m	(putative_PBANKA_1438700)	1	0	0	0	0	0	0	0	Citrate + 2-Oxoglutarate <=> 2-Oxoglutarate + Citrate	cit_c + akg_m <=> akg_c + cit_m	Transport between c and m
R00261_c	L-glutamate 1-carboxy-lyase (4-aminobutanoate-forming)	C00025_c + C00080_c <=> C00011_c + C00334_c		1	0	50	0	50	0	50	0	L-Glutamate + H+ <=> CO2 + 4-Aminobutanoate	gluL_c + h_c <=> co2_c + 4abut_c	GABA shunt	4.1.1.15
R01648_m	4-aminobutanoate:2-oxoglutarate aminotransferase	C00026_m + C00334_m <=> C00025_m + C00232_m		1	-50	50	-50	50	-50	50	0	2-Oxoglutarate + 4-Aminobutanoate <=> L-Glutamate + Succinate semialdehyde	akg_m + 4abut_m <=> gluL_m + sucsal_m	GABA shunt	2.6.1.19
Tc2mC00334_c	T_c_to_m_C00334	C00334_c <=> C00334_m		1	-50	50	-50	50	-50	50	0	4-Aminobutanoate <=> 4-Aminobutanoate	4abut_c <=> 4abut_m	Transport between c and m
Tc2eC00334_c	T_c_to_e_C00334	C00334_c <=> C00334_e	(putative_PBANKA_0306700)	1	-50	50	-50	50	-50	50	0	4-Aminobutanoate <=> 4-Aminobutanoate	4abut_c <=> 4abut_e	Transport between c and e
R10178_m	4-aminobutanoate:pyruvate aminotransferase	C00022_m + C00334_m <=> C00041_m + C00232_m		1	-50	50	-50	50	-50	50	0	Pyruvate + 4-Aminobutanoate <=> L-Alanine + Succinate semialdehyde	pyr_m + 4abut_m <=> alaL_m + sucsal_m	GABA shunt	2.6.1.96
R08223_c	L-seryl-tRNA(Sec) kinase	C00002_c + C06481_c <=> C00008_c + C16638_c	(putative_PBANKA_0209400)	1	0	50	0	50	0	50	0	ATP + L-Seryl-tRNA(Sec) <=> ADP + O-Phosphoseryl-tRNA(Sec)	atp_c + sertrna[sec]_c <=> adp_c + OPhosphoseryltRNASec_c	Aminoacyl-tRNA biosynthesis	2.7.1.164
R00278_c	Pyridoxine 5-phosphate:oxygen oxidoreductase	C00007_c + C00627_c <=> C00018_c + C00027_c	(putative_PBANKA_1323300)	1	0	50	0	50	0	50	0	Oxygen + Pyridoxine phosphate <=> Pyridoxal phosphate + Hydrogen peroxide	o2_c + pdx5p_c <=> pydx5p_c + h2o2_c	Pyridoxal5P (vit B6) metabolism	1.4.3.5
R01710_c	Pyridoxamine:oxygen oxidoreductase (deaminating)	C00001_c + C00007_c + C00534_c <=> C00014_c + C00027_c + C00250_c	(putative_PBANKA_1323300)	1	0	50	0	50	0	50	0	H2O + Oxygen + Pyridoxamine <=> NH4+ + Hydrogen peroxide + Pyridoxal	h2o_c + o2_c + pydam_c <=> nh4_c + h2o2_c + pydx_c	Pyridoxal5P (vit B6) metabolism	1.4.3.5
R01711_c	pyridoxine:oxygen oxidoreductase (deaminating)	C00007_c + C00314_c <=> C00027_c + C00250_c	(putative_PBANKA_1323300)	1	-50	50	-50	50	-50	50	0	Oxygen + Pyridoxine <=> Hydrogen peroxide + Pyridoxal	o2_c + pydxn_c <=> h2o2_c + pydx_c	Pyridoxal5P (vit B6) metabolism	1.1.3.12 1.4.3.5
R01195_a	Ferredoxin:NADP+ oxidoreductase	C00006_a + C00080_a + 2 C00138_a + 4Fe4S_a <=> C00005_a + 2 C00139_a + 2Fe2S_a + 2 C14818_a	(putative_PBANKA_1122100)	1	-50	50	-50	50	-50	50	0	NADP+ + H+ + 2 Reduced ferredoxin + [4Fe-4S] iron-sulfur cluster <=> NADPH + 2 Oxidized ferredoxin + [2Fe-2S] iron-sulfur cluster + 2 Fe2+	nadp_a + h_a + 2 fdxrd_a + 4Fe4S_a <=> nadph_a + 2 fdxox_a + 2Fe2S_a + 2 fe2_a	Redox metabolism	1.18.1.2
R05875_a	Ferredoxin:NAD oxidoreductase	C00003_a + C00080_a + C00138_a + 4Fe4S_a <=> C00004_a + C00139_a + 2Fe2S_a + 2 C14818_a	(putative_PBANKA_1122100)	1	-50	50	-50	50	-50	50	0	NAD+ + H+ + Reduced ferredoxin + [4Fe-4S] iron-sulfur cluster <=> NADH + Oxidized ferredoxin + [2Fe-2S] iron-sulfur cluster + 2 Fe2+	nad_a + h_a + fdxrd_a + 4Fe4S_a <=> nadh_a + fdxox_a + 2Fe2S_a + 2 fe2_a	Redox metabolism	1.18.1.3
R00100_r	NADH:ferricytochrome-b5 oxidoreductase	C00004_r + 2 C00996_r <=> C00003_r + C00080_r + 2 C00999_r	(PBANKA_1143400)	1	-50	50	-50	50	-50	50	0	NADH + 2 Ferricytochrome b5 <=> NAD+ + H+ + 2 Ferrocytochrome b5	nadh_r + 2 Ferricytochromeb5_r <=> nad_r + h_r + 2 Ferrocytochromeb5_r	Redox metabolism	1.6.2.2	cyt-b5 reductase	FAE pathway (Figure 6)
R07460_a	L-cysteine:[ThiI] sulfurtransferase	C00097_a + C15811_a <=> C00041_a + C15812_a	(PBANKA_0614300 and putative_PBANKA_0303800)	1	-50	50	-50	50	-50	50	0	L-Cysteine + [Enzyme]-cysteine <=> L-Alanine + [Enzyme]-S-sulfanylcysteine	cysL_a + C15811_a <=> alaL_a + C15812_a	FeS cluster biosynthesis
FeSsyn1_a	SufB	C00001_a + C00002_a + C01352_a + 2 C14818_a + 2 C15812_a + SufBCD_a <=> C00008_a + C00009_a + 7 C00080_a + C00016_a + 2 C15811_a + SufBCD2Fe2S_a	(putative_PBANKA_API00120 and putative_PBANKA_1029200 and putative_PBANKA_0943500)	1	0	50	0	50	0	50	0	H2O + ATP + FADH2 + 2 Fe2+ + 2 [Enzyme]-S-sulfanylcysteine + SufBCD scaffold complex <=> ADP + Orthophosphate + 7 H+ + FAD + 2 [Enzyme]-cysteine + SufBCD with bound [2Fe-2S] cluster	h2o_a + atp_a + fadh2_a + 2 fe2_a + 2 C15812_a + SufBCD_a <=> adp_a + pi_a + 7 h_a + fad_a + 2 C15811_a + SufBCD2Fe2S_a	FeS cluster biosynthesis
FeSsyn2_a	SufC	C00001_a + C00002_a + C01352_a + 2 C14818_a + 2 C15812_a + SufBCD2Fe2S_a <=> C00008_a + C00009_a + 7 C00080_a + C00016_a + 2 C15811_a + SufBCD2Fe2S2_a	(putative_PBANKA_API00120 and putative_PBANKA_1029200 and putative_PBANKA_0943500)	1	0	50	0	50	0	50	0	H2O + ATP + FADH2 + 2 Fe2+ + 2 [Enzyme]-S-sulfanylcysteine + SufBCD with bound [2Fe-2S] cluster <=> ADP + Orthophosphate + 7 H+ + FAD + 2 [Enzyme]-cysteine + SufBCD with two bound [2Fe-2S] clusters	h2o_a + atp_a + fadh2_a + 2 fe2_a + 2 C15812_a + SufBCD2Fe2S_a <=> adp_a + pi_a + 7 h_a + fad_a + 2 C15811_a + SufBCD2Fe2S2_a	FeS cluster biosynthesis
FeStran1_a	SufA	4 C00080_a + SufBCD2Fe2S_a <=> 2Fe2S_a + SufBCD_a	(putative_PBANKA_1237400)	1	-50	50	-50	50	-50	50	0	4 H+ + SufBCD with bound [2Fe-2S] cluster <=> [2Fe-2S] iron-sulfur cluster + SufBCD scaffold complex	4 h_a + SufBCD2Fe2S_a <=> 2Fe2S_a + SufBCD_a	FeS cluster biosynthesis
FeStran2_a	SufU	4 C00080_a + SufBCD4Fe4S_a <=> 4Fe4S_a + SufBCD_a	(putative_PBANKA_1237400)	1	-50	50	-50	50	-50	50	0	4 H+ + SufBCD with bound [4Fe-4S] cluster <=> [4Fe-4S] iron-sulfur cluster + SufBCD scaffold complex	4 h_a + SufBCD4Fe4S_a <=> 4Fe4S_a + SufBCD_a	FeS cluster biosynthesis
FeSred_a	FeS reduction apicoplast	2 C00080_a + C01352_a + SufBCD2Fe2S2_a <=> C00016_a + SufBCD4Fe4S_a		1	-50	50	-50	50	-50	50	0	2 H+ + FADH2 + SufBCD with two bound [2Fe-2S] clusters <=> FAD + SufBCD with bound [4Fe-4S] cluster	2 h_a + fadh2_a + SufBCD2Fe2S2_a <=> fad_a + SufBCD4Fe4S_a	FeS cluster biosynthesis
FeSsyn1_m	IscU1	C00001_m + C00002_m + C01352_m + 2 C14818_m + 2 C15812_m + SufBCD_m <=> C00008_m + C00009_m + C00016_m + 7 C00080_m + 2 C15811_m + SufBCD2Fe2S_m	(PBANKA_1141200)	1	0	50	0	50	0	50	0	H2O + ATP + FADH2 + 2 Fe2+ + 2 [Enzyme]-S-sulfanylcysteine + SufBCD scaffold complex <=> ADP + Orthophosphate + FAD + 7 H+ + 2 [Enzyme]-cysteine + SufBCD with bound [2Fe-2S] cluster	h2o_m + atp_m + fadh2_m + 2 fe2_m + 2 C15812_m + SufBCD_m <=> adp_m + pi_m + fad_m + 7 h_m + 2 C15811_m + SufBCD2Fe2S_m	FeS cluster biosynthesis
FeSsyn2_m	IscU2	C00001_m + C00002_m + C01352_m + 2 C14818_m + 2 C15812_m + SufBCD2Fe2S_m <=> C00008_m + C00009_m + C00016_m + 7 C00080_m + 2 C15811_m + SufBCD2Fe2S2_m	(PBANKA_1141200)	1	0	50	0	50	0	50	0	H2O + ATP + FADH2 + 2 Fe2+ + 2 [Enzyme]-S-sulfanylcysteine + SufBCD with bound [2Fe-2S] cluster <=> ADP + Orthophosphate + FAD + 7 H+ + 2 [Enzyme]-cysteine + SufBCD with two bound [2Fe-2S] clusters	h2o_m + atp_m + fadh2_m + 2 fe2_m + 2 C15812_m + SufBCD2Fe2S_m <=> adp_m + pi_m + fad_m + 7 h_m + 2 C15811_m + SufBCD2Fe2S2_m	FeS cluster biosynthesis
FeStran1_m	IscA1	4 C00080_m + SufBCD2Fe2S_m <=> 2Fe2S_m + SufBCD_m		1	-50	50	-50	50	-50	50	0	4 H+ + SufBCD with bound [2Fe-2S] cluster <=> [2Fe-2S] iron-sulfur cluster + SufBCD scaffold complex	4 h_m + SufBCD2Fe2S_m <=> 2Fe2S_m + SufBCD_m	FeS cluster biosynthesis
FeStran2_m	IscA2	4 C00080_m + SufBCD4Fe4S_m <=> 4Fe4S_m + SufBCD_m		1	-50	50	-50	50	-50	50	0	4 H+ + SufBCD with bound [4Fe-4S] cluster <=> [4Fe-4S] iron-sulfur cluster + SufBCD scaffold complex	4 h_m + SufBCD4Fe4S_m <=> 4Fe4S_m + SufBCD_m	FeS cluster biosynthesis
FeSred_m	FeS reduction mitochondrion	2 C00080_m + C01352_m + SufBCD2Fe2S2_m <=> C00016_m + SufBCD4Fe4S_m		1	-50	50	-50	50	-50	50	0	2 H+ + FADH2 + SufBCD with two bound [2Fe-2S] clusters <=> FAD + SufBCD with bound [4Fe-4S] cluster	2 h_m + fadh2_m + SufBCD2Fe2S2_m <=> fad_m + SufBCD4Fe4S_m	FeS cluster biosynthesis
Tc2aC14818_c	T_c_to_a_C14818	C14818_c <=> C14818_a		1	-50	50	-50	50	-50	50	0	Fe2+ <=> Fe2+	fe2_c <=> fe2_a	Transport between c and a
Tc2eC05650_c	T_c_to_e_C05650	C05650_c <=> C05650_e		1	-50	50	-50	50	-50	50	0	Tetrahydropteridine <=> Tetrahydropteridine	C05650_c <=> C05650_e	Transport between c and e
Tc2eC03684_c	T_c_to_e_C03684	C03684_c <=> C03684_e		1	-50	50	-50	50	-50	50	0	6-Pyruvoyltetrahydropterin <=> 6-Pyruvoyltetrahydropterin	6pthp_c <=> 6pthp_e	Transport between c and e
Tc2eC00536_c	T_c_to_e_C00536	C00536_c <=> C00536_e		1	-50	50	-50	50	-50	50	0	Triphosphate <=> Triphosphate	triphosphate4_c <=> triphosphate4_e	Transport between c and e
Tc2eC00042_c	T_c_to_e_C00042	C00042_c <=> C00042_e		1	-50	50	-50	50	-50	50	0	Succinate <=> Succinate	succ_c <=> succ_e	Transport between c and e
Tc2mC00042_c	T_c_to_m_C00042	C00042_c <=> C00042_m		1	-50	50	-50	50	-50	50	0	Succinate <=> Succinate	succ_c <=> succ_m	Transport between c and m
Tc2eC00272_c	T_c_to_e_C00272	C00272_c <=> C00272_e		1	-50	50	-50	50	-50	50	0	Tetrahydrobiopterin <=> Tetrahydrobiopterin	thbpt_c <=> thbpt_e	Transport between c and e
R02541_c	Sphingomyelin cholinephosphohydrolase	C00001_c + C00550_c <=> C00588_c + C00195_c	(putative_PBANKA_1453100)	1	0	50	0	50	0	50	0	H2O + Sphingomyelin <=> Choline phosphate + N-Acylsphingosine	h2o_c + Sphingomyelin_c <=> cholp_c + ceraD_c	Sphingolipid metabolism	3.1.4.12
Fecyt_m	Ferricytochrome synthesis	C00524_m <=> C00125_m		1	-50	50	-50	50	-50	50	0	Cytochrome c <=> Ferricytochrome c	cytcc_m <=> ficytc_m	Heme biosynthesis
Tc2rC00416_c	T_c_to_r_C00416	C00416_c <=> C00416_r		1	-50	50	-50	50	-50	50	0	Phosphatidate <=> Phosphatidate	12dag3p_c <=> 12dag3p_r	Transport between c and r
Apocyt_m	Apocytochrome synthesis	C16240_m <=> C02248_m		1	0	50	0	50	0	50	0	Apoprotein <=> Apocytochrome c	Apoprotein_m <=> Apocytochromec_m	Heme biosynthesis
R00848_a	sn-Glycerol-3-phosphate:(acceptor) 2-oxidoreductase	C00093_c + C00016_a <=> C00111_c + C01352_a	(PBANKA_0404800)	1	-50	50	-50	50	-50	50	0	sn-Glycerol 3-phosphate + FAD <=> Glycerone phosphate + FADH2	glyc3p_c + fad_a <=> dhap_c + fadh2_a	Glycerophospholipid metabolism	1.1.5.3
R01082_c	(S)-malate hydro-lyase (fumarate-forming)	C00149_c <=> C00001_c + C00122_c	(PBANKA_0828100)	1	-50	50	-50	50	-50	50	0	(S)-Malate <=> H2O + Fumarate	malL_c <=> h2o_c + fum_c	Pyruvate metabolism	4.2.1.2
Tc2aC00725_c	T_c_to_a_C00725	C00725_c <=> C00725_a		1	-50	0	-50	0	-50	0	0	Lipoate <=> Lipoate	lipoate_c <=> lipoate_a	Transport between c and a
R05918_c		C00154_c + G00144_c <=> C00010_c + G00145_c	(PBANKA_1230000)	1	-50	50	-50	50	-50	50	0	Palmitoyl-CoA + G00144 <=> CoA + G00145	pmtcoa_c + G00144_c <=> coa_c + G00145_c	Glycosylphosphatidylinositol(GPI)-anchor biosynthesis	2.3.-.-
R05917_c	N-acetylglucosaminylphosphatidylinositol deacetylase	C00001_c + G00143_c <=> C00033_c + G00144_c	(PBANKA_1123600)	1	0	50	0	50	0	50	0	H2O + G00143 <=> Acetate + G00144	h2o_c + G00143_c <=> ac_c + G00144_c	Glycosylphosphatidylinositol(GPI)-anchor biosynthesis	3.5.1.89
R05916_c	phosphatidylinositol N-acetylglucosaminyltransferase	C00043_c + C01194_c <=> C00015_c + G00143_c	(PBANKA_0516200 and PBANKA_0812100 and PBANKA_1118100.2 and PBANKA_0836100)	1	-50	50	-50	50	-50	50	0	UDP-N-acetyl-D-glucosamine + 1-Phosphatidyl-D-myo-inositol <=> UDP + G00143	uacgam_c + ptd1ino160_c <=> udp_c + G00143_c	Glycosylphosphatidylinositol(GPI)-anchor biosynthesis	2.4.1.198
Tc2rG00145_c	T_c_to_r_G00145	G00145_c <=> G00145_r		1	-50	50	-50	50	-50	50	0	G00145 <=> G00145	G00145_c <=> G00145_r	Transport between c and r
GAK_m	GTP:AMP phosphotransferase	C00020_m + C00044_m <=> C00008_m + C00035_m	(PBANKA_0717600)	1	-50	50	-50	50	-50	50	0	AMP + GTP <=> ADP + GDP	amp_m + gtp_m <=> adp_m + gdp_m	Purine metabolism	2.7.4.10
Tc2eC01134_c	T_c_to_e_C01134	C01134_c <=> C01134_e		1	0	0	0	0	0	0	0	Pantetheine 4-phosphate <=> Pantetheine 4-phosphate	pan4p_c <=> pan4p_e	Transport between c and e
R01623_c	[Acyl-carrier-protein] 4'-pantetheine-phosphohydrolase	C00001_c + C00229_c <=> C03688_c + C01134_c		1	0	50	0	50	0	50	0	H2O + Acyl-carrier protein <=> Apo-[acyl-carrier-protein] + Pantetheine 4-phosphate	h2o_c + holo[acylcarrierprotein]_c <=> apoACP_c + pan4p_c	Pantothenate (vit B5) metabolism / CoA biosynthesis	3.1.4.14
enzcys_c	Enzyme cysteine formation	C00001_c + 2 C00044_c + C03125_c + Protein_c <=> 2 C00009_c + 2 C00035_c + C01639_c + C15811_c		1	0	50	0	50	0	50	0	H2O + 2 GTP + L-Cysteinyl-tRNA(Cys) + Protein <=> 2 Orthophosphate + 2 GDP + tRNA(Cys) + [Enzyme]-cysteine	h2o_c + 2 gtp_c + cystrna_c + Protein_c <=> 2 pi_c + 2 gdp_c + trnacys_c + C15811_c	Protein synthesis
Tc2mC15811_c	T_c_to_m_C15811	C15811_c <=> C15811_m		1	-50	50	-50	50	-50	50	0	[Enzyme]-cysteine <=> [Enzyme]-cysteine	C15811_c <=> C15811_m	Transport between c and m
protein_a	Protein formation	15 C00886_a + 15 C01931_a + 15 C02047_a + 15 C02163_a + 7 C02282_a + 15 C02412_a + 15 C02430_a + 15 C02553_a + 15 C02554_a + 15 C02702_a + 15 C02839_a + 15 C02984_a + 15 C02987_a + 15 C02988_a + 15 C02992_a + 15 C03125_a + 15 C03127_a + 15 C03402_a + 15 C03511_a + 15 C03512_a + 7 C05336_a + 15 C06112_a <=> 15 C00787_a + 15 C01635_a + 15 C01636_a + 15 C01637_a + 15 C01638_a + 15 C01639_a + 22 C016…		1	0	50	0	50	0	50	0	15 L-Alanyl-tRNA + 15 L-Lysyl-tRNA + 15 L-Leucyl-tRNA + 15 L-Arginyl-tRNA(Arg) + 7 Glutaminyl-tRNA + 15 Glycyl-tRNA(Gly) + 15 L-Methionyl-tRNA + 15 L-Seryl-tRNA(Ser) + 15 L-Valyl-tRNA(Val) + 15 L-Prolyl-tRNA(Pro) + 15 L-Tyrosyl-tRNA(Tyr) + 15 L-Aspartyl-tRNA(Asp) + 15 L-Glutamyl-tRNA(Glu) + 15 L-Histidyl-tRNA(His) + 15 L-Threonyl-tRNA(Thr) + 15 L-Cysteinyl-tRNA(Cys) + 15 L-Isoleucyl-tRNA(Ile) + 1…	15 alatrna_a + 15 lystrna_a + 15 leutrna_a + 15 argtrna_a + 7 glntrna_a + 15 glytrna_a + 15 mettrna_a + 15 sertrna_a + 15 valtrna_a + 15 protrna_a + 15 tyrtrna_a + 15 asptrna_a + 15 glutrna_a + 15 histrna_a + 15 thrtrna_a + 15 cystrna_a + 15 iletrna_a + 15 asntrna_a + 15 phetrna_a + 15 trptrna_a + 7 SelenomethionyltRNAMet_a + 15 glutrnagln_a <=> 15 trnatyr_a + 15 trnaala_a + 15 trnaarg_a + 15 trn…	Protein synthesis
enzcys_a	Enzyme cysteine formation	C00001_a + 2 C00044_a + C03125_a + Protein_a <=> 2 C00009_a + 2 C00035_a + C01639_a + C15811_a		1	0	50	0	50	0	50	0	H2O + 2 GTP + L-Cysteinyl-tRNA(Cys) + Protein_a <=> 2 Orthophosphate + 2 GDP + tRNA(Cys) + [Enzyme]-cysteine	h2o_a + 2 gtp_a + cystrna_a + Protein_a <=> 2 pi_a + 2 gdp_a + trnacys_a + C15811_a	Protein synthesis
R01074_a	biotin:CoA ligase (AMP-forming)	C00002_a + C00080_a + C00120_a <=> C00013_a + C05921_a	(putative_PBANKA_0511000)	1	-50	50	-50	50	-50	50	0	ATP + H+ + Biotin <=> Diphosphate + Biotinyl-5-AMP	atp_a + h_a + btn_a <=> ppi_a + btamp_a	Biotin metabolism	6.2.1.11 6.3.4.9 6.3.4.10 6.3.4.11 6.3.4.15	HLCS	FASII pathway (Figure 5)
Tc2aC00120_c	T_c_to_a_C00120	C00120_c <=> C00120_a		1	-50	50	-50	50	-50	50	0	Biotin <=> Biotin	btn_c <=> btn_a	Transport between c and a
R05145_a	Biotinyl-5'-AMP:apo-[carboxylase] ligase (AMP-forming)	C05921_a + C06249_a <=> C00020_a + C06250_a		1	-50	50	-50	50	-50	50	0	Biotinyl-5-AMP + Apo-[carboxylase] <=> AMP + Holo-[carboxylase]	btamp_a + C06249_a <=> amp_a + btn_cbxl_a	Biotin metabolism	6.3.4.9 6.3.4.10 6.3.4.11 6.3.4.15	HLCS (included)	FASII pathway (Figure 5)
plys_a	Protein lysine formation	C00001_a + 2 C00044_a + C01931_a + C16240_a <=> 2 C00009_a + 2 C00035_a + C01646_a + C02188_a		1	0	50	0	50	0	50	0	H2O + 2 GTP + L-Lysyl-tRNA + Apoprotein <=> 2 Orthophosphate + 2 GDP + tRNA(Lys) + Protein lysine	h2o_a + 2 gtp_a + lystrna_a + Apoprotein_a <=> 2 pi_a + 2 gdp_a + trnalys_a + PeptidylLlysine_a	Protein synthesis
plysiso_a	Isomerase protein lysine	C02188_a <=> C06249_a		1	-50	50	-50	50	-50	50	0	Protein lysine <=> Apo-[carboxylase]	PeptidylLlysine_a <=> C06249_a	Protein synthesis
Tc2rC00024_c	T_c_to_r_C00024_C00010_antiporter	C00024_c + C00010_r <=> C00010_c + C00024_r	(putative_PBANKA_0519800)	1	-50	50	-50	50	-50	50	0	Acetyl-CoA + CoA <=> CoA + Acetyl-CoA	accoa_c + coa_r <=> coa_c + accoa_r	Transport between c and r
R00557_m	L-arginine,NADPH:oxygen oxidoreductase (nitric-oxide-forming)	3 C00005_m + 4 C00007_m + C00080_m + 2 C00062_m <=> 4 C00001_m + 3 C00006_m + 2 C00327_m + 2 C00533_m	(PBANKA_0824100)	1	0	50	0	50	0	50	0	3 NADPH + 4 Oxygen + H+ + 2 L-Arginine <=> 4 H2O + 3 NADP+ + 2 L-Citrulline + 2 Nitric oxide	3 nadph_m + 4 o2_m + h_m + 2 argL_m <=> 4 h2o_m + 3 nadp_m + 2 citrL_m + 2 nitricoxide_m	Arginine and proline metabolism	1.14.13.39 1.14.13.165
Tc2mC00062_c	T_c_to_m_C00062	C00062_c <=> C00062_m		1	-50	50	-50	50	-50	50	0	L-Arginine <=> L-Arginine	argL_c <=> argL_m	Transport between c and m
Tc2mC00533_c	T_c_to_m_C00533	C00533_c <=> C00533_m		1	-50	50	-50	50	-50	50	0	Nitric oxide <=> Nitric oxide	nitricoxide_c <=> nitricoxide_m	Transport between c and m
Tc2mC00327_c	T_c_to_m_C00327	C00327_c <=> C00327_m		1	-50	50	-50	50	-50	50	0	L-Citrulline <=> L-Citrulline	citrL_c <=> citrL_m	Transport between c and m
Tc2eC00327_c	T_c_to_e_C00327	C00327_c <=> C00327_e		1	-50	50	-50	50	-50	50	0	L-Citrulline <=> L-Citrulline	citrL_c <=> citrL_e	Transport between c and e
Tc2eC00533_c	T_c_to_e_C00533	C00533_c <=> C00533_e		1	-50	50	-50	50	-50	50	0	Nitric oxide <=> Nitric oxide	nitricoxide_c <=> nitricoxide_e	Transport between c and e
EXCbothC00080_e	EXC_BOTH_C00080_e	C00080_e <=>		1	-50	50	-50	50	-50	50	0	H+ <=>	h_e <=>	drains / exchanges
EXCbothC00256_e	EXC_BOTH_C00256_e	C00256_e <=>		1	-50	50	0	50	0	50	0	(R)-Lactate <=>	lacD_e <=>	drains / exchanges
EXCbothC00186_e	EXC_BOTH_C00186_e	C00186_e <=>		1	-50	50	0	50	0	50	0	(S)-Lactate <=>	lacL_e <=>	drains / exchanges
EXCbothC00001_e	EXC_BOTH_C00001_e	C00001_e <=>		1	-50	50	-50	50	-50	50	0	H2O <=>	h2o_e <=>	drains / exchanges
EXCbothC00007_e	EXC_BOTH_C00007_e	C00007_e <=>		1	-50	50	-50	50	-50	50	0	Oxygen <=>	o2_e <=>	drains / exchanges
EXCbothC00009_e	EXC_BOTH_C00009_e	C00009_e <=>		1	-50	50	-50	50	-50	50	0	Orthophosphate <=>	pi_e <=>	drains / exchanges
EXCbothC00011_e	EXC_BOTH_C00011_e	C00011_e <=>		1	-50	50	0	50	0	50	0	CO2 <=>	co2_e <=>	drains / exchanges
EXCbothC00013_e	EXC_BOTH_C00013_e	C00013_e <=>		1	-50	50	-50	50	-50	50	0	Diphosphate <=>	ppi_e <=>	drains / exchanges
EXCbothC00014_e	EXC_BOTH_C00014_e	C00014_e <=>		1	-50	50	-50	50	-50	50	0	NH4+ <=>	nh4_e <=>	drains / exchanges
EXCbothC00019_e	EXC_BOTH_C00019_e	C00019_e <=>		1	-50	50	-0.001	50	-0.0025	50	0	S-Adenosyl-L-methionine <=>	amet_e <=>	drains / exchanges
EXCbothC00021_e	EXC_BOTH_C00021_e	C00021_e <=>		1	-50	50	-0.001	50	-0.0025	50	0	S-Adenosyl-L-homocysteine <=>	ahcys_e <=>	drains / exchanges
EXCbothC00022_e	EXC_BOTH_C00022_e	C00022_e <=>		1	-50	50	0	50	0	50	0	Pyruvate <=>	pyr_e <=>	drains / exchanges
EXCbothC00025_e	EXC_BOTH_C00025_e	C00025_e <=>		1	-50	50	-50	50	-50	50	0	L-Glutamate <=>	gluL_e <=>	drains / exchanges
EXCbothC00026_e	EXC_BOTH_C00026_e	C00026_e <=>		1	-50	50	0	50	0	50	0	2-Oxoglutarate <=>	akg_e <=>	drains / exchanges
EXCbothC00027_e	EXC_BOTH_C00027_e	C00027_e <=>		1	-50	50	0	50	0	50	0	Hydrogen peroxide <=>	h2o2_e <=>	drains / exchanges
EXCbothC00031_e	EXC_BOTH_C00031_e	C00031_e <=>		1	-50	50	-0.01	50	-0.025	50	0	D-Glucose <=>	glcD_e <=>	drains / exchanges
EXCbothC00033_e	EXC_BOTH_C00033_e	C00033_e <=>		1	-50	50	-50	50	-50	50	0	Acetate <=>	ac_e <=>	drains / exchanges
EXCbothC00036_e	EXC_BOTH_C00036_e	C00036_e <=>		1	-50	50	0	50	0	50	0	Oxaloacetate <=>	oaa_e <=>	drains / exchanges
EXCbothC00037_e	EXC_BOTH_C00037_e	C00037_e <=>		1	-50	50	-50	50	-50	50	0	Glycine <=>	gly_e <=>	drains / exchanges
EXCbothC00041_e	EXC_BOTH_C00041_e	C00041_e <=>		1	-50	50	-50	50	-50	50	0	L-Alanine <=>	alaL_e <=>	drains / exchanges
EXCbothC00047_e	EXC_BOTH_C00047_e	C00047_e <=>		1	-50	50	-50	50	-50	50	0	L-Lysine <=>	lysL_e <=>	drains / exchanges
EXCbothC00049_e	EXC_BOTH_C00049_e	C00049_e <=>		1	-50	50	-50	50	-50	50	0	L-Aspartate <=>	aspL_e <=>	drains / exchanges
EXCbothC00051_e	EXC_BOTH_C00051_e	C00051_e <=>		1	-50	50	-50	50	-50	50	0	Glutathione <=>	gthrd_e <=>	drains / exchanges
EXCbothC00059_e	EXC_BOTH_C00059_e	C00059_e <=>		1	-50	50	-50	50	-50	50	0	Sulfate <=>	so4_e <=>	drains / exchanges
EXCbothC00062_e	EXC_BOTH_C00062_e	C00062_e <=>		1	-50	50	-50	50	-50	50	0	L-Arginine <=>	argL_e <=>	drains / exchanges
EXCbothC00064_e	EXC_BOTH_C00064_e	C00064_e <=>		1	-50	50	-50	50	-50	50	0	L-Glutamine <=>	glnL_e <=>	drains / exchanges
EXCbothC00065_e	EXC_BOTH_C00065_e	C00065_e <=>		1	-50	50	-50	50	-50	50	0	L-Serine <=>	serL_e <=>	drains / exchanges
EXCbothC00067_e	EXC_BOTH_C00067_e	C00067_e <=>		1	-50	50	0	50	0	50	0	Formaldehyde <=>	fald_e <=>	drains / exchanges
EXCbothC00073_e	EXC_BOTH_C00073_e	C00073_e <=>		1	-50	50	-50	50	-50	50	0	L-Methionine <=>	metL_e <=>	drains / exchanges
EXCbothC00077_e	EXC_BOTH_C00077_e	C00077_e <=>		1	-50	50	0	50	0	50	0	L-Ornithine <=>	orn_e <=>	drains / exchanges
EXCbothC00078_e	EXC_BOTH_C00078_e	C00078_e <=>		1	-50	50	-50	50	-50	50	0	L-Tryptophan <=>	trpL_e <=>	drains / exchanges
EXCbothC00079_e	EXC_BOTH_C00079_e	C00079_e <=>		1	-50	50	-50	50	-50	50	0	L-Phenylalanine <=>	pheL_e <=>	drains / exchanges
EXCbothC00082_e	EXC_BOTH_C00082_e	C00082_e <=>		1	-50	50	-50	50	-50	50	0	L-Tyrosine <=>	tyrL_e <=>	drains / exchanges
EXCbothC00084_e	EXC_BOTH_C00084_e	C00084_e <=>		1	-50	50	0	50	0	50	0	Acetaldehyde <=>	acald_e <=>	drains / exchanges
EXCbothC00086_e	EXC_BOTH_C00086_e	C00086_e <=>		1	-50	50	0	50	0	50	0	Urea <=>	urea_e <=>	drains / exchanges
EXCbothC00095_e	EXC_BOTH_C00095_e	C00095_e <=>		1	-50	50	-0.0035	50	-0.0088	50	0	D-Fructose <=>	fru_e <=>	drains / exchanges
EXCbothC00097_e	EXC_BOTH_C00097_e	C00097_e <=>		1	-50	50	-50	50	-50	50	0	L-Cysteine <=>	cysL_e <=>	drains / exchanges
EXCbothC00101_e	EXC_BOTH_C00101_e	C00101_e <=>		1	-50	50	0	50	0	50	0	Tetrahydrofolate <=>	thf_e <=>	drains / exchanges
EXCbothC00106_e	EXC_BOTH_C00106_e	C00106_e <=>		1	-50	50	0	50	0	50	0	Uracil <=>	ura_e <=>	drains / exchanges
EXCbothC00114_e	EXC_BOTH_C00114_e	C00114_e <=>		1	-50	50	-50	50	-50	50	0	Choline <=>	chol_e <=>	drains / exchanges
EXCbothC00116_e	EXC_BOTH_C00116_e	C00116_e <=>		1	-50	50	0	50	0	50	0	Glycerol <=>	glyc_e <=>	drains / exchanges
EXCbothC00122_e	EXC_BOTH_C00122_e	C00122_e <=>		1	-50	50	0	50	0	50	0	Fumarate <=>	fum_e <=>	drains / exchanges
EXCbothC00123_e	EXC_BOTH_C00123_e	C00123_e <=>		1	-50	50	-50	50	-50	50	0	L-Leucine <=>	leuL_e <=>	drains / exchanges
EXCbothC00127_e	EXC_BOTH_C00127_e	C00127_e <=>		1	-50	50	-50	50	-50	50	0	Glutathione disulfide <=>	gthox_e <=>	drains / exchanges
EXCbothC00132_e	EXC_BOTH_C00132_e	C00132_e <=>		1	-50	50	0	50	0	50	0	Methanol <=>	meoh_e <=>	drains / exchanges
EXCbothC00134_e	EXC_BOTH_C00134_e	C00134_e <=>		1	-50	50	0	50	0	50	0	Putrescine <=>	ptrc_e <=>	drains / exchanges
EXCbothC00135_e	EXC_BOTH_C00135_e	C00135_e <=>		1	-50	50	-50	50	-50	50	0	L-Histidine <=>	hisL_e <=>	drains / exchanges
EXCbothC00137_e	EXC_BOTH_C00137_e	C00137_e <=>		1	-50	50	0	50	0	50	0	myo-Inositol <=>	inost_e <=>	drains / exchanges
EXCbothC00143_e	EXC_BOTH_C00143_e	C00143_e <=>		1	-50	50	0	50	0	50	0	5,10-Methylenetetrahydrofolate <=>	mlthf_e <=>	drains / exchanges
EXCbothC00147_e	EXC_BOTH_C00147_e	C00147_e <=>		1	-50	50	-0.001	50	-0.0025	50	0	Adenine <=>	ade_e <=>	drains / exchanges
EXCbothC00148_e	EXC_BOTH_C00148_e	C00148_e <=>		1	-50	50	-50	50	-50	50	0	L-Proline <=>	proL_e <=>	drains / exchanges
EXCbothC00149_e	EXC_BOTH_C00149_e	C00149_e <=>		1	-50	50	0	50	0	50	0	(S)-Malate <=>	malL_e <=>	drains / exchanges
EXCbothC00152_e	EXC_BOTH_C00152_e	C00152_e <=>		1	-50	50	-50	50	-50	50	0	L-Asparagine <=>	asnL_e <=>	drains / exchanges
EXCbothC00155_e	EXC_BOTH_C00155_e	C00155_e <=>		1	-50	50	0	50	0	50	0	L-Homocysteine <=>	hcysL_e <=>	drains / exchanges
EXCbothC00158_e	EXC_BOTH_C00158_e	C00158_e <=>		1	-50	50	0	50	0	50	0	Citrate <=>	cit_e <=>	drains / exchanges
EXCbothC00159_e	EXC_BOTH_C00159_e	C00159_e <=>		1	-50	50	-0.0024	50	-0.006	50	0	D-Mannose <=>	man_e <=>	drains / exchanges
EXCbothC00163_e	EXC_BOTH_C00163_e	C00163_e <=>		1	-50	50	0	50	0	50	0	Propanoate <=>	ppa_e <=>	drains / exchanges
EXCbothC00166_e	EXC_BOTH_C00166_e	C00166_e <=>		1	-50	50	-50	50	-50	50	0	Phenylpyruvate <=>	phpyr_e <=>	drains / exchanges
EXCbothC00170_e	EXC_BOTH_C00170_e	C00170_e <=>		1	-50	50	0	50	0	50	0	5-Methylthioadenosine <=>	5mta_e <=>	drains / exchanges
EXCbothC00183_e	EXC_BOTH_C00183_e	C00183_e <=>		1	-50	50	-50	50	-50	50	0	L-Valine <=>	valL_e <=>	drains / exchanges
EXCbothC00188_e	EXC_BOTH_C00188_e	C00188_e <=>		1	-50	50	-50	50	-50	50	0	L-Threonine <=>	thrL_e <=>	drains / exchanges
EXCbothC00189_e	EXC_BOTH_C00189_e	C00189_e <=>		1	-50	50	0	50	0	50	0	Ethanolamine <=>	etha_e <=>	drains / exchanges
EXCbothC00212_e	EXC_BOTH_C00212_e	C00212_e <=>		1	-50	50	-0.001	50	-0.0025	50	0	Adenosine <=>	adn_e <=>	drains / exchanges
EXCbothC00234_e	EXC_BOTH_C00234_e	C00234_e <=>		1	-50	50	0	50	0	50	0	10-Formyltetrahydrofolate <=>	10fthf_e <=>	drains / exchanges
EXCbothC00242_e	EXC_BOTH_C00242_e	C00242_e <=>		1	-50	50	-0.001	50	-0.0025	50	0	Guanine <=>	gua_e <=>	drains / exchanges
EXCbothC00249_e	EXC_BOTH_C00249_e	C00249_e <=>		1	-50	50	-50	50	0	50	0	Hexadecanoic acid <=>	hdca_e <=>	drains / exchanges
EXCbothC00251_e	EXC_BOTH_C00251_e	C00251_e <=>		1	-50	50	-50	50	-50	50	0	Chorismate <=>	chor_e <=>	drains / exchanges
EXCbothC00253_e	EXC_BOTH_C00253_e	C00253_e <=>		1	-50	50	-50	50	-50	50	0	Nicotinate <=>	nac_e <=>	drains / exchanges
EXCbothC00255_e	EXC_BOTH_C00255_e	C00255_e <=>		1	-50	50	-50	50	-50	50	0	Riboflavin <=>	ribflv_e <=>	drains / exchanges
EXCbothC00262_e	EXC_BOTH_C00262_e	C00262_e <=>		1	-50	50	-0.001	50	-0.0025	50	0	Hypoxanthine <=>	hxan_e <=>	drains / exchanges
EXCbothC00288_e	EXC_BOTH_C00288_e	C00288_e <=>		1	-50	50	0	50	0	50	0	HCO3- <=>	hco3_e <=>	drains / exchanges
EXCbothC00294_e	EXC_BOTH_C00294_e	C00294_e <=>		1	-50	50	-0.001	50	-0.0025	50	0	Inosine <=>	ins_e <=>	drains / exchanges
EXCbothC00295_e	EXC_BOTH_C00295_e	C00295_e <=>		1	-50	50	0	50	-50	50	0	Orotate <=>	orot_e <=>	drains / exchanges
EXCbothC00299_e	EXC_BOTH_C00299_e	C00299_e <=>		1	-50	50	-0.001	50	-0.0025	50	0	Uridine <=>	uri_e <=>	drains / exchanges
EXCbothC00302_e	EXC_BOTH_C00302_e	C00302_e <=>		1	-50	50	0	50	0	50	0	DL-Glutamate <=>	gluDL_e <=>	drains / exchanges
EXCbothC00311_e	EXC_BOTH_C00311_e	C00311_e <=>		1	-50	50	0	50	0	50	0	Isocitrate <=>	icit_e <=>	drains / exchanges
EXCbothC00315_e	EXC_BOTH_C00315_e	C00315_e <=>		1	-50	50	0	50	0	50	0	Spermidine <=>	spmd_e <=>	drains / exchanges
EXCbothC00329_e	EXC_BOTH_C00329_e	C00329_e <=>		1	-50	50	-0.0025	50	-0.0063	50	0	D-Glucosamine <=>	gam_e <=>	drains / exchanges
EXCbothC00337_e	EXC_BOTH_C00337_e	C00337_e <=>		1	-50	50	0	50	-50	50	0	(S)-Dihydroorotate <=>	dhorS_e <=>	drains / exchanges
EXCbothC00376_e	EXC_BOTH_C00376_e	C00376_e <=>		1	-50	50	0	50	0	50	0	Retinal <=>	Retinal_e <=>	drains / exchanges
EXCbothC00378_e	EXC_BOTH_C00378_e	C00378_e <=>		1	-50	50	-50	50	-50	50	0	Thiamine <=>	thm_e <=>	drains / exchanges
EXCbothC00385_e	EXC_BOTH_C00385_e	C00385_e <=>		1	-50	50	-0.001	50	-0.0025	50	0	Xanthine <=>	xan_e <=>	drains / exchanges
EXCbothC00407_e	EXC_BOTH_C00407_e	C00407_e <=>		1	-50	50	-50	50	-50	50	0	L-Isoleucine <=>	ileL_e <=>	drains / exchanges
EXCbothC00415_e	EXC_BOTH_C00415_e	C00415_e <=>		1	-50	50	0	50	0	50	0	Dihydrofolate <=>	dhf_e <=>	drains / exchanges
EXCbothC00417_e	EXC_BOTH_C00417_e	C00417_e <=>		1	-50	50	0	50	0	50	0	cis-Aconitate <=>	aconC_e <=>	drains / exchanges
EXCbothC00438_e	EXC_BOTH_C00438_e	C00438_e <=>		1	-50	50	0	50	0	50	0	N-Carbamoyl-L-aspartate <=>	cbasp_e <=>	drains / exchanges
EXCbothC00473_e	EXC_BOTH_C00473_e	C00473_e <=>		1	-50	50	0	50	0	50	0	Retinol <=>	Retinol_e <=>	drains / exchanges
EXCbothC00499_e	EXC_BOTH_C00499_e	C00499_e <=>		1	-50	50	0	50	0	50	0	Allantoate <=>	alltt_e <=>	drains / exchanges
EXCbothC00504_e	EXC_BOTH_C00504_e	C00504_e <=>		1	-50	50	-50	50	-50	50	0	Folate <=>	fol_e <=>	drains / exchanges
EXCbothC00506_e	EXC_BOTH_C00506_e	C00506_e <=>		1	-50	50	0	50	0	50	0	L-Cysteate <=>	Lcyst_e <=>	drains / exchanges
EXCbothC00559_e	EXC_BOTH_C00559_e	C00559_e <=>		1	-50	50	-0.001	50	-0.0025	50	0	Deoxyadenosine <=>	dad2_e <=>	drains / exchanges
EXCbothC00568_e	EXC_BOTH_C00568_e	C00568_e <=>		1	-50	50	0	50	0	50	0	4-Aminobenzoate <=>	4abz_e <=>	drains / exchanges
EXCbothC00577_e	EXC_BOTH_C00577_e	C00577_e <=>		1	-50	50	0	50	0	50	0	D-Glyceraldehyde <=>	glyald_e <=>	drains / exchanges
EXCbothC00590_e	EXC_BOTH_C00590_e	C00590_e <=>		1	-50	50	0	50	0	50	0	Coniferyl alcohol <=>	confrl_e <=>	drains / exchanges
EXCbothC00603_e	EXC_BOTH_C00603_e	C00603_e <=>		1	-50	50	0	50	0	50	0	(-)-Ureidoglycolate <=>	urdglyc_e <=>	drains / exchanges
EXCbothC00606_e	EXC_BOTH_C00606_e	C00606_e <=>		1	-50	50	0	50	0	50	0	3-Sulfino-L-alanine <=>	3sala_e <=>	drains / exchanges
EXCbothC00641_e	EXC_BOTH_C00641_e	C00641_e <=>		1	-50	50	0	50	0	50	0	1,2-Diacyl-sn-glycerol <=>	12dgr_e <=>	drains / exchanges
EXCbothC00669_e	EXC_BOTH_C00669_e	C00669_e <=>		1	-50	50	0	50	0	50	0	gamma-L-Glutamyl-L-cysteine <=>	glucys_e <=>	drains / exchanges
EXCbothC00750_e	EXC_BOTH_C00750_e	C00750_e <=>		1	-50	50	0	50	0	50	0	Spermine <=>	sprm_e <=>	drains / exchanges
EXCbothC00870_e	EXC_BOTH_C00870_e	C00870_e <=>		1	-50	50	0	50	0	50	0	4-Nitrophenol <=>	4nitrophenol_e <=>	drains / exchanges
EXCbothC00921_e	EXC_BOTH_C00921_e	C00921_e <=>		1	-50	50	0	50	0	50	0	Dihydropteroate <=>	dhpt_e <=>	drains / exchanges
EXCbothC00957_e	EXC_BOTH_C00957_e	C00957_e <=>		1	-50	50	0	50	0	50	0	Mercaptopyruvate <=>	mercppyr_e <=>	drains / exchanges
EXCbothC01079_e	EXC_BOTH_C01079_e	C01079_e <=>		1	-50	50	0	50	0	50	0	Protoporphyrinogen IX <=>	pppg9_e <=>	drains / exchanges
EXCbothC01137_e	EXC_BOTH_C01137_e	C01137_e <=>		1	-50	50	-0.001	50	-0.0025	50	0	S-Adenosylmethioninamine <=>	ametam_e <=>	drains / exchanges
EXCbothC01157_e	EXC_BOTH_C01157_e	C01157_e <=>		1	-50	50	0	50	0	50	0	trans-4-Hydroxy-L-proline <=>	4hproLT_e <=>	drains / exchanges
EXCbothC01165_e	EXC_BOTH_C01165_e	C01165_e <=>		1	-50	50	0	50	0	50	0	L-Glutamate 5-semialdehyde <=>	glu5sa_e <=>	drains / exchanges
EXCbothC01179_e	EXC_BOTH_C01179_e	C01179_e <=>		1	-50	50	0	50	-50	50	0	3-(4-Hydroxyphenyl)pyruvate <=>	34hpp_e <=>	drains / exchanges
EXCbothC01300_e	EXC_BOTH_C01300_e	C01300_e <=>		1	-50	50	0	50	0	50	0	2-Amino-4-hydroxy-6-hydroxymethyl-7,8-dihydropteridine <=>	6hmhpt_e <=>	drains / exchanges
EXCbothC01419_e	EXC_BOTH_C01419_e	C01419_e <=>		1	-50	50	-50	50	-50	50	0	Cys-Gly <=>	cgly_e <=>	drains / exchanges
EXCbothC01528_e	EXC_BOTH_C01528_e	C01528_e <=>		1	-50	50	0	50	0	50	0	Selenide <=>	seln_r <=>	drains / exchanges
EXCbothC01672_e	EXC_BOTH_C01672_e	C01672_e <=>		1	-50	50	0	50	0	50	0	Cadaverine <=>	15dap_e <=>	drains / exchanges
EXCbothC02090_e	EXC_BOTH_C02090_e	C02090_e <=>		1	-50	50	0	50	0	50	0	Trypanothione <=>	TSH_e <=>	drains / exchanges
EXCbothC02325_e	EXC_BOTH_C02325_e	C02325_e <=>		1	-50	50	0	50	0	50	0	Sinapyl alcohol <=>	Sinapylalcohol_e <=>	drains / exchanges
EXCbothC02380_e	EXC_BOTH_C02380_e	C02380_e <=>		1	-50	50	0	50	0	50	0	6-Mercaptopurine <=>	Mercaptopurine_e <=>	drains / exchanges
EXCbothC02646_e	EXC_BOTH_C02646_e	C02646_e <=>		1	-50	50	0	50	0	50	0	4-Coumaryl alcohol <=>	pCoumarylalcohol_e <=>	drains / exchanges
EXCbothC02730_e	EXC_BOTH_C02730_e	C02730_e <=>		1	-50	50	-50	50	-50	50	0	2-Succinylbenzoate <=>	sucbz_e <=>	drains / exchanges
EXCbothC03170_e	EXC_BOTH_C03170_e	C03170_e <=>		1	-50	50	0	50	0	50	0	Trypanothione disulfide <=>	TSST_e <=>	drains / exchanges
EXCbothC03263_e	EXC_BOTH_C03263_e	C03263_e <=>		1	-50	50	0	50	0	50	0	Coproporphyrinogen III <=>	cpppg3_e <=>	drains / exchanges
EXCbothC03451_e	EXC_BOTH_C03451_e	C03451_e <=>		1	-50	50	0	50	0	50	0	(R)-S-Lactoylglutathione <=>	lgtS_e <=>	drains / exchanges
EXCbothC03912_e	EXC_BOTH_C03912_e	C03912_e <=>		1	-50	50	0	50	-50	50	0	(S)-1-Pyrroline-5-carboxylate <=>	1pyr5c_e <=>	drains / exchanges
EXCbothC04281_e	EXC_BOTH_C04281_e	C04281_e <=>		1	-50	50	0	50	0	50	0	L-1-Pyrroline-3-hydroxy-5-carboxylate <=>	1p3h5c_e <=>	drains / exchanges
EXCbothC05335_e	EXC_BOTH_C05335_e	C05335_e <=>		1	-50	50	-50	50	-50	50	0	L-Selenomethionine <=>	Lselenomethionine_e <=>	drains / exchanges
EXCbothC05512_e	EXC_BOTH_C05512_e	C05512_e <=>		1	-50	50	-0.001	50	-0.0025	50	0	Deoxyinosine <=>	din_e <=>	drains / exchanges
EXCbothC05527_e	EXC_BOTH_C05527_e	C05527_e <=>		1	-50	50	0	50	0	50	0	3-Sulfinylpyruvate <=>	3sulfinopyruvate_e <=>	drains / exchanges
EXCbothC05528_e	EXC_BOTH_C05528_e	C05528_e <=>		1	-50	50	0	50	0	50	0	3-Sulfopyruvate <=>	3spyr_e <=>	drains / exchanges
EXCbothC05684_e	EXC_BOTH_C05684_e	C05684_e <=>		1	-50	50	0	50	0	50	0	Selenite <=>	slnt_e <=>	drains / exchanges
EXCbothC05691_e	EXC_BOTH_C05691_e	C05691_e <=>		1	-50	50	0	50	0	50	0	Se-Adenosylselenomethionine <=>	seasmet_e <=>	drains / exchanges
EXCbothC05692_e	EXC_BOTH_C05692_e	C05692_e <=>		1	-50	50	-0.001	50	-0.0025	50	0	Se-Adenosyl-L-selenohomocysteine <=>	Ladenosylselenohomocysteine_e <=>	drains / exchanges
EXCbothC05697_e	EXC_BOTH_C05697_e	C05697_e <=>		1	-50	50	0	50	0	50	0	Selenate <=>	selenate_e <=>	drains / exchanges
EXCbothC05698_e	EXC_BOTH_C05698_e	C05698_e <=>		1	-50	50	0	50	0	50	0	Selenohomocysteine <=>	selhcys_e <=>	drains / exchanges
EXCbothC05703_e	EXC_BOTH_C05703_e	C05703_e <=>		1	-50	50	0	50	0	50	0	Methaneselenol <=>	Methaneselenol_e <=>	drains / exchanges
EXCbothC05726_e	EXC_BOTH_C05726_e	C05726_e <=>		1	-50	50	0	50	0	50	0	S-Substituted L-cysteine <=>	RSAlanine_e <=>	drains / exchanges
EXCbothC05729_e	EXC_BOTH_C05729_e	C05729_e <=>		1	-50	50	0	50	0	50	0	R-S-Cysteinylglycine <=>	RSCysteinylglycine_e <=>	drains / exchanges
EXCbothC05841_e	EXC_BOTH_C05841_e	C05841_e <=>		1	-50	50	-50	50	-50	50	0	Nicotinate D-ribonucleoside <=>	nicrns_e <=>	drains / exchanges
EXCbothC05946_e	EXC_BOTH_C05946_e	C05946_e <=>		1	-50	50	0	50	0	50	0	D-4-Hydroxy-2-oxoglutarate <=>	4h2oglt_e <=>	drains / exchanges
EXCbothC05947_e	EXC_BOTH_C05947_e	C05947_e <=>		1	-50	50	0	50	0	50	0	L-erythro-4-Hydroxyglutamate <=>	4hglu_e <=>	drains / exchanges
EXCbothC07648_e	EXC_BOTH_C07648_e	C07648_e <=>		1	-50	50	0	50	0	50	0	Thioguanine <=>	Thioguanine_e <=>	drains / exchanges
EXCbothC07649_e	EXC_BOTH_C07649_e	C07649_e <=>		1	-50	50	0	50	0	50	0	5-FU <=>	5FU_e <=>	drains / exchanges
EXCbothC09332_e	EXC_BOTH_C09332_e	C09332_e <=>		1	-50	50	0	50	0	50	0	Tetrahydrofolyl-[Glu](2) <=>	thfglu_e <=>	drains / exchanges
EXCbothC11355_e	EXC_BOTH_C11355_e	C11355_e <=>		1	-50	50	0	50	0	50	0	4-Amino-4-deoxychorismate <=>	4adcho_e <=>	drains / exchanges
EXCbothC12205_e	EXC_BOTH_C12205_e	C12205_e <=>		1	-50	50	0	50	0	50	0	5-Hydroxyconiferyl alcohol <=>	5Hydroxyconiferylalcohol_e <=>	drains / exchanges
EXCbothC16565_e	EXC_BOTH_C16565_e	C16565_e <=>		1	-50	50	0	50	0	50	0	Aminopropylcadaverine <=>	na15dap_e <=>	drains / exchanges
EXCbothC16614_e	EXC_BOTH_C16614_e	C16614_e <=>		1	-50	50	0	50	0	50	0	6-Methylmercaptopurine <=>	6Methylmercaptopurine_e <=>	drains / exchanges
EXCbothC16633_e	EXC_BOTH_C16633_e	C16633_e <=>		1	-50	50	0	50	0	50	0	5-Fluorouridine <=>	5Fluorouridine_e <=>	drains / exchanges
EXCbothC16663_e	EXC_BOTH_C16663_e	C16663_e <=>		1	-50	50	0	50	0	50	0	Tryparedoxin <=>	Tryparedoxin_e <=>	drains / exchanges
EXCbothC16664_e	EXC_BOTH_C16664_e	C16664_e <=>		1	-50	50	0	50	0	50	0	Tryparedoxin disulfide <=>	Tryparedoxindisulfide_e <=>	drains / exchanges
EXCbothC16681_e	EXC_BOTH_C16681_e	C16681_e <=>		1	-50	50	0	50	0	50	0	9-cis-Retinal <=>	9cisRetinal_e <=>	drains / exchanges
EXCbothC16682_e	EXC_BOTH_C16682_e	C16682_e <=>		1	-50	50	0	50	0	50	0	9-cis-Retinol <=>	9cisRetinol_e <=>	drains / exchanges
EXCbothC18902_e	EXC_BOTH_C18902_e	C18902_e <=>		1	-50	50	0	50	0	50	0	Methylselenic acid <=>	C18902_e <=>	drains / exchanges
EXCbothC00109_e	EXC_BOTH_C00109_e	C00109_e <=>		1	-50	50	0	50	0	50	0	2-Oxobutanoate <=>	2obut_e <=>	drains / exchanges
EXCbothC00153_e	EXC_BOTH_C00153_e	C00153_e <=>		1	-50	50	-50	50	-50	50	0	Nicotinamide <=>	ncam_e <=>	drains / exchanges
EXCbothC00330_e	EXC_BOTH_C00330_e	C00330_e <=>		1	-50	50	-0.001	50	-0.0025	50	0	Deoxyguanosine <=>	dgsn_e <=>	drains / exchanges
EXCbothC00387_e	EXC_BOTH_C00387_e	C00387_e <=>		1	-50	50	-0.001	50	-0.0025	50	0	Guanosine <=>	gsn_e <=>	drains / exchanges
EXCbothC00475_e	EXC_BOTH_C00475_e	C00475_e <=>		1	-50	50	-0.001	50	-0.0025	50	0	Cytidine <=>	cytd_e <=>	drains / exchanges
EXCbothC00526_e	EXC_BOTH_C00526_e	C00526_e <=>		1	-50	50	0	50	0	50	0	Deoxyuridine <=>	duri_e <=>	drains / exchanges
EXCbothC00881_e	EXC_BOTH_C00881_e	C00881_e <=>		1	-50	50	0	50	0	50	0	Deoxycytidine <=>	dcyt_e <=>	drains / exchanges
EXCbothC01762_e	EXC_BOTH_C01762_e	C01762_e <=>		1	-50	50	-0.001	50	-0.0025	50	0	Xanthosine <=>	xtsn_e <=>	drains / exchanges
EXCbothC03150_e	EXC_BOTH_C03150_e	C03150_e <=>		1	-50	50	-50	50	-50	50	0	N-Ribosylnicotinamide <=>	rnam_e <=>	drains / exchanges
EXCbothC05823_e	EXC_BOTH_C05823_e	C05823_e <=>		1	-50	50	0	50	0	50	0	3-Mercaptolactate <=>	mercplac_e <=>	drains / exchanges
EXCbothC05984_e	EXC_BOTH_C05984_e	C05984_e <=>		1	-50	50	0	50	0	50	0	2-Hydroxybutanoic acid <=>	2hbut_e <=>	drains / exchanges
EXCbothC11537_e	EXC_BOTH_C11537_e	C11537_e <=>		1	-50	50	0	50	0	50	0	(2R)-3-Sulfolactate <=>	2R3Sulfolactate_e <=>	drains / exchanges
EXCbothC12739_e	EXC_BOTH_C12739_e	C12739_e <=>		1	-50	50	0	50	0	50	0	Doxifluridine <=>	Doxifluridine_e <=>	drains / exchanges
EXCbothC15586_e	EXC_BOTH_C15586_e	C15586_e <=>		1	-50	50	0	50	0	50	0	N-D-Ribosylpurine <=>	nebari_e <=>	drains / exchanges
EXCbothC15587_e	EXC_BOTH_C15587_e	C15587_e <=>		1	-50	50	0	50	0	50	0	Purine <=>	C15587_e <=>	drains / exchanges
EXCbothC16635_e	EXC_BOTH_C16635_e	C16635_e <=>		1	-50	50	0	50	0	50	0	5-Deoxy-5-fluorocytidine <=>	5Deoxy5fluorocytidine_e <=>	drains / exchanges
EXCbothC20463_e	EXC_BOTH_C20463_e	C20463_e <=>		1	-50	50	0	50	0	50	0	Purine deoxyribonucleoside <=>	C20463_e <=>	drains / exchanges
EXCbothC00422_e	EXC_BOTH_C00422_e	C00422_e <=>		1	-50	50	0	50	0	50	0	Triacylglycerol <=>	triglyc_SC_e <=>	drains / exchanges
EXCbothC00836_e	EXC_BOTH_C00836_e	C00836_e <=>		1	-50	50	0	50	0	50	0	Sphinganine <=>	sphgn_e <=>	drains / exchanges
EXCbothC02934_e	EXC_BOTH_C02934_e	C02934_e <=>		1	-50	50	0	50	0	50	0	3-Dehydrosphinganine <=>	3dsphgn_e <=>	drains / exchanges
EXCbothC01092_e	EXC_BOTH_C01092_e	C01092_e <=>		1	-50	50	0	50	0	50	0	8-Amino-7-oxononanoate <=>	8aonn_e <=>	drains / exchanges
EXCbothC03201_e	EXC_BOTH_C03201_e	C03201_e <=>		1	-50	50	0	50	0	50	0	1-Alkyl-2-acylglycerol <=>	1Oalkyl2acylsnglycerol_e <=>	drains / exchanges
EXCbothC03454_e	EXC_BOTH_C03454_e	C03454_e <=>		1	-50	50	0	50	0	50	0	1-Alkenyl-2-acylglycerol <=>	1Alkenyl2acylglycerol_e <=>	drains / exchanges
EXCbothC03508_e	EXC_BOTH_C03508_e	C03508_e <=>		1	-50	50	-50	50	-50	50	0	L-2-Amino-3-oxobutanoic acid <=>	2aobut_e <=>	drains / exchanges
EXCbothC03820_e	EXC_BOTH_C03820_e	C03820_e <=>		1	-50	50	0	50	0	50	0	1-Alkyl-2-acetyl-sn-glycerol <=>	a1Oalkyl2acetylsnglycerol_e <=>	drains / exchanges
EXCbothC05781_e	EXC_BOTH_C05781_e	C05781_e <=>		1	-50	50	-50	50	0	50	0	Oxyhemoglobin <=>	Oxyhemoglobin_e <=>	drains / exchanges
EXCbothC00187_e	EXC_BOTH_C00187_e	C00187_e <=>		1	-50	50	-50	50	-50	50	0	Cholesterol <=>	choles_e <=>	drains / exchanges
EXCbothC00712_e	EXC_BOTH_C00712_e	C00712_e <=>		1	-50	50	-50	50	0	50	0	(9Z)-Octadecenoic acid <=>	oleac_e <=>	drains / exchanges
EXCbothC01530_e	EXC_BOTH_C01530_e	C01530_e <=>		1	-50	50	-50	50	0	50	0	Octadecanoic acid <=>	ocdca_e <=>	drains / exchanges
EXCbothC01595_e	EXC_BOTH_C01595_e	C01595_e <=>		1	-50	50	-50	50	0	50	0	Linoleate <=>	Linoleate_e <=>	drains / exchanges
EXCbothC06424_e	EXC_BOTH_C06424_e	C06424_e <=>		1	-50	50	-50	50	0	50	0	Tetradecanoic acid <=>	ttdca_e <=>	drains / exchanges
EXCbothC00120_e	EXC_BOTH_C00120_e	C00120_e <=>		1	-50	50	-50	50	-50	50	0	Biotin <=>	btn_e <=>	drains / exchanges
EXCbothC00440_e	EXC_BOTH_C00440_e	C00440_e <=>		1	-50	50	0	50	0	50	0	5-Methyltetrahydrofolate <=>	5mthf_e <=>	drains / exchanges
EXCbothC06453_e	EXC_BOTH_C06453_e	C06453_e <=>		1	-50	50	-50	50	-50	50	0	Methylcobalamin <=>	methylcobalamin_e <=>	drains / exchanges
EXCbothC00058_e	EXC_BOTH_C00058_e	C00058_e <=>		1	-50	50	0	50	0	50	0	Formate <=>	for_e <=>	drains / exchanges
EXCbothC00184_e	EXC_BOTH_C00184_e	C00184_e <=>		1	-50	50	0	50	0	50	0	Glycerone <=>	dha_e <=>	drains / exchanges
EXCbothC00195_e	EXC_BOTH_C00195_e	C00195_e <=>		1	-50	50	-50	50	0	50	0	N-Acylsphingosine <=>	ceraD_e <=>	drains / exchanges
EXCbothC00250_e	EXC_BOTH_C00250_e	C00250_e <=>		1	-50	50	-50	50	-50	50	0	Pyridoxal <=>	pydx_e <=>	drains / exchanges
EXCbothC00314_e	EXC_BOTH_C00314_e	C00314_e <=>		1	-50	50	-50	50	0	50	0	Pyridoxine <=>	pydxn_e <=>	drains / exchanges
EXCbothC00319_e	EXC_BOTH_C00319_e	C00319_e <=>		1	-50	50	-50	50	0	50	0	Sphingosine <=>	Sphingoid_e <=>	drains / exchanges
EXCbothC00534_e	EXC_BOTH_C00534_e	C00534_e <=>		1	-50	50	-50	50	-50	50	0	Pyridoxamine <=>	pydam_e <=>	drains / exchanges
EXCbothC00831_e	EXC_BOTH_C00831_e	C00831_e <=>		1	-50	50	-50	50	-50	50	0	Pantetheine <=>	ptth_e <=>	drains / exchanges
EXCbothC00864_e	EXC_BOTH_C00864_e	C00864_e <=>		1	-50	50	-50	50	-50	50	0	Pantothenate <=>	pntoR_e <=>	drains / exchanges
EXCbothC01335_e	EXC_BOTH_C01335_e	C01335_e <=>		1	-50	50	0	50	0	50	0	ROH <=>	ROH_e <=>	drains / exchanges
EXCbothC02763_e	EXC_BOTH_C02763_e	C02763_e <=>		1	-50	50	0	50	-50	50	0	2-Hydroxy-3-phenylpropenoate <=>	enolPhenylpyruvate_e <=>	drains / exchanges
EXCbothC04079_e	EXC_BOTH_C04079_e	C04079_e <=>		1	-50	50	-50	50	-50	50	0	N-((R)-Pantothenoyl)-L-cysteine <=>	ptcys_e <=>	drains / exchanges
EXCbothC05350_e	EXC_BOTH_C05350_e	C05350_e <=>		1	-50	50	0	50	-50	50	0	2-Hydroxy-3-(4-hydroxyphenyl)propenoate <=>	4Hydroxyenolphenylpyruvate_e <=>	drains / exchanges
EXCbothC12126_e	EXC_BOTH_C12126_e	C12126_e <=>		1	-50	50	0	50	-50	50	0	Dihydroceramide <=>	Dihydroceramide_e <=>	drains / exchanges
EXCbothC15498_e	EXC_BOTH_C15498_e	C15498_e <=>		1	-50	50	0	50	0	50	0	ROOH <=>	ROOH_e <=>	drains / exchanges
EXCbothC00160_e	EXC_BOTH_C00160_e	C00160_e <=>		1	-50	50	0	50	0	50	0	Glycolate <=>	glyclt_e <=>	drains / exchanges
EXCbothC00427_e	EXC_BOTH_C00427_e	C00427_e <=>		1	-50	50	0	50	0	50	0	Prostaglandin H2 <=>	prostaglandinH2_e <=>	drains / exchanges
EXCbothC00546_e	EXC_BOTH_C00546_e	C00546_e <=>		1	-50	50	0	50	0	50	0	Methylglyoxal <=>	mthgxl_e <=>	drains / exchanges
EXCbothC00584_e	EXC_BOTH_C00584_e	C00584_e <=>		1	-50	50	0	50	0	50	0	Prostaglandin E2 <=>	Dinoprostone_e <=>	drains / exchanges
EXCbothC00696_e	EXC_BOTH_C00696_e	C00696_e <=>		1	-50	50	0	50	0	50	0	Prostaglandin D2 <=>	ProstaglandinD2_e <=>	drains / exchanges
EXCbothC00989_e	EXC_BOTH_C00989_e	C00989_e <=>		1	-50	50	0	50	0	50	0	4-Hydroxybutanoic acid <=>	ghb_e <=>	drains / exchanges
EXCbothC01449_e	EXC_BOTH_C01449_e	C01449_e <=>		1	-50	50	0	50	0	50	0	Queuine <=>	C01449_e <=>	drains / exchanges
EXCbothC01563_e	EXC_BOTH_C01563_e	C01563_e <=>		1	-50	50	0	50	0	50	0	Carbamate <=>	cbm_e <=>	drains / exchanges
EXCbothC02170_e	EXC_BOTH_C02170_e	C02170_e <=>		1	-50	50	0	50	0	50	0	Methylmalonate <=>	mmal_e <=>	drains / exchanges
EXCbothC02356_e	EXC_BOTH_C02356_e	C02356_e <=>		1	-50	50	0	50	0	50	0	(S)-2-Aminobutanoate <=>	S2Aminobutanoate_e <=>	drains / exchanges
EXCbothC02723_e	EXC_BOTH_C02723_e	C02723_e <=>		1	-50	50	0	50	0	50	0	N-Methylputrescine <=>	NMethylputrescine_e <=>	drains / exchanges
EXCbothC16675_e	EXC_BOTH_C16675_e	C16675_e <=>		1	-50	50	0	50	0	50	0	7-Aminomethyl-7-carbaguanine <=>	C16675_e <=>	drains / exchanges
EXCbothC21015_e	EXC_BOTH_C21015_e	C21015_e <=>		1	-50	50	0	50	0	50	0	gamma-L-Glutamyl-L-2-aminobutyrate <=>	C21015_e <=>	drains / exchanges
EXCbothC21016_e	EXC_BOTH_C21016_e	C21016_e <=>		1	-50	50	0	50	0	50	0	Ophthalmate <=>	C21016_e <=>	drains / exchanges
EXCbothC00032_e	EXC_BOTH_C00032_e	C00032_e <=>		1	-50	50	-50	50	0	50	0	Heme <=>	hemeb_e <=>	drains / exchanges
EXCbothC00156_e	EXC_BOTH_C00156_e	C00156_e <=>		1	-50	50	0	50	0	50	0	4-Hydroxybenzoate <=>	4hbz_e <=>	drains / exchanges
EXCbothC00430_e	EXC_BOTH_C00430_e	C00430_e <=>		1	-50	50	0	50	0	50	0	5-Aminolevulinate <=>	5aop_e <=>	drains / exchanges
EXCbothC00725_e	EXC_BOTH_C00725_e	C00725_e <=>		1	-50	50	-50	50	-50	50	0	Lipoate <=>	lipoate_e <=>	drains / exchanges
EXCbothC05198_e	EXC_BOTH_C05198_e	C05198_e <=>		1	-50	50	-0.001	50	-0.0025	50	0	5-Deoxyadenosine <=>	dad5_e <=>	drains / exchanges
EXCbothC14818_e	EXC_BOTH_C14818_e	C14818_e <=>		1	-50	50	-50	50	-50	50	0	Fe2+ <=>	fe2_e <=>	drains / exchanges
EXCbothC17023_e	EXC_BOTH_C17023_e	C17023_e <=>		1	-50	50	0	50	0	50	0	Sulfur donor <=>	Sulfurdonor_e <=>	drains / exchanges
EXCbothC03657_e	EXC_BOTH_C03657_e	C03657_e <=>		1	-50	50	0	50	0	50	0	1,4-Dihydroxy-2-naphthoate <=>	dhna_e <=>	drains / exchanges
EXCbothC00060_e	EXC_BOTH_C00060_e	C00060_e <=>		1	-50	50	0	50	0	50	0	Carboxylate <=>	cbs_168_e <=>	drains / exchanges
EXCbothC00266_e	EXC_BOTH_C00266_e	C00266_e <=>		1	-50	50	0	50	0	50	0	Glycolaldehyde <=>	gcald_e <=>	drains / exchanges
EXCbothC00445_e	EXC_BOTH_C00445_e	C00445_e <=>		1	-50	50	0	50	0	50	0	5,10-Methenyltetrahydrofolate <=>	methf_e <=>	drains / exchanges
EXCbothC00493_e	EXC_BOTH_C00493_e	C00493_e <=>		1	-50	50	0	50	0	50	0	Shikimate <=>	skm_e <=>	drains / exchanges
EXCbothC00885_e	EXC_BOTH_C00885_e	C00885_e <=>		1	-50	50	0	50	0	50	0	Isochorismate <=>	ichor_e <=>	drains / exchanges
EXCbothC00944_e	EXC_BOTH_C00944_e	C00944_e <=>		1	-50	50	0	50	0	50	0	3-Dehydroquinate <=>	3dhq_e <=>	drains / exchanges
EXCbothC02637_e	EXC_BOTH_C02637_e	C02637_e <=>		1	-50	50	0	50	0	50	0	3-Dehydroshikimate <=>	3dhsk_e <=>	drains / exchanges
EXCbothC03172_e	EXC_BOTH_C03172_e	C03172_e <=>		1	-50	50	0	50	0	50	0	S-Methyl-L-methionine <=>	mmet_e <=>	drains / exchanges
EXCbothC04874_e	EXC_BOTH_C04874_e	C04874_e <=>		1	-50	50	0	50	0	50	0	2-Amino-4-hydroxy-6-(D-erythro-1,2,3-trihydroxypropyl)-7,8-dihydropteridine <=>	dhnpt_e <=>	drains / exchanges
EXCbothC05690_e	EXC_BOTH_C05690_e	C05690_e <=>		1	-50	50	-50	50	-50	50	0	Se-Methylselenomethionine <=>	SeMethylselenomethionine_e <=>	drains / exchanges
EXCbothC05817_e	EXC_BOTH_C05817_e	C05817_e <=>		1	-50	50	0	50	0	50	0	(1R,6R)-6-Hydroxy-2-succinylcyclohexa-2,4-diene-1-carboxylate <=>	2shchc_e <=>	drains / exchanges
EXCbothC16519_e	EXC_BOTH_C16519_e	C16519_e <=>		1	-50	50	0	50	0	50	0	2-Succinyl-5-enolpyruvyl-6-hydroxy-3-cyclohexene-1-carboxylate <=>	2sephchc_e <=>	drains / exchanges
EXCbothC01279_e	EXC_BOTH_C01279_e	C01279_e <=>		1	-50	50	0	50	0	50	0	4-Amino-5-hydroxymethyl-2-methylpyrimidine <=>	4ahmmp_e <=>	drains / exchanges
EXCbothC04294_e	EXC_BOTH_C04294_e	C04294_e <=>		1	-50	50	0	50	0	50	0	5-(2-Hydroxyethyl)-4-methylthiazole <=>	4mhetz_e <=>	drains / exchanges
EXCbothC01019_e	EXC_BOTH_C01019_e	C01019_e <=>		1	-50	50	-0.0023	50	-0.0058	50	0	6-Deoxy-L-galactose <=>	fucL_e <=>	drains / exchanges
EXCbothC00984_e	EXC_BOTH_C00984_e	C00984_e <=>		1	-50	50	-0.0023	50	-0.0058	50	0	alpha-D-Galactose <=>	alphaDGalactose_e <=>	drains / exchanges
EXCbothC00029_e	EXC_BOTH_C00029_e	C00029_e <=>		1	-50	50	-0.0002	50	-0.0006	50	0	UDP-glucose <=>	udpg_e <=>	drains / exchanges
EXCbothC00043_e	EXC_BOTH_C00043_e	C00043_e <=>		1	-50	50	-0.0002	50	0	50	0	UDP-N-acetyl-D-glucosamine <=>	uacgam_e <=>	drains / exchanges
EXCbothC00096_e	EXC_BOTH_C00096_e	C00096_e <=>		1	-50	50	-0.005	50	-0.0125	50	0	GDP-mannose <=>	gdpmann_e <=>	drains / exchanges
EXCbothC00042_e	EXC_BOTH_C00042_e	C00042_e <=>		1	-50	50	0	50	0	50	0	Succinate <=>	succ_e <=>	drains / exchanges
EXCbothC00272_e	EXC_BOTH_C00272_e	C00272_e <=>		1	-50	50	-50	50	-50	50	0	Tetrahydrobiopterin <=>	thbpt_e <=>	drains / exchanges
EXCbothC00334_e	EXC_BOTH_C00334_e	C00334_e <=>		1	-50	50	0	50	0	50	0	4-Aminobutanoate <=>	4abut_e <=>	drains / exchanges
EXCbothC00536_e	EXC_BOTH_C00536_e	C00536_e <=>		1	-50	50	0	50	0	50	0	Triphosphate <=>	triphosphate4_e <=>	drains / exchanges
EXCbothC03684_e	EXC_BOTH_C03684_e	C03684_e <=>		1	-50	50	0	50	-50	50	0	6-Pyruvoyltetrahydropterin <=>	6pthp_e <=>	drains / exchanges
EXCbothC05650_e	EXC_BOTH_C05650_e	C05650_e <=>		1	-50	50	0	50	0	50	0	Tetrahydropteridine <=>	C05650_e <=>	drains / exchanges
EXCbothC00327_e	EXC_BOTH_C00327_e	C00327_e <=>		1	-50	50	0	50	0	50	0	L-Citrulline <=>	citrL_e <=>	drains / exchanges
EXCbothC00533_e	EXC_BOTH_C00533_e	C00533_e <=>		1	-50	50	0	50	0	50	0	Nitric oxide <=>	nitricoxide_e <=>	drains / exchanges
EXCbothC01134_e	EXC_BOTH_C01134_e	C01134_e <=>		1	-50	50	0	50	0	50	0	Pantetheine 4-phosphate <=>	pan4p_e <=>	drains / exchanges
EXCbothbiomass_e	EXC_BOTH_biomass	biomass <=>		1	-50	50	-50	50	-50	50	0	biomass <=>	biomass <=>	drains / exchanges
Tc2rC00249_c	T_c_to_r_C00249_c	C00249_c <=> C00249_r		1	-50	50	-50	50	-50	50	0	Hexadecanoic acid <=> Hexadecanoic acid	hdca_c <=> hdca_c	Transport between c and r
R01280_r	Palmitate:CoA ligase (AMP-forming)	C00002_r + C00010_r + C00080_r + C00249_r <=> C00154_r + C00013_r + C00020_r	(PBANKA_1239900)	1	0	50	0	50	0	50	0	ATP + CoA + H+ + Hexadecanoic acid <=> Palmitoyl-CoA + Diphosphate + AMP	atp_r + coa_r + h_r + hdca_c <=> pmtcoa_r + ppi_r + amp_r	Fatty acid metabolism / FAE	6.2.1.3
rat021526_r	Desaturase	C00004_r + C00007_r + C00080_r + C00712_r <=> 2 C00001_r + C00003_r + C01595_r	(PBANKA_1110700 and PBANKA_1143400)	1	0	50	0	50	0	50	0	NADH + Oxygen + H+ + (9Z)-Octadecenoic acid <=> 2 H2O + NAD+ + Linoleate	nadh_r + o2_r + h_r + oleac_r <=> 2 h2o_r + nad_r + Linoleate_c	Fatty acid metabolism / FAE	1.14.19.-	SCD+ACOT	FAE pathway (Figure 6)
Tc2rC01595_c	T_c_to_r_C01595_c	C01595_c <=> C01595_r		1	-50	50	-50	50	-50	50	0	Linoleate <=> Linoleate	Linoleate_c <=> Linoleate_c	Transport between c and r

## Sheet: S4.2
Metabolite name	Metabolite description	Metabolite formula
C00001_c	H2O	H2O
C00002_c	ATP	C10H13N5O13P3
C00003_c	NAD+	C21H26N7O14P2
C00004_c	NADH	C21H27N7O14P2
C00005_c	NADPH	C21H27N7O17P3
C00006_c	NADP+	C21H26N7O17P3
C00007_c	Oxygen	O2
C00008_c	ADP	C10H13N5O10P2
C00009_c	Orthophosphate	HO4P
C00010_c	CoA	C21H33N7O16P3S
C00011_c	CO2	CO2
C00013_c	Diphosphate	H2O7P2
C00014_c	NH4+	H4N
C00015_c	UDP	C9H12N2O12P2
C00016_c	FAD	C27H31N9O15P2
C00018_c	Pyridoxal phosphate	C8H9NO6P
C00019_c	S-Adenosyl-L-methionine	C15H23N6O5S
C00020_c	AMP	C10H13N5O7P
C00021_c	S-Adenosyl-L-homocysteine	C14H20N6O5S
C00022_c	Pyruvate	C3H3O3
C00024_c	Acetyl-CoA	C23H35N7O17P3S
C00025_c	L-Glutamate	C5H8NO4
C00026_c	2-Oxoglutarate	C5H4O5
C00027_c	Hydrogen peroxide	H2O2
C00031_c	D-Glucose	C6H12O6
C00033_c	Acetate	C2H3O2
C00035_c	GDP	C10H13N5O11P2
C00036_c	Oxaloacetate	C4H2O5
C00037_c	Glycine	C2H5NO2
C00041_c	L-Alanine	C3H7NO2
C00043_c	UDP-N-acetyl-D-glucosamine	C17H25N3O17P2
C00044_c	GTP	C10H13N5O14P3
C00047_c	L-Lysine	C6H15N2O2
C00049_c	L-Aspartate	C4H6NO4
C00051_c	Glutathione	C10H16N3O6S
C00054_c	Adenosine 3',5'-bisphosphate	C10H13N5O10P2
C00055_c	CMP	C9H13N3O8P
C00059_c	Sulfate	O4S
C00061_c	FMN	C17H20N4O9P
C00062_c	L-Arginine	C6H15N4O2
C00063_c	CTP	C9H13N3O14P3
C00064_c	L-Glutamine	C5H10N2O3
C00065_c	L-Serine	C3H7NO3
C00067_c	Formaldehyde	CH2O
C00068_c	Thiamin diphosphate	C12H17N4O7P2S
C00073_c	L-Methionine	C5H11NO2S
C00074_c	Phosphoenolpyruvate	C3H3O6P
C00075_c	UTP	C9H12N2O15P3
C00077_c	L-Ornithine	C5H13N2O2
C00078_c	L-Tryptophan	C11H12N2O2
C00079_c	L-Phenylalanine	C9H11NO2
C00080_c	H+	H
C00081_c	ITP	C10H12N4O14P3
C00082_c	L-Tyrosine	C9H11NO3
C00084_c	Acetaldehyde	C2H4O
C00085_c	D-Fructose 6-phosphate	C6H12O9P
C00086_c	Urea	CH4N2O
C00092_c	D-Glucose 6-phosphate	C6H12O9P
C00095_c	D-Fructose	C6H12O6
C00096_c	GDP-mannose	C16H23N5O16P2
C00097_c	L-Cysteine	C3H7NO2S
C00100_c	Propanoyl-CoA	C24H37N7O17P3S
C00101_c	Tetrahydrofolate	C19H21N7O6
C00103_c	D-Glucose 1-phosphate	C6H12O9P
C00104_c	IDP	C10H12N4O11P2
C00105_c	UMP	C9H12N2O9P
C00106_c	Uracil	C4H4N2O2
C00111_c	Glycerone phosphate	C3H6O6P
C00112_c	CDP	C9H13N3O11P2
C00114_c	Choline	C5H14NO
C00116_c	Glycerol	C3H8O3
C00117_c	D-Ribose 5-phosphate	C5H10O8P
C00118_c	D-Glyceraldehyde 3-phosphate	C3H6O6P
C00119_c	5-Phospho-alpha-D-ribose 1-diphosphate	C5H10O14P3
C00122_c	Fumarate	C4H2O4
C00123_c	L-Leucine	C6H13NO2
C00127_c	Glutathione disulfide	C20H30N6O12S2
C00129_c	Isopentenyl diphosphate	C5H10O7P2
C00130_c	IMP	C10H12N4O8P
C00131_c	dATP	C10H13N5O12P3
C00132_c	Methanol	CH4O
C00134_c	Putrescine	C4H14N2
C00135_c	L-Histidine	C6H9N3O2
C00137_c	myo-Inositol	C6H12O6
C00138_c	Reduced ferredoxin	Fe2R4S6
C00139_c	Oxidized ferredoxin	Fe2R4S6
C00143_c	5,10-Methylenetetrahydrofolate	C20H21N7O6
C00144_c	GMP	C10H13N5O8P
C00147_c	Adenine	C5H5N5
C00148_c	L-Proline	C5H8NO2
C00149_c	(S)-Malate	C4H4O5
C00152_c	L-Asparagine	C4H8N2O3
C00154_c	Palmitoyl-CoA	C37H63N7O17P3S
C00155_c	L-Homocysteine	C4H9NO2S
C00158_c	Citrate	C6H5O7
C00159_c	D-Mannose	C6H12O6
C00162_c	Fatty acid	CO2R
C00163_c	Propanoate	C3H5O2
C00166_c	Phenylpyruvate	C9H7O3
C00169_c	Carbamoyl phosphate	CH3NO5P
C00170_c	5'-Methylthioadenosine	C11H15N5O3S
C00183_c	L-Valine	C5H11NO2
C00188_c	L-Threonine	C4H9NO3
C00189_c	Ethanolamine	C2H8NO
C00197_c	3-Phospho-D-glycerate	C3H5O7P
C00199_c	D-Ribulose 5-phosphate	C5H10O8P
C00201_c	Nucleoside triphosphate	C5H9O13P3R
C00206_c	dADP	C10H13N5O9P2
C00212_c	Adenosine	C10H13N5O4
C00224_c	Adenylyl sulfate	C10H12N5O10PS
C00229_c	Acyl-carrier protein	C11H21N2O7PRS
C00231_c	D-Xylulose 5-phosphate	C5H10O8P
C00234_c	10-Formyltetrahydrofolate	C20H21N7O7
C00235_c	Dimethylallyl diphosphate	C5H10O7P2
C00236_c	3-Phospho-D-glyceroyl phosphate	C3H6O10P2
C00239_c	dCMP	C9H13N3O7P
C00242_c	Guanine	C5H5N5O
C00249_c	Hexadecanoic acid	C16H31O2
C00251_c	Chorismate	C10H8O6
C00253_c	Nicotinate	C6H4NO2
C00255_c	Riboflavin	C17H20N4O6
C00256_c	(R)-Lactate	C3H5O3
C00262_c	Hypoxanthine	C5H4N4O
C00269_c	CDP-diacylglycerol	C14H17N3O15P2R2
C00275_c	D-Mannose 6-phosphate	C6H12O9P
C00279_c	D-Erythrose 4-phosphate	C4H8O7P
C00286_c	dGTP	C10H13N5O13P3
C00288_c	HCO3-	CHO3
C00294_c	Inosine	C10H12N4O5
C00295_c	Orotate	C5H3N2O4
C00299_c	Uridine	C9H12N2O6
C00302_c	DL-Glutamate	C5H8NO4
C00307_c	CDP-choline	C14H25N4O11P2
C00311_c	Isocitrate	C6H5O7
C00315_c	Spermidine	C7H22N3
C00325_c	GDP-L-fucose	C16H23N5O15P2
C00329_c	D-Glucosamine	C6H14NO5
C00337_c	(S)-Dihydroorotate	C5H5N2O4
C00341_c	Geranyl diphosphate	C10H18O7P2
C00342_c	Thioredoxin	C6H9NO2R2S2
C00343_c	Thioredoxin disulfide	C6H7NO2R2S2
C00344_c	Phosphatidylglycerol	C10H12N4O4R4S2
C00345_c	6-Phospho-D-gluconate	C6H11O10P
C00346_c	Ethanolamine phosphate	C2H8NO4P
C00352_c	D-Glucosamine 6-phosphate	C6H14NO8P
C00354_c	D-Fructose 1,6-bisphosphate	C6H12O12P2
C00357_c	N-Acetyl-D-glucosamine 6-phosphate	C8H15NO9P
C00360_c	dAMP	C10H13N5O6P
C00361_c	dGDP	C10H13N5O10P2
C00363_c	dTDP	C10H14N2O11P2
C00364_c	dTMP	C10H14N2O8P
C00365_c	dUMP	C9H12N2O8P
C00376_c	Retinal	C20H28O
C00378_c	Thiamine	C12H17N4OS
C00385_c	Xanthine	C5H4N4O2
C00407_c	L-Isoleucine	C6H13NO2
C00415_c	Dihydrofolate	C19H19N7O6
C00416_c	Phosphatidate	C5H6O8PR2
C00417_c	cis-Aconitate	C6H3O6
C00438_c	N-Carbamoyl-L-aspartate	C5H6N2O5
C00447_c	Sedoheptulose 1,7-bisphosphate	C7H14O13P2
C00448_c	trans,trans-Farnesyl diphosphate	C15H26O7P2
C00454_c	NDP	C5H9O10P2R
C00458_c	dCTP	C9H13N3O13P3
C00459_c	dTTP	C10H14N2O14P3
C00460_c	dUTP	C9H12N2O14P3
C00473_c	Retinol	C20H30O
C00499_c	Allantoate	C4H7N4O4
C00504_c	Folate	C19H17N7O6
C00506_c	L-Cysteate	C3H6NO5S
C00559_c	Deoxyadenosine	C10H13N5O3
C00568_c	4-Aminobenzoate	C7H6NO2
C00570_c	CDP-ethanolamine	C11H19N4O11P2
C00575_c	3',5'-Cyclic AMP	C10H11N5O6P
C00577_c	D-Glyceraldehyde	C3H6O3
C00588_c	Choline phosphate	C5H14NO4P
C00590_c	Coniferyl alcohol	C10H12O3
C00603_c	(-)-Ureidoglycolate	C3H5N2O4
C00606_c	3-Sulfino-L-alanine	C3H6NO4S
C00620_c	alpha-D-Ribose 1-phosphate	C5H10O8P
C00631_c	2-Phospho-D-glycerate	C3H5O7P
C00636_c	D-Mannose 1-phosphate	C6H12O9P
C00641_c	1,2-Diacyl-sn-glycerol	C5H6O5R2
C00655_c	Xanthosine 5'-phosphate	C10H12N4O9P
C00669_c	gamma-L-Glutamyl-L-cysteine	C8H13N2O5S
C00670_c	sn-glycero-3-Phosphocholine	C8H20NO6P
C00673_c	2-Deoxy-D-ribose 5-phosphate	C5H10O7P
C00705_c	dCDP	C9H13N3O10P2
C00750_c	Spermine	C10H30N4
C00787_c	tRNA(Tyr)	C10H12N5O3R
C00857_c	Deamino-NAD+	C21H24N6O15P2
C00870_c	4-Nitrophenol	C6H5NO3
C00882_c	Dephospho-CoA	C21H33N7O13P2S
C00886_c	L-Alanyl-tRNA	C13H18N6O4R
C00921_c	Dihydropteroate	C14H13N6O3
C00935_c	UDP-L-arabinose	C14H20N2O16P2
C00942_c	3',5'-Cyclic GMP	C10H11N5O7P
C00957_c	Mercaptopyruvate	C3H3O3S
C00991_c	alpha-D-Aldose 1-phosphate	C6H12O9P
C00996_c	Ferricytochrome b5	noformula
C00999_c	Ferrocytochrome b5	NA
C01079_c	Protoporphyrinogen IX	C34H38N4O4
C01094_c	D-Fructose 1-phosphate	C6H12O9P
C01103_c	Orotidine 5'-phosphate	C10H11N2O11P
C01137_c	S-Adenosylmethioninamine	C14H24N6O3S
C01157_c	trans-4-Hydroxy-L-proline	C5H8NO3
C01165_c	L-Glutamate 5-semialdehyde	C5H9NO3
C01168_c	Pseudouridine 5'-phosphate	C9H12N2O9P
C01179_c	3-(4-Hydroxyphenyl)pyruvate	C9H7O4
C01185_c	Nicotinate D-ribonucleotide	C11H13NO9P
C01194_c	1-Phosphatidyl-D-myo-inositol	C11H16O13PR2
C01217_c	5,6,7,8-Tetrahydromethanopterin	C30H42N6O16P
C01222_c	GDP-4-dehydro-6-deoxy-D-mannose	C16H21N5O15P2
C01228_c	Guanosine 3',5'-bis(diphosphate)	C10H13N5O17P4
C01236_c	D-Glucono-1,5-lactone 6-phosphate	C6H10O9P
C01245_c	D-myo-Inositol 1,4,5-trisphosphate	C6H12O15P3
C01269_c	5-O-(1-Carboxyvinyl)-3-phosphoshikimate	C10H10O10P
C01277_c	1-Phosphatidyl-1D-myo-inositol 4-phosphate	C11H16O16P2R2
C01300_c	2-Amino-4-hydroxy-6-hydroxymethyl-7,8-dihydropteridine	C7H9N5O2
C01344_c	dIDP	C10H12N4O10P2
C01345_c	dITP	C10H12N4O13P3
C01346_c	dUDP	C9H12N2O11P2
C01419_c	Cys-Gly	C5H10N2O3S
C01528_c	Selenide	H2Se
C01635_c	tRNA(Ala)	C10H12N5O3R
C01636_c	tRNA(Arg)	C10H12N5O3R
C01637_c	tRNA(Asn)	C10H12N5O3R
C01638_c	tRNA(Asp)	C10H12N5O3R
C01639_c	tRNA(Cys)	C10H12N5O3R
C01640_c	tRNA(Gln)	C10H12N5O3R
C01641_c	tRNA(Glu)	C10H12N5O3R
C01642_c	tRNA(Gly)	C10H12N5O3R
C01643_c	tRNA(His)	C10H12N5O3R
C01644_c	tRNA(Ile)	C10H12N5O3R
C01645_c	tRNA(Leu)	C10H12N5O3R
C01646_c	tRNA(Lys)	C10H12N5O3R
C01647_c	tRNA(Met)	C10H12N5O3R
C01648_c	tRNA(Phe)	C10H12N5O3R
C01649_c	tRNA(Pro)	C10H12N5O3R
C01650_c	tRNA(Ser)	C10H12N5O3R
C01651_c	tRNA(Thr)	C10H12N5O3R
C01652_c	tRNA(Trp)	C10H12N5O3R
C01653_c	tRNA(Val)	C10H12N5O3R
C01672_c	Cadaverine	C5H16N2
C01931_c	L-Lysyl-tRNA	C6H13N2O2R
C02047_c	L-Leucyl-tRNA	C16H24N6O4R
C02090_c	Trypanothione	C27H50N9O10S2
C02163_c	L-Arginyl-tRNA(Arg)	C16H26N9O4R
C02211_c	tRNA precursor	C15H23O16P2R3
C02282_c	Glutaminyl-tRNA	C15H21N7O5R
C02325_c	Sinapyl alcohol	C11H14O4
C02380_c	6-Mercaptopurine	C5H4N4S
[truncated: 1,157 more rows]

## Sheet: S4.3
Metabolites		1408
[truncated: 30 more rows]

[truncated: 1 more sheets: S4.4]
